# Supplementary material for: Global cellular response to chemotherapy-induced apoptosis
Source: eLife. 2013 Oct 29;2:e01236. doi: 10.7554/eLife.01236 (PMC3808542; doi:10.7554/eLife.01236)
Supplement: Figure 1—source data 1. — (A) mRNA-seq and (B) ribosome profiling deep sequencing data with assigned UCSC hg19 identifier, associated UniProt accession number, and gene identifier as defined by kgXref feature in UCSC genome browser. For samples at each time point, we display raw reads that uniquely mapped to canonical transcript as well as mapped reads normalized to total read number and transcript length (reads per kilobase million, RPKM) for comparison across samples. These 5680 tracked transcripts had RPKM ≥1 across all 12 samples (six mRNA-seq, six ribosome footprint). (C) Translational efficiency (TE) for all tracked transcripts as measured by (RPKM of footprint sample/RPKM of mRNA-seq sample) at each time point. Table is ordered by descending TE at 0 hr. The histone genes are artifactually elevated as these mRNA's do not contain poly (A) tails and are therefore under-represented in the mRNA-seq data, as previously noted in Ingolia et al. (2011). (D) List of transcripts included in each Cluster (as in Figure 1C) as uploaded to Ingenuity Pathway Analysis server for analysis (results in Table 1). DOI: http://dx.doi.org/10.7554/eLife.01236.004 [file elife01236s001.xlsx]

## Sheet: mRNA (A)
UCSC	UniProt	GeneID	Raw Reads	0h mRNA	1.5h mRNA	3h mRNA	6h mRNA	9h mRNA	12h mRNA	RPKM	0h mRNA	1.5h mRNA	3h mRNA	6h mRNA	9h mRNA	12h mRNA
uc001abz.4	Q9Y3T9	NOC2L		620	635	758	721	463	613		24.9682	20.8645	23.6771	22.319	20.9291	32.2961
uc001adh.4	Q9BRK5	SDF4		2632	2577	2695	2179	1108	1578		146.777	117.253	116.572	93.4058	69.3562	115.126
uc001ado.3	A8MYC7	UBE2J2		733	757	978	966	605	604		35.8114	30.1753	37.0613	36.2777	33.1777	38.6055
uc001aee.1	Q5TA45	CPSF3L		1074	1206	1156	1378	800	969		56.723	51.9686	47.3563	55.9434	47.4263	66.9536
uc001aeo.3	Q5TA50	GLTPD1		451	521	376	305	204	232		23.1895	21.857	14.9957	12.0548	11.7738	15.6062
uc001afi.2	Q96S94	CCNL2		2512	2631	2820	2904	1812	1307		90.9315	77.706	79.1788	80.8047	73.6253	61.8965
uc001afm.3	B4DNA4	LOC148413		379	409	398	308	170	306		24.4484	21.5265	19.914	15.2724	12.3093	25.8243
uc001afo.4	Q9BYC9	MRPL20		590	768	743	704	412	516		90.7614	96.3937	88.6549	83.2466	71.141	103.847
uc001agd.3	Q9NP77	SSU72		1113	1298	1275	997	651	813		96.3172	91.6478	85.5822	66.3206	63.2358	92.0438
uc001agv.1	P21127	CDK11B		713	742	946	992	844	947		32.7885	27.8404	33.7434	35.0662	43.5661	56.9741
uc001aie.3	Q5QPS4	NADK		1653	1730	1802	2366	1580	1548		51.0242	43.57	43.1443	56.1388	54.7437	62.5129
uc001aif.3	P62873	GNB1		2763	3458	3530	3267	2455	2108		98.4996	100.581	97.6098	89.5257	98.2379	98.315
uc001aje.2	O15258	RER1		1344	1373	1479	1376	806	713		48.8237	40.6949	41.6739	38.4233	32.8655	33.8857
uc001ajh.3	O60683	PEX10		326	339	294	208	91	122		18.252	15.4857	12.7675	8.95162	5.71885	8.93611
uc001ajm.1	Q9NVE7	PANK4		386	427	417	365	254	277		16.4743	14.8692	13.8045	11.9745	12.1682	15.4666
uc001akm.3	Q5T0D9	TPRG1L		689	874	875	1174	915	732		32.0112	33.1309	31.5323	41.9272	47.7175	44.4928
uc001ako.3	Q9P2S5	WRAP73		366	396	501	693	479	380		24.2907	21.4434	25.7906	35.3539	35.6836	32.9943
uc001akx.1	Q8N1G4	LRRC47		747	755	909	1217	734	596		31.8094	26.2313	30.0237	39.8355	35.0837	33.2029
uc001aky.2	O60308	CEP104		422	675	869	1177	878	849		7.3683	9.61606	11.769	15.7971	17.2077	19.3936
uc001alf.3	Q8IYL3	C1orf174		209	229	231	186	138	182		14.1457	12.646	12.127	9.67689	10.4841	16.1155
uc001aly.2	Q13303	KCNAB2		1477	1568	1847	2546	1511	952		40.0736	34.7106	38.8695	53.0983	46.0167	33.7917
uc001amd.3	P35268	RPL22		3302	3803	4654	4227	2841	2221		178.576	167.808	195.226	175.721	172.461	157.141
uc001amk.3	O60725	ICMT		859	1211	1227	513	271	241		20.1164	23.1387	22.2877	9.23462	7.1236	7.38361
uc001ams.3	O00154	ACOT7		317	309	399	475	217	230		21.9968	17.4943	21.4752	25.336	16.9018	20.8796
uc001ans.3	Q5SY16	NOL9		466	590	752	861	557	513		7.82865	8.08708	9.79904	11.1186	10.5034	11.2749
uc001aoa.3	Q9UJP4	KLHL21		912	1218	2112	1874	1906	3345		22.9188	24.9737	41.1676	36.2002	53.7642	109.974
uc001aob.4	Q86YI8	PHF13		293	328	284	108	141	106		9.00232	8.22241	6.76815	2.55068	4.86273	4.26077
uc001aof.2	Q9NVH1	DNAJC11		799	944	1094	1336	757	769		27.3595	26.3737	29.0565	35.1652	29.0958	34.4495
uc001aoi.3	Q9Y6Y1	CAMTA1		497	660	665	406	415	482		6.63684	7.19097	6.88797	4.1675	6.22052	8.42068
uc001aol.3	Q15836	VAMP3		336	414	449	413	314	200		17.1824	17.2736	17.8097	16.2345	18.0239	13.3804
uc001aox.4	Q99497	PARK7		1098	1243	1307	1160	741	572		128.834	118.998	118.952	104.624	97.5936	87.8053
uc001apf.3	Q9P2R6	RERE		1166	1303	1858	8182	9089	6183		16.4162	14.9678	20.2901	88.5481	143.636	113.886
uc001apj.2	P06733	ENO1		5394	6348	6073	5442	2449	2108		278.109	267.042	242.869	215.679	141.732	142.19
uc001aqh.3	O94985	CLSTN1		1477	1599	1453	1010	844	820		32.0774	28.3338	24.4765	16.861	20.5747	23.2985
uc001aqs.4	O95155	UBE4B		914	1401	2145	3016	2814	2114		17.5306	21.9243	31.9111	44.4658	60.5825	53.0456
uc001aqw.4	O60333	KIF1B		1032	1182	1349	1516	1669	1178		10.9978	10.2774	11.1507	12.4185	19.9644	16.4235
uc001arc.3	P52209	PGD		989	1171	1485	2264	1522	1320		57.5731	55.6185	67.0525	101.308	99.4516	100.529
uc001arj.3	O00273	DFFA		278	327	392	753	431	422		15.3813	14.7617	16.8229	32.025	26.767	30.5461
uc001art.3	Q13148	TARDBP		723	1031	1087	853	499	415		19.3325	22.493	22.5447	17.5325	14.977	14.5175
uc001arz.1	P19623	SRM		1367	1800	2089	1797	464	416		121.086	130.088	143.525	122.354	46.1335	48.2073
uc001asa.3	Q01780	EXOSC10		676	833	823	726	401	377		27.1555	27.302	25.6434	22.4178	18.0813	19.8129
uc001asg.3	Q9Y5Z9	UBIAD1		520	781	664	321	169	208		16.0468	19.6641	15.8934	7.61438	5.85389	8.39736
uc001asv.3	Q6RW13	AGTRAP		419	353	250	259	158	172		39.9376	27.4525	18.483	18.9764	16.9044	21.4483
uc001atc.2	P42898	MTHFR		409	403	405	582	499	512		6.45016	5.1855	4.95412	7.05529	8.83326	10.5636
uc001atk.3	Q8IYS2	KIAA2013		1811	1611	1373	863	522	718		72.337	52.5021	42.538	26.4971	23.4038	37.5199
uc001atm.3	Q02809	PLOD1		1177	1110	1247	3335	2852	2069		43.7868	33.6921	35.9831	95.3691	119.094	100.698
uc001ato.2	Q5JXC2	MIIP		239	240	282	277	158	284		14.9636	12.26	13.6947	13.331	11.1038	23.2623
uc001avi.3	Q13029	PRDM2		1162	1483	1786	2053	2167	1655		16.4668	17.1468	19.6313	22.3634	34.4696	30.6829
uc001awh.2	Q96C19	EFHD2		401	407	371	264	141	193		18.6922	15.4793	13.4139	9.45945	7.37751	11.7698
uc001aws.3	Q9Y2G8	DNAJC16		305	473	442	544	420	370		5.70816	7.22264	6.41628	7.826	8.82305	9.05926
uc001awx.2	Q5TDH0	DDI2		339	516	567	312	323	418		14.2632	17.7136	18.504	10.0906	15.2544	23.0086
uc001axk.1	Q96T58	SPEN		1554	2116	2372	2236	1663	1440		14.3313	15.9216	16.9673	15.8507	17.2147	17.3736
uc001ayg.3	Q6P3S6	FBXO42		373	429	477	706	906	501		14.1328	13.2622	14.0186	20.5622	38.532	24.8344
uc001aym.4	Q7Z422	C1orf144		1275	1428	1460	1283	735	622		39.562	36.1522	35.1387	30.6013	25.5994	25.2496
uc001ayq.3	Q9NVZ3	NECAP2		999	1004	934	1597	907	685		56.1829	46.0692	40.7428	69.038	57.2558	50.3993
uc001bae.3	P21912	SDHB		621	801	772	970	710	564		61.156	64.3604	58.9698	73.4284	78.4837	72.6644
uc001bal.3	Q9P258	RCC2		1648	2020	2109	2919	1410	1364		47.0093	47.0128	46.6625	64.0037	45.146	50.9021
uc001bbi.3	Q5T4S7	UBR4		3291	3839	5242	10782	9675	7365		23.3655	22.2385	28.8675	58.8426	77.1032	68.4094
uc001bbo.3	Q8N766	KIAA0090		761	941	934	1112	626	663		20.2477	20.4277	19.2754	22.7427	18.6956	23.0781
uc001bbs.3	Q9UKD2	MRTO4		619	741	934	721	236	397		30.7075	29.9923	35.9389	27.4937	13.1413	25.7655
uc001bdi.4	Q969V5	MUL1		516	554	413	465	254	232		23.6712	20.7357	14.6956	16.3972	13.0791	13.9237
uc001bdo.1	P39656	DDOST		4328	5015	5090	4483	1704	1265		229.55	217.02	209.398	182.769	101.446	87.7759
uc001bdw.1	Q5SSJ5	HP1BP3		2490	3269	3211	2793	1938	1386		71.607	76.7025	71.6245	61.7408	62.5581	52.1452
uc001bei.2	P42892	ECE1		1173	1415	1192	977	601	601		26.001	25.5909	20.4943	16.6468	14.9534	17.4285
uc001bfb.3	Q86UV5	USP48		2052	2347	2536	2494	1867	1013		51.833	48.3705	49.687	48.4251	52.9355	33.476
uc001bfr.3	P60953	CDC42		2243	2779	2706	2135	1389	988		116.66	117.929	109.166	85.3565	81.0904	67.2273
uc001bfu.2	Q9NUA8	ZBTB40		871	992	1176	1636	1283	886		11.2837	10.4854	11.817	16.2915	18.6567	15.0163
uc001bgj.2	O60341	KDM1A		597	615	616	547	232	158		21.6664	18.2107	17.3403	15.2596	9.45091	7.50178
uc001bgp.4	O43390	HNRNPR		1789	2406	2738	1789	776	556		73.596	80.7566	87.366	56.5717	35.8327	29.9236
uc001bhk.3	P62913	RPL11		6185	6578	7291	7271	4664	4881		1100.03	954.545	1005.81	994.037	931.099	1135.71
uc001bho.3	Q14241	TCEB3		518	594	770	638	471	402		11.8166	11.0557	13.6244	11.1874	12.0603	11.9973
uc001bhq.3	Q9GZP4	PITHD1		448	458	553	672	509	668		31.1444	25.978	29.8189	35.9101	39.7186	60.7539
uc001bie.3	P04066	FUCA1		331	436	513	237	179	217		17.6303	18.9477	21.1941	9.70343	10.7019	15.1212
uc001bis.3	Q8IU57	IL28RA		640	796	777	524	436	436		15.8155	16.0492	14.8932	9.95357	12.0938	14.0956
uc001bjh.3	Q6P499	NIPAL3		586	802	1092	1526	1059	898		12.1779	13.5983	17.6019	24.3766	24.7026	24.4143
uc001bjm.3	Q8IYB3	SRRM1		1057	1682	1611	1469	1074	840		30.2966	39.3354	35.8162	32.3657	34.5539	31.4987
uc001bjo.2	Q9Y696	CLIC4		2697	3530	3071	5382	3088	1724		68.5864	73.2438	60.5762	105.207	88.1472	57.3574
uc001bjq.3	Q13761	RUNX3		1060	985	1275	5238	3032	1965		27.9918	21.2227	26.1156	106.325	89.8728	67.8864
uc001bjt.1	O95926	SYF2		309	433	422	508	441	458		19.6076	22.4178	20.7703	24.7785	31.4107	38.0212
uc001bjw.3	Q9BUV0	C1orf63		898	1117	1354	1224	1432	1594		69.1181	70.1467	80.8349	72.4172	123.718	160.509
uc001bke.3	O95807	TMEM50A		781	1143	1110	630	477	447		38.2559	45.6807	42.1731	23.721	26.2265	28.6451
uc001bkk.3	Q8N5G2	TMEM57		562	863	1160	1450	1364	1144		16.0921	20.1617	25.7632	31.9147	43.8395	42.8547
uc001bkl.4	Q5SW96	LDLRAP1		2814	3172	3161	2311	1760	2015		108.111	99.4298	94.1964	68.248	75.8982	101.278
uc001bkq.4	Q9H019	FAM54B		333	274	222	213	137	110		18.7276	12.5727	9.68404	9.20795	8.64834	8.09332
uc001bld.4	Q99487	PAFAH2		102	134	187	238	191	165		3.2118	3.44264	4.56725	5.76064	6.75081	6.79717
uc001bll.4	O00488	ZNF593		231	216	238	233	101	243		40.1347	30.6197	32.0738	31.1178	19.6972	55.2344
uc001bls.1	Q6P2H3	CEP85		418	524	654	547	299	358		11.978	12.2512	14.5362	12.0487	9.6173	13.4211
uc001blu.3	Q9H299	SH3BGRL3		1016	1250	1343	1179	768	915		102.748	103.14	105.346	91.6509	87.1792	121.058
uc001bmk.3	Q86SQ9	DHDDS		326	475	717	1152	891	626		11.0455	13.1311	18.8432	30.0032	33.8861	27.7485
uc001bmp.4	P05204	HMGN2		1253	1666	1620	798	290	318		71.756	77.8432	71.9593	35.1281	18.6414	23.8248
uc001bms.1	Q15418	RPS6KA1		922	1002	970	971	631	686		33.4075	29.6224	27.2615	27.0444	25.6635	32.5187
uc001bmv.1	O14497	ARID1A		3042	4040	3693	2173	1581	1543		39.9551	43.2945	37.6233	21.939	23.3087	26.5139
uc001bnm.3	P19634	SLC9A1		185	173	184	357	663	630		4.56266	3.48122	3.51989	6.76799	18.3541	20.3274
uc001bno.3	Q8N5D0	WDTC1		843	821	622	383	342	330		19.7951	15.7294	11.3289	6.91313	9.01427	10.1377
uc001bof.2	Q9Y6W5	WASF2		1351	1675	1707	1451	1276	1302		26.8626	27.1736	26.3264	22.1771	28.4785	33.8688
uc001bou.4	Q86Y82	STX12		326	415	641	774	695	331		11.9388	12.4002	18.2082	21.7886	28.5694	15.8587
uc001bov.2	Q12972	PPP1R8		395	591	639	641	343	209		18.7379	22.8744	23.512	23.3737	18.2638	12.9708
uc001bpe.1	P15927	RPA2		425	676	833	711	397	345		27.8621	36.1585	42.3579	35.8294	29.2138	29.5896
uc001bpi.2	Q99504	EYA3		672	987	1247	1393	1272	1003		12.5746	15.0688	18.099	20.0364	26.7168	24.5539
uc001bpn.3	O75937	DNAJC8		936	1032	1151	1231	718	726		59.8316	53.8236	57.0683	60.4863	51.5172	60.7136
uc001bpq.3	Q9UII2	ATPIF1		1160	1227	1380	1080	701	1181		241.776	208.66	223.1	173.031	164.001	322.033
uc001bps.3	P58004	SESN2		407	357	539	3775	1647	1694		13.0082	9.3096	13.3622	92.7441	59.087	70.8326
uc001bpw.3	Q8IZ21	PHACTR4		438	632	655	664	809	488		7.9518	9.36154	9.22354	9.26626	16.4859	11.5906
uc001bqf.2	P18754	RCC1		654	813	865	453	213	205		28.0079	28.4074	28.7331	14.9123	10.239	11.4855
uc001bqy.3	Q16514	TAF12		156	191	215	307	374	423		15.8046	15.7881	16.8951	23.9079	42.5308	56.0652
uc001bqz.3	B1AT47	GMEB1		315	380	347	301	259	219		13.3481	13.138	11.4052	9.80437	12.3192	12.1408
uc001brm.2	P11171	EPB41		1369	1964	2409	2588	2037	1654		25.918	30.3374	35.3753	37.6624	43.2876	40.9665
uc001bro.3	Q08170	SRSF4		1950	2608	2936	2290	1424	1120		86.9095	94.8372	101.497	78.4536	71.2387	65.3049
uc001bsc.2	Q13571	LAPTM5		10758	14064	13418	11944	6499	4980		541.547	577.634	523.911	462.168	367.219	327.967
uc001bsh.1	E9PCJ0	PUM1		1372	1736	2177	2621	1786	1704		28.7291	29.6589	35.3582	42.1871	41.9781	46.6801
uc001bso.3	Q96DI7	SNRNP40		241	333	427	408	232	201		16.7334	18.8647	22.9964	21.7757	18.0813	18.2582
uc001bsp.1	Q9NP64	ZCCHC17		255	287	411	675	617	533		17.9486	16.482	22.4387	36.5207	48.7472	49.0809
uc001bth.2	Q9UBV8	PEF1		468	566	627	749	543	578		26.6657	26.3125	27.7102	32.8045	34.7281	43.0854
uc001bty.2	Q12974	PTP4A2		1401	1765	1803	1777	1116	835		40.2077	41.3289	40.1358	39.2016	35.9508	31.3511
uc001bub.3	Q07666	KHDRBS1		1642	2065	2305	3223	2030	1145		68.9576	70.7567	75.0835	104.043	95.6926	62.9085
uc001bug.3	O60684	KPNA6		816	1181	1199	1544	1278	794		12.4812	14.7386	14.225	18.1535	21.9418	15.8885
uc001bui.3	P40222	TXLNA		1311	1894	2193	2354	1263	1146		30.8231	36.3323	39.9924	42.5427	33.3312	35.2496
uc001bvb.1	Q13547	HDAC1		916	1012	930	721	608	663		49.3963	44.5265	38.8997	29.8868	36.8024	46.7743
uc001bvd.3	P49006	MARCKSL1		387	361	277	115	166	321		28.2263	21.4827	15.6707	6.44742	13.5902	30.6298
uc001bvh.4	Q9NW68	BSDC1		1280	1341	1888	3131	2143	1899		50.5011	43.1676	57.7773	94.9552	94.9045	98.0192
uc001bvp.3	A8K0B5	ZBTB8OS		384	604	761	901	853	734		60.5589	77.7182	93.0886	109.224	150.997	151.439
uc001bvr.3	Q09028	RBBP4		1471	2091	2385	1554	798	784		20.8824	24.2193	26.2616	16.9576	12.7158	14.5606
uc001bvy.1	P54577	YARS		2211	2405	2903	6137	2830	1741		79.9843	70.9855	81.4569	170.654	114.915	82.3968
uc001bwp.2	P54819	AK2		143	133	157	179	82	106		5.84436	4.43498	4.97698	5.6234	3.76174	5.66764
uc001byb.3	Q49AP7	C1orf212		550	615	535	485	360	547		10.7651	9.8213	8.1222	7.29696	7.90918	14.0068
uc001byh.3	O95789	ZMYM6		495	801	708	526	400	178		10.8507	14.3259	12.0379	8.86304	9.84205	5.10467
uc001bys.3	P23246	SFPQ		3568	4405	4603	4656	2909	2669		130.923	131.879	131.008	131.325	119.814	128.125
uc001byt.3	Q5VZL5	ZMYM4		715	1023	1267	1504	1295	747		11.5275	13.4568	15.8441	18.6389	23.4353	15.7559
uc001byx.3	Q8IZA0	KIAA0319L		1133	1291	1258	1234	1098	962		26.5496	24.6827	22.8651	22.2273	28.8804	29.4916
uc001bza.3	Q9UBB6	NCDN		473	559	490	503	312	357		15.536	14.9806	12.4836	12.6997	11.5029	15.3406
uc001bzf.2	P49721	PSMB2		1181	1841	2690	3977	2365	1482		28.0769	35.7102	49.604	72.6776	63.111	46.0939
uc001bzh.1	Q8TAB5	C1orf216		205	231	280	341	322	361		7.87856	7.24342	8.34672	10.0738	13.8906	18.1508
uc001bzt.3	Q9NX46	ADPRHL2		521	501	532	469	317	366		34.7414	27.2575	27.516	24.0396	23.727	31.929
uc001bzx.3	O43617	TRAPPC3		556	580	678	787	525	393		49.6785	42.2825	46.9881	54.0522	52.6534	45.939
uc001bzz.3	Q3KQU3	MAP7D1		1424	1523	1233	1149	980	1401		48.3061	42.1532	32.4429	29.961	37.3157	62.1764
uc001cae.4	Q9Y2W1	THRAP3		2106	2649	2441	2053	1504	1164		53.5932	55.0012	48.1819	40.1592	42.9608	38.7525
uc001cak.1	Q8N2I9	STK40		1138	1384	2100	3869	2445	1825		33.3646	33.1069	47.756	87.1941	80.463	70.0006
uc001cao.1	Q969L4	LSM10		292	366	486	731	496	391		38.7362	39.6145	50.0075	74.5412	73.8566	67.8588
uc001cas.2	P82914	MRPS15		559	599	615	647	451	494		65.3187	57.1072	55.7398	58.1132	59.1529	75.5175
uc001cbb.4	Q5D1E8	ZC3H12A		749	937	2289	4731	3582	4484		31.096	31.7396	73.7113	150.981	166.925	243.548
uc001cbe.1	Q9HAF1	MEAF6		322	465	413	411	265	282		16.9113	19.9257	16.8243	16.5923	15.6221	19.3761
uc001cbi.3	Q8TAD8	SNIP1		347	418	405	451	390	393		15.8347	15.5631	14.3351	15.8198	19.9765	23.4622
uc001cbk.3	Q13823	GNL2		874	1366	1523	1091	564	529		41.029	52.3202	55.4555	39.3686	29.7189	32.4886
uc001cbp.3	Q9NX04	C1orf109		347	530	689	616	203	278		16.6147	20.7051	25.5886	22.6719	10.9102	17.4141
uc001ccg.1	P32019	INPP5B		392	474	507	860	685	480		9.92405	9.79084	9.95579	16.7358	19.4656	15.8979
uc001cci.3	Q12874	SF3A3		880	1001	1198	1431	794	900		34.9888	32.4728	36.9461	43.7352	35.4357	46.8149
uc001ccn.4	Q9Y3A2	UTP11L		286	430	540	611	406	329		15.7313	19.2977	23.0387	25.8336	25.0668	23.675
uc001ccq.2	Q9HB90	RRAGC		309	396	287	269	261	236		24.3315	25.4416	17.529	16.282	23.0688	24.3118
uc001ccs.3	Q99417	MYCBP		341	458	479	350	180	214		14.9906	16.4274	16.333	11.8271	8.88202	12.3076
uc001ccw.3	Q9H9L7	AKIRIN1		659	811	879	1144	866	471		27.2592	27.3707	28.2021	36.3746	40.2086	25.4884
uc001ccy.3	O43920	NDUFS5		791	734	896	810	675	828		157.306	119.098	138.211	123.823	150.677	215.425
uc001cdl.2	Q4VC03	PABPC4		10865	11050	10471	10550	6471	8141		382.376	317.294	285.834	285.403	255.626	374.829
uc001cdw.3	Q5TGA3	PPIE		812	861	928	1004	575	537		73.0149	63.168	64.7244	69.3959	58.0359	63.172
uc001cey.4	D3DPU2	CAP1		3140	3920	4128	3573	1948	1695		128.517	130.905	131.05	112.411	89.494	90.7604
uc001cfb.2	P50897	PPT1		1139	1281	1295	1045	488	378		51.2911	47.0659	45.2328	36.1726	24.6668	22.2693
uc001cfc.4	Q13129	RLF		416	581	740	1371	1214	766		7.50527	8.55239	10.3555	19.0132	24.5847	18.0799
uc001cfg.3	O75844	ZMPSTE24		657	1026	1333	1500	941	569		23.4886	29.928	36.9646	41.2218	37.762	26.6133
uc001cfj.3	Q8WU79	SMAP2		1872	2032	1820	1668	1429	1161		72.0429	63.804	54.3277	49.3431	61.7293	58.4538
uc001cfx.4	B4DUS6	NFYC		481	644	592	762	850	883		25.2737	27.6088	24.1274	30.7768	50.1321	60.6987
uc001cgk.4	P17812	CTPS		972	1378	1477	1084	353	409		34.2614	39.6302	40.3817	29.3706	13.9665	18.8607
uc001chl.3	Q9HAB8	PPCS		463	569	540	400	195	157		35.0622	35.1568	31.7188	23.2843	16.5755	15.5544
uc001chq.3	O43447	PPIH		308	435	521	415	209	185		43.4124	50.0254	56.9594	44.9631	33.0661	34.1138
uc001chs.3	P67809	YBX1		4267	6070	7199	7174	4201	2978		311.219	361.219	407.268	402.207	343.93	284.16
uc001chx.4	Q32P28	LEPRE1		200	256	240	243	221	287		7.26309	7.58525	6.76032	6.78332	9.0086	13.6354
uc001cia.4	Q9BV19	C1orf50		133	148	138	151	142	105		14.7754	13.4149	11.8913	12.8946	17.7072	15.2606
uc001cik.2	P11166	SLC2A1		299	433	383	421	429	397		9.18667	10.8546	9.12747	9.94292	14.7951	15.9578
uc001cjb.3	Q9BW60	ELOVL1		518	802	669	445	192	140		39.386	49.7536	39.4551	26.0086	16.3865	13.9263
uc001cje.1	Q96G25	MED8		403	505	552	1008	523	523		30.5596	31.2444	32.4673	58.7554	44.5161	51.8847
uc001cjk.2	Q5T011	SZT2		1119	1343	1604	2050	1384	1213		9.02624	8.83876	10.0357	12.7109	12.531	12.8007
uc001cjx.3	O75164	KDM4A		570	565	598	1065	736	651		14.2544	11.5282	11.5995	20.4723	20.6597	21.2985
uc001ckx.3	O94829	IPO13		373	380	597	890	710	878		10.4443	8.68148	12.9661	19.1561	22.3153	32.1633
uc001ckz.3	Q9BQC3	DPH2		531	709	865	831	274	358		23.9789	26.1228	30.2981	28.8457	13.8886	21.1501
uc001cld.3	Q99437	ATP6V0B		2263	2445	2483	2377	1111	1535		249.682	220.1	212.493	201.593	137.591	221.567
uc001clq.1	Q9NPF5	DMAP1		400	433	431	607	413	400		29.1934	25.784	24.3987	34.0532	33.8336	38.1926
uc001clt.3	O43414	ERI3		810	1051	1407	1869	1441	1022		52.4011	55.475	70.6016	92.9415	104.639	86.4971
uc001clv.1	Q5VTB9	RNF220		921	956	959	711	433	380		34.5021	29.2202	27.8657	20.4739	18.2074	18.6237
uc001cmi.3	P62241	RPS8		11936	13990	14255	14564	8799	9142		1909.07	1825.66	1768.46	1790.56	1579.69	1912.94
uc001cmt.2	Q9NR50	EIF2B3		271	490	574	712	542	583		15.3249	22.608	25.177	30.9494	34.4034	43.1312
uc001cna.2	P06132	UROD		403	413	474	426	215	406		32.2742	26.986	29.4438	26.2244	19.3269	42.5375
uc001coe.3	P14550	AKR1A1		901	1062	955	798	417	464		69.9699	67.2898	57.5247	47.6359	36.3493	47.1411
uc001coi.2	P49321	NASP		1026	1443	1534	439	421	602		35.1538	40.3395	40.7676	11.562	16.1913	26.9847
uc001cor.1	Q5SWH9	TMEM69		143	266	292	359	271	204		10.9617	16.6364	17.3615	21.1534	23.3176	20.4581
uc001cov.3	Q6P0Q8	MAST2		694	822	914	833	661	667		13.638	13.1796	13.9317	12.5829	14.5803	17.148
uc001cpb.4	Q92569	PIK3R3		394	380	343	470	793	782		7.82859	6.16041	5.28623	7.17844	17.6862	20.3277
uc001cpg.3	Q5VST3	POMGNT1		777	729	722	529	263	556		29.8413	22.8435	21.5079	15.617	11.3377	27.9362
uc001cpn.3	Q15345	LRRC41		693	715	673	809	685	661		26.5069	22.3136	19.9667	23.7859	29.4096	33.0767
uc001cpp.3	P07919	UQCRH		562	642	741	655	538	353		120.477	112.29	123.211	107.933	129.456	99.0005
uc001cpr.1	Q96CB9	NSUN4		458	493	620	783	392	375		11.642	10.2246	12.2241	15.2992	11.1846	12.4706
uc001cqb.3	Q9BUB5	MKNK1		194	241	246	336	286	218		7.81541	7.92147	7.68688	10.4048	12.9327	11.4895
uc001cqh.3	Q5TC12	ATPAF1		686	783	750	975	714	238		42.2925	39.3858	35.8646	46.205	49.4096	19.196
uc001cqk.4	O75071	KIAA0494		460	579	643	826	613	432		8.99417	9.23677	9.75167	12.4145	13.4536	11.0505
uc001cri.3	B2R6S5	CMPK1		1491	2053	2283	2655	1798	1220		57.3803	64.4634	68.1485	78.5407	77.6692	61.4243
uc001csi.4	Q9Y3C5	RNF11		837	956	945	1350	1370	783		30.7026	28.6118	26.8872	38.0652	56.4084	37.5756
uc001csq.1	P42566	EPS15		1303	1653	1640	1477	1113	765		28.1467	29.1336	27.4784	24.5249	26.9868	21.6192
uc001csu.3	B3KPQ4	OSBPL9		1672	2204	2064	2042	1729	1176		48.243	51.8858	46.1927	45.2897	55.9973	44.3916
uc001ctc.4	B1AKJ5	NRD1		2176	2381	2729	3907	3247	2122		60.9753	54.4369	59.3148	84.1557	102.129	77.7921
uc001cth.3	P20337	RAB3B		641	850	1020	1328	1341	865		5.62744	6.0885	6.94573	8.96181	13.2146	9.93491
uc001cti.3	O95881	TXNDC12		573	648	611	684	421	414		40.4072	37.2836	33.4203	37.0771	33.3242	38.1944
uc001ctk.3	Q96K17	BTF3L4		560	791	685	731	428	171		13.6001	15.6736	12.9036	13.6464	11.6673	5.43307
uc001ctq.2	Q5T0F9	CC2D1B		676	754	875	1046	890	1104		13.4817	12.2689	13.5354	16.0352	19.9233	28.8046
uc001cty.2	Q5TAX3	ZCCHC11		1457	1903	1719	1129	981	587		28.0839	29.9278	25.7003	16.7277	21.2246	14.8023
uc001cui.2	Q96BR5	SELRC1		176	264	253	184	94	155		9.38773	11.4892	10.4673	7.54416	5.62794	10.8162
uc001cuj.3	Q9C0D3	ZYG11B		358	456	404	404	382	222		4.95798	5.15259	4.33978	4.30079	5.93826	4.02226
uc001cur.2	P22307	SCP2		584	819	775	704	462	311		24.1657	27.6509	24.8744	22.3926	21.4586	16.8361
uc001cvb.4	P23786	CPT2		439	534	371	386	234	255		15.9992	15.8786	10.4875	10.8135	9.57243	12.1582
uc001cvf.2	P61326	MAGOH		276	335	343	411	264	251		41.1662	40.7676	39.6817	47.1214	44.1986	48.9779
uc001cvi.2	Q14114	LRP8		1388	2236	3277	2046	1004	954		20.1222	26.4482	36.8491	22.8	16.3378	18.0938
uc001cvs.3	Q9BTX1	TMEM48		632	749	815	646	248	290		14.7697	14.2816	14.7733	11.6047	6.50551	8.86643
uc001cvu.3	Q9Y548	YIPF1		392	524	481	597	441	289		23.867	26.0305	22.7155	27.9403	30.1387	23.02
uc001cwh.3	Q9Y547	HSPB11		227	350	246	169	127	130		42.5897	53.5778	35.7996	24.3731	26.7458	31.9093
uc001cwj.1	Q9Y546	LRRC42		233	325	247	143	77	104		15.3284	17.4447	12.6039	7.23141	5.686	8.95098
uc001cwp.3	Q9BXS4	TMEM59		3004	3349	3408	3335	2414	2036		199.723	181.669	175.748	170.439	180.152	177.092
uc001cxa.4	Q9BZE1	MRPL37		857	931	1120	1347	779	818		65.1617	57.7564	66.0533	78.7271	66.4849	81.3693
uc001cxe.3	Q9BWW4	SSBP3		860	895	905	803	1113	1209		44.3407	37.6501	36.1924	31.8247	64.4129	81.5503
uc001cxx.4	O95801	TTC4		325	421	525	817	606	396		15.3142	16.1857	19.1882	29.5922	32.0521	24.4119
uc001cze.3	P05412	JUN		589	824	1497	7343	4247	5662		19.9866	22.8133	39.4012	191.532	161.763	251.355
uc001czz.1	Q9BX74	TM2D1		321	463	465	614	557	277		28.9566	34.0771	32.5357	42.5752	56.3991	32.6902
uc001dab.3	Q8NI35	INADL		522	589	586	519	316	195		6.9215	6.37212	6.02688	5.28983	4.70317	3.38267
uc001dak.2	O94782	USP1		1142	1556	1320	823	402	208		37.7186	41.9312	33.8165	20.8946	14.9035	8.98769
uc001dbb.2	Q13352	ITGB3BP		389	673	891	1389	957	378		38.9551	54.988	69.2081	106.921	107.572	49.5224
uc001dbf.3	A8K855	EFCAB7		126	250	322	576	377	168		6.01766	9.74172	11.9283	21.1458	20.2103	10.4969
uc001dbu.1	P23458	JAK1		2525	2945	2627	2465	2030	1279		56.3463	53.6201	45.4704	42.283	50.848	37.3396
uc001dco.3	Q07343	PDE4B		498	682	589	1564	2135	868		13.1879	14.7357	12.0984	31.8368	63.4628	30.072
uc001dde.2	Q5TAD5	MIER1		858	1352	1324	1945	1452	650		17.4289	22.4077	20.861	30.3701	33.1072	17.2739
uc001ddk.2	Q9NTN3	SLC35D1		988	1263	1149	1436	1388	737		17.2456	17.9872	15.5563	19.2673	27.1947	16.83
uc001ddv.3	Q8NC51	SERBP1		3748	5278	5843	4938	1889	1315		62.4811	71.7889	75.5527	63.2769	35.3472	28.6794
uc001ddz.2	P24522	GADD45A		317	433	522	858	1040	1394		25.902	28.8669	33.0833	53.8897	95.3852	149.016
uc001des.3	Q05519	SRSF11		3643	5186	5141	4730	2829	1563		147.128	170.887	161.046	146.84	128.246	82.5832
uc001dex.4	Q8N6S4	ANKRD13C		831	1241	1235	1509	1275	772		16.5349	20.147	19.0604	23.0799	28.4763	20.0961
uc001dft.3	O95218	ZRANB2		982	1536	1631	1554	897	567		36.0683	46.0304	46.4658	43.8743	36.9812	27.2454
uc001dgj.3	Q08257	CRYZ		74	81	114	569	548	266		3.6856	3.29155	4.40399	21.7838	30.6359	17.3322
uc001dgo.3	Q68G74	LHX8		317	343	329	639	397	228		15.0631	13.2981	12.126	23.34	21.1748	14.1738
uc001dgy.1	P53611	RABGGTB		1326	1574	1970	2828	1637	1228		99.9459	96.7976	115.173	163.85	138.498	121.092
uc001dhk.3	Q92643	PIGK		292	458	440	356	210	62		7.11908	9.11057	8.32068	6.67169	5.74691	1.97755
uc001dht.3	Q8TEY7	USP33		628	776	902	982	835	472		15.7222	15.8509	17.5156	18.8978	23.4647	15.4594
uc001dii.3	Q96AE4	FUBP1		1282	2042	2411	2523	1506	884		50.124	65.1407	73.1172	75.8263	66.0931	45.2174
uc001djl.3	P22694	PRKACB		242	327	419	2335	1968	688		6.08695	6.71074	8.17454	45.1457	55.5627	22.6396
uc001djv.4	Q9H9Y2	RPF1		127	175	175	266	177	131		7.25086	8.15197	7.74977	11.6738	11.3431	9.78481
uc001djw.4	P63218	GNG5		201	358	342	294	190	181		28.1199	40.8639	37.1115	31.6162	29.8363	33.1277
uc001dkv.3	Q8N6N3	C1orf52		274	293	430	664	600	309		9.46862	8.26118	11.5258	17.638	23.2735	13.9698
uc001dlh.3	Q9NWK9	ZNHIT6		350	482	660	689	423	415		6.36854	7.15578	9.31494	9.63686	8.63944	9.87904
uc001dly.3	Q9Y371	SH3GLB1		1187	1667	1596	1596	1121	509		20.7063	23.7261	21.5948	21.4008	21.9498	11.6162
uc001dmi.3	P61968	LMO4		4496	5644	4132	2903	1795	1788		93.7785	96.0512	66.8501	46.5446	42.0257	48.791
uc001dmn.3	Q16513	PKN2		825	1233	1193	1147	1062	531		15.2403	18.584	17.094	16.2872	22.021	12.833
uc001dmo.4	Q00403	GTF2B		434	556	583	804	981	696		29.7493	31.0957	30.9971	42.3631	75.4796	62.4154
uc001dmp.2	Q6YP21	CCBL2		286	394	453	379	250	189		14.9857	16.844	18.4108	15.2649	14.7036	12.9559
uc001dmt.3	Q9H0R5	GBP3		145	250	595	2399	1672	800		5.37833	7.56586	17.1183	68.3998	69.6129	38.8208
uc001dnq.2	Q5BKZ1	ZNF326		260	402	639	852	733	431		10.7706	13.5872	20.532	27.13	34.0834	23.3581
uc001dnw.3	Q9H582	ZNF644		1148	1575	1626	1598	1482	797		22.4541	25.1347	24.6683	24.0257	32.5369	20.3942
uc001doa.4	A2PYH4	HFM1		1118	2849	2319	2475	2214	2103		25.5658	53.1556	41.1324	43.5049	56.8289	62.9148
uc001dot.2	Q8IXW5	RPAP2		306	441	502	449	325	170		11.0875	13.0374	14.1085	12.5056	13.2181	8.05856
uc001doz.3	P46777	RPL5		3928	4658	4860	4704	2743	2390		429.602	415.654	412.283	395.464	336.739	341.97
uc001dpg.3	Q5T7M9	FAM69A		432	559	586	333	307	389		18.7138	19.7574	19.6898	11.0884	14.9276	22.0457
uc001dpn.3	Q9Y3A6	TMED5		631	1309	1444	1652	848	295		11.7314	19.8564	20.8235	23.609	17.6967	7.17529
uc001dpu.3	Q01658	DR1		394	620	613	461	258	150		13.8489	17.7807	16.7126	12.4556	10.1792	6.89771
uc001dqf.3	Q5QJE6	DNTTIP2		260	423	838	1429	892	904		10.7706	14.297	26.9261	45.5032	41.4766	48.9924
uc001dqg.1	P48507	GCLM		71	204	280	550	504	403		2.6044	6.10545	7.96658	15.508	20.7517	19.3397
uc001drv.3	Q12882	DPYD		926	1323	1247	1214	911	708		23.4799	27.3706	24.5255	23.6619	25.9285	23.4863
uc001dst.3	Q96MC6	HIAT1		410	633	634	666	554	239		17.5318	22.0844	21.028	21.8908	26.5905	13.3701
uc001dtd.3	O00442	RTCD1		313	384	536	865	625	355		13.4555	13.4687	17.8725	28.5835	30.1584	19.9654
uc001dto.2	Q8NEW0	SLC30A7		426	892	1041	1027	738	377		5.84658	9.9884	11.0817	10.8345	11.369	6.76907
uc001dvv.4	Q5VTL8	PRPF38B		414	618	718	685	386	324		12.6066	15.3542	16.9585	16.0337	13.1935	12.9074
uc001dvy.3	O00186	STXBP3		216	295	270	249	264	296		9.73074	10.8431	9.43454	8.62256	13.3496	17.4453
uc001dwf.1	Q96S66	CLCC1		405	610	741	795	550	387		9.46478	11.6312	13.4319	14.2813	14.4275	11.8321
uc001dwn.3	Q9NRX6	TMEM167B		284	299	437	563	332	316		11.645	10.003	13.8985	17.7449	15.2803	16.9513
uc001dwu.2	P49591	SARS		620	728	908	1546	817	691		36.0551	34.5418	40.9568	69.1082	53.3299	52.5713
uc001dxm.2	Q99523	SORT1		830	1045	827	451	218	100		13.3282	13.6914	10.3006	5.5669	3.92937	2.10081
uc001dxn.3	P28066	PSMA5		701	949	1435	2266	1268	778		20.6598	22.8199	32.8038	51.3349	41.947	29.9973
uc001dxz.2	P08754	GNAI3		507	631	553	561	416	358		12.0865	12.2733	10.2254	10.2802	11.1316	11.1653
uc001dyx.3	O43865	AHCYL1		423	513	446	482	313	137		12.0967	11.9697	9.89295	10.5954	10.0472	5.12557
uc001dza.1	Q5VSL9	FAM40A		316	299	334	410	243	150		10.4096	8.0363	8.53409	10.3819	8.98517	6.46446
uc001dzl.1	Q96T37	RBM15		385	537	545	534	359	311		12.653	14.3994	13.8929	13.4902	13.2434	13.3717
uc001dzr.3	O43504	HBXIP		272	340	300	331	234	153		36.1681	36.8871	30.9416	33.8322	34.9258	26.6161
uc001dzv.1	P22001	KCNA3		404	481	445	382	388	285		13.6147	13.2255	11.6319	9.89544	14.6768	12.5651
uc001dzw.3	P19397	CD53		2170	2615	2512	1831	1141	914		155.654	153.042	139.761	100.956	91.8671	85.7713
uc001eaa.3	Q5T3J3	LRIF1		196	301	386	725	793	554		6.62694	8.30352	10.123	18.8426	30.0957	24.5054
uc001ebc.3	P24539	ATP5F1		627	817	792	805	442	276		33.6507	35.7757	32.9698	33.2099	26.627	19.379
uc001ebl.3	P62834	RAP1A		434	647	570	575	709	503		27.0075	32.8502	27.5128	27.5047	49.5239	40.9504
uc001ecj.1	P52907	CAPZA1		1343	1940	2213	2479	1568	959		55.2686	65.1393	70.6397	78.4195	72.4306	51.6317
uc001ecp.1	P08134	RHOC		179	183	187	133	85	165		15.5861	13.0009	12.6296	8.90184	8.30761	18.7959
uc001ecy.3	P53985	SLC16A1		617	824	928	829	482	498		17.7981	19.3934	20.7635	18.3817	15.6066	18.7937
uc001eem.3	Q86Z02	HIPK1		891	1169	1167	1463	917	606		12.3259	13.1946	12.5221	15.5572	14.2392	10.9676
uc001eew.3	Q9UPN9	TRIM33		471	716	793	852	701	466		6.36883	7.89934	8.3172	8.85571	10.6397	8.24366
uc001efa.3	O75934	BCAS2		209	187	216	377	408	242		18.1143	13.2238	14.5209	25.1167	39.6926	27.4401
uc001efi.3	O75534	CSDE1		2223	2959	3386	3797	2191	1472		58.1183	63.1186	68.6634	76.3061	64.2968	50.3473
uc001efp.4	Q9BRV8	SIKE1		213	302	339	501	362	109		4.36449	5.04893	5.38788	7.89107	8.32599	2.92197
uc001efv.1	Q8TAA9	VANGL1		300	386	354	263	198	188		3.89228	4.0861	3.56247	2.62291	2.88351	3.19107
uc001ege.3	P05023	ATP1A1		2091	2393	2548	1745	884	907		63.0259	58.85	59.5703	40.4302	29.9083	35.7658
uc001egm.3	P19256	CD58		702	848	799	850	955	648		68.6532	67.6641	60.6087	63.898	104.834	82.9075
uc001ehd.1	O60476	MAN1A2		804	1282	1587	2052	1718	880		16.826	21.8903	25.7613	33.0102	40.3573	24.0937
uc001ehe.3	Q5VWP2	FAM46C		14171	15208	15123	12472	13420	6978		279.356	244.606	231.238	188.99	296.95	179.963
uc001ehz.3	O43175	PHGDH		517	493	540	1389	644	512		28.9313	22.5094	23.4389	59.7482	40.4518	37.4838
uc001eik.3	Q04721	NOTCH2		971	1105	995	994	686	538		9.54905	8.86629	7.58978	7.51402	7.57249	6.92179
uc001eml.1	O75396	SEC22B		451	672	839	1332	711	252		27.9728	34.0069	40.3632	63.505	49.4997	20.4482
uc001emn.4	Q7Z3S9	NOTCH2NL		790	1065	1117	1011	725	399		17.9524	19.7462	19.6886	17.6601	18.493	11.8622
uc001enn.4	Q9H3M7	TXNIP		7510	8392	6841	7543	7014	5806		289.315	263.775	204.416	223.367	303.298	292.619
uc001ent.2	Q9Y5S9	RBM8A		813	897	1067	886	559	951		18.4863	16.6414	18.8186	15.4859	14.2674	28.2901
uc001eny.2	O96011	PEX11B		464	528	504	398	233	216		28.606	26.559	24.101	18.8611	16.1239	17.4216
uc001eoh.3	Q9BUI4	POLR3C		676	905	910	1347	670	690		41.1807	44.9815	42.9985	63.0753	45.8137	54.9909
uc001eoj.3	Q9Y4L5	RNF115		545	789	729	941	990	847		36.6889	43.3365	38.0654	48.6937	74.8078	74.5962
uc001epm.4	Q86WJ1	CHD1L		1111	1325	1299	1158	842	564		41.6199	40.4987	37.7451	33.3457	35.4056	27.6414
uc001epq.3	O00512	BCL9		451	513	305	233	268	211		8.10301	7.52014	4.25045	3.21789	5.40479	4.95961
uc001epr.2	Q9NPH0	ACP6		409	474	423	277	184	203		25.5081	24.1197	20.4626	13.2794	12.8809	16.5633
uc001etk.2	Q15427	SF3B4		891	1254	1212	1149	718	461		50.4108	57.8871	53.1879	49.9701	45.5978	34.1226
uc001etp.3	Q9NRW7	VPS45		466	677	878	1180	1180	684		18.6531	22.1102	27.26	36.3072	53.0178	35.8193
uc001ett.3	Q53GL0	PLEKHO1		643	497	467	499	352	517		44.8943	28.3123	25.2908	26.7809	27.5865	47.2244
uc001etw.3	Q9BTT0	ANP32E		1362	1791	2096	2803	1800	1425		44.4768	47.7189	53.09	70.3598	65.9785	60.8789
uc001ety.2	Q96BI3	APH1A		2670	3346	3722	2405	1049	689		156.155	159.665	168.845	108.12	68.8645	52.7182
uc001euk.3	P82921	MRPS21		532	649	768	533	375	416		119.261	118.705	133.54	91.8453	94.3605	122.004
uc001eum.4	O43395	PRPF3		609	726	849	892	593	538		27.8808	27.1184	30.1482	31.3905	30.4731	32.223
uc001euq.3	Q9BW92	TARS2		434	395	456	359	213	278		20.6227	15.3141	16.8068	13.1128	11.3608	17.2821
uc001euz.3	Q07820	MCL1		6388	6420	6417	8478	6756	4787		176.33	144.589	137.391	179.887	209.327	172.87
uc001eve.3	O43768	ENSA		2146	2400	2452	1886	1046	1467		195.304	178.21	173.088	131.938	106.853	174.665
uc001evj.2	Q9H4A5	GOLPH3L		310	648	775	809	684	423		11.0235	18.8005	21.3758	22.1131	27.3015	19.6785
uc001evn.3	P25774	CTSS		776	1049	962	643	386	232		21.3054	23.4986	20.4865	13.5701	11.8957	8.33319
uc001evr.2	P27540	ARNT		920	1145	960	801	637	358		21.2275	21.5553	17.1809	14.2065	16.4977	10.8066
uc001evu.2	Q15047	SETDB1		887	1041	999	917	656	602		22.4961	21.5413	19.6523	17.8771	18.675	19.9745
uc001evz.3	Q96G23	CERS2		2221	2910	2856	2216	1124	963		100.015	106.918	99.7566	76.7067	56.8144	56.7336
uc001ewp.3	Q9NRR8	CDC42SE1		1883	1918	1826	2066	1325	896		69.6836	57.9119	52.4139	58.77	55.039	43.3794
uc001ewz.3	Q9BWG6	SCNM1		194	253	277	402	218	237		10.7443	11.4323	11.8993	17.1138	13.5521	17.1719
uc001exe.1	Q15906	VPS72		448	435	483	517	282	256		38.1543	30.2268	31.9063	33.8455	26.958	28.5233
uc001exl.3	P55036	PSMD4		569	725	1209	1815	1478	1448		48.2045	50.1131	79.4449	118.194	140.547	160.487
uc001exq.3	Q8N1G0	ZNF687		724	682	554	416	316	270		18.1095	13.9185	10.7484	7.99848	8.87217	8.83544
uc001exu.3	Q9UBF8	PI4KB		1432	1558	1516	2036	1530	1651		41.0451	36.4355	33.7041	44.8581	49.2248	61.91
uc001exw.1	P48382	RFX5		1038	1185	1067	812	423	606		32.3506	30.1329	25.7937	19.4529	14.7978	24.7088
uc001eyc.1	P28070	PSMB4		3606	3793	4842	6628	3872	3399		439.579	377.253	457.826	621.067	529.81	542.073
uc001eyd.2	Q7Z3K3	POGZ		1329	1740	1970	1468	1366	925		22.6166	24.1596	26.0035	19.2032	26.0931	20.5939
uc001eyl.3	Q9NNX1	TUFT1		384	370	382	317	544	784		13.9182	10.9419	10.7394	8.83196	22.1323	37.1761
uc001eyn.1	Q96L92	SNX27		252	313	384	508	515	445		4.01064	4.0644	4.74034	6.21472	9.20013	9.26549
uc001eyv.3	Q9BYD2	MRPL9		541	678	815	976	619	761		47.2158	48.2791	55.1713	65.4765	60.6394	86.8901
uc001eza.4	Q9Y2W6	TDRKH		328	310	403	472	399	347		13.1339	10.1279	12.5167	14.528	17.9336	18.178
uc001ezl.3	P60903	S100A10		289	335	368	278	290	220		30.8886	29.2135	30.508	22.8397	34.7914	30.7623
uc001fcn.2	Q9Y3Y2	CHTOP		1056	1329	1361	1265	744	440		54.9741	56.4492	54.9563	50.6209	43.4752	29.9669
uc001fcr.3	Q12905	ILF2		1554	2116	2332	2071	1008	1250		108.702	120.765	126.526	111.356	79.1448	114.391
uc001fdb.4	Q8WXI9	GATAD2B		1389	1755	1816	1802	1953	1524		20.9501	21.5973	21.2454	20.8922	33.0643	30.0721
uc001fdl.3	Q9NY26	SLC39A1		384	312	347	277	220	195		17.8408	11.827	12.5048	9.89254	11.4731	11.8526
uc001fds.3	O76095	JTB		2233	2414	2634	2319	1061	1208		159.969	141.099	146.362	127.701	85.3174	113.217
uc001fdv.3	P42677	RPS27		6835	8096	8704	8960	7194	5281		2195.76	2122.05	2168.85	2212.58	2594.12	2219.51
uc001fec.1	P06753	TPM3		1490	1500	2099	2245	1817	2128		23.6769	19.4477	25.8712	27.4221	32.4092	44.2391
uc001fei.2	Q9BWL3	C1orf43		1699	2203	2417	2821	1373	1039		100.937	106.785	111.378	128.826	91.559	80.7547
uc001fep.4	Q14157	UBAP2L		2110	2892	2929	2594	1833	1405		59.6446	66.7	64.2204	56.3643	58.1601	51.959
uc001fes.3	O00165	HAX1		1187	1328	1445	1880	955	833		113.525	103.628	107.194	138.211	102.522	104.227
uc001fex.3	P98198	ATP8B2		4380	5338	5328	2782	1413	1167		84.3097	83.8341	79.5486	41.1629	30.5295	29.388
uc001fez.2	P08887	IL6R		5829	6966	7394	5925	3983	3437		111.139	108.366	109.349	86.837	85.2424	85.7327
uc001fff.1	Q7Z7E8	UBE2Q1		1149	1452	1364	1173	768	502		40.1988	41.4475	37.0145	31.5454	30.1597	22.9769
uc001ffh.3	P55265	ADAR		5487	6955	7271	7738	4326	3110		92.7464	95.9175	95.3281	100.539	82.0772	68.773
uc001ffp.3	Q6JXY2	KCNN3		3325	4316	4291	5407	5834	4485		28.7961	30.4973	28.8247	35.9951	56.7129	50.8159
uc001ffq.3	Q15126	PMVK		1108	1053	1063	974	574	690		96.1797	74.578	71.5718	64.9902	55.928	78.3589
uc001ffr.3	Q96AQ6	PBXIP1		20938	20391	18510	13938	9284	12448		738.723	586.98	506.544	378	367.667	574.567
uc001fft.3	Q9BRQ0	PYGO2		1096	1034	836	556	444	660		38.863	29.9147	22.9931	15.1546	17.6719	30.6172
uc001ffw.3	P29353	SHC1		2397	3334	3961	5074	3232	2685		77.6456	88.1157	99.5219	126.341	117.515	113.786
uc001fgb.3	P61024	CKS1B		841	942	1154	1003	423	418		116.214	106.207	123.69	106.539	65.611	75.5674
uc001fgf.2	Q8NFF5	FLAD1		591	764	1017	1319	1020	1191		29.7637	31.3929	39.7269	51.0609	57.6598	78.4704
uc001fgr.1	Q13444	ADAM15		1561	1579	1548	1148	505	628		59.3251	48.9617	45.6322	33.5368	21.5427	31.2241
uc001fhm.3	Q5SR62	DPM3		294	306	347	213	79	129		64.1224	54.4531	58.7025	35.7098	19.3403	36.8084
uc001fho.3	Q8N6L1	KRTCAP2		637	775	970	765	441	368		131.312	130.348	155.097	121.219	102.042	99.245
uc001fjb.3	Q13505	MTX1		311	259	326	344	182	193		21.357	14.5117	17.3645	18.1586	14.0289	17.3393
uc001fjl.3	P04062	GBA		676	772	826	863	631	809		29.7291	27.7007	28.176	29.1736	31.1486	46.5456
uc001fjs.3	O14828	SCAMP3		1054	1351	1433	1436	786	856		75.6034	79.0668	79.7281	79.1771	63.2844	80.3285
uc001fkc.2	P14324	FDPS		1898	2108	2089	1431	772	753		139.334	126.262	118.95	80.7507	63.614	72.3189
uc001fkt.3	Q9NR48	ASH1L		2078	3046	3389	3498	3212	2055		19.901	23.8011	25.1748	25.751	34.5285	25.7476
uc001flr.3	P51398	DAP3		1439	1966	3382	5561	3722	2619		78.9591	88.0163	143.939	234.552	229.24	188.006
uc001fly.1	Q3T8J9	GON4L		1295	1768	1963	2307	1574	1376		19.1205	21.2986	22.481	26.1832	26.0861	26.5793
uc001fmg.3	Q9BT88	SYT11		108	108	87	88	131	83		2.30644	1.88183	1.44113	1.4446	3.14025	2.31896
uc001fmh.1	Q92963	RIT1		246	273	345	429	452	369		8.09893	7.3332	8.81001	10.8566	16.7034	15.8933
uc001fmi.1	Q7Z7F0	KIAA0907		1162	1470	1641	1609	1380	1174		44.4912	45.9223	48.735	47.3553	59.309	58.8073
uc001fmt.2	Q92974	ARHGEF2		5579	5750	5057	2541	1789	2511		150.427	126.496	105.761	52.6646	54.1443	88.5749
uc001fmx.3	P43308	SSR2		4666	6029	6990	3937	1563	1234		468.092	493.481	543.912	303.597	176.003	161.956
uc001fna.3	Q9NRR5	UBQLN4		835	1060	1177	754	343	339		26.8475	27.8075	29.3534	18.6352	12.379	14.2598
uc001fnb.3	Q9Y2Q5	LAMTOR2		394	349	367	249	140	190		45.1038	32.5972	32.5872	21.9109	17.9895	28.4555
uc001fni.2	P02545	LMNA		362	462	460	517	680	1168		12.657	13.1796	12.4752	13.895	26.6874	53.4271
uc001fnp.3	Q96H78	SLC25A44		914	1282	1386	1365	1133	1075		28.3761	32.4739	33.3761	32.575	39.4831	43.6627
uc001foc.4	Q9UPR3	SMG5		2007	2347	2416	3394	2022	1883		49.5964	47.321	46.3089	64.4702	56.0864	60.8763
uc001foh.3	Q8WWB7	C1orf85		326	437	433	335	191	119		23.1922	25.3655	23.8933	18.3195	15.2521	11.0756
uc001fol.2	P49368	CCT3		2663	3190	4356	8028	4338	3328		142.515	139.289	180.818	330.248	260.586	233.006
uc001fpc.3	Q14814	MEF2D		2357	2606	2380	1743	1708	1559		45.2458	40.8162	35.4373	25.7194	36.8028	39.1526
uc001fph.3	Q8NCW5	APOA1BP		854	888	859	591	245	256		85.9024	72.8784	67.0201	45.6962	27.6622	33.6886
uc001fpl.3	E9PAV9	GPATCH4		589	757	987	1025	418	577		30.8192	32.3177	40.0579	41.2263	24.5502	39.4981
uc001fps.1	Q9H9L3	ISG20L2		539	636	907	696	425	384		29.633	28.5288	38.6776	29.4131	26.2271	27.6194
uc001fpu.3	Q96FB5	RRNAD1		605	651	484	377	328	281		30.0659	26.396	18.6564	14.4014	18.2964	18.2692
uc001fpx.1	Q96A35	MRPL24		427	509	489	451	197	221		51.9399	50.5161	46.1367	42.1691	26.8976	35.1691
uc001fpy.4	P51858	HDGF		2744	3309	3740	2766	1091	1404		129.624	127.537	137.037	100.438	57.8494	86.7687
uc001fqa.3	Q92733	PRCC		1025	1354	1547	1973	1405	1264		54.4411	58.676	63.7321	80.5517	83.7632	87.8305
uc001fqd.2	Q9NP31	SH2D2A		74	65	75	114	167	109		5.07555	3.6375	3.99004	6.01037	12.8571	9.78077
uc001fqr.2	P41162	ETV3		283	306	306	339	273	313		15.9395	14.0621	13.3683	14.6769	17.2594	23.0637
uc001ftg.3	Q16666	IFI16		1522	2302	2337	1980	1365	809		62.7725	77.4637	74.7615	62.7718	63.1918	43.6514
uc001ftj.1	O14862	AIM2		242	266	319	552	471	253		18.388	16.4907	18.8007	32.2406	40.1711	25.1498
uc001ftz.1	Q9BVJ7	DUSP23		258	284	308	176	74	135		42.47	38.1434	39.3258	22.27	13.6731	29.0731
uc001fun.1	P37802	TAGLN2		3700	4165	4255	2662	1306	1925		306.772	281.752	273.639	169.655	121.543	208.805
uc001fvk.3	Q15121	PEA15		1068	1236	1338	2631	1838	1126		48.7757	46.0563	47.3972	92.3629	94.2217	67.2768
uc001fvv.4	P53621	COPA		3102	4226	4830	7390	4649	2687		61.7331	68.619	74.557	113.049	103.851	69.9583
uc001fvx.3	Q92542	NCSTN		1239	1458	1310	1709	1227	810		47.601	45.7026	39.0374	50.4698	52.9131	40.7123
uc001fwn.3	P09326	CD48		3304	3317	3398	4510	2358	1137		348.184	285.202	277.752	365.334	278.925	156.756
uc001fwq.3	Q9NQ25	SLAMF7		7244	8742	10166	17787	10904	7295		307.425	302.699	334.639	580.242	519.423	405.025
uc001fwu.3	Q9HBG7	LY9		1534	1781	1511	1337	873	712		70.4001	66.6884	53.787	47.1655	44.9713	42.7487
uc001fxi.3	P22415	USF1		777	814	808	653	484	556		48.7558	41.6743	39.3261	31.4965	34.0898	45.6431
uc001fxl.3	Q7Z6I6	ARHGAP30		4077	4443	3958	1901	1378	1606		103.892	92.375	78.2313	37.2363	39.4151	53.5403
uc001fxu.3	Q9UHV9	PFDN2		339	390	500	590	414	373		59.5412	55.8883	68.1166	79.6553	81.6191	85.7081
uc001fxv.2	Q86X76	NIT1		243	236	232	311	192	225		18.0504	14.3032	13.367	17.7577	16.0087	21.8655
uc001fxz.3	O75618	DEDD		431	524	496	516	349	312		21.1485	20.9784	18.8777	19.4625	19.2222	20.0287
uc001fyd.4	Q9Y3C8	UFC1		829	1132	1304	1056	675	950		83.3134	92.8208	101.649	81.5772	76.1443	124.905
uc001fys.2	O60512	B4GALT3		3026	2922	3407	4702	2938	2439		145.567	114.687	127.125	173.869	158.643	153.498
uc001fyw.3	O75306	NDUFS2		1322	1348	1302	1226	793	915		72.153	60.0276	55.1186	51.4349	48.5814	65.334
uc001fzd.3	Q969M1	TOMM40L		235	269	353	432	257	201		9.89487	9.24131	11.5287	13.9821	12.1464	11.0722
uc001gag.3	Q99643	SDHC		1063	1323	1233	1296	1017	651		42.0278	42.6778	37.8122	39.387	45.1334	33.6728
uc001gbe.3	A6NC03	FCRLA		339	364	395	482	310	335		16.1767	14.1719	14.6201	17.68	16.6045	20.9136
uc001gbo.3	Q9UNI6	DUSP12		388	492	501	722	306	305		35.0286	36.2405	35.0827	50.104	31.0089	36.0235
uc001gbs.3	P18850	ATF6		2166	3125	3131	3659	2573	1689		32.3664	38.1	36.2898	42.0285	43.1568	33.0188
uc001gcc.2	Q8TAS1	UHMK1		2639	3785	3812	4379	2719	1137		34.8649	40.7994	39.0631	44.4702	40.3211	19.6519
uc001gce.4	Q16222	UAP1		948	1334	1410	686	461	421		45.9372	52.7413	52.9957	25.552	25.0744	26.6891
uc001gdf.3	O14880	MGST3		614	751	744	588	543	393		45.6089	45.5155	42.8666	33.574	45.2746	38.1917
uc001gdh.1	B9EKV4	ALDH9A1		823	1104	1105	771	661	456		37.1204	40.6276	38.6581	26.7308	33.4648	26.9075
uc001gdj.4	Q9UM00	TMCO1		1878	2347	2319	1850	887	682		47.6298	48.5663	45.6194	36.0662	25.2511	22.6289
uc001gdp.3	Q9BZX2	UCK2		1079	1561	1770	821	337	399		24.7292	29.1897	31.4649	14.4636	8.66945	11.9634
uc001gdt.1	Q9P215	POGK		1689	2233	2010	1591	716	541		49.442	53.3328	45.6381	35.7999	23.5263	20.7185
uc001gdw.3	Q96BN2	TADA1		298	397	403	281	231	149		14.9543	16.2547	15.6863	10.8393	13.0117	9.78208
uc001gel.3	O75629	CREG1		958	1159	1068	1041	652	564		53.345	52.6563	46.1279	44.5578	40.752	41.0868
uc001gem.3	Q6JBY9	RCSD1		1082	1399	1326	1022	512	552		40.791	43.0321	38.7744	29.6164	21.6661	27.2252
uc001geo.3	O95297	MPZL1		543	527	538	651	746	672		12.2212	9.67753	9.39209	11.2627	18.8464	19.787
uc001get.3	O95563	BRP44		644	805	758	511	356	241		32.7104	33.3607	29.863	19.9511	20.2966	16.0145
uc001gex.3	Q58WW2	DCAF6		1360	1612	1492	1177	1078	623		42.3744	40.9796	36.0577	28.1894	37.7014	25.395
uc001gfg.3	O75663	TIPRL		645	899	1127	1573	918	765		23.9953	27.2876	32.5204	44.9822	38.3339	37.2326
uc001gfi.4	O95562	SFT2D2		258	338	359	356	349	393		33.9859	36.3274	36.6808	36.0474	51.6034	67.7278
uc001gfy.3	Q9H2G9	BLZF1		334	472	428	383	357	169		16.2615	18.7497	16.163	14.3337	19.51	10.7646
uc001ggs.2	Q8IZE3	SCYL3		367	515	428	616	468	326		11.9018	13.6268	10.7661	15.3559	17.036	13.8312
uc001ggv.3	Q92845	KIFAP3		485	614	548	596	513	356		18.2477	18.8483	15.9923	17.2368	21.6649	17.5231
uc001gha.2	Q5T7V8	GORAB		263	409	318	329	266	223		11.4811	14.5677	10.7676	11.04	13.0342	12.7359
uc001ghx.2	O75379	VAMP4		210	286	319	292	221	65		4.5935	5.10422	5.41227	4.90967	5.42613	1.86009
uc001ghz.3	Q8N6R0	METTL13		502	635	816	788	524	486		16.6144	17.1472	20.9477	20.0471	19.4664	21.0432
uc001giq.4	Q9UBS9	C1orf9		1006	1721	1944	1570	1281	616		20.0594	27.9988	30.0664	24.0638	28.671	16.0693
uc001giy.1	P30041	PRDX6		1105	1345	1408	1701	1533	1216		74.6103	74.0965	73.7402	88.2848	116.186	107.415
uc001gjc.3	Q9Y2M5	KLHL20		391	552	614	702	698	513		12.7278	14.6606	15.5027	17.5654	25.5038	21.8468
uc001gjh.2	Q6PI48	DARS2		369	460	377	308	151	166		12.4278	12.6405	9.84858	7.97376	5.70845	7.31427
uc001gju.4	Q5TC82	RC3H1		714	1109	1187	1366	1176	689		7.32178	9.27873	9.44134	10.7675	13.5363	9.24342
uc001gjx.3	Q5R372	RABGAP1L		1301	1539	1488	1555	1516	1166		48.7376	47.0396	43.2369	44.7777	63.747	57.1453
uc001gkj.1	Q9HB71	CACYBP		1292	1304	2596	10914	6041	3733		47.6096	39.2056	74.1995	309.144	249.87	179.964
uc001gkk.3	O60783	MRPS14		447	634	615	493	350	270		23.4981	27.1928	25.0764	19.9213	20.6523	18.5688
uc001gku.1	Q8NHY2	RFWD2		1226	1594	1774	2227	2167	1364		49.8353	52.8656	55.9326	69.5844	98.8733	72.5364
uc001gmd.3	Q9H497	TOR3A		4252	5091	4429	2714	1525	1877		225.944	220.724	182.548	110.857	90.9602	130.487
uc001gmi.4	P42684	ABL2		722	802	800	837	574	444		6.81845	6.17962	5.86008	6.07602	6.08463	5.48563
uc001gml.3	P35610	SOAT1		618	794	860	1120	1103	645		10.0672	10.5531	10.8664	14.0244	20.1684	13.746
uc001gnk.3	Q8NFQ8	TOR1AIP2		405	462	541	745	623	466		5.77194	5.37214	5.98038	8.16146	9.96617	8.68856
uc001gnq.3	Q5JTV8	TOR1AIP1		988	1252	1240	962	1055	780		29.2636	30.2561	28.4877	21.9023	35.0749	30.2246
uc001gnt.3	Q5VT06	CEP350		2157	3378	3543	3591	2603	1623		18.0754	23.0959	23.0289	23.1312	24.4841	17.7931
uc001gnz.3	O00391	QSOX1		628	634	674	589	375	501		21.3549	17.59	17.7772	15.3957	14.3134	22.288
uc001gog.3	Q9BR61	ACBD6		967	1322	1278	1697	1501	939		67.4743	75.263	69.1683	91.0203	117.562	85.7181
uc001goi.3	Q9UBH6	XPR1		830	1082	907	756	820	630		11.0158	11.7167	9.33707	7.71268	12.2159	10.9389
uc001goq.2	Q95460	MR1		662	861	848	842	650	416		9.49704	10.078	9.43607	9.28512	10.4669	7.80763
uc001got.4	Q5VY09	IER5		878	716	1437	9169	7649	8682		42.2728	28.1266	53.6646	339.338	413.375	546.866
uc001gpa.2	P15104	GLUL		922	1032	667	314	325	481		25.5692	23.3509	14.3475	6.69361	10.1168	17.4512
uc001gpl.4	O15492	RGS16		110	131	87	149	513	705		5.10014	4.95564	3.12877	5.31032	26.6981	42.7636
uc001gpr.3	Q08211	DHX9		2425	3267	3893	2444	1126	823		60.2826	66.2625	75.0636	46.701	31.419	26.7655
uc001gqf.3	E9PEH2	SMG7		1588	2288	2574	3062	1881	1516		37.4685	44.0464	47.1074	55.5349	49.8171	46.7962
uc001gqk.4	P19878	NCF2		443	412	462	482	548	942		22.211	16.8539	17.9668	18.5761	30.8402	61.7888
uc001gql.3	O15511	ARPC5		3926	4832	4905	3536	2033	1960		223.357	224.293	216.448	154.635	129.826	145.882
uc001gqm.3	Q5SXQ6	RGL1		1277	1501	1132	1073	881	880		28.1623	27.0083	19.3637	18.1895	21.8086	25.3896
uc001gqt.4	Q8WW01	TSEN15		933	1475	1637	5013	2785	1032		53.7306	69.306	73.123	221.913	180.028	77.7527
uc001gqv.1	Q9H246	C1orf21		1125	944	799	733	706	521		12.3064	8.42537	6.77938	6.1635	8.66876	7.4561
uc001gra.3	Q9BZQ8	FAM129A		212	279	384	1255	1229	899		3.45149	3.70607	4.84916	15.7058	22.4593	19.1481
uc001grl.3	Q9Y6Y0	IVNS1ABP		1487	2163	2143	1338	698	511		39.9508	47.4143	44.6582	27.6322	21.0496	17.961
uc001gsc.3	P47712	PLA2G4A		585	931	1056	1163	804	652		22.5288	29.253	31.5436	34.4276	34.7546	32.8492
uc001gsi.1	Q08116	RGS1		1075	1868	1123	2469	3820	1595		86.398	122.493	70.0068	152.532	344.614	167.707
uc001gsl.3	P41220	RGS2		395	470	669	3313	3695	2806		32.9926	32.0299	43.3421	212.709	346.424	306.621
uc001gsm.3	Q9Y5K5	UCHL5		717	1413	1602	1571	772	381		15.8278	25.4497	27.4302	26.6577	19.129	11.0033
uc001gss.3	P10155	TROVE2		523	762	715	826	665	266		18.1624	21.5906	19.2593	22.0493	25.9219	12.085
uc001gsz.2	Q9NS18	GLRX2		78	121	159	266	191	128		11.7114	14.823	18.5172	30.7001	32.1899	25.1431
uc001gtb.3	Q6P1J9	CDC73		861	1361	1369	2290	1876	1168		16.3472	21.0832	20.1608	33.421	39.9803	29.012
uc001gun.4	Q8TDX7	NEK7		1486	2060	2090	1428	1509	976		40.5519	45.8668	44.2388	29.9548	46.2227	34.8448
uc001gve.3	Q9Y2X9	ZNF281		232	349	396	506	482	506		7.42976	9.11908	9.83665	12.4561	17.3264	21.1998
uc001gvk.3	Q08AD1	CAMSAP2		591	868	930	1035	1270	691		9.06555	10.8634	11.0651	12.2037	21.8667	13.8669
uc001gvs.2	O75037	KIF21B		3908	4496	4426	7194	3399	3471		44.3324	41.6132	38.9442	62.731	43.2804	51.513
uc001gvy.3	Q9P0T7	TMEM9		799	896	795	564	242	262		58.5411	53.5625	45.18	31.7642	19.9023	25.1137
uc001gwz.3	Q96P70	IPO9		2255	2952	3081	2297	1255	926		22.2734	23.79	23.6045	17.4399	13.9141	11.9659
uc001gxc.3	Q99595	TIMM17A		1084	1469	1631	1220	699	525		73.6777	81.4642	85.9855	63.7399	53.3283	46.6833
uc001gxd.3	Q9H4A4	RNPEP		586	627	625	483	397	273		27.3838	23.9057	22.6538	17.3495	20.8238	16.6899
uc001gxk.1	Q96BM9	ARL8A		583	609	990	1559	1153	712		28.0336	23.8927	36.9241	57.6237	62.2319	44.7904
uc001gyf.3	Q9UGL1	KDM5B		269	274	280	208	272	201		4.75204	3.94927	3.83664	2.82447	5.3935	4.64536
uc001gyl.3	P47224	RABIF		371	458	362	228	250	170		12.9637	13.0574	9.81132	6.12398	9.80546	7.77138
uc001gyo.1	Q53G59	KLHL12		424	472	492	1003	611	385		14.323	13.0091	12.8913	26.0443	23.1676	17.0146
uc001gyq.4	Q96A54	ADIPOR1		1891	2192	2050	1802	1121	1210		99.8727	94.457	83.9796	73.1568	66.456	83.6057
uc001gyt.2	Q9UHQ9	CYB5R1		693	766	1183	2258	1821	1839		47.5607	42.8926	62.9745	119.12	140.281	165.117
uc001gyu.1	Q1AE95	TMEM183B		1203	1420	1478	2539	1899	1400		61.1034	58.8474	58.229	99.1306	108.268	93.0301
uc001gzq.3	P78543	BTG2		5307	6780	6934	4179	3240	4337		220.736	230.087	223.703	133.611	151.266	235.998
uc001gzw.3	P23634	ATP2B4		422	423	382	696	1035	1131		5.4432	4.45165	3.82182	6.90075	14.985	19.0853
uc001haa.3	Q8IWV1	LAX1		2310	2686	1974	991	953	733		79.4614	75.3856	52.6691	26.2037	36.7969	32.987
uc001hac.3	O75152	ZC3H11A		2208	2898	3286	3438	2405	1112		52.1082	55.8012	60.1505	62.3674	63.7082	34.3326
uc001hai.3	P62304	SNRPE		770	995	1135	1046	553	472		56.1246	59.1731	64.1687	58.6056	45.2441	45.0091
uc001hav.4	Q5SWA1	PPP1R15B		1687	1810	1935	3067	2080	1678		36.0617	31.568	32.0831	50.3952	49.9077	46.9265
uc001hba.3	O15151	MDM4		1784	2105	2161	2554	2193	1246		19.9626	19.2182	18.756	21.9678	27.5444	18.2404
uc001hbu.2	Q15291	RBBP5		407	510	755	863	697	700		10.4042	10.6371	14.9702	16.9579	19.9997	23.4104
uc001hbw.3	Q6XUX3	DSTYK		741	795	753	578	656	543		10.5645	9.24777	8.32705	6.33438	10.4981	10.1281
uc001hdb.3	Q9H1E3	NUCKS1		2704	3620	3325	1898	847	664		47.1692	51.5227	44.9892	25.4503	16.5847	15.1536
uc001hdy.3	A2RUF3	SRGAP2		580	606	559	390	278	289		10.9475	9.33252	8.18398	5.65845	5.88988	7.13643
uc001hdz.2	Q14164	IKBKE		599	533	493	599	400	357		19.4424	14.1153	12.4118	14.945	14.5733	15.1596
uc001hed.3	Q8WWW0	RASSF5		3792	4608	4397	4870	3294	1941		118.117	117.11	106.235	116.605	115.171	79.0979
uc001heh.2	P41214	EIF2D		889	1130	1114	1115	737	577		47.8031	49.576	46.4627	46.0866	44.4832	40.5906
uc001hem.2	P49137	MAPKAPK2		1951	2214	1931	1136	1053	1060		73.8234	68.3523	56.674	33.0415	44.7238	52.4732
uc001hey.3	O60667	FAIM3		2300	3106	2807	2486	1819	1321		84.067	92.6271	79.5802	69.8464	74.6284	63.1678
uc001hfg.3	O60825	PFKFB2		672	798	781	526	387	326		10.7132	10.3798	9.65751	6.44585	6.92523	6.79927
uc001hfr.4	P08174	CD55		367	354	265	305	364	190		14.2013	11.1765	7.95379	9.07211	15.8102	9.61861
uc001hgj.3	P15529	CD46		4960	6920	6398	4439	2418	1305		169.481	192.923	169.57	116.592	92.7404	58.3371
uc001hgz.3	O75051	PLXNA2		675	487	391	361	395	254		6.65146	3.91544	2.98851	2.73442	4.36902	3.27448
uc001hho.3	Q9Y228	TRAF3IP3		1584	1857	1500	541	371	537		79.3474	75.8976	58.2819	20.8315	20.8605	35.1922
uc001hhr.2	Q68CQ4	DIEXF		675	884	856	644	380	231		8.9692	9.58387	8.82244	6.5778	5.66771	4.01566
uc001hio.1	Q9Y6M5	SLC30A1		1395	1614	1333	1021	873	929		77.9482	73.5824	57.7733	43.8533	54.7545	67.9114
uc001hiw.2	Q9NVH2	INTS7		1080	1660	1749	2039	1034	512		26.8416	33.6613	33.7162	38.9535	28.8455	16.6475
uc001hjn.3	Q96IY1	NSL1		607	672	722	917	674	523		5.21089	4.70685	4.80756	6.05114	6.49466	5.87381
uc001hjo.2	Q17R31	TATDN3		341	426	391	770	411	324		14.8574	15.1439	13.2139	25.7884	20.1004	18.4684
uc001hjz.3	Q5VTE6	ANGEL2		836	1307	1342	1549	1089	666		20.2768	25.8647	25.2471	28.8795	29.648	21.1331
uc001hkm.3	P49454	CENPF		1138	1670	1565	587	127	217		12.4631	14.9224	13.2942	4.9416	1.56121	3.10913
uc001hlf.1	Q9NW75	GPATCH2		474	821	935	1456	1223	588		22.8801	32.3342	35.0071	54.024	66.2644	37.1324
uc001hlj.3	Q9Y3B9	RRP15		542	815	953	943	556	368		7.86458	9.64878	10.7259	10.518	9.05575	6.98585
uc001hmc.3	Q9NSE4	IARS2		765	888	862	592	307	154		24.3057	23.0196	21.2432	14.4582	10.9486	6.40122
uc001hnl.3	Q5JRA6	MIA3		1210	1564	1810	1815	1356	882		16.7966	17.7138	19.4886	19.3668	21.1286	16.0177
uc001hnn.3	Q96BJ3	AIDA		586	854	891	737	425	296		21.9817	26.1373	25.9243	21.2509	17.8948	14.5262
uc001hnq.1	Q5VW32	BROX		157	223	225	184	184	159		10.5314	12.2047	11.7067	9.48742	13.8541	13.9533
uc001hob.4	P17655	CAPN2		1713	2278	2435	1845	1262	1140		55.3776	60.0854	61.0577	45.8477	45.7941	48.2144
uc001hoh.2	Q9NVF7	FBXO28		755	1077	1130	1582	1283	680		15.6237	18.184	18.1376	25.1645	29.8014	18.4094
uc001hoj.3	O15121	DEGS1		983	1366	1209	1113	744	460		53.7288	60.9176	51.256	46.7621	45.6458	32.8933
uc001hok.3	O15381	NVL		616	1023	1123	1359	954	762		23.7469	32.1767	33.5793	40.2709	41.2809	38.4306
uc001hom.1	Q9P003	CNIH4		235	323	423	443	343	333		8.40954	9.43074	11.7411	12.1858	13.7776	15.5899
uc001hop.4	Q9H7D7	WDR26		2463	3167	3479	4809	4723	2725		40.4142	42.3991	44.2781	60.6554	86.9884	58.4967
uc001hoy.3	Q14739	LBR		2193	3113	3605	3013	1754	1007		64.6826	74.9146	82.4743	68.3113	58.07	38.8574
uc001hpg.3	P49458	SRP9		2772	4010	4004	3808	1787	1029		208.937	246.606	234.089	220.629	151.189	101.469
uc001hpk.3	P07099	EPHX1		383	421	357	257	293	444		25.9849	23.3047	18.7869	13.4029	22.3133	39.4094
uc001hpm.2	O94886	TMEM63A		4306	5133	4708	2882	1579	1737		109.037	106.05	92.4702	56.0969	44.8803	57.5434
uc001hpq.3	Q96C36	PYCR2		2065	2265	2301	2195	907	1379		137.536	123.084	118.871	112.376	67.8074	120.159
uc001hpu.4	Q6IQ49	C1orf55		648	1018	1271	1924	1202	919		18.226	23.3616	27.7286	41.5975	37.9485	33.8164
uc001hpw.3	P84243	H3F3B		7796	10742	9962	5313	1973	1833		827.752	930.577	820.427	433.624	235.142	254.616
uc001hpy.3	Q9H3P7	ACBD3		1181	1538	1581	3328	2120	1429		37.3545	39.6907	38.7874	80.9136	75.2667	59.1318
uc001hqd.4	P09874	PARP1		7076	8789	10003	6421	2995	3108		200.222	202.91	219.543	139.66	95.1251	115.054
uc001hqn.1	Q8NI60	ADCK3		1201	1466	1439	896	589	788		46.3147	46.1263	43.0429	26.56	25.4956	39.7555
uc001hrb.3	Q9H9V9	JMJD4		472	649	804	757	314	567		20.5096	23.0091	27.098	25.2846	15.3151	32.2325
uc001hrf.2	Q5SQN1	SNAP47		668	855	852	722	521	839		31.8223	33.2322	31.4818	26.4385	27.859	52.2892
uc001hrr.3	P84077	ARF1		7259	9541	10403	10783	5783	4851		414.861	444.896	461.158	473.708	370.982	362.704
uc001hrx.3	Q9BU76	C1orf35		280	277	300	189	118	175		24.4749	19.7552	20.3399	12.699	11.5776	20.0123
uc001hrz.4	Q7Z7F7	MRPL55		413	505	475	561	279	434		53.8378	53.7115	48.0281	56.214	40.8239	74.0154
uc001hsl.4	Q5T440	IBA57		497	390	353	318	277	429		7.09026	4.53951	3.90612	3.48721	4.43567	8.00679
uc001htb.3	Q5TA31	RNF187		1917	1635	1466	1062	644	892		68.9945	48.0119	40.9253	29.3807	26.0167	42.0003
uc001htn.3	Q8WUM0	NUP133		857	1015	1062	1053	781	562		23.1738	22.3935	22.2744	21.8872	23.7051	19.8815
uc001htp.4	Q9NRK6	ABCB10		1092	1357	1367	681	362	318		31.9246	32.3684	30.9982	15.3037	11.8792	12.1626
uc001htw.3	Q14746	COG2		1051	1313	1278	1321	827	514		40.0372	40.8098	37.7622	38.682	35.3623	25.6165
uc001huf.4	Q8NBP0	TTC13		749	1062	1267	979	687	580		25.6786	29.7066	33.6923	25.7998	26.4375	26.0143
uc001hul.3	Q8NDD1	C1orf131		173	270	214	226	152	110		13.594	17.3103	13.0431	13.6507	13.4066	11.3081
uc001hup.4	O15228	GNPAT		979	1087	1155	930	538	443		41.1909	37.3153	37.6934	30.0778	25.4082	24.3847
uc001huq.3	Q8IYI6	EXOC8		614	910	1083	1009	944	918		13.5833	16.4255	18.5837	17.1583	23.4414	26.5691
uc001hur.3	Q9H040	C1orf124		173	272	300	425	393	322		6.96692	8.93722	9.37089	13.1561	17.7648	16.9647
uc001huv.2	Q9GZT9	EGLN1		750	605	605	776	1001	855		11.9162	7.84282	7.45587	9.4773	17.852	17.7721
uc001huw.3	Q99598	TSNAX		651	1061	1102	1350	1036	486		27.711	36.8489	36.3846	44.1723	49.4999	27.0647
uc001hwc.3	Q5JTJ3	C1orf31		206	238	284	467	386	374		36.0131	33.9476	38.5103	62.756	75.7451	85.5382
uc001hwd.3	Q13395	TARBP1		1136	1213	1147	783	360	198		24.9697	21.7538	19.5553	13.2295	8.88202	5.69372
uc001hwf.3	Q7Z5L9	IRF2BP2		1988	2302	2092	3260	1865	1286		48.5733	45.8908	39.6468	61.2271	51.1486	41.1072
uc001hwl.3	Q15388	TOMM20		3331	4341	4513	5212	2645	1535		110.961	117.984	116.607	133.458	98.8994	66.8957
uc001hwn.3	P42696	RBM34		413	619	695	848	582	535		22.6727	27.7257	29.5939	35.7844	35.8632	38.4239
uc001hwq.3	Q4LE39	ARID4B		1332	1611	1709	2195	2475	1569		24.7562	24.4294	24.6369	31.3587	51.6331	38.1502
uc001hwv.3	O95749	GGPS1		268	351	403	478	269	247		11.013	11.7683	12.8451	15.0988	12.4078	13.2789
uc001hxa.1	Q15813	TBCE		238	392	559	996	846	601		13.7062	18.419	24.9699	44.0904	54.687	45.2804
uc001hxc.2	Q8NCR0	B3GALNT2		609	797	945	1346	1163	1088		14.5488	15.5349	17.5109	24.7173	31.1863	34.0044
uc001hxt.3	Q86YB8	ERO1LB		163	221	286	437	687	743		3.63668	4.02299	4.94936	7.49452	17.2047	21.6871
uc001hxy.2	O00214	LGALS8		184	271	476	899	662	435		3.30431	3.97073	6.63032	12.4099	13.3443	10.2199
uc001hyd.2	Q9H583	HEATR1		1460	2235	2765	2405	1094	781		19.4046	24.2364	28.5044	24.5704	16.3209	13.58
uc001hyi.4	Q99707	MTR		1278	1723	1583	1005	529	430		13.649	15.014	13.1135	8.25054	6.34163	6.00807
uc001hyx.3	P07954	FH		1765	2280	2387	2379	975	720		106.599	112.352	111.822	110.445	66.0978	56.8901
uc001iaj.3	P30520	ADSS		1024	1341	1276	890	538	386		41.5046	44.3469	40.1154	27.7288	24.4766	20.4681
uc001iao.3	Q9BSY9	PPPDE1		1019	1311	1345	1703	988	615		28.0796	29.4753	28.7478	36.0726	30.5596	22.1711
uc001iar.3	Q5RI15	FAM36A		177	248	232	129	103	68		7.62937	8.72179	7.75654	4.27415	4.98341	3.83459
uc001iba.1	Q00839	HNRNPU		6428	8154	8941	10917	7299	5937		106.764	110.499	115.186	139.378	136.077	129.006
uc001ibn.3	Q9H5Q4	TFB2M		562	933	905	720	397	399		35.482	48.0609	44.3185	34.9421	28.1343	32.9564
uc001ibp.3	Q6PJW8	CNST		925	1209	1443	1568	1076	699		19.9317	21.2553	24.1176	25.9713	26.0249	19.7049
uc001ibv.2	Q8WYP5	AHCTF1		1863	2904	3021	2882	1726	1321		24.3391	30.9547	30.6131	28.9421	25.3108	22.5782
uc001ico.3	Q96IT1	ZNF496		443	434	361	295	182	189		20.5735	16.445	13.004	10.531	9.48745	11.4832
uc001iew.1	Q7L8J4	SH3BP5L		1209	1217	1272	1307	1086	1196		42.8429	35.187	34.9627	35.6019	43.1973	55.4471
uc001ifs.1	Q92615	LARP4B		1301	1658	2278	2465	1284	908		26.0106	27.0456	35.3258	37.8822	28.8146	23.7495
uc001ift.3	Q9BZE4	GTPBP4		861	1058	1235	1437	634	490		38.5721	38.6718	42.9143	49.4848	31.8811	28.7185
uc001igf.1	Q9Y2I8	WDR37		710	910	918	997	871	680		17.3627	18.1567	17.4127	18.7412	23.9084	21.7551
uc001iha.3	Q99612	KLF6		1865	1966	1922	2719	2161	2061		45.1086	38.7974	36.0578	50.5516	58.6691	65.216
uc001iia.3	Q7Z628	NET1		379	583	656	899	675	437		12.5768	15.7847	16.8849	22.9316	25.1424	18.9717
uc001iij.3	Q5VWN6	FAM208B		1115	1789	2039	1846	845	552		14.5753	19.0806	20.6741	18.549	12.3986	9.44013
uc001iil.4	P50395	GDI2		1730	2484	2601	2852	1437	911		80.8764	94.7471	94.315	102.487	75.406	55.7172
uc001iit.3	Q8NFZ0	FBXO18		2235	2336	2322	1703	876	838		68.076	58.0535	54.8585	39.8727	29.9498	33.393
uc001ijb.3	Q96I25	RBM17		731	984	1166	1460	870	750		24.7158	27.1451	30.5788	37.945	33.018	33.1752
uc001ije.3	Q16875	PFKFB3		271	236	234	221	731	1140		6.71748	4.77296	4.49902	4.21089	20.3389	36.969
uc001ijn.2	Q5VUG0	SFMBT2		2317	2783	2922	2562	2449	1714		32.5603	31.9091	31.8498	27.6749	38.63	31.5114
uc001ijt.3	O60870	KIN		158	215	251	314	234	227		2.78636	3.09355	3.43336	4.25652	4.63201	5.23723
uc001iju.3	P36542	ATP5C1		1525	1842	1881	2324	1361	815		150.051	147.876	143.556	175.772	150.314	104.911
uc001ikl.4	E9PC62	CELF2		7996	10899	10414	8467	7161	5338		112.872	125.528	114.024	91.8733	113.465	98.58
uc001ilb.3	Q9HAU5	UPF2		621	905	925	813	648	490		13.4661	16.0117	15.5581	13.5514	15.7724	13.9008
uc001ilj.3	Q9UKK9	NUDT5		349	453	489	478	257	309		32.6853	34.6149	35.5222	34.4112	27.0168	37.86
uc001ill.3	O75794	CDC123		449	639	890	1249	737	478		32.7061	37.9771	50.2848	69.9342	60.2592	45.5518
uc001ilx.1	Q96CV9	OPTN		1241	1258	1133	937	758	761		41.4498	34.2823	29.3525	24.0566	28.418	33.253
uc001imf.3	O14832	PHYH		177	237	173	168	224	241		12.3965	13.543	9.39806	9.04443	17.6096	22.082
uc001imk.3	P49903	SEPHS1		570	685	685	382	196	202		19.7156	19.3315	18.3777	10.1565	7.60966	9.14075
uc001imp.3	Q99633	PRPF18		266	293	403	438	371	414		17.5918	15.8101	20.6728	22.2663	27.5408	35.8199
uc001ina.1	Q9H098	FAM107B		3683	4307	4077	12806	10271	5874		109.721	104.689	94.2091	293.255	343.458	228.937
uc001inf.3	Q0VDF9	HSPA14		530	800	919	844	381	340		33.0911	40.7534	44.5057	40.5063	26.7014	27.7721
uc001inx.4	P78345	RPP38		154	190	182	196	113	81		14.7161	14.8137	13.4899	14.397	12.1206	10.1263
uc001ioc.1	P53708	ITGA8		3544	4371	3609	1912	1491	866		122.545	123.317	96.7952	50.82	57.87	39.1756
uc001iod.1	Q9H8M7	FAM188A		461	575	780	802	622	287		21.8872	22.2739	28.7243	29.269	33.1477	17.8265
uc001iol.3	Q15404	RSU1		568	905	1190	1068	760	384		17.0656	22.1851	27.7323	24.6655	25.6308	15.0939
uc001iou.2	P08670	VIM		4409	4716	3677	1515	1310	1436		232.751	203.125	150.56	61.4765	77.6241	99.1748
uc001ipj.2	Q92783	STAM		172	307	388	768	727	552		4.99862	7.27944	8.74617	17.1564	23.7153	20.9873
uc001irc.3	Q96KC8	DNAJC1		2443	2994	3117	2765	2340	1785		131.741	131.731	130.377	114.614	141.641	125.931
uc001irl.4	P48426	PIP4K2A		803	1101	1090	1182	852	788		23.6227	26.4265	24.8717	26.7286	28.1337	30.3274
uc001iru.4	Q5T5P2	KIAA1217		828	1112	1040	1484	1869	1496		12.0409	13.1938	11.7307	16.5885	30.5078	28.4613
uc001isb.2	Q5T5U3	ARHGAP21		902	1115	916	770	682	635		14.1913	14.3129	11.1783	9.31218	12.0441	13.0703
uc001isy.3	Q8IZP0	ABI1		1328	1792	1890	2184	1717	1032		41.0935	45.243	45.3629	51.9484	59.6374	41.7782
uc001itj.3	Q96TA2	YME1L1		1400	2130	2277	2420	1293	815		37.3464	46.3595	47.1139	49.6228	38.7162	28.4429
uc001itv.3	Q9NP72	RAB18		443	626	766	1152	936	545		17.9041	20.6425	24.0128	35.7887	42.4618	28.8165
uc001iuf.3	Q9BTA9	WAC		1791	2613	2826	3496	2647	1797		36.4666	43.4088	44.631	54.7163	60.4961	47.8678
uc001ivv.4	Q5VZ84	ZEB1		537	983	1386	2035	2844	1458		10.2145	15.2559	20.449	29.7546	60.7223	36.2825
uc001iwe.4	P33176	KIF5B		890	1305	1534	1673	1091	774		17.0412	20.3873	22.7825	24.6236	23.4482	19.3887
uc001iwg.1	Q9H2F5	EPC1		661	816	759	915	909	420		25.5867	25.7716	22.7887	27.2257	39.4957	21.2695
uc001iwt.4	P05556	ITGB1		1244	1517	1554	1267	1008	661		36.2462	36.0634	35.1203	28.3768	32.9668	25.1964
uc001ixw.3	Q13617	CUL2		515	831	826	988	704	551		13.7187	18.0611	17.0667	20.2305	21.05	19.2022
uc001iyb.3	Q03060	CREM		177	233	277	642	1236	838		8.97815	9.64291	10.8983	25.0319	70.3729	55.61
uc001iyw.4	Q8ND76	CCNY		751	1041	1029	907	859	857		21.4115	24.2156	22.7555	19.8774	27.4899	31.9656
uc001jaj.3	Q14692	BMS1		597	788	1121	1825	1024	910		8.36449	9.00803	12.1825	19.655	16.1042	16.6802
uc001jan.3	Q8N6G5	CSGALNACT2		776	1076	1409	1662	1417	841		23.5029	26.5895	33.1006	38.6933	48.173	33.3235
uc001jas.2	P52597	HNRNPF		1659	2429	2503	2227	953	743		70.6183	84.3601	82.6412	72.8679	45.5342	41.3766
uc001jbo.3	Q9H2L5	RASSF4		2170	2780	2604	1074	580	838		98.0714	102.51	91.2827	37.3105	29.4228	49.5475
uc001jje.3	Q86VZ5	SGMS1		627	799	899	1028	1280	909		18.8383	19.5866	20.9507	23.7417	43.1676	35.73
uc001jkc.4	Q9NZ45	CISD1		328	497	549	540	411	250		17.8241	22.0359	23.1405	22.5566	25.0698	17.7734
uc001jke.2	P51668	UBE2D1		131	195	276	639	516	198		5.56365	6.75712	9.09206	20.861	24.5987	11.0014
uc001jkf.3	Q00059	TFAM		332	521	489	444	216	111		19.3368	24.7585	22.0913	19.8781	14.1213	8.45796
uc001jks.4	Q16204	CCDC6		307	461	535	534	537	321		5.94184	7.27984	8.03158	7.94454	11.6662	8.12798
uc001jld.3	P06493	CDK1		679	949	971	524	109	85		40.0228	45.6397	44.3938	23.7418	7.21171	6.55469
uc001jlt.2	Q14865	ARID5B		1436	2073	1512	1187	1709	1005		20.3907	24.0168	16.6531	12.9561	27.2392	18.6698
uc001jmg.3	Q96SZ5	ADO		394	468	361	251	145	186		11.93	11.5619	8.47843	5.842	4.92816	7.36803
uc001jmj.4	Q96F24	NRBF2		265	408	390	335	268	162		15.7602	19.7976	17.9905	15.3146	17.8905	12.6045
uc001jmn.3	Q15652	JMJD1C		1288	1970	1752	2281	2243	1460		16.6172	20.737	17.5324	22.621	32.4821	24.6428
uc001jmt.3	Q6NUK4	REEP3		481	734	677	462	343	207		10.4202	12.9738	11.3759	7.69341	8.34065	5.86675
uc001jnw.4	P31942	HNRNPH3		1086	1201	1241	1520	989	782		50.7698	45.8097	45	54.6216	51.8974	47.8275
uc001joi.3	P16260	SLC25A16		304	389	386	387	396	273		15.2622	15.9342	15.0313	14.9348	22.3158	17.9309
uc001joo.3	Q8IX12	CCAR1		733	1137	1295	869	552	466		21.4237	27.1138	29.3579	19.5234	18.1094	17.8185
uc001jov.1	Q9NR30	DDX21		1948	3124	3828	3769	1139	1069		52.8908	69.2055	80.6172	78.6615	34.7127	37.972
uc001joy.3	Q96EK5	KIAA1279		414	520	425	397	337	212		18.3428	18.7978	14.6056	13.5207	16.7598	12.2884
uc001joz.3	P10124	SRGN		2751	3708	4660	8253	8594	7363		247.369	272.041	325.017	570.443	867.41	866.175
uc001jpb.3	O75436	VPS26A		398	503	580	775	625	433		16.6154	17.1331	18.7811	24.87	29.2875	23.6489
uc001jpe.1	Q8IYB8	SUPV3L1		426	608	671	1015	620	315		19.4161	22.6097	23.7214	35.5602	31.7189	18.7827
uc001jqp.2	Q9BRQ8	AIFM2		249	302	651	1020	657	697		8.64709	8.5569	17.5354	27.228	25.61	31.6664
uc001jqv.1	Q15181	PPA1		1896	2210	2464	2248	1088	767		164.203	156.161	165.519	149.652	105.766	86.9026
uc001jrb.3	Q13542	EIF4EBP2		1341	1694	1636	1032	852	569		20.0784	20.6944	18.9998	11.8775	14.319	11.1457
uc001jrd.4	Q9ULE6	KIAA1274		2973	2810	2555	1999	1265	1393		73.3714	56.5818	48.9089	37.9218	35.0426	44.9757
uc001jrm.3	O95470	SGPL1		279	376	374	365	328	247		5.45327	5.99624	5.67008	5.48391	7.19615	6.31604
uc001jsm.3	P07602	PSAP		12170	12167	13359	15143	9670	11001		486.28	396.66	414.033	465.107	433.707	575.074
uc001jsx.1	Q9NX09	DDIT4		205	138	581	7443	3151	2825		13.1939	7.24664	29.0041	368.224	227.636	237.866
uc001jta.2	Q9NXW2	DNAJB12		563	728	742	688	412	403		14.5605	15.3616	14.8845	13.6773	11.9602	13.6354
uc001jtg.3	P13674	P4HA1		1818	1799	1266	2847	3934	2048		72.0298	58.1551	38.906	86.7063	174.955	106.156
uc001jtn.3	O95905	ECD		320	355	370	341	213	152		16.1301	14.6	14.4662	13.2125	12.0515	10.0236
uc001jtr.3	Q8WXX5	DNAJC9		674	813	775	387	143	245		45.4002	44.6814	40.4915	20.038	10.812	21.5903
uc001jtz.2	P20073	ANXA7		1124	1280	1807	2717	1615	1266		57.5053	53.4306	71.7075	106.85	92.7444	84.7365
uc001juf.3	Q8N1F0	PPP3CB		972	1167	1100	1120	764	445		34.7943	34.0841	30.5422	30.8181	30.698	20.84
uc001jux.3	P53992	SEC24C		1697	2350	2591	2085	1307	1108		42.9235	48.4975	50.8329	40.5381	37.1075	36.6647
uc001jvc.4	Q96BP2	CHCHD1		431	406	374	360	197	217		57.5821	44.2563	38.7567	36.9707	29.5427	37.9285
uc001jvj.3	A7E2V4	KIAA0913		573	615	677	536	353	458		10.8481	9.49975	9.9415	7.80024	7.50148	11.3438
uc001jvm.2	Q13555	CAMK2G		494	652	920	1355	1225	1059		14.5896	15.711	21.0751	30.7611	40.6094	40.9174
uc001jwh.3	Q9Y2T2	AP3M1		622	999	1254	1503	1013	634		13.6798	17.9264	21.392	25.4093	25.0076	18.2421
uc001jwi.3	P55263	ADK		1286	1734	1674	1509	1298	1011		71.0479	78.1624	71.7349	64.0832	80.4931	73.0729
uc001jxb.3	Q86VU5	COMTD1		623	567	487	325	99	148		72.0504	53.502	43.686	28.8919	12.8516	22.3926
uc001jxg.3	Q96F45	ZNF503		37	39	85	185	209	208		1.31157	1.12796	2.33708	5.04088	8.3159	9.64601
uc001jzk.3	Q8TDM6	DLG5		324	342	385	417	370	502		4.88489	4.20702	4.50231	4.83271	6.26159	9.90167
uc001jzn.3	O14802	POLR3A		431	659	746	787	455	406		7.32469	9.13768	9.83367	10.2809	8.67955	9.02679
uc001jzs.3	E7EPK6	RPS24		4917	6666	8157	7615	5626	4230		196.959	217.861	253.437	234.471	252.958	221.672
uc001kaf.2	Q9ULJ6	ZMIZ1		1772	2063	2006	1269	1296	1113		26.4474	25.1221	23.2228	14.5588	21.7119	21.7325
uc001kai.3	P30405	PPIF		1718	1764	1773	1430	1028	1408		88.0549	73.7679	70.4862	56.3393	59.1422	94.4122
uc001kbt.1	P50995	ANXA11		2999	3388	3180	3487	3097	2451		136.083	125.432	111.923	121.625	157.74	145.501
uc001kcs.1	Q9H3K2	GHITM		2787	3289	3606	4837	2921	1860		128.322	123.557	128.782	171.193	150.963	112.04
uc001kdo.3	Q7Z5K2	WAPAL		1651	2268	2473	3313	2334	1239		29.5408	33.1098	34.3213	45.566	46.8759	29.0029
uc001kdy.3	P36894	BMPR1A		168	212	131	200	274	251		5.23882	5.39385	3.16855	4.79402	9.59067	10.2398
uc001keh.3	P00367	GLUD1		420	738	624	626	388	300		13.6246	19.533	15.7008	15.6096	14.1279	12.7318
uc001keu.3	Q9UNW1	MINPP1		365	484	588	1098	714	393		14.2068	15.3705	17.752	32.8512	31.1944	20.0121
uc001kez.1	Q8NBU5	ATAD1		793	1122	1175	1618	868	527		29.4721	34.0227	33.8719	46.2233	36.2102	25.6238
uc001kfb.3	P60484	PTEN		1325	1645	1764	2982	2079	970		26.9346	27.2835	27.8137	46.5959	47.4376	25.7966
uc001kfe.3	Q5VYX0	RNLS		110	179	169	489	638	468		5.13392	6.81628	6.11797	17.5432	33.4234	28.5757
uc001khd.2	E9PB02	RPP30		300	403	422	561	310	186		7.50562	8.22639	8.18922	10.7888	8.70564	6.08799
uc001khp.3	Q9H2K2	TNKS2		1277	1757	1709	1762	1175	730		22.9509	25.7643	23.824	24.3422	23.7039	17.1643
uc001khr.3	O14981	BTAF1		1810	2624	3002	3110	2259	1141		28.999	34.301	37.306	38.3009	40.625	23.9158
uc001khx.1	Q9NX47	MARCH5		289	539	476	868	889	562		8.30043	12.6308	10.6041	19.1632	28.6601	21.1171
uc001kia.3	P14735	IDE		706	1178	1615	2637	1825	1076		13.5021	18.3814	23.957	38.766	39.1771	26.9217
uc001kil.2	O43174	CYP26A1		253	366	386	702	287	223		13.463	15.8907	15.9321	28.7147	17.1426	15.5247
uc001kjq.1	Q8WTT2	NOC3L		469	759	894	996	506	318		15.3912	20.3226	22.7563	25.1249	18.6391	13.6528
uc001kkh.3	O00151	PDLIM1		990	1455	1224	917	472	421		76.9344	92.2544	73.7788	54.7772	41.1719	42.8019
uc001kkz.3	P54886	ALDH18A1		664	800	921	800	263	316		21.6206	21.2534	23.2608	20.0233	9.61236	13.4612
uc001klb.4	Q6NUS6	TCTN3		374	552	527	308	197	141		15.3969	18.5412	16.8282	9.74668	9.10334	7.59408
uc001kls.4	Q8WV28	BLNK		491	757	1057	2168	1907	1063		30.3702	38.2033	50.7115	103.079	132.401	86.0191
uc001kmm.4	Q9HD45	TM9SF3		2178	3185	3839	3777	2081	1251		39.9984	47.7235	54.6849	53.3183	42.8973	30.0564
uc001knf.3	Q5JTH9	RRP12		937	1218	1535	1884	937	1255		23.8716	25.3179	30.333	36.895	26.7951	41.8293
uc001knh.3	P18669	PGAM1		1260	1541	1194	1032	611	323		82.6029	82.4263	60.7147	52.0055	44.9614	27.7027
uc001kni.3	Q9Y3B2	EXOSC1		242	323	487	907	524	413		23.7285	25.8402	37.0381	68.3608	57.6714	52.9786
uc001knk.3	Q969W1	ZDHHC16		389	472	559	620	400	248		24.3821	24.1381	27.1768	29.8716	28.142	20.3361
uc001kog.1	Q9BTU6	PI4K2A		353	433	522	570	474	541		9.51113	9.51884	10.9092	11.8053	14.3354	19.07
uc001kol.2	Q5T4F4	ZFYVE27		530	469	579	499	348	327		19.6007	14.1516	16.6088	14.1854	14.446	15.8212
uc001kpr.3	P17174	GOT1		657	703	764	1553	828	910		34.8298	30.4074	31.4155	63.2852	49.2708	63.1135
uc001kqb.4	Q7KZN9	COX15		508	618	617	875	527	368		7.44984	7.39452	7.01832	9.86361	8.67496	7.06035
uc001kqp.3	O15111	CHUK		327	439	546	595	376	333		10.4632	11.4609	13.5511	14.6345	13.5045	13.9398
uc001kqq.1	Q69YN2	CWF19L1		435	531	583	657	363	219		18.6291	18.5539	19.3658	21.6278	17.4495	12.2699
uc001kqw.1	Q6QNY1	BLOC1S2		298	474	812	1654	1157	970		17.1616	22.2719	36.2711	73.2185	74.7907	73.0815
uc001kqy.3	O00767	SCD		6600	7735	6114	4498	1870	720		136.103	130.144	97.7946	71.2999	43.2852	19.4246
uc001kri.1	O95169	NDUFB8		695	810	960	965	630	644		114.239	108.631	122.395	121.927	116.237	138.487
uc001krj.4	Q9NWT6	HIF1AN		712	775	842	730	670	373		11.6153	10.3155	10.6543	9.15413	12.2687	7.96074
uc001ksa.1	C9J5Q3	MRPL43		343	330	294	276	158	239		43.2623	33.96	28.7626	26.759	22.369	39.4374
uc001ksf.2	Q96RR1	C10orf2		368	449	540	398	181	330		11.4597	11.408	13.0432	9.52692	6.32669	13.4442
uc001kti.2	Q9UGP5	POLL		295	299	320	407	275	174		11.9055	9.84547	10.0171	12.626	12.4576	9.18694
uc001ktn.3	Q9BVM2	DPCD		134	138	188	213	156	181		18.9108	15.89	20.5792	23.1063	24.7118	33.418
uc001ktt.3	O75607	NPM3		186	191	167	280	112	73		23.9148	20.0367	16.6546	27.673	16.1639	12.2792
uc001ktv.2	O60502	MGEA5		3466	4019	3545	3877	3486	2528		75.1296	71.0787	59.6024	64.5986	84.8172	71.6894
uc001kuj.3	Q86YV9	HPS6		263	301	235	132	128	197		11.0987	10.3639	7.69218	4.28189	6.06318	10.8762
uc001kum.3	Q5VV67	PPRC1		1149	1451	1532	965	479	617		24.2714	25.0081	25.1014	15.6692	11.3575	17.0512
uc001kuo.2	Q14978	NOLC1		2158	3155	3694	3260	1072	980		61.8229	73.7456	82.0842	71.7894	34.472	36.7299
uc001kux.2	Q92538	GBF1		1623	2251	2770	3390	3088	2447		28.4307	32.1724	37.6369	45.6472	60.7184	56.0788
uc001kvb.3	Q00653	NFKB2		2319	2106	1802	2479	2009	1972		83.9182	62.1803	50.5796	68.9568	81.6036	93.3593
uc001kvk.2	Q9H469	FBXL15		290	221	180	118	115	345		13.8443	8.60803	6.66516	4.33012	6.16233	21.547
uc001kvn.2	Q9H467	CUEDC2		575	569	648	541	342	343		54.2113	43.7696	47.3873	39.207	36.1928	42.3069
uc001kvv.3	P61163	ACTR1A		593	676	841	948	643	693		23.2741	21.6472	25.6023	28.6003	28.3271	35.5833
uc001kvy.2	Q9UMX1	SUFU		239	341	366	309	443	514		5.44655	6.34039	6.46948	5.41286	11.3318	15.3243
uc001kvz.2	Q9BZR9	TRIM8		628	629	540	254	232	472		25.8065	21.0891	17.2118	8.0232	10.7012	25.375
uc001kwa.3	P36405	ARL3		209	252	269	134	121	184		6.08331	5.98456	6.0731	2.99808	3.95323	7.00659
uc001kwf.4	Q9NX94	C10orf26		923	1006	986	711	753	772		25.329	22.5244	20.9874	14.9979	23.1945	27.7159
uc001kwq.3	P49902	NT5C2		805	1122	1311	1450	1167	768		26.4177	30.0422	33.3709	36.5774	42.9877	32.9728
uc001kwx.2	Q96IX5	USMG5		752	1054	1015	930	576	325		207.323	237.088	217.05	197.087	178.249	117.222
uc001kxo.1	Q9H2G2	SLK		475	648	667	511	550	429		9.55418	10.6344	10.4062	7.9007	12.4176	11.2889
uc001kya.3	P78417	GSTO1		581	546	630	663	450	395		65.2522	50.0323	54.8813	57.2371	56.7291	58.0379
uc001kyf.3	Q8IWB1	ITPRIP		124	131	120	172	127	151		3.20398	2.76171	2.405	3.41619	3.68337	5.10435
uc001kyy.3	P50539	MXI1		474	483	408	299	344	399		15.4029	12.8059	10.2837	7.46861	12.5475	16.9626
uc001kzc.4	O75940	SMNDC1		327	443	562	659	355	248		18.1727	20.0869	24.2255	28.1515	22.1449	18.0309
uc001kzd.3	Q16690	DUSP5		7455	6760	8797	9448	5552	4108		332.524	246.015	304.351	323.937	277.971	239.719
uc001kze.3	Q9UQE7	SMC3		1263	1748	1541	892	561	501		34.634	39.1093	32.7769	18.8022	17.2678	17.9735
uc001kzh.3	Q53EL6	PDCD4		906	924	752	490	345	238		28.2679	23.5221	18.199	11.7518	12.0825	9.71487
uc001kzl.4	Q9UQ13	SHOC2		662	922	926	1053	828	474		18.9123	21.4909	20.5193	23.1238	26.5516	17.7157
uc001kzu.3	Q9ULC5	ACSL5		538	606	568	665	305	192		18.0872	16.6227	14.8116	17.1853	11.5097	8.44474
uc001kzz.3	Q5W0D7	VTI1A		650	1091	1224	1807	1821	1129		16.688	22.8536	24.3746	35.661	52.4776	37.921
uc001lao.3	P55210	CASP7		421	532	715	1342	953	841		17.6082	18.1545	23.1955	43.145	44.7404	46.0176
uc001lbb.1	Q7Z3E2	C10orf118		389	632	800	919	916	421		6.98796	9.2631	11.1469	12.69	18.4701	9.89414
uc001lcb.3	Q5W0V3	FAM160B1		503	587	793	1626	1303	664		9.7655	9.29829	11.9417	24.2656	28.3952	16.8651
uc001lcd.3	Q8WWH5	TRUB1		319	421	481	791	367	169		10.5423	11.3518	12.3297	20.094	13.6139	7.30678
uc001lcg.3	Q5VV63	ATRNL1		875	1142	770	1720	2145	788		11.2992	12.0322	7.71249	17.0731	31.0914	13.3125
uc001lds.1	Q86Y37	C10orf46		522	829	851	842	669	375		8.733	11.3158	11.043	10.828	12.563	8.20766
uc001ldu.3	Q14152	EIF3A		3879	5161	6302	5218	2517	2556		82.4494	89.5035	103.899	85.2544	60.0516	71.0761
uc001lec.3	P30048	PRDX3		1177	1417	1589	1732	869	590		83.4179	81.9391	87.3517	94.3573	69.1316	54.7054
uc001led.3	P34947	GRK5		712	1003	1057	1247	966	945		31.3857	36.0738	36.1403	42.2536	47.7973	54.4979
uc001lej.1	A8K4L9	TIAL1		931	1245	1473	1864	1139	663		26.6309	29.0566	32.6816	40.9852	36.5707	24.811
uc001lem.3	O95817	BAG3		232	300	2909	31029	16997	13171		10.183	10.7436	99.037	1046.89	837.404	756.315
uc001ler.2	Q9BTE3	MCMBP		963	1453	1334	874	427	204		25.6042	31.5202	27.5109	17.8625	12.7434	7.09594
uc001leu.2	Q9Y6Y8	SEC23IP		528	855	906	876	505	424		8.14905	10.7666	10.8459	10.3926	8.7486	8.5612
uc001lfq.3	O95260	ATE1		347	463	552	630	659	461		17.7128	19.2831	21.8555	24.7197	37.7586	30.786
uc001lfs.3	Q9NXX6	NSMCE4A		665	927	962	1137	668	377		53.3701	60.7009	59.8848	70.1426	60.1765	39.5834
uc001lha.2	Q9H5V7	IKZF5		237	322	366	522	353	279		16.1182	17.8675	19.307	27.2888	26.9474	24.8238
uc001lhe.2	O43684	BUB3		1702	2152	2060	1665	713	778		69.4344	71.6301	65.1849	52.2124	32.6496	41.5231
uc001lhm.3	Q7LFX5	CHST15		3782	5129	5644	7380	4799	3961		89.3664	98.8835	103.444	134.046	127.285	122.448
uc001lhp.3	P04181	OAT		634	898	935	561	1029	1431		34.1728	39.4917	39.0902	23.2434	62.2559	100.908
uc001liq.1	Q3B7T1	C10orf137		715	1116	1271	1699	995	553		17.2235	21.934	23.7479	31.4596	26.9036	17.4275
uc001lix.4	P10746	UROS		599	781	732	559	289	261		49.884	53.0669	47.2836	35.7842	27.0151	28.4361
uc001ljb.4	Q9P287	BCCIP		348	435	499	537	312	209		31.4174	32.0419	34.9427	37.2657	31.6169	24.6849
uc001lkb.3	P23469	PTPRE		294	323	302	364	343	202		6.16653	5.52758	4.91321	5.86867	8.07535	5.54294
uc001lke.3	P46013	MKI67		2621	4191	3923	1839	504	547		23.6529	30.8584	27.46	12.7568	5.1053	6.45802
uc001lkm.2	O76003	GLRX3		762	996	1212	1724	1059	996		64.6035	68.8968	79.7019	112.353	100.779	110.473
uc001lmg.1	Q9BSJ2	TUBGCP2		1041	1072	1035	1074	643	644		36.705	30.8395	28.3061	29.1088	25.4483	29.7068
uc001lmu.3	P30084	ECHS1		430	401	359	217	124	148		36.4835	27.7595	23.6258	14.1525	11.8093	16.428
uc001lnd.3	Q9BT17	MTG1		588	623	697	663	467	399		41.0797	35.5121	37.77	35.6047	36.6218	36.4685
uc001loe.2	Q9NYM9	BET1L		958	1278	1234	942	518	657		38.3743	41.768	38.3402	29.0048	23.2905	34.4299
uc001lof.3	Q9NPQ8	RIC8A		1234	1313	1298	1234	723	950		51.5543	44.7562	42.062	39.6287	33.9049	51.9241
uc001lol.2	Q9UNM6	PSMD13		1696	1803	2937	4689	2648	2201		108.845	94.4095	146.201	231.316	190.754	184.798
uc001lpo.1	P13489	RNH1		1196	1216	1347	1059	565	750		75.0475	62.2554	65.5598	51.0794	39.7949	61.5689
uc001lqh.3	Q92985	IRF7		476	395	333	273	283	563		27.2178	18.4282	14.7691	11.9992	18.1638	42.1162
uc001lqz.3	P37837	TALDO1		1510	1716	2963	5857	3919	3262		136.981	127.01	208.487	408.415	399.053	387.134
uc001lrh.1	Q8N111	CEND1		229	254	236	238	223	390		15.6877	14.197	12.5401	12.5327	17.1475	34.9529
uc001lrj.3	Q9H936	SLC25A22		340	360	372	214	155	262		14.5884	12.6028	12.3804	7.05808	7.46506	14.707
uc001lrq.1	P05387	RPLP2		6937	7072	7286	7293	5066	6720		1586.64	1319.74	1292.59	1282.2	1300.6	2010.81
uc001lrt.3	Q96AD5	PNPLA2		896	1055	819	385	229	492		41.6285	39.9921	29.5143	13.7496	11.9424	29.905
uc001lsb.3	P48509	CD151		794	859	764	523	184	250		60.3716	53.2897	45.0578	30.5674	15.7038	24.8684
uc001lsc.3	P62875	POLR2L		746	805	906	609	436	779		96.0258	84.5441	90.4569	60.2575	62.9954	131.184
uc001lsm.3	Q9BWS9	CHID1		1213	1261	1499	1155	621	674		41.1484	34.9016	39.442	30.1175	23.646	29.9121
uc001lst.2	O94973	AP2A2		1439	1344	1328	1175	962	1141		34.8498	26.5569	24.9461	21.8737	26.151	36.151
uc001lte.3	Q9H0E2	TOLLIP		772	816	930	716	466	695		23.7842	20.5117	22.2239	16.9562	16.115	28.0125
uc001luc.2	P07339	CTSD		2054	2471	2887	4467	3375	4099		109.095	107.081	118.936	182.374	201.21	284.824
uc001luj.3	E9PFP3	LSP1		1910	2034	1672	904	494	550		106.831	92.8222	72.5377	38.8665	31.0144	40.2458
uc001lux.3	Q16540	MRPL23		595	609	752	665	308	360		90.4203	75.5101	88.6404	77.6811	52.538	71.5726
uc001lwl.3	Q9Y5U2	TSSC4		336	321	291	421	268	442		26.6249	20.7535	17.8857	25.6434	23.8373	45.8211
uc001lwn.3	P51787	KCNQ1		2089	2471	2129	1039	535	372		72.5676	70.0351	57.3647	27.7437	20.8608	16.9061
uc001lxc.3	Q99733	NAP1L4		2474	3117	3627	3224	2297	2161		110.789	113.887	125.982	110.978	115.46	126.604
uc001lxf.3	Q5HYE4	CARS		1061	1105	1120	2607	1132	1040		43.1594	36.6742	35.3381	81.5165	51.6868	55.3463
uc001lyh.3	P52948	NUP98		1173	1698	1857	2408	1361	894		18.9684	22.4032	23.2922	29.9319	24.7039	18.9132
uc001lyu.2	P84095	RHOG		431	504	468	463	325	338		36.8456	35.1542	31.0327	30.4252	31.1864	37.8025
uc001lyv.2	Q13586	STIM1		2166	2478	2372	3088	4413	3237		60.4846	56.4581	51.3767	66.284	138.323	118.256
uc001lyw.4	P23921	RRM1		1382	1900	2226	1593	898	815		48.8353	54.7795	61.0121	43.27	35.6186	37.6772
uc001lyy.1	P19474	TRIM21		257	238	210	183	132	103		15.0229	11.3511	9.52149	8.22274	8.66101	7.87686
uc001lzf.2	Q6AZZ1	TRIM68		82	100	123	124	95	112		2.75844	2.74465	3.20936	3.20638	3.58712	4.92904
uc001maf.1	P02042	HBD		380	455	351	176	52	83		55.3599	54.0832	39.6629	19.7092	8.50333	15.8192
uc001mcw.3	Q59EN6	SMPD1		621	529	527	344	268	371		28.3267	19.6879	18.6458	12.0617	13.7219	22.1398
uc001mdn.4	Q9Y5J6	FXC1		509	587	640	808	507	452		20.1951	19.0023	19.6958	24.6425	22.5793	23.4619
uc001med.3	O43159	RRP8		238	229	318	430	188	238		15.3265	12.0321	15.884	21.2853	13.5893	20.0511
uc001mef.3	Q13418	ILK		552	515	555	378	230	292		34.6373	26.3664	27.0124	18.2323	16.1997	23.9708
uc001mej.2	Q12962	TAF10		711	827	789	723	415	384		98.1297	93.1269	84.4642	76.7033	64.2914	69.3358
uc001mel.1	O14773	TPP1		995	1267	1243	1671	1270	841		31.7565	32.9932	30.7713	40.995	45.4974	35.1156
uc001men.2	Q9NRX2	MRPL17		351	390	411	385	129	90		16.7281	15.165	15.193	14.1041	6.90084	5.61146
uc001mey.3	Q9UL58	ZNF215		2322	2870	2859	4890	3295	966		71.5767	72.1821	68.3578	115.868	114.009	38.9567
uc001mfj.4	Q8ND30	PPFIBP2		328	334	283	377	280	294		10.3862	8.62911	6.95076	9.17629	9.95206	12.1793
uc001mfw.3	O00303	EIF3F		1523	1919	1907	2329	1524	1243		102.283	105.152	99.3386	120.231	114.884	109.212
uc001mgs.4	P46776	RPL27A		9078	10060	10615	10088	6611	6933		209.803	189.696	190.286	179.214	171.5	209.623
uc001mhe.1	Q9NQ34	TMEM9B		561	703	638	550	336	408		36.0856	36.8948	31.8315	27.1943	24.2596	34.3342
uc001mhn.2	Q5BJD5	TMEM41B		607	930	1115	1156	829	546		17.2275	21.5356	24.5456	25.2195	26.4097	20.2732
uc001mho.3	O95373	IPO7		2109	3379	4159	5508	2762	1597		38.406	50.2052	58.7457	77.1011	56.4572	38.0472
uc001mhr.3	P52747	ZNF143		204	333	355	448	360	255		7.80554	10.3957	10.5358	13.1764	15.4614	12.7646
uc001mil.1	P35318	ADM		1296	1725	2516	1836	2264	3572		100.853	109.525	151.866	109.825	197.758	363.656
uc001mja.3	Q6PD62	CTR9		516	713	874	1421	778	571		13.5029	15.2232	17.74	28.5835	22.8523	19.5482
uc001mjc.3	P78344	EIF4G2		8158	11062	10742	9513	5538	3487		235.206	260.218	240.223	210.828	179.222	131.526
uc001mjr.3	Q96K76	USP47		1224	1549	1862	3145	2291	1560		17.7469	18.3244	20.9404	35.0515	37.2855	29.5911
uc001mkz.3	Q9BSF8	BTBD10		251	421	475	618	588	406		11.2894	15.4497	16.5713	21.3664	29.6859	23.8902
uc001mld.3	Q8WVX9	FAR1		1769	3236	3162	2965	1486	698		37.8145	56.4388	52.4273	48.7192	35.6552	19.5201
uc001mlg.2	P53618	COPB1		1731	2235	2318	2402	1472	952		57.9533	61.0516	60.1948	61.8157	55.3175	41.6978
uc001mlk.3	P25786	PSMA1		1653	2069	2605	3801	2392	1691		148.637	151.794	181.689	262.723	241.43	198.927
uc001mln.3	Q13370	PDE3B		889	1064	646	555	1521	606		16.4603	16.0737	9.27754	7.89903	31.611	14.6792
uc001mlr.3	Q6VVX0	CYP2R1		427	515	643	1273	1132	974		29.7579	29.2833	34.7576	68.1942	88.5512	88.8032
uc001mmk.2	O00193	C11orf58		1647	2193	2492	2831	1685	1125		46.662	50.6929	54.7624	61.6531	53.585	41.6982
uc001mmo.3	Q6IQ23	PLEKHA7		1193	1561	1608	724	481	524		27.9788	29.8696	29.2509	13.0518	12.6621	16.0774
uc001mmp.3	P62277	RPS13		4999	6278	6629	6989	4649	3962		1065.57	1091.84	1096	1145.14	1112.32	1104.86
uc001mmq.4	O00443	PIK3C2A		866	1553	1568	1143	792	513		11.7835	17.2411	16.5488	11.9549	12.0964	9.13205
uc001moh.2	P32780	GTF2H1		408	706	852	1011	599	478		13.9075	19.635	22.5264	26.4901	22.9186	21.3162
uc001mor.3	Q99816	TSG101		539	723	641	756	645	553		39.2619	42.9694	36.2164	42.33	52.737	52.699
uc001moy.3	Q68D10	SPTY2D1		328	425	496	666	502	422		6.45014	6.81903	7.56557	10.0673	11.0808	10.8568
uc001mpx.2	Q9BUP3	HTATIP2		114	167	208	319	301	190		8.69728	10.3952	12.3085	18.7074	25.7762	18.9639
uc001mqb.3	O60678	PRMT3		392	534	677	881	413	168		16.1733	17.976	21.6654	27.9405	19.1266	9.06813
uc001mql.1	Q9NPI8	FANCF		296	363	259	218	137	103		10.0867	10.0926	6.84575	5.71028	5.24023	4.59186
uc001mqo.3	O43903	GAS2		2096	2999	2426	1854	2052	1192		116.771	136.319	104.833	79.3957	128.32	86.8788
uc001mqp.4	Q8NHG7	SVIP		1036	1518	1367	1125	636	376		84.1028	100.545	86.0764	70.2018	57.9538	39.9332
uc001mrl.3	Q9NUP9	LIN7C		467	782	817	1191	704	309		10.853	14.8278	14.7272	21.2759	18.3645	9.39476
uc001mso.1	Q8N8R7	C11orf46		297	410	475	658	414	272		18.9207	21.3109	23.4714	32.2219	29.6042	22.6696
uc001msx.3	Q6P3W2	DNAJC24		178	284	388	878	669	304		6.69039	8.70941	11.3117	25.3671	28.2248	14.9486
uc001mtu.3	Q7L2H7	EIF3M		1018	1365	1604	1731	856	688		92.7964	101.521	113.41	121.29	87.5852	82.0478
uc001mtx.3	Q9BZD6	PRRG4		311	390	641	2490	1671	694		6.33228	6.47893	10.1233	38.9712	38.19	18.4865
uc001mul.1	Q9H422	HIPK3		648	902	882	1170	1089	763		15.4055	17.4963	16.2642	21.3811	29.0604	23.7312
uc001mus.4	P13987	CD59		4685	6002	5951	3735	1895	1818		67.8585	70.9298	66.8574	41.5843	30.809	34.4495
uc001muz.3	Q9UK99	FBXO3		668	859	828	683	554	427		31.2804	32.8192	30.074	24.5845	29.1192	26.1589
uc001mvh.1	Q14444	CAPRIN1		2311	3462	3381	2888	1575	1019		46.8513	57.2648	53.1658	45.0053	35.8407	27.0266
uc001mvk.3	Q9H0A0	NAT10		956	1226	1455	1725	842	882		26.6761	27.9121	31.4914	36.9997	26.3724	32.1979
uc001mvm.3	P04040	CAT		429	436	382	551	459	200		21.0321	17.4402	14.5262	20.7645	25.2587	12.8277
uc001mvt.3	O00330	PDHX		296	424	494	682	421	393		11.1703	13.055	14.4599	19.7834	17.8332	19.4026
uc001mvu.3	P16070	CD44		11876	15709	15150	12184	6177	3995		233.624	252.135	231.166	184.239	136.395	102.816
uc001mwi.2	Q96DX7	TRIM44		1194	1440	1595	1645	846	553		31.0433	30.5467	32.1654	32.8757	24.6892	18.8098
uc001mwn.4	Q9P000	COMMD9		164	229	224	311	223	253		6.21807	7.08412	6.58756	9.06395	9.49053	12.5495
uc001mws.2	Q9Y4K3	TRAF6		315	410	474	1036	636	511		4.48023	4.75786	5.22917	11.3265	10.1536	9.50836
uc001mxi.3	Q96AE7	TTC17		1854	2656	2603	2538	1844	974		46.2002	54.0009	50.3122	48.6151	51.5785	31.7533
uc001mxq.4	Q53GQ0	HSD17B12		1958	2556	2731	3046	2509	1692		86.7517	92.3984	93.8538	103.739	124.778	98.0756
uc001mya.3	D3DR24	EXT2		559	652	625	645	474	532		18.2439	17.3617	15.8216	16.1812	17.3643	22.715
uc001myc.3	P27701	CD82		984	1089	1174	1045	676	877		65.6152	59.2483	60.7215	53.5637	50.5976	76.5075
uc001nbt.3	Q9Y5Y5	PEX16		585	550	556	618	355	386		37.2049	28.5394	27.4274	30.2119	25.3423	32.1164
uc001ncu.1	Q9C0C7	AMBRA1		1021	1252	1497	1816	1760	1272		22.92	22.9315	26.0661	31.3365	44.3482	37.357
uc001ndd.3	Q07960	ARHGAP1		735	1000	921	523	433	241		24.7842	27.5122	24.0886	13.5561	16.3888	10.6316
uc001ndi.2	Q14008	CKAP5		1431	1987	2152	2042	1039	809		24.0332	27.2275	28.0336	26.3616	19.5867	17.7752
uc001ndt.3	Q8N6H7	ARFGAP2		1203	1253	1139	1192	705	769		44.8874	38.1459	32.9645	34.1885	29.5271	37.5388
uc001nei.3	P11117	ACP2		291	339	313	333	240	180		14.8947	14.1572	12.4265	13.1017	13.7887	12.0533
uc001ner.1	Q8WXG6	MADD		679	653	706	561	637	452		12.7267	9.98612	10.264	8.08263	13.4017	11.0835
uc001nfb.1	P17947	SPI1		268	253	246	170	164	253		21.4627	16.5314	15.2809	10.4651	14.7424	26.5073
uc001nfh.2	P17980	PSMC3		1182	1400	1706	2499	1325	1420		84.3555	81.5197	94.4365	137.09	106.142	132.58
uc001nfl.3	Q92879	CELF1		1131	1354	1622	1389	762	521		28.5624	27.899	31.7722	26.9636	21.6003	17.2133
uc001nfs.4	Q8WUK0	PTPMT1		452	436	477	281	136	151		19.3718	15.246	15.8568	9.25728	6.54252	8.46651
uc001nfz.3	D3DQS1	KBTBD4		140	178	133	104	88	106		6.57216	6.81771	4.8428	3.75282	4.63699	6.51
uc001nga.2	O75489	NDUFS3		537	594	684	680	475	427		63.1406	56.9849	62.3814	61.4594	62.6905	65.6837
uc001ngm.3	Q12769	NUP160		853	1250	1338	1225	759	551		17.8681	21.3637	21.7395	19.7247	17.8461	15.0999
uc001njs.3	Q9C0C2	TNKS1BP1		421	292	239	366	202	114		8.15666	4.61585	3.59164	5.45075	4.39294	2.88955
uc001njt.3	Q08945	SSRP1		1684	1999	2315	2012	758	759		67.3597	65.2393	71.8247	61.863	34.033	39.7187
uc001nkm.1	P62072	TIMM10		292	298	283	400	136	124		48.8513	40.6769	36.7235	51.4396	25.5391	27.14
uc001nkn.2	O14933	UBE2L6		452	516	449	423	333	366		40.4181	37.6466	31.1422	29.0752	33.4238	42.8168
uc001nkx.1	Q9C0B5	ZDHHC5		1130	1434	1340	1238	796	498		27.9426	28.9318	25.7015	23.5317	22.094	16.1106
uc001nlb.3	A0JLT2	MED19		97	140	139	117	97	97		7.22435	8.50734	8.02984	6.6982	8.1091	9.45135
uc001nlc.2	Q9Y320	TMX2		938	1177	1296	1515	894	537		61.6725	63.1399	66.0935	76.5678	65.9781	46.1911
uc001nmw.3	O60711	LPXN		2410	2845	3917	7726	8110	3983		143.859	138.561	181.359	354.504	543.395	311.047
uc001nmx.4	Q96JP5	ZFP91		1510	2094	1928	1919	1173	636		29.7409	33.6506	29.4543	29.0534	25.9328	16.3881
uc001nnl.3	Q6SJ93	FAM111B		986	1685	1475	605	340	179		31.2218	43.5331	36.2275	14.7259	12.0846	7.41531
uc001nnq.3	Q96PZ2	FAM111A		719	968	957	651	364	284		22.5582	24.7793	23.289	15.7	12.8189	11.657
uc001noc.1	P22059	OSBP		1105	1697	1888	1780	1039	677		24.5129	30.7152	32.4863	30.3527	25.8715	19.6479
uc001noe.4	Q86TB9	PATL1		525	724	645	564	350	208		14.3442	16.1397	13.6692	11.8452	10.734	7.43493
uc001nog.3	Q13277	STX3		560	757	1245	1583	1132	874		9.75217	10.7559	16.817	21.1904	22.1276	19.9122
uc001noh.2	Q9NX20	MRPL16		455	517	466	359	145	243		43.4057	40.2406	34.4815	26.3254	15.5266	30.3275
uc001nqa.2	Q9H6F5	CCDC86		2463	3118	3169	2444	1050	1397		137.83	142.362	137.551	105.129	65.954	102.275
uc001nqf.3	Q9UMS4	PRPF19		1999	2562	2754	3333	1389	1305		96.3274	100.729	102.936	123.457	75.13	82.2703
uc001nqg.3	Q9BVC6	TMEM109		2709	3339	3787	2637	932	1067		127.917	128.639	138.701	95.7136	49.3979	65.9141
uc001nrc.4	Q16531	DDB1		3290	3866	4166	3647	1848	1468		85.5184	81.9906	83.9939	72.8692	53.9187	49.9212
uc001nre.3	Q3LXA3	DAK		855	800	785	472	191	217		22.7327	17.3545	16.189	9.64654	5.70022	7.54814
uc001nrp.3	Q8N684	CPSF7		1433	2008	2037	2050	1285	974		43.8135	50.0915	48.3079	48.1793	44.1	38.9598
uc001nrt.3	Q9NX18	SDHAF2		429	471	525	645	484	498		39.6832	35.5475	37.6681	45.8621	50.2537	60.2662
uc001nsf.3	P61165	C11orf10		493	685	778	630	242	57		135.256	153.335	165.56	132.861	74.5247	20.4589
uc001nsg.3	P39748	FEN1		1251	1661	1759	446	180	154		61.4918	66.6144	67.0641	16.8515	9.93129	9.9032
uc001nsu.3	P02794	FTH1		756	948	1023	1137	1397	1279		69.3622	70.9656	72.8017	80.1875	143.87	153.521
uc001nsw.1	Q9NQS7	INCENP		547	750	777	436	220	285		14.8769	16.6427	16.3912	9.11497	6.71615	10.1406
uc001ntm.1	P26641	EEF1G		13901	14714	16609	19945	13402	13764		1019.16	880.169	944.507	1124.02	1102.91	1320.19
uc001nto.2	F5H0R1	TUT1		324	423	430	445	317	370		12.9278	13.7708	13.308	13.6485	14.1976	19.3142
uc001ntq.2	O94776	MTA2		1498	2015	1697	1140	470	590		55.0387	60.4046	48.3618	32.1963	19.3833	28.3598
uc001ntu.1	Q32P44	EML3		674	734	774	670	466	567		23.3487	20.7461	20.7973	17.8411	18.1201	25.6969
uc001ntw.3	O94766	B3GAT3		860	889	888	606	323	409		59.0939	49.8408	47.3284	32.0082	24.9127	36.7674
uc001nua.3	Q14697	GANAB		5568	6578	6378	5681	2722	2379		160.042	154.265	142.195	125.518	87.8206	89.4591
uc001nud.3	Q6P9B9	INTS5		405	551	477	363	271	130		13.9019	15.4315	12.6999	9.57787	10.4414	5.83789
uc001nuf.3	Q9BQE6	C11orf48		225	250	303	261	149	161		19.2204	17.4244	20.0764	17.1382	14.2869	17.9929
uc001nui.4	Q6UW78	C11orf83		254	203	261	165	156	277		14.6876	9.57752	11.7064	7.33411	10.1255	20.9553
uc001nuj.3	Q04323	UBXN1		440	377	441	536	332	566		38.4904	26.9079	29.9229	36.0421	32.5996	64.7756
uc001nur.4	Q96G97	BSCL2		613	743	719	919	858	1118		34.4574	34.0761	31.3484	39.7084	54.1356	82.2165
uc001nuw.3	Q1KMD3	HNRNPUL2		2430	2787	2857	2155	1299	1862		53.236	49.8166	48.5483	36.2903	31.9434	53.3671
uc001nuy.3	Q8N5M4	TTC9C		125	141	201	225	218	225		12.3748	11.389	15.4344	17.1221	24.2248	29.1412
uc001nva.3	P62487	POLR2G		320	349	380	387	173	123		43.1099	38.3611	39.7078	40.0759	26.1606	21.6784
uc001nvc.3	Q9Y6J9	TAF6L		419	422	420	461	281	408		22.3386	18.3567	17.3683	18.8925	16.816	28.4576
uc001nvd.4	Q7Z7N9	TMEM179B		419	492	458	300	193	262		45.2984	43.3983	38.406	24.9307	23.4207	37.0566
uc001nvf.1	Q9UBU9	NXF1		882	844	988	1145	1552	1797		42.3929	33.0983	36.8338	42.3034	83.7318	112.997
uc001nvh.3	Q13190	STX5		811	1161	1173	834	697	570		49.8626	58.2404	55.9392	39.4153	48.1017	45.8484
uc001nvm.2	Q6RFH5	WDR74		597	675	838	1231	836	1381		49.2446	45.4283	53.6159	78.0526	77.4042	149.03
uc001nwd.3	P08195	SLC3A2		1790	1881	2697	8516	4642	4712		86.2193	73.9229	100.762	315.306	250.975	296.929
uc001nxf.4	Q9UL19	RARRES3		102	97	99	55	45	45		15.0346	11.6655	11.3186	6.23159	7.44522	8.67759
uc001nxk.1	Q6DD88	ATL3		415	566	615	644	525	410		20.7425	23.0818	23.8426	24.7426	29.4542	26.8098
uc001nxn.3	O95197	RTN3		1245	1688	2078	2551	2719	1661		28.5394	31.5709	36.9476	44.9502	69.9615	49.8128
uc001nxt.3	Q9BUA3	C11orf84		308	350	700	1447	978	990		17.7103	16.4203	31.2204	63.9571	63.1231	74.4742
uc001nye.3	P10176	COX8A		1654	1661	1575	1349	628	578		367.858	301.407	271.701	230.623	156.776	168.178
uc001nyf.1	Q96FW1	OTUB1		849	886	794	744	562	811		41.7318	35.533	30.2723	28.1111	31.0077	52.1526
uc001nyk.1	P31948	STIP1		1416	1657	3528	11216	6984	5672		72.5431	69.2618	140.193	441.688	401.616	380.158
uc001nym.2	Q86UX7	FERMT3		628	661	1027	1505	1245	1414		27.8791	23.9419	35.3634	51.3571	62.0387	82.1228
uc001nyw.3	P49765	VEGFB		658	657	658	410	183	149		41.1057	33.4873	31.8835	19.6881	12.8322	12.1775
uc001nyy.3	P26885	FKBP2		468	506	588	331	179	366		72.1907	63.6832	70.3522	39.2472	30.9929	73.8604
uc001nza.3	Q96C90	PPP1R14B		1308	1324	1302	820	254	283		149.432	123.413	115.375	72.0103	32.5719	42.2978
uc001nzd.3	Q92934	BAD		495	490	512	492	392	556		57.5422	46.4746	46.1653	43.9634	51.1495	84.5573
uc001nzq.1	P11474	ESRRA		1204	1295	1034	798	540	859		61.1267	53.643	40.7183	31.1424	30.7731	57.0549
uc001nzt.3	Q9UI30	TRMT112		1059	1118	1338	1507	1208	1360		205.529	177.034	201.418	224.82	263.159	345.311
uc001nzu.3	P30044	PRDX5		999	1141	1203	1145	707	959		124.471	115.992	116.261	109.662	98.8775	156.321
uc001nzy.3	A6NC98	CCDC88B		1533	1241	1256	1199	989	1546		35.1342	23.2059	22.3276	21.1228	25.4424	46.3546
uc001oaz.2	Q15637	SF1		2231	3002	2947	2505	1449	1105		85.3925	93.7496	87.4914	73.7009	62.2533	55.3322
uc001obn.3	O00255	MEN1		256	260	325	252	194	220		10.3911	8.61059	10.2322	7.8626	8.83886	11.6826
uc001obu.1	Q9H4M9	EHD1		632	690	601	232	338	572		20.6144	18.3629	15.2052	5.81683	12.375	24.4087
uc001obx.3	Q2TAZ0	ATG2A		588	550	545	333	432	762		10.4037	7.93982	7.47946	4.52896	8.57959	17.6384
uc001oby.3	Q15173	PPP2R5B		146	125	145	169	147	197		5.9865	4.18185	4.61162	5.32662	6.76568	10.5677
uc001ock.3	E5KQS6	SNX15		231	249	212	152	87	165		14.7078	12.9352	10.4697	7.43914	6.21767	13.744
uc001ocq.1	O95159	ZFPL1		346	406	340	313	185	222		28.1492	26.9497	21.4552	19.574	16.8941	23.6286
uc001ocr.1	Q9UID3	C11orf2		2813	2757	2709	2548	1651	2088		126.371	101.054	94.3959	87.988	83.253	122.717
uc001oct.3	O76062	TM7SF2		316	410	237	123	82	148		22.4666	23.7833	13.0696	6.72202	6.54391	13.766
uc001ocx.3	E9PM49	FAU		3584	4238	4736	4520	2406	2399		702.835	678.086	720.38	681.347	529.608	615.475
uc001oda.2	Q13405	MRPL49		647	796	791	681	318	410		34.7241	34.8561	32.9282	28.0943	19.157	28.7876
uc001odb.3	Q86TM6	SYVN1		2470	3425	3367	2632	1519	1375		91.2867	103.279	96.5203	74.7724	63.0148	66.4827
uc001odj.3	Q14181	POLA2		414	677	775	611	339	308		18.8464	25.1452	27.3649	21.3803	17.3221	18.3431
uc001odm.3	Q92785	DPF2		411	461	537	548	381	317		18.3178	16.7638	18.564	18.774	19.0604	18.4836
uc001odu.4	Q9BZ67	FRMD8		623	812	891	498	396	471		18.7281	19.9159	20.7754	11.5075	13.3621	18.5235
uc001oea.1	Q96KG9	SCYL1		1078	1210	1146	982	476	594		45.887	42.0238	37.8373	32.1312	22.7432	33.079
uc001oej.3	Q9NS15	LTBP3		660	727	523	337	196	201		15.8276	14.2247	9.7283	6.2122	5.27594	6.30611
uc001oek.3	O60232	SSSCA1		300	328	397	486	248	330		51.7245	46.1411	53.0922	64.4105	47.9955	74.4362
uc001oeo.4	Q8N3D4	EHBP1L1		2611	2455	2236	1088	639	1136		56.8369	43.6027	37.7537	18.2053	15.6134	32.3517
uc001oew.3	Q16584	MAP3K11		693	714	673	452	400	422		21.8702	18.3847	16.474	10.9649	14.1695	17.4232
uc001oey.2	Q9H6A9	PCNXL3		1480	1823	1804	1419	951	1195		25.4164	25.5433	24.03	18.7318	18.3319	26.8482
uc001ofg.3	Q04206	RELA		955	1094	1069	850	618	651		41.7709	39.0415	36.2671	28.5781	30.3412	37.2517
uc001ofk.3	C9JL99	KAT5		365	376	369	265	166	259		17.6489	14.8337	13.8393	9.84952	9.00962	16.384
uc001ofn.3	Q8TDP1	RNASEH2C		538	534	563	336	139	230		21.7826	17.6404	17.6808	10.4571	6.31708	12.1829
uc001ofs.3	P23528	CFL1		5378	6629	7570	5096	1882	2113		390.232	392.454	426.052	284.234	153.283	200.584
uc001ofv.4	Q96NY9	MUS81		657	761	794	812	379	450		30.8679	29.1719	28.9352	29.3253	19.9873	27.6598
uc001ogd.3	O43427	FIBP		654	684	673	535	252	281		50.8584	43.399	40.5943	31.9804	21.9968	28.5882
uc001ogi.3	Q9H3H3	C11orf68		298	307	215	115	144	220		21.5676	18.1285	12.0695	6.39776	11.6983	20.8307
uc001ogj.2	Q14919	DRAP1		552	560	626	331	161	324		61.9336	51.2641	54.4786	28.547	20.2762	47.5584
uc001ogl.3	O43290	SART1		796	843	970	800	509	859		24.9254	21.5375	23.5595	19.2559	17.8905	35.1899
uc001ogn.2	Q8N9N8	EIF1AD		384	388	614	786	508	576		15.626	12.8821	19.3798	24.5858	23.2035	30.6644
uc001ogp.3	O75531	BANF1		1031	1026	1200	1271	742	874		106.169	86.2035	95.8484	100.607	85.7663	117.746
uc001ogy.1	Q13435	SF3B2		5222	6343	5895	3567	1635	1861		203.466	201.645	178.157	106.832	71.5066	94.8628
uc001oha.2	Q6VY07	PACS1		885	1100	867	536	462	595		22.2106	22.5241	16.8772	10.3401	13.0146	19.5357
uc001ohb.2	Q9H0B6	KLC2		460	502	558	456	355	617		17.3418	15.4411	16.3168	13.2144	15.0224	30.4311
uc001ohk.4	O95070	YIF1A		381	507	492	449	218	226		38.3241	41.6096	38.3864	34.7167	24.6137	29.7407
uc001oho.1	Q9HCU9	BRMS1		296	288	343	355	240	479		24.6323	19.5544	22.1397	22.7084	22.4181	52.1488
uc001ohz.4	Q9Y3B7	MRPL11		426	413	461	334	194	257		30.1731	23.867	25.3265	18.1845	15.4236	23.8143
uc001oif.1	Q9NY33	DPP3		680	675	787	832	540	854		28.5361	23.1115	25.6168	26.8382	25.4362	46.8855
uc001oij.1	Q8NFJ9	BBS1		193	254	204	223	189	170		6.45774	6.93419	5.29442	5.73552	7.09837	7.44162
uc001oir.3	O14618	CCS		218	176	188	302	296	505		23.8193	15.6901	15.9329	25.3644	36.3027	72.1871
uc001oit.3	Q96PK6	RBM14		862	1027	1216	1755	1684	1403		17.9764	17.4745	19.6696	28.1332	39.4196	38.278
uc001ojb.3	Q9BQ04	RBM4B		332	395	397	351	319	226		21.7399	21.1036	20.1639	17.6674	23.4468	19.3608
uc001ojv.3	O00212	RHOD		58	57	37	102	63	61		5.77233	4.62846	2.85621	7.80312	7.03781	7.94233
uc001ojw.3	Q9Y2K7	KDM2A		3216	3825	4529	5421	4325	3618		49.1574	47.7027	53.6958	63.6938	74.205	72.3497
uc001okr.3	Q99638	RAD9A		304	404	475	307	229	395		16.154	17.5157	19.5779	12.5398	13.6589	27.46
uc001okw.1	P62136	PPP1CA		1295	1549	1352	865	384	470		99.3357	96.9451	80.441	51.0031	33.0629	47.166
uc001old.3	Q9UBS0	RPS6KB2		815	882	1002	932	607	596		51.9203	45.8445	49.5122	45.6395	43.4052	49.6731
uc001olk.1	Q9BR76	CORO1B		134	103	100	82	58	105		7.91087	4.9613	4.57915	3.72116	3.84345	8.10969
uc001olv.3	O00170	AIP		366	326	304	269	208	239		33.4712	24.3246	21.564	18.9098	21.3514	28.5945
uc001oma.3	O75956	CDK2AP2		471	726	638	380	235	321		38.5412	48.4707	40.4939	23.9019	21.5847	34.364
uc001omf.3	P09211	GSTP1		4723	4940	5488	5540	3194	4398		555.911	474.409	501.033	501.236	421.984	677.233
uc001omj.2	P49821	NDUFV1		2492	2352	2569	2338	1143	1432		172.285	132.671	137.762	124.248	88.6991	129.52
uc001omw.1	Q9H1C4	UNC93B1		5068	5670	5097	3168	1143	997		247.067	225.527	192.733	118.715	62.5457	63.5869
uc001onc.3	O00217	NDUFS8		1084	1124	1070	1009	478	756		152.029	128.618	116.398	108.776	75.2486	138.712
uc001one.3	Q13488	TCIRG1		3933	3855	3604	2923	1934	1969		164.131	131.259	116.659	93.7651	90.5937	107.5
uc001onm.1	Q4FZB7	SUV420H1		907	1109	960	638	463	452		22.4184	22.3649	18.4049	12.1217	12.8455	14.6161
uc001onv.3	Q5H9R7	PPP6R3		1923	2716	2870	2936	2623	1849		42.3261	48.775	48.9977	49.674	64.8038	53.2428
uc001oog.4	P50416	CPT1A		1237	1511	1327	737	600	638		26.5531	26.4636	22.0944	12.1607	14.4567	17.9168
uc001ooi.3	Q7Z2W9	MRPL21		176	245	303	416	263	399		28.5139	32.3853	38.076	51.8062	47.827	84.5691
uc001ook.1	P38935	IGHMBP2		297	262	401	647	451	629		8.46979	6.09616	8.87004	14.1829	14.4367	23.4672
uc001oov.3	Q96EZ4	MYEOV		313	271	213	189	149	129		15.4323	10.9017	8.14575	7.16298	8.24607	8.32093
uc001opm.2	Q13158	FADD		373	497	495	523	302	447		22.6979	24.6759	23.364	24.4638	20.6281	35.5861
uc001oql.3	Q9UBM7	DHCR7		671	775	539	337	121	161		28.3908	26.7545	17.6892	10.9605	5.74665	8.91203
uc001ora.3	Q9H920	RNF121		349	437	453	421	390	283		15.1009	15.4276	15.2034	14.0025	18.9416	16.0199
uc001orl.1	Q14980	NUMA1		2831	3053	2754	1897	1533	1942		44.4475	39.1087	33.5379	22.8939	27.0162	39.8889
uc001osf.3	O15357	INPPL1		2020	2239	1964	1559	947	969		48.3084	43.6882	36.4315	28.6591	25.4211	30.3173
uc001osj.3	Q9H078	CLPB		340	338	510	661	517	584		12.3076	9.98275	14.3196	18.3925	21.0068	27.6569
uc001osu.3	Q96P48	ARAP1		2031	1824	1839	1659	1554	1232		44.5814	32.6668	31.3105	27.992	38.2885	35.3793
uc001otd.3	Q8NAA4	ATG16L2		1226	1028	997	664	557	746		64.449	44.0918	40.6524	26.8311	32.8666	51.305
uc001otv.3	Q969Z4	RELT		507	542	617	587	536	805		16.6141	14.4913	15.6826	14.786	19.7155	34.5111
uc001ouc.3	Q9UF11	PLEKHB1		237	284	239	187	129	189		12.5997	12.3188	9.85542	7.64186	7.69796	13.1453
uc001ouh.4	Q96GC5	MRPL48		377	490	603	611	442	325		43.3779	46.0004	53.8157	54.0397	57.0851	48.9221
uc001ouj.3	Q9NYJ1	CHCHD8		370	502	592	548	237	309		51.1287	56.5985	63.4526	58.2087	36.7608	55.862
uc001ouk.1	Q9BRP4	PAAF1		208	255	313	351	244	233		14.7975	14.8014	17.2716	19.1945	19.4844	21.6858
uc001ouw.3	Q9Y570	PPME1		174	205	384	765	745	412		7.99843	7.68861	13.6915	27.031	38.4402	24.777
uc001ovl.4	Q8NCN4	RNF169		433	528	546	934	783	554		6.24119	6.20944	6.10432	10.3484	12.6682	10.4468
uc001owh.3	P23396	RPS3		15258	13863	14941	14695	8848	11879		2045.76	1516.54	1553.82	1514.51	1331.61	2083.69
uc001owr.3	P50454	SERPINH1		49	30	150	3324	3458	2770		2.4276	1.21266	5.76417	126.586	192.3	179.538
uc001oxa.3	Q96PD7	DGAT2		171	164	238	343	171	91		7.85732	6.14838	8.48243	12.1148	8.81959	5.47035
uc001oxl.3	Q7Z589	C11orf30		255	519	437	461	426	292		5.2175	8.6642	6.93536	7.25051	9.78376	7.81629
uc001oyb.2	Q13402	MYO7A		453	545	578	941	752	726		6.8426	6.71674	6.77198	10.9259	12.7501	14.3468
uc001oyh.4	Q13153	PAK1		745	793	775	441	328	236		24.4915	21.2702	19.7618	11.144	12.1034	10.15
uc001oyk.3	P54105	CLNS1A		588	735	871	926	566	469		48.2903	49.2502	55.4837	58.4572	52.1762	50.3907
uc001oyn.3	Q96T23	RSF1		753	950	1050	879	892	696		16.5383	17.0239	17.8876	14.8399	21.9905	19.9987
uc001oza.1	Q9BVK2	ALG8		407	638	659	599	319	213		27.5138	35.1898	34.5547	31.1264	24.2059	18.8379
uc001ozh.3	Q9UQC2	GAB2		723	736	754	633	1087	1010		13.332	11.0732	10.7843	8.97233	22.4988	24.3654
uc001ozs.3	P42785	PRCP		537	637	582	351	218	201		28.2556	27.3469	23.753	14.1965	12.8754	13.8364
uc001ozu.3	Q15771	RAB30		1544	1666	1187	951	1603	1007		108.677	95.6762	64.8046	51.4536	126.648	92.7289
uc001ozx.4	O94913	PCF11		1564	1735	1635	1157	1039	926		29.8301	26.9996	24.1881	16.9628	22.2437	23.106
uc001pae.3	Q9GZT6	CCDC90B		276	358	388	376	252	236		19.7222	20.8722	21.5052	20.6528	20.2125	22.0624
uc001pap.3	Q8IUX1	TMEM126B		312	422	426	552	328	201		34.0571	37.5841	36.0684	46.3166	40.1884	28.7041
uc001par.3	Q9H061	TMEM126A		159	181	244	360	235	162		21.9178	20.3571	26.0888	38.1458	36.3615	29.2153
uc001pas.2	Q9NS37	CREBZF		1581	2159	2452	2439	1551	1095		23.5344	26.2217	28.311	27.9079	25.9153	21.3245
uc001pbm.3	Q13492	PICALM		1736	2429	2660	3232	2437	1502		47.1574	53.8352	56.0463	67.4864	74.307	53.3784
uc001pbp.3	O75530	EED		245	364	449	467	381	332		13.7443	16.6608	19.5375	20.1381	23.9914	24.3663
uc001pbu.3	Q53FT3	C11orf73		338	372	414	1293	1172	752		33.5204	30.1005	31.8462	98.568	130.465	97.5676
uc001pch.3	Q86UB9	TMEM135		559	792	829	1163	1235	663		6.94191	8.02474	7.98521	11.1018	17.215	10.7715
uc001pck.4	P53634	CTSC		991	1200	1138	733	447	460		58.5971	57.8925	52.1927	33.3159	29.6677	35.584
uc001pdg.2	Q9UHD1	CHORDC1		197	335	1899	6662	3504	1446		6.56237	9.10495	49.0664	170.586	131.018	63.017
uc001pdn.3	Q6YBV0	SLC36A4		224	430	485	437	327	115		10.2467	16.0488	17.2085	15.3661	16.7903	6.88223
uc001ped.3	Q9H5J8	TAF1D		621	1048	1261	1460	948	724		53.4124	73.5445	84.126	96.5268	91.5234	81.4674
uc001pef.3	Q9H0W9	C11orf54		306	536	576	551	324	230		14.437	20.6328	21.0786	19.9826	17.1583	14.1964
uc001pem.4	Q9NVC6	MED17		551	758	815	771	572	427		17.7668	19.9418	20.3835	19.1098	20.7027	18.0128
uc001per.3	Q96RD7	PANX1		248	336	337	235	258	140		10.1027	11.1677	10.6483	7.35868	11.7972	7.46123
uc001peu.2	P49959	MRE11A		572	905	956	630	363	297		12.5532	16.2049	16.2735	10.6278	8.94209	8.52728
uc001pfd.4	Q9P013	CWC15		340	386	375	451	340	370		24.3727	22.5762	20.8507	24.8511	27.3575	34.6993
uc001pff.3	Q9BRL6	SRSF8		789	1046	919	542	414	487		20.542	22.2195	18.5586	10.847	12.0987	16.5878
uc001pfk.1	P58005	SESN3		125	145	131	1402	2167	781		7.09357	6.7137	5.76622	61.1573	138.035	57.9831
uc001pfn.2	Q5HYJ3	FAM76B		356	593	459	374	213	155		10.1601	13.8083	10.1607	8.2047	6.82338	5.78726
uc001pfp.2	Q86XR8	CEP57		726	1094	1147	1312	784	575		25.7594	31.6705	31.5666	35.7831	31.224	26.6908
uc001pfw.1	Q8IZL2	MAML2		2006	3958	3413	5218	4506	3582		41.672	67.0853	54.9939	83.3225	105.07	97.3496
uc001pfx.4	Q8N4S0	CCDC82		332	503	594	543	400	329		13.7129	16.9511	19.0301	17.2399	18.5449	17.7779
uc001pgx.3	Q13489	BIRC3		583	895	856	1916	2472	1531		9.51082	11.9127	10.8315	24.0265	45.2659	32.6753
uc001pgy.3	Q13490	BIRC2		594	804	836	826	512	446		17.8945	19.7619	19.5346	19.1275	17.3132	17.5777
uc001pha.3	Q8N131	TMEM123		2840	4175	3568	3187	2132	1076		89.2025	106.993	86.9257	76.9459	75.1657	44.2146
uc001phm.3	Q9BTE7	DCUN1D5		633	807	897	1180	603	468		5.60609	5.83134	6.16189	8.0331	5.99442	5.42247
uc001pid.1	P49662	CASP4		277	370	495	924	650	475		23.6803	25.8077	32.823	60.7191	62.3728	53.1248
uc001piz.3	Q8NCY6	KIAA1826		278	374	463	587	435	221		7.66996	8.41896	9.90819	12.4489	13.4714	7.97693
uc001pjc.1	Q9NRN7	AASDHPPT		481	748	735	618	349	166		18.9575	24.0533	22.4692	18.7227	15.4395	8.5593
uc001pjq.3	Q8IXU6	SLC35F2		493	707	786	681	283	250		17.5364	20.5188	21.6861	18.6203	11.2994	11.634
uc001pjv.3	Q93034	CUL5		607	861	930	1110	882	473		10.7163	12.4022	12.7351	15.0634	17.4783	10.9248
uc001pjy.3	P24752	ACAT1		574	701	684	533	208	162		30.3299	30.2214	28.0336	21.6486	12.3366	11.1987
uc001pjz.4	Q14207	NPAT		429	606	633	416	375	288		8.14923	9.39227	9.32669	6.07431	7.99584	7.15726
uc001pkb.1	Q13315	ATM		878	1085	1082	1081	789	425		7.53045	7.59267	7.19811	7.12684	7.59586	4.76882
uc001pkm.3	Q13206	DDX10		497	778	936	1137	721	578		17.5623	22.4308	25.6547	30.8839	28.598	26.7208
uc001pku.3	P35241	RDX		502	706	778	731	460	345		12.607	14.4661	15.1548	14.1114	12.967	11.335
uc001pkx.3	P10109	FDX1		381	472	447	491	378	331		13.6169	13.7637	12.3916	13.489	15.1642	15.4766
uc001plg.4	Q16633	POU2AF1		4435	5697	5897	4057	2789	2821		164.991	172.923	170.162	116.016	116.463	137.298
uc001plw.1	P30154	PPP2R1B		406	449	561	621	401	385		21.3428	19.258	22.8746	25.0936	23.6616	26.4778
uc001pmd.3	Q9H5F2	C11orf1		115	114	158	163	103	62		13.1916	10.6695	14.0579	14.3725	13.262	9.30436
uc001pmo.3	P10515	DLAT		497	766	788	836	504	514		12.8949	16.2155	15.8582	16.673	14.678	17.447
uc001pmw.4	Q6ZUT1	C11orf57		439	515	523	670	347	236		15.5518	14.8855	14.3709	18.2447	13.7981	10.9376
uc001pmx.3	Q9Y5J9	TIMM8B		504	533	656	685	336	306		70.4223	60.7639	71.0965	73.5724	52.6978	55.9366
uc001pmz.3	O14521	SDHD		863	1006	986	1240	720	624		71.2904	67.8043	63.1775	78.7385	66.7616	67.4373
uc001poe.3	O43264	ZW10		255	401	436	638	471	331		9.75362	12.5144	12.9353	18.7582	20.2218	16.5634
uc001poh.3	Q96RU2	USP28		581	659	736	596	428	333		14.1436	13.0891	13.8972	11.1526	11.695	10.6053
uc001pov.3	Q9Y580	RBM7		151	186	218	366	215	129		8.88194	8.92653	9.94609	16.5484	14.1953	9.92695
uc001poy.3	Q9Y3B8	REXO2		566	736	1061	1749	1119	929		55.0188	58.3729	79.9973	130.686	122.095	118.142
uc001ppi.4	Q9BY67	CADM1		10310	11620	10108	5415	5657	3434		269.921	248.212	205.262	108.974	166.241	117.618
uc001ppn.3	Q9BRD0	BUD13		268	342	294	205	139	81		13.6988	14.263	11.6563	8.05464	7.9751	5.41661
uc001ppp.3	O75312	ZNF259		465	517	587	741	403	341		29.49	26.7516	28.8751	36.123	28.688	28.2925
uc001ppy.3	Q9Y2K2	SIK3		1865	2222	2165	2239	3253	2359		34.6509	33.6836	31.2003	31.9768	67.8412	57.3402
uc001pqe.2	P68402	PAFAH1B2		613	815	789	752	688	558		16.5442	17.9465	16.5168	15.6008	20.8424	19.7022
uc001pqr.3	Q16549	PCSK7		841	975	960	1138	1001	877		27.2189	25.7465	24.0997	28.3114	36.3649	37.1338
uc001prv.3	Q13651	IL10RA		2520	2421	2436	3182	2841	2110		77.7014	60.9062	58.26	75.4177	98.327	85.1149
uc001psv.3	Q14139	UBE4A		857	1135	1479	1962	1553	911		15.7694	17.04	21.109	27.751	32.0759	21.9305
uc001psx.3	O75964	ATP5L		1152	1279	1567	1407	936	956		97.0844	87.944	102.431	91.1456	88.5414	105.402
uc001ptb.3	E9PQG7	MLL		900	1372	1627	1479	1267	984		6.11568	7.60667	8.5754	7.72529	9.6639	8.74767
uc001ptq.3	P48444	ARCN1		1252	2008	2292	2454	1132	693		35.1619	46.0119	49.9283	52.9769	35.6852	25.4622
uc001puc.2	P26196	DDX6		3606	4657	4532	3208	2063	1209		65.3085	68.8159	63.6647	44.6605	41.9389	28.6461
uc001pun.2	P62851	RPS25		5723	6428	6689	6391	3801	3737		1311.63	1201.99	1189.09	1125.9	977.821	1120.49
uc001pux.3	Q9Y4L1	HYOU1		5026	6715	8537	8376	3681	3292		126.559	137.96	166.74	162.125	104.042	108.449
uc001puz.1	P08397	HMBS		466	562	655	643	353	495		34.8217	34.264	37.9638	36.9334	29.6082	48.391
uc001pvg.3	P16104	H2AFX		1275	1210	985	902	1122	2210		90.25	69.8813	54.0802	49.0782	89.1464	204.656
uc001pvi.3	Q9H3H5	DPAGT1		361	395	434	356	185	155		19.0038	16.9656	17.721	14.4055	10.9315	10.6748
uc001pvn.3	O14523	C2CD2L		439	529	551	251	220	280		14.8031	14.554	14.4113	6.50587	8.3269	12.3521
uc001pwe.3	P22681	CBL		885	996	1193	919	858	901		8.88858	8.16182	9.29383	7.09496	9.67276	11.8388
uc001pwh.3	Q9BY78	RNF26		367	406	328	187	134	195		14.7008	13.269	10.1909	5.75786	6.02495	10.2189
uc001pwv.3	Q15223	PVRL1		2020	2021	1906	1915	2279	1976		41.5646	33.9295	30.4201	30.2891	52.6369	53.193
uc001pxl.2	Q9NZN5	ARHGEF12		3085	4353	4288	3973	3812	2441		35.3915	40.7447	38.156	35.0354	49.0874	36.6359
uc001pxu.3	O75845	SC5DL		308	380	270	245	223	151		4.99999	5.03316	3.39975	3.05724	4.06347	3.20694
uc001pyo.3	P11142	HSPA8		9152	11531	41009	181130	132523	113181		445.2	457.662	1547.33	6772.9	7236.1	7202.92
uc001qak.4	Q3YBR2	TBRG1		704	810	933	1083	858	677		15.3783	14.4364	15.8082	18.1848	21.0376	19.3472
uc001qbs.3	A2RU14	TMEM218		178	190	189	145	81	52		9.54407	8.31201	7.86032	5.97622	4.87498	3.64764
uc001qcb.3	O14681	EI24		947	1158	1132	784	490	345		49.736	49.6213	46.1139	31.6506	28.8862	23.7047
uc001qcd.2	P46977	STT3A		2919	3963	4577	4128	1816	1411		117.426	130.075	142.816	127.648	82.0011	74.2595
uc001qcg.4	O14757	CHEK1		419	657	555	235	143	153		13.5066	17.2797	13.8769	5.82299	5.1742	6.45238
uc001qde.3	Q96CM3	RPUSD4		578	824	913	1096	534	431		25.9454	30.1786	31.7884	37.8171	26.906	25.3108
uc001qdf.3	Q9BPY3	FAM118B		249	356	321	404	260	107		13.434	15.6709	13.4331	16.7546	15.7454	7.55241
uc001qdh.3	P08240	SRPR		2855	4278	4865	3301	1542	1263		104.117	127.29	137.614	92.5345	63.1207	60.2576
uc001qdi.3	Q96CU9	FOXRED1		475	559	678	556	287	342		25.8623	24.8327	28.633	23.2698	17.54	24.3609
uc001qej.2	Q6N087	ETS1		573	890	712	391	247	270		12.5629	15.9208	12.1082	6.58959	6.07865	7.74454
uc001qfc.4	Q9UMQ3	BARX2		1666	2080	1887	2253	2144	2097		106.314	108.297	93.4014	110.515	153.573	175.069
uc001qfw.3	Q9Y5Y6	ST14		2700	3180	3464	1993	862	1390		92.2577	88.6553	91.8083	52.3469	33.0613	62.1368
uc001qgk.4	Q92543	SNX19		1146	1419	1583	1990	1111	766		21.2607	21.479	22.7792	28.3786	23.1356	18.5916
uc001qhd.1	P42695	NCAPD3		1100	1365	1576	1240	608	612		22.1294	22.4052	24.5923	19.1754	13.7295	16.1073
uc001qhe.3	Q4G0F5	VPS26B		1004	1161	1098	826	494	398		30.856	29.1123	26.1741	19.5133	17.0414	16.0023
uc001qhf.3	Q9P016	THYN1		211	178	199	242	181	121		25.3379	17.44	18.5355	22.3382	24.3972	19.0094
uc001qhk.3	Q9UKU7	ACAD8		538	590	588	668	412	214		27.5623	24.6617	23.3655	26.306	23.6921	14.3431
uc001qif.1	P29375	KDM5A		1504	1934	1985	2843	2133	1343		15.6521	16.4217	16.0232	22.7429	24.9166	18.285
uc001qjb.2	Q8IUD2	ERC1		1814	2264	2289	2285	2018	1655		22.006	22.4088	21.5384	21.3076	27.4788	26.2662
uc001qjh.3	Q8N1E6	FBXL14		194	272	263	505	484	385		10.3625	11.8542	10.8965	20.7349	29.0191	26.9042
uc001qjk.3	Q9H1J7	WNT5B		843	1048	1048	683	211	250		42.7603	43.3724	41.2325	26.6305	12.0135	16.5901
uc001qjm.3	Q86V24	ADIPOR2		1000	1218	1326	1450	1169	700		28.4387	28.2615	29.2495	31.6973	37.3163	26.0437
uc001qkz.3	Q02790	FKBP4		1029	993	2503	14737	8845	5519		31.0156	24.4204	58.5182	341.444	299.252	217.631
uc001qlb.2	Q969R8	ITFG2		306	332	375	397	250	339		14.6081	12.9315	13.8857	14.5683	13.3964	21.1723
uc001qmo.3	P30279	CCND2		14582	15099	14504	15903	9899	4699		252.11	212.99	194.502	211.347	192.104	106.285
uc001qmp.3	Q9NQ88	C12orf5		146	146	191	240	222	299		2.00157	1.63308	2.03103	2.52914	3.4162	5.3627
uc001qms.3	Q9NQ89	C12orf4		348	614	842	1123	728	419		10.275	14.7914	19.2833	25.4875	24.1273	16.185
uc001qnc.3	Q16795	NDUFA9		756	797	865	883	512	317		52.9808	45.5716	47.0195	47.5666	40.2755	29.0637
uc001qnq.2	P21926	CD9		2577	3055	2905	1613	728	468		221.142	213.898	193.361	106.399	70.1234	52.541
uc001qnu.3	P19438	TNFRSF1A		739	702	834	1152	685	665		37.4345	29.0137	32.7687	44.8565	38.9486	44.0702
uc001qog.4	Q9BX59	TAPBPL		714	729	784	539	330	335		44.2851	36.8914	37.7173	25.6976	22.9745	27.1831
uc001qom.2	Q4U2R6	MRPL51		552	578	633	558	297	335		91.9398	78.5472	81.7773	71.4403	55.5258	72.9969
uc001qop.1	P04406	GAPDH		23944	29562	29893	29524	23543	26401		2061	2076.13	1995.8	1953.45	2274.66	2973.02
uc001qpo.3	Q14839	CHD4		2258	2514	2671	2113	2080	2562		39.189	35.5995	35.9566	28.1893	40.5207	58.1721
uc001qpw.4	Q9UNL4	ING4		157	189	169	247	214	251		12.226	12.0084	10.2079	14.7852	18.7056	25.5713
uc001qqh.3	Q9UBW8	COPS7A		230	271	274	341	306	280		14.0491	13.5061	12.9819	16.0111	20.9805	22.3756
uc001qri.4	P45974	USP5		1155	1249	1523	2030	1382	1758		40.8267	36.0216	41.7568	55.1573	54.8333	81.2974
uc001qrk.3	P60174	TPI1		7815	7147	6509	3543	2071	2254		603.572	450.363	389.923	210.337	179.537	227.745
uc001qru.1	P09104	ENO2		2277	2124	2579	4275	3438	2635		105.965	80.6478	93.0927	152.926	179.589	160.426
uc001qrw.1	P54259	ATN1		1169	1112	976	1168	782	776		19.727	15.3105	12.775	15.1508	14.8125	17.1318
uc001qrz.3	Q99622	C12orf57		461	438	416	382	323	610		95.7313	74.2106	67.0056	60.9763	75.2886	165.721
uc001qsa.1	Q53XS4	PTPN6		2602	2727	1900	685	510	1334		135.896	116.205	76.9695	27.5002	29.8981	91.1489
uc001qsh.4	Q92979	EMG1		365	473	499	556	275	315		38.5007	40.7076	40.8264	45.0811	32.5598	43.4691
uc001qsr.3	Q9BQT9	CLSTN3		659	613	554	307	307	323		18.5678	14.0921	12.1074	6.64904	9.7093	11.9062
uc001qsv.3	P50542	PEX5		365	352	456	359	220	291		12.9752	10.2094	12.5733	9.80978	8.77842	13.5334
uc001qtu.3	Q9P0K8	FOXJ2		231	294	330	228	182	243		4.75145	4.93401	5.26493	3.6049	4.20203	6.53906
uc001qtx.2	Q8NC96	NECAP1		310	486	630	1032	646	361		13.4807	17.2435	21.2499	34.4965	31.5324	20.5378
uc001qvf.3	P20645	M6PR		910	1079	1095	1249	756	649		39.9887	38.6862	37.3229	42.1894	37.29	37.3109
uc001qxg.2	Q9BXN2	CLEC7A		918	1283	960	773	540	330		39.6299	45.1903	32.1452	25.651	26.1666	18.6376
uc001qxs.3	Q9H0R8	GABARAPL1		219	263	619	1149	1036	569		13.2267	12.9599	28.9977	53.3425	70.2332	44.9589
uc001qyq.2	Q96A72	MAGOHB		177	296	285	232	113	92		6.57825	8.97569	8.21575	6.62781	4.714	4.47322
uc001qyt.3	P16989	CSDA		329	439	540	712	437	306		18.7932	20.4602	23.9257	31.263	28.0195	22.8677
uc001qzz.3	P41212	ETV6		1076	1257	1064	603	923	573		20.2959	19.3451	15.567	8.74298	19.5422	14.1399
uc001rap.1	O60519	CREBL2		639	810	801	639	393	390		19.2245	19.8828	18.6918	14.7774	13.2715	15.3502
uc001rat.2	P46527	CDKN1B		1933	2401	2100	1979	1369	999		90.3291	91.5433	76.1167	71.0864	71.808	61.074
uc001rax.3	Q9H0S4	DDX47		588	799	916	867	516	364		33.897	37.5811	40.9585	38.4192	33.3893	27.4524
uc001rbd.3	Q9NRV9	HEBP1		209	236	207	190	103	205		19.5089	17.9737	14.9872	13.6328	10.7919	25.0343
uc001rbw.3	Q6VMQ6	ATF7IP		608	838	642	684	843	530		14.7088	16.5408	12.0469	12.7196	22.8915	16.7743
uc001rci.3	Q9Y2W2	WBP11		558	826	894	891	616	313		23.5302	28.4191	29.2411	28.8811	29.1572	17.2676
uc001rcq.1	P52566	ARHGDIB		3190	4473	5025	4132	2531	1679		295.808	338.421	361.427	294.527	263.442	203.688
uc001rdc.4	Q9Y3F4	STRAP		1257	1650	2000	2965	1843	1154		74.4035	79.6857	91.8233	134.905	122.45	89.3633
uc001ref.2	Q6ZN18	AEBP2		335	433	484	637	528	412		7.4082	7.81258	8.30191	10.8281	13.1062	11.9196
uc001rew.3	Q8WU10	PYROXD1		330	465	395	609	369	128		9.02294	10.3735	8.37715	12.7996	11.3249	4.57867
uc001rex.3	P46063	RECQL		453	571	608	363	231	84		14.2602	14.6657	14.8455	8.78373	8.16231	3.45941
uc001rez.2	Q9Y3E0	GOLT1B		746	1458	1330	1299	736	318		25.7086	40.9955	35.5514	34.4107	28.4702	14.3371
uc001rfe.3	P07195	LDHB		3763	4544	5501	5973	3067	2273		322.182	317.427	365.32	393.101	294.751	254.602
uc001rfm.3	Q8NFW8	CMAS		539	520	618	644	413	301		34.9094	27.4787	31.0461	32.0616	30.0247	25.5044
uc001rfq.3	Q86YS7	KIAA0528		987	1570	1480	830	519	264		25.2538	32.7754	29.3722	16.3242	14.9057	8.83709
uc001rft.3	Q9HBU6	ETNK1		1647	2113	2391	3188	2513	1093		26.1533	27.3761	29.4495	38.9132	44.7919	22.7064
uc001rgp.1	P01116	KRAS		1504	1436	985	1324	923	386		31.2839	24.3706	15.8919	21.1693	21.5501	10.504
uc001rhb.3	Q9C0J9	BHLHE41		1354	1676	1179	1364	1406	887		40.3906	40.7919	27.2797	31.2767	47.0782	34.6163
uc001rhg.3	Q14571	ITPR2		1376	1849	1658	1544	1426	1084		12.3454	13.5351	11.5382	10.6483	14.3608	12.7236
uc001rhk.4	Q9NVM9	ASUN		398	640	832	882	461	409		15.0801	19.7851	24.4517	25.6882	19.6063	20.274
uc001rhm.3	Q9NVK5	FGFR1OP2		546	727	954	1605	1364	626		20.319	22.0741	27.5374	45.9124	56.9769	30.4775
uc001rhr.3	Q9Y2H1	STK38L		2915	3991	3823	6299	5593	3375		64.5004	72.0516	65.6134	107.137	138.913	97.6996
uc001rih.3	P82673	MRPS35		486	715	854	1056	605	480		28.8883	34.6761	39.3739	48.2497	40.3659	37.3269
uc001riv.3	Q96RQ1	ERGIC2		640	1082	1058	843	512	280		40.6112	56.0185	52.0734	41.1186	36.4678	23.2444
uc001rjd.3	O15397	IPO8		872	941	1031	963	475	291		18.4097	16.2091	16.8832	15.6279	11.2564	8.03746
uc001rki.1	Q6ZUT9	DENND5B		660	944	802	646	726	628		7.92474	9.24808	7.46931	5.96236	9.78479	9.86498
uc001rks.3	Q9HCM1	C12orf35		1518	2132	1949	1282	1204	940		27.4661	31.474	27.3528	17.8303	24.4526	22.251
uc001rku.3	Q96G01	BICD1		542	796	1080	1681	2213	1910		17.0286	20.4047	26.3189	40.5968	78.0431	78.507
uc001rkz.3	Q96M96	FGD4		1465	1792	1541	733	1018	692		19.9147	19.8753	16.2482	7.65924	15.5331	12.3066
uc001rld.2	O00429	DNM1L		1085	1309	1407	1592	1191	748		26.5273	26.1121	26.6823	29.9193	32.6851	23.9255
uc001rli.3	Q9Y2Z4	YARS2		140	175	202	170	114	104		7.26476	7.40918	8.13035	6.7809	6.64006	7.06028
uc001rlk.4	A0AV37	PKP2		2190	3333	2827	1743	651	645		57.3353	71.1954	57.4075	35.0768	19.1308	22.0919
uc001rly.3	Q7Z4S6	KIF21A		387	728	950	1600	1472	1049		6.57099	10.0853	12.5115	20.8826	28.0544	23.3018
uc001rmm.1	Q12860	CNTN1		317	379	322	1320	1664	576		10.4303	10.1746	8.21788	33.3855	61.4562	24.7946
uc001rng.1	Q8NEY8	PPHLN1		757	1086	1290	1731	1474	883		24.5003	28.6776	32.3839	43.0642	53.5483	37.3879
uc001rnr.4	Q9H0K6	PUS7L		312	558	713	622	341	189		8.91108	13.0032	15.7954	13.6556	10.9321	7.06208
uc001rob.3	Q12792	TWF1		445	726	661	798	639	240		16.3659	21.7849	18.8559	22.5595	26.3788	11.5475
uc001ros.1	Q68CP9	ARID2		1391	1948	1851	2035	1622	895		18.5269	21.1691	19.1226	20.8345	24.2493	15.5953
uc001rox.3	Q99590	SCAF11		1866	2745	2864	2739	1852	1050		27.7	33.2467	32.9766	31.254	30.8591	20.3917
uc001rpc.3	Q9H2H9	SLC38A1		2948	4424	4043	5632	3364	1335		40.8121	49.9707	43.4141	59.9335	52.2747	24.179
uc001rpg.3	Q96QD8	SLC38A2		4205	4438	3932	8184	4182	2744		97.083	83.5994	70.4135	145.241	108.376	82.8813
uc001rpr.3	Q9H6T3	RPAP3		330	526	655	735	601	391		10.0924	13.1251	15.5377	17.2787	20.6314	15.6441
uc001rqd.3	Q6P1K1	SLC48A1		256	246	242	383	359	313		9.51431	7.45952	6.97618	10.9416	14.9763	15.2187
uc001rql.3	P11473	VDR		920	1063	889	609	778	1270		20.5668	19.3887	15.415	10.465	19.5223	37.143
uc001rqr.3	Q9BVX2	TMEM106C		788	1069	1058	597	192	105		55.9537	61.9325	58.2711	32.5853	15.303	9.7541
uc001rrb.2	Q6ZTT1	PFKM		842	783	796	1160	736	555		26.9267	20.4301	19.7446	28.515	26.4194	23.2198
uc001rrx.2	Q9H9L4	KANSL2		536	637	643	693	494	401		25.3307	24.5618	23.5699	25.1745	26.2049	24.7926
uc001rsd.4	O60563	CCNT1		859	1252	1540	1467	959	583		13.6828	16.2714	19.0268	17.9621	17.1464	12.1491
uc001rsm.3	Q9BUQ8	DDX23		840	1057	1249	1018	611	887		28.9923	29.7658	33.4373	27.0083	23.6711	40.0519
uc001rsp.3	Q9NYL4	FKBP11		838	1213	1353	1176	457	300		125.99	148.796	157.781	135.908	77.1226	59.0076
uc001rsr.2	P61204	ARF3		764	848	813	746	455	533		24.3563	22.0573	20.1036	18.2811	16.2818	22.23
uc001rsy.3	P54619	PRKAG1		416	543	665	617	364	350		27.1301	28.8933	33.6391	30.9306	26.6461	29.8622
uc001rta.4	O14686	MLL2		1914	2128	2955	3422	2999	3507		11.1139	10.0818	13.3091	15.2739	19.5468	26.6414
uc001rtm.3	P68363	TUBA1B		2239	2659	2261	1342	618	750		144.185	139.709	112.936	66.43	44.6713	63.1864
uc001rtt.1	Q9BQE3	TUBA1C		201	265	462	729	1213	2227		14.5941	15.6988	26.0189	40.6868	98.859	211.542
uc001rud.2	Q86XZ4	SPATS2		1814	2562	3176	4578	4048	2724		53.8845	62.0933	73.1766	104.532	134.971	105.859
uc001rui.1	Q96EZ8	MCRS1		561	637	599	588	288	288		35.7794	33.1473	29.6321	28.8266	20.6175	24.0303
uc001ruy.2	F8W034	TMBIM6		5717	7489	7327	6236	3566	2701		198.109	211.738	196.937	166.106	138.704	122.449
uc001rvx.4	Q96GM5	SMARCD1		1574	1960	1807	1397	972	839		51.7595	52.5872	46.0902	35.3124	35.8778	36.0946
uc001rwb.1	Q96I36	C12orf62		299	319	329	278	210	314		56.0983	48.8324	47.8784	40.093	44.2254	77.0732
uc001rwp.2	Q71RC2	LARP4		1163	2028	3045	7617	4840	2586		20.1196	28.625	40.8593	101.29	93.9848	58.5278
uc001rwv.3	Q9P265	DIP2B		625	752	799	1479	1686	1121		8.08659	7.93857	8.01858	14.7095	24.4859	18.9752
uc001rxb.3	Q9H8H3	METTL7A		5344	6174	5597	2231	1185	1968		177.754	167.555	144.402	57.0424	44.2431	85.6394
uc001rxu.2	Q9H175	CSRNP2		175	211	261	459	702	1148		4.29724	4.22739	4.97115	8.66381	19.3492	36.8798
uc001ryg.3	Q9UBW5	BIN2		1851	2158	2151	1831	1224	1082		94.3997	89.7954	85.0882	71.779	70.0679	72.1916
uc001sbh.4	P23588	EIF4B		5836	6658	7587	7154	4036	2972		163.372	152.071	164.74	153.942	126.82	108.845
uc001sbt.2	Q8NCJ5	SPRYD3		680	862	898	496	275	339		26.1516	27.048	26.7874	14.6628	11.8712	17.0563
uc001scc.3	P26010	ITGB7		203076	204856	186573	143902	65811	74248		8263.71	6801.49	5888.84	4501.2	3006	3952.72
uc001sch.2	Q6N075	MFSD5		235	293	270	178	174	230		12.9958	13.2203	11.5815	7.5666	10.8009	16.6402
uc001scl.3	Q99471	PFDN5		1271	1310	1533	1378	983	1409		208.613	175.431	195.166	173.856	181.102	302.554
uc001scp.4	Q9HB07	C12orf10		275	368	556	954	638	589		25.5217	27.8653	40.0236	68.0566	66.4617	71.5134
uc001scr.4	Q9NRG9	AAAS		492	551	628	537	426	412		30.2001	27.5952	29.8998	25.3375	29.3513	33.0854
uc001scw.3	P08047	SP1		1196	1518	1337	1279	841	533		17.6127	18.2392	15.2718	14.478	13.9016	10.2687
uc001scz.4	Q9NZ81	PRR13		707	843	845	2110	1714	1237		66.7121	64.901	61.8453	153.043	181.539	152.704
uc001sdc.4	Q6IPF4	PCBP2		6628	9040	8878	9755	6571	5151		235.689	262.279	244.871	266.642	262.278	239.631
uc001sdt.3	Q15633	TARBP2		312	364	309	301	189	247		24.313	23.1433	18.677	18.03	16.5318	25.1812
uc001sec.3	Q06055	ATP5G2		1187	1419	1551	1153	602	660		151.409	147.68	153.454	113.051	86.1928	110.139
uc001sef.3	Q9P1Z2	CALCOCO1		1274	1173	987	629	562	587		47.162	35.4291	28.3403	17.8986	23.3525	28.4287
uc001sfj.4	P45973	CBX5		1353	2061	2247	1219	507	376		13.2618	16.4824	17.0833	9.18444	5.57809	4.82156
uc001sfl.3	P09651	HNRNPA1		2130	2742	3336	2638	1546	1030		124.768	131.047	151.57	118.78	101.65	78.9323
uc001sfs.1	P61923	COPZ1		1052	1357	1703	1501	738	530		62.5319	65.8119	78.5173	68.5822	49.2397	41.2151
uc001sgc.4	P55160	NCKAP1L		1437	1776	1795	1748	1150	956		41.6222	41.9711	40.3272	38.9184	37.3887	36.2261
uc001shi.3	P78537	BLOC1S1		429	377	400	272	149	221		83.6917	60.0074	60.5271	40.7886	32.6276	56.4044
uc001shn.3	P08962	CD63		2209	2179	2154	1691	730	1065		244.922	197.119	185.243	144.119	90.8508	154.482
uc001shu.2	Q6Y2X3	DNAJC14		978	1146	1269	1142	921	790		37.0063	35.3802	37.2446	33.216	39.1174	39.1074
uc001siw.3	P61020	RAB5B		926	1170	1052	797	707	529		19.5534	20.1575	17.2303	12.9364	16.7573	14.6138
uc001sjf.3	P62854	RPS26		800	901	838	908	720	806		132.269	121.544	107.468	115.398	133.621	174.341
uc001sjm.3	Q9UQ80	PA2G4		810	1106	1342	1154	471	367		34.7811	38.7482	44.6967	38.0898	22.7014	20.6167
uc001sjo.3	P62945	RPL41		9467	12317	14618	12665	8504	8018		1827.9	1940.37	2189.24	1879.71	1843.05	2025.36
uc001sjq.3	Q9BSJ8	ESYT1		1329	1328	1203	757	430	539		35.2855	28.7679	24.7743	15.4494	12.8148	18.7221
uc001sjx.2	P60660	MYL6		3786	3881	4660	3235	1920	2869		558.779	467.35	533.47	367.011	318.079	553.969
uc001skb.3	Q8TAQ2	SMARCC2		711	788	854	544	362	415		14.3472	12.9736	13.3665	8.43802	8.19934	10.9557
uc001skg.2	Q9H4P4	RNF41		563	544	511	1367	539	461		12.2745	9.67681	8.64132	22.9091	13.1904	13.1489
uc001skm.4	Q8NB46	ANKRD52		818	1015	974	722	590	612		10.6559	10.788	9.84146	7.22966	8.62703	10.43
uc001sks.1	O75390	CS		1510	2180	2201	3159	1928	1420		57.2133	67.3931	64.6852	92.0057	81.9975	70.3888
uc001sku.2	Q9Y2B0	CNPY2		755	795	793	833	498	604		69.7243	59.9022	56.8035	59.1326	51.6227	72.9742
uc001skx.3	Q504Q3	PAN2		940	840	776	749	544	447		19.7308	14.3858	12.6341	12.0849	12.8171	12.2749
uc001sla.3	Q9NPF7	IL23A		117	178	111	267	347	412		12.6611	15.7161	9.31694	22.2096	42.1491	58.3281
uc001slc.3	P52630	STAT2		1735	2104	2187	2849	3167	2888		42.9973	42.5428	42.0393	54.2724	88.0975	93.6341
uc001slq.1	Q9UIF9	BAZ2A		2658	2742	2953	3972	2991	2771		33.5476	28.2366	28.9092	38.5355	42.3738	45.755
uc001slr.3	P06576	ATP5B		6896	8061	8985	8291	3943	3201		421.915	402.397	426.394	389.924	270.787	256.217
uc001slu.4	Q15185	PTGES3		2961	3792	5635	17613	11536	5930		174.259	182.081	257.227	796.775	762.055	456.57
uc001smy.3	O14524	TMEM194A		888	1167	1160	897	472	417		17.8263	19.1143	18.0622	13.8416	10.6357	10.9517
uc001sna.3	P42226	STAT6		1178	972	655	1206	1184	659		33.0589	22.256	14.2577	26.0157	37.2965	24.1949
uc001snf.2	P34897	SHMT2		1616	1741	2026	3251	1283	1000		79.3984	69.7923	77.2102	122.781	70.7572	64.2785
uc001sog.3	P56192	MARS		1920	2249	2629	4691	2320	1806		73.8649	70.5936	78.4499	138.723	100.184	90.8971
uc001soj.1	Q96DN6	MBD6		338	508	550	630	465	176		9.18378	11.2618	11.5913	13.158	14.1818	6.25623
uc001som.1	Q13561	DCTN2		801	887	1007	1289	945	830		52.6342	47.5552	51.3251	65.1079	69.7014	71.3525
uc001sot.3	Q8TBX8	PIP4K2C		275	301	317	257	218	239		9.63307	8.60275	8.61303	6.92006	8.57161	10.9528
uc001spg.1	Q00973	B4GALNT1		234	253	439	1242	1160	1288		8.76602	7.73296	12.756	35.7646	48.7774	63.1244
uc001spj.3	Q13438	OS9		3204	3434	3523	2960	1628	2057		126.366	110.504	107.775	89.7378	72.0721	106.137
uc001spq.3	F8VVT9	AGAP2		246	280	348	235	242	221		4.75143	4.41251	5.21354	3.48901	5.2466	5.5844
uc001spt.3	Q12999	TSPAN31		362	407	382	256	201	136		23.4592	21.5197	19.2014	12.7523	14.6209	11.5302
uc001spv.3	P11802	CDK4		864	1095	1341	1277	522	556		48.6634	50.3201	58.5845	55.2872	33.0015	40.9693
uc001sqh.3	P43897	TSFM		317	452	400	509	282	215		17.0051	19.7832	16.6435	20.9886	16.9802	15.0888
uc001sqm.3	O14595	CTDSP2		2300	2334	1845	685	528	717		51.6627	42.7749	32.1448	11.8273	13.3124	21.07
uc001src.2	Q9Y4E8	USP15		962	1394	1508	1713	1478	814		12.9646	15.328	15.7634	17.7454	22.3579	14.3517
uc001sre.3	Q7Z3U7	MON2		1077	1654	1981	2707	1834	695		11.7007	14.6613	16.6935	22.6064	22.3651	9.87819
uc001ssb.3	O43592	XPOT		1595	2199	2720	5037	2694	1511		45.5666	51.2566	60.2726	110.612	86.3888	56.4736
uc001ssc.2	Q9UHD2	TBK1		574	792	1222	1724	1281	876		20.9666	23.6037	34.622	48.4059	52.5218	41.8616
uc001ssd.3	Q86WH2	RASSF3		342	439	510	435	1491	2057		11.0435	11.566	12.7736	10.7972	54.0418	86.8977
uc001ssg.4	P15586	GNS		1740	2166	2389	2804	2045	1656		38.2608	38.8599	40.7461	47.3945	50.4745	47.6388
uc001ssl.2	Q9Y2U8	LEMD3		1232	1758	1780	1413	1086	681		28.9537	33.7093	32.4472	25.5258	28.6481	20.938
uc001stc.3	Q9HC24	TMBIM4		1015	1284	1371	1037	625	284		63.0236	65.049	66.0297	49.4949	43.5603	23.0702
uc001sti.2	Q8NG08	HELB		193	285	373	657	775	510		6.39699	7.7073	9.58942	16.739	28.8333	22.1149
uc001stn.2	Q86VP6	CAND1		1582	2447	2865	2784	1547	991		30.1939	38.1053	42.4133	40.8438	33.1418	24.7447
uc001suc.3	P61224	RAP1B		1860	2431	2123	2841	2327	1107		97.9144	104.414	86.6859	114.961	137.5	76.2389
uc001suf.3	P57740	NUP107		418	663	758	618	283	194		15.0875	19.5251	21.2215	17.1465	11.4657	9.16092
uc001sui.3	Q00987	MDM2		3410	4580	5245	7682	5684	3604		52.2148	57.2194	62.2945	90.4187	97.6938	72.197
uc001sut.4	Q16630	CPSF6		1980	2778	2527	1856	1134	997		33.746	38.6303	33.4062	24.3153	21.6942	22.2304
uc001sux.3	O95619	YEATS4		270	406	320	171	89	88		21.982	26.9692	20.2078	10.7015	8.1333	9.37305
uc001svb.1	P78371	CCT2		1545	2232	2617	3901	1831	1267		89.1573	105.09	117.138	173.041	118.602	95.6534
uc001svm.3	Q96QF0	RAB3IP		618	804	927	1506	1025	596		7.45537	7.91362	8.67412	13.9653	13.8796	9.40637
uc001svv.3	Q9NZN8	CNOT2		920	1320	1305	1508	1203	591		31.5988	36.9909	34.7662	39.8133	46.379	26.5561
uc001swo.2	O60293	ZFC3H1		1220	1695	1871	1838	1936	1120		19.2186	21.7856	22.8612	22.2562	34.2326	23.0821
uc001sws.3	Q96HH6	TMEM19		954	1184	1045	515	288	235		23.0941	23.3853	19.6216	9.58309	7.82564	7.44246
uc001swt.3	Q9UL25	RAB21		585	823	1074	1946	1429	1014		25.1101	28.8225	35.7571	64.2067	68.8492	56.9411
uc001swu.3	Q8TC07	TBC1D15		423	608	723	1033	813	495		8.22934	9.65088	10.9101	15.4479	17.7537	12.5987
uc001sxd.4	Q96GX2	ATXN7L3B		948	1048	1065	1068	837	843		29.032	26.186	25.2979	25.1412	28.7719	33.7747
uc001sxt.3	Q13601	KRR1		198	315	394	425	268	181		6.65069	8.63278	10.2651	10.9733	10.1044	7.95381
uc001sxu.3	Q8WV24	PHLDA1		466	551	484	374	527	550		8.88651	8.57305	7.15905	5.48228	11.2805	13.7215
uc001sxx.2	P55209	NAP1L1		3326	4074	5445	7330	5879	4143		73.1781	73.1339	92.9227	123.968	145.19	119.253
uc001sye.1	Q9BZF1	OSBPL8		1246	1887	1745	1502	1373	842		19.4032	23.9754	21.0773	17.9792	23.9993	17.1539
uc001syx.3	Q96IZ0	PAWR		551	611	669	542	366	315		31.8454	28.8121	29.9907	24.0791	23.7438	23.8178
uc001syz.3	O14974	PPP1R12A		1396	2027	2090	2627	1842	1051		27.4908	32.5682	31.9237	39.7655	40.716	27.0769
uc001szp.4	Q9P031	CCDC59		206	259	258	557	319	259		14.3652	14.7361	13.9549	29.8568	24.9694	23.6286
uc001tao.3	Q8N999	C12orf29		232	348	410	355	176	223		9.10236	11.14	12.4771	10.7063	7.75091	11.4463
uc001tby.3	P62324	BTG1		3694	3888	2403	1619	1876	2149		89.0029	76.4314	44.9082	29.9846	50.7357	67.739
uc001tck.3	Q15075	EEA1		388	620	741	490	351	181		5.46678	7.12739	8.0981	5.3069	5.55113	3.33637
uc001tcm.3	Q9NZJ9	NUDT4		701	817	902	2496	1429	967		16.4333	15.6267	16.4013	44.9777	37.6023	29.6572
uc001tcp.3	P61088	UBE2N		624	808	918	770	510	292		27.5713	29.1288	31.4615	26.1522	25.2939	16.8791
uc001tcr.3	Q9Y6G3	MRPL42		445	614	594	574	251	117		15.9701	17.9785	16.5348	15.8345	10.111	5.49323
uc001tdc.3	O60486	PLXNC1		5533	7111	6259	3744	2828	2051		84.9303	89.0577	74.5198	44.1756	48.7254	41.1873
uc001tdj.2	Q9ULS5	TMCC3		455	503	435	449	398	274		8.75073	7.89296	6.48914	6.6378	8.59191	6.89412
uc001tdl.3	Q9UI09	NDUFA12		241	437	471	560	427	251		45.3673	67.1191	68.772	81.0325	90.2252	61.8152
uc001tdz.2	Q9HBM0	VEZT		681	919	1427	2506	1924	1247		16.8324	18.5333	27.3581	47.6128	53.3797	40.3236
uc001tec.3	P50579	METAP2		691	980	1189	1604	1139	923		22.2365	25.7308	29.6781	39.6769	41.1421	38.8585
uc001tej.3	P62306	SNRPF		254	345	326	356	215	169		36.1172	40.0256	35.9552	38.9112	34.3156	31.4385
uc001ten.1	P09960	LTA4H		637	679	677	616	434	271		34.8679	30.3245	28.7435	25.9186	26.6655	19.4066
uc001teo.1	P41970	ELK3		1026	1230	894	618	770	765		53.7848	52.6085	36.3509	24.9027	45.3082	52.4649
uc001tev.4	Q8NHV4	NEDD1		247	352	375	383	238	133		7.51324	8.73598	8.84762	8.95517	8.12608	5.2927
uc001tfh.2	P42166	TMPO		725	1024	1056	727	296	214		22.2632	25.656	25.1524	17.1605	10.2027	8.59725
uc001tfo.3	Q00325	SLC25A3		3117	3282	3416	3340	2084	1826		209.085	179.623	177.733	172.217	156.912	160.244
uc001tgq.3	A0JNW5	UHRF1BP1L		403	563	520	721	803	737		8.78107	10.009	8.78842	12.076	19.6396	21.009
uc001thn.3	Q6P3W7	SCYL2		717	918	1007	1140	1127	638		21.2536	22.2021	23.153	25.9754	37.4982	24.7416
uc001tia.1	O75691	UTP20		929	1799	2120	1705	572	535		11.6264	18.3695	20.5792	16.402	8.03522	8.75946
uc001tib.3	P40616	ARL1		695	1185	1418	1344	690	369		24.4137	33.9629	38.6357	36.2904	27.2064	16.9578
uc001tis.3	Q8IZU3	SYCP3		537	742	587	269	181	167		54.3553	61.2788	46.0862	20.9298	20.5646	22.1146
uc001tit.3	Q3T906	GNPTAB		2922	3810	4362	3657	2609	1723		58.5228	62.2599	67.7634	56.3008	58.6533	45.1466
uc001tkb.1	P14625	HSP90B1		12656	17724	24766	27532	16999	12253		513.339	586.555	779.164	858.402	773.936	650.198
uc001tkg.3	Q13569	TDG		605	832	947	1043	716	566		21.0294	23.5958	25.5321	27.8677	27.9357	25.7385
uc001tkj.4	Q9Y5Z7	HCFC2		255	406	431	360	242	105		5.01372	6.51305	6.57297	5.44085	5.34083	2.70087
uc001tkl.1	P25208	NFYB		243	387	365	208	152	137		7.8692	10.2252	9.16815	5.17765	5.52512	5.80417
uc001tkz.3	Q9NPF2	CHST11		1313	1790	1606	1008	839	1135		25.668	28.5509	24.3522	15.1472	18.4104	29.0281
uc001tla.3	Q96JW4	SLC41A2		311	654	619	689	584	297		9.89509	16.9776	15.2762	16.8509	20.8567	12.3626
uc001tlb.3	Q8N5I9	C12orf45		152	162	167	179	77	103		27.5554	23.9616	23.4825	24.9437	15.6685	24.4284
uc001tld.3	Q2M389	KIAA1033		1332	1990	1997	2126	1416	703		25.869	31.5332	30.0828	31.7383	30.8683	17.8619
uc001tlf.1	Q8NEU8	APPL2		929	1271	1207	643	517	403		32.4314	36.2022	32.6831	17.2547	20.2588	18.4056
uc001tlj.1	O60285	NUAK1		938	1292	1291	834	840	992		15.5063	17.4263	16.5537	10.5978	15.5868	21.4542
uc001tlk.3	Q07065	CKAP4		2029	2469	2299	1084	427	423		75.3587	74.8188	66.23	30.9475	17.8013	20.5535
uc001tlp.3	Q9NW08	POLR3B		275	461	458	400	303	290		7.25693	9.92567	9.37455	8.11381	8.97504	10.0118
uc001tmb.3	Q8WUH6	C12orf23		402	604	545	522	339	130		13.4548	16.4941	14.1486	13.4297	12.7358	5.69234
uc001tmi.3	Q16526	CRY1		221	302	298	402	377	192		7.65116	8.53062	8.00233	10.6981	14.6504	8.69624
uc001tmo.1	Q13610	PWP1		597	721	895	953	556	487		36.3289	35.7974	42.244	44.5775	37.9775	38.7705
uc001tmp.3	Q9UKN5	PRDM4		460	545	580	815	647	524		12.3882	11.9753	12.1155	16.8715	19.5582	18.4619
uc001tmz.1	Q15020	SART3		1142	1458	1627	2371	1522	1347		29.4671	30.695	32.563	47.0271	44.0819	45.471
uc001tni.3	Q14242	SELPLG		6354	7108	5617	3833	4283	3742		279.436	255.047	191.604	129.574	211.425	215.295
uc001tnj.3	Q9ULV4	CORO1C		3929	4950	5008	2670	1657	1618		116.19	119.435	114.872	60.6935	55.0025	62.5979
uc001tnm.3	Q8WYL5	SSH1		785	1178	1416	1363	1227	1255		10.371	12.6979	14.5103	13.8417	18.1957	21.6914
uc001tnz.2	P13051	UNG		651	955	896	215	114	125		35.7731	42.8171	38.1899	9.08153	7.0316	8.9863
uc001toc.3	O00763	ACACB		1039	1145	1137	1163	1016	729		12.667	11.3894	10.7519	10.8989	13.9035	11.6274
uc001toi.1	Q9H3F6	KCTD10		759	957	1051	906	556	675		21.5578	22.1775	23.1542	19.7804	17.726	25.082
uc001tou.3	Q96EY8	MMAB		267	258	213	175	106	134		7.27568	5.73615	4.50202	3.6656	3.24222	4.77708
uc001tpm.3	Q9NZD2	GLTP		276	311	254	186	126	201		13.2095	12.1444	9.42923	6.84283	6.76896	12.5855
uc001tps.2	Q14161	GIT2		560	582	748	550	546	496		11.2338	9.52579	11.6387	8.481	12.2944	13.0172
uc001tpx.3	Q8IZ07	ANKRD13A		820	985	909	609	475	341		23.6599	23.1885	20.3436	13.5071	15.3839	12.8721
uc001tqk.4	P16615	ATP2A2		2129	3033	3662	3942	2788	2066		28.8748	33.5625	38.5235	41.0965	42.4433	36.658
uc001tqo.2	Q9UJX3	ANAPC7		430	546	563	633	398	344		15.9233	16.4967	16.1711	18.0183	16.5433	16.6655
uc001tqq.3	O15145	ARPC3		684	970	963	743	494	400		87.2483	100.951	95.2778	72.8508	70.7296	66.7507
uc001tqx.3	Q9UBQ0	VPS29		392	563	609	851	517	380		40.1469	47.0449	48.378	66.9946	59.4333	50.9149
uc001tsn.4	Q7Z569	BRAP		204	256	312	479	345	379		5.71359	5.85003	6.77795	10.3124	10.8461	13.8872
uc001ttk.1	P30040	ERP29		1596	1518	1616	1293	586	619		122.258	94.8758	96.0177	76.1357	50.3868	62.0342
uc001ttm.3	Q14CX7	NAA25		453	641	979	1219	852	493		8.77815	10.1345	14.7147	18.1574	18.5318	12.4982
uc001ttp.3	O14545	TRAFD1		238	311	413	529	382	389		10.1347	10.8052	13.6411	17.3155	18.2588	21.671
uc001ttv.3	Q02878	RPL6		4673	5441	6134	5874	3643	3217		552.332	524.713	562.358	533.683	483.323	497.452
uc001ttx.3	Q06124	PTPN11		745	957	1116	1659	967	492		13.3703	14.0132	15.5351	22.8864	19.4799	11.5517
uc001tuq.4	Q8TDD1	DDX54		361	465	547	420	182	327		9.29152	9.76498	10.9202	8.30948	5.25805	11.0109
uc001tux.3	Q9ULQ1	TPCN1		460	503	551	736	477	493		9.69702	8.65141	9.00942	11.9262	11.2868	13.5964
uc001tve.2	Q8NHP8	PLBD2		105	103	176	421	427	536		4.1807	3.34607	5.43547	12.8851	19.0836	27.9203
uc001tvw.3	Q71F56	MED13L		1874	2317	2251	3105	3236	2129		22.5327	22.7304	20.9934	28.6978	43.6742	33.4899
uc001twh.3	Q96BS2	TESC		188	233	247	216	381	178		20.8035	21.0365	21.2002	18.3729	47.3236	25.7688
uc001twk.3	O94952	FBXO21		439	560	483	466	413	213		11.6942	12.1711	9.97968	9.54191	12.3489	7.423
uc001twu.1	P30086	PEBP1		1069	1285	1416	1305	608	698		80.845	79.2898	83.0622	75.8631	51.6122	69.0599
uc001twz.3	Q9H7L9	SUDS3		286	300	421	653	467	271		6.8209	5.83761	7.78794	11.9711	12.5016	8.45551
uc001txo.3	Q92616	GCN1L1		1946	2038	2319	2347	1201	1286		25.3149	21.631	23.3991	23.4689	17.5368	21.8862
uc001txq.3	P05388	RPLP0		11736	12721	13825	14171	8478	7600		1099.12	972.045	1004.28	1020.17	891.238	931.184
uc001tyf.1	P12074	COX6A1		922	1071	1079	976	547	764		190.76	180.794	173.158	155.221	127.033	206.797
uc001tyg.3	O43715	TRIAP1		130	174	189	274	136	121		12.4016	13.5433	13.985	20.0924	14.5629	15.1014
uc001tyi.3	Q13242	SRSF9		574	479	613	536	231	365		55.6526	37.892	46.0998	39.9469	25.1396	46.2979
uc001tym.3	P63167	DYNLL1		634	736	850	983	739	662		97.1325	92.0008	101.009	115.764	127.085	132.687
uc001typ.4	Q8N5U6	RNF10		1137	1510	1612	1878	1313	1316		33.3266	36.1116	36.6489	42.3128	43.1986	50.464
uc001tys.3	Q969H6	POP5		123	136	155	124	73	53		17.3151	15.6206	16.9245	13.418	11.535	9.76094
uc001tyy.1	Q14165	MLEC		1031	1454	1784	1059	402	605		18.3108	21.0693	24.5758	14.4573	8.01397	14.0572
uc001tzr.3	Q99571	P2RX4		379	462	443	303	209	300		21.0729	20.9588	19.1053	12.9501	13.0438	21.8223
uc001uag.3	Q9UJX4	ANAPC5		1025	1304	1371	1260	666	555		44.0299	45.7025	45.68	41.6044	32.1123	31.1897
uc001ual.1	Q969K3	RNF34		367	444	386	380	361	418		20.5987	20.3327	16.8045	16.3946	22.7433	30.6934
uc001ubi.3	Q9UPS6	SETD1B		342	408	425	304	327	482		4.70576	4.58039	4.53584	3.21531	5.0504	8.67653
uc001ubl.3	O00233	PSMD9		262	353	327	327	266	265		12.609	13.861	12.2066	12.0969	14.3693	16.6848
uc001ucd.3	Q96AX1	VPS33A		193	221	205	250	129	141		8.36057	7.81106	6.88807	8.32461	6.27252	7.99085
uc001ucn.3	Q6NZY4	ZCCHC8		270	298	411	800	431	344		7.28699	6.56205	8.60382	16.5966	13.0568	12.1461
uc001ucr.3	Q7L4I2	RSRC2		299	474	648	968	631	538		14.3529	18.5647	24.1274	35.7183	33.9995	33.7868
uc001uda.3	O43583	DENR		274	398	457	395	247	256		10.0935	11.9622	13.0578	11.1849	10.2132	12.3374
uc001udl.3	Q9H9H4	VPS37B		3233	2815	2508	2335	1701	1393		132.612	94.2096	79.7941	73.6224	78.317	74.7523
uc001udz.1	Q6N063	OGFOD2		176	177	252	318	191	249		9.54119	7.82891	10.5963	13.2514	11.6224	17.6597
uc001ued.3	Q66PJ3	ARL6IP4		791	729	736	583	355	643		64.8674	48.7772	46.8159	36.7505	32.6778	68.9853
uc001uew.3	Q9NQR1	SETD8		209	283	315	388	278	291		8.5666	9.46428	10.0147	12.2247	12.7903	15.6045
uc001ufg.3	Q15363	TMED2		1525	2325	2560	2481	912	633		80.8834	100.612	105.316	101.149	54.2948	43.9227
uc001ufi.3	Q8NHQ9	DDX55		213	254	285	227	151	232		9.16009	8.91236	9.5067	7.50397	7.28905	13.0528
uc001ufm.3	Q14232	EIF2B1		354	489	572	481	318	230		21.3459	24.058	26.753	22.2947	21.5235	18.1441
uc001uga.3	Q8N3J9	ZNF664		922	1251	1306	766	343	392		24.3362	26.9412	26.7381	15.5416	10.1622	13.5364
uc001ugs.4	P0CG48	UBC		1318	1993	5501	30217	12608	10606		57.5143	70.9588	186.195	1013.58	617.562	605.49
uc001uhc.3	Q86V21	AACS		433	469	525	392	241	251		14.7019	12.9926	13.8264	10.2309	9.18491	11.1494
uc001uhu.2	Q8N697	SLC15A4		383	434	458	819	540	384		15.4847	14.3164	14.3627	25.4527	24.506	20.311
uc001uir.3	P62826	RAN		2294	2563	2997	2417	947	1182		241.522	220.166	244.746	195.607	111.915	162.808
uc001uja.1	Q12872	SFSWAP		459	558	618	621	377	399		15.9496	15.8202	16.6568	16.5873	14.7046	18.1387
uc001uje.3	O75385	ULK1		596	604	511	471	561	770		12.8695	10.6412	8.55858	7.81775	13.5973	21.7521
uc001ujf.3	Q9Y606	PUS1		411	465	586	401	226	206		23.011	21.2415	25.4481	17.2577	14.2029	15.0888
uc001ukz.1	Q08378	GOLGA3		705	988	1127	1250	748	757		8.59224	9.82456	10.6538	11.7104	10.2328	12.07
uc001umh.3	Q99549	MPHOSPH8		533	606	716	719	642	749		14.0817	13.0629	14.6726	14.6017	19.0387	25.8884
uc001ums.3	Q9UBW7	ZMYM2		860	1176	1056	954	840	637		9.5081	10.6082	9.05574	8.10753	10.4243	9.21361
uc001uns.3	O00422	SAP18		299	478	568	603	496	611		14.6524	19.1119	21.5898	22.7143	27.283	39.1717
uc001unw.3	Q9BQC6	MRP63		198	241	201	201	121	93		8.40918	8.35111	6.62139	6.5619	5.7683	5.16734
uc001uoa.2	Q5W0Z9	ZDHHC20		474	682	666	506	517	321		10.009	11.7499	10.9081	8.2131	12.2539	8.86772
uc001uof.3	Q8IYU8	EFHA1		324	470	481	445	355	182		18.9002	22.3696	21.7636	19.9538	23.2447	13.8895
uc001upl.3	Q9UKK3	PARP4		967	1240	1588	1989	1305	789		19.9375	20.8596	25.3957	31.5228	30.2016	21.2822
uc001uqf.4	Q9Y217	MTMR6		413	578	549	667	394	266		8.93166	10.1988	9.20914	11.088	9.56427	7.52591
uc001uqi.3	Q9BVL2	NUPL1		412	770	891	954	567	230		10.7167	16.3415	17.9766	19.0747	16.5547	7.82685
uc001uqq.3	Q9Y252	RNF6		272	376	386	784	480	254		8.55764	9.65187	9.4197	18.9603	16.9512	10.4548
uc001ura.3	P46778	RPL21		2051	2505	2749	2635	1795	1343		408.604	407.177	424.792	403.517	401.398	350.032
uc001urp.3	Q9Y2S0	POLR1D		526	708	794	858	556	293		29.0316	31.8828	33.9915	36.4013	34.4456	21.1567
uc001usf.3	Q9Y244	POMP		348	466	661	1058	695	547		26.8585	29.3445	39.5703	62.7673	60.209	55.2313
uc001uso.3	P30825	SLC7A1		787	1188	1276	2612	1210	725		12.0852	14.8845	15.1983	30.8317	20.8564	14.5651
uc001usx.3	P09429	HMGB1		2190	3056	3130	1330	516	367		72.0792	82.0649	79.9052	33.6482	19.0629	15.8025
uc001utj.3	Q92598	HSPH1		535	732	6453	59369	30729	17089		16.4511	18.365	153.911	1403.29	1060.63	687.47
uc001uvy.3	Q9Y673	ALG5		372	539	611	602	244	312		34.5808	40.8808	44.0553	43.0164	25.4598	37.9439
uc001uwu.3	P61960	UFM1		971	1599	1731	1393	577	299		42.0951	56.5587	58.2069	46.4204	28.0777	16.9582
uc001uxs.3	P32519	ELF1		764	1194	1046	1110	825	466		23.0404	29.3792	24.4678	25.7315	27.9271	18.3856
uc001uyj.3	A3KMH1	KIAA0564		523	601	770	1150	833	625		8.23648	7.72241	9.4058	13.9214	14.7251	12.877
uc001uys.2	Q9UKA4	AKAP11		562	812	790	603	377	148		6.38819	7.53071	6.96519	5.2687	4.81013	2.20089
uc001uyy.3	Q9Y5T4	DNAJC15		301	357	393	432	343	197		12.2264	11.8315	12.382	13.4885	15.6387	10.4688
uc001uzy.1	P13693	TPT1		5876	7683	8869	9851	7220	5632		799.246	852.644	935.703	1029.97	1102.32	1002.2
uc001vak.3	Q96JB2	COG3		373	566	640	609	288	194		9.15128	11.33	12.1792	11.4851	7.93121	6.22687
uc001vas.1	Q5T200	ZC3H13		289	413	464	466	358	247		5.08464	5.92859	6.33207	6.30222	7.07	5.68532
uc001vba.4	P13796	LCP1		9646	12469	13979	13953	6369	3545		286.986	302.68	322.593	319.1	212.696	137.983
uc001vbs.3	Q9P2R7	SUCLA2		179	210	270	271	167	137		9.32715	8.92799	10.9125	10.8545	9.76756	9.33924
uc001vbz.3	Q9Y287	ITM2B		715	900	744	526	287	95		42.5227	43.6713	34.3204	24.0461	19.1589	7.39152
uc001vcb.3	P06400	RB1		388	584	500	242	230	139		9.1682	11.2591	9.16405	4.39555	6.10034	4.29697
uc001vcm.3	Q9Y2H6	FNDC3A		1732	3007	2975	5121	3233	1784		31.0689	44.0099	41.3933	70.612	65.0966	41.8667
uc001vdj.2	O00505	KPNA3		385	576	606	638	574	515		9.70326	11.8445	11.8466	12.3601	16.2384	16.9809
uc001vfk.3	Q9UL03	INTS6		491	720	576	645	965	901		7.4166	8.87349	6.74855	7.48907	16.3615	17.805
uc001vgv.2	Q8WWK9	CKAP2		689	1128	941	606	281	133		20.7953	27.7775	22.0293	14.0593	9.51976	5.25162
uc001vhc.2	Q9Y2Z0	SUGT1		144	162	252	729	517	279		9.09147	8.34498	12.3406	35.3789	36.6383	23.0447
uc001vix.4	Q9Y2L1	DIS3		389	591	647	526	322	324		5.73828	7.11309	7.40289	5.96435	5.33165	6.25277
uc001vjn.1	Q7Z4G1	COMMD6		438	455	479	331	213	177		28.681	24.3092	24.3288	16.6607	15.6557	15.1631
uc001vkc.3	O75503	CLN5		251	387	316	171	154	186		10.1081	12.7158	9.87068	5.29342	6.96129	9.79948
uc001vkd.3	Q9UKT7	FBXL3		912	1001	774	399	430	190		28.9762	25.9489	19.0745	9.74462	15.3352	7.89761
uc001vkk.2	Q8ND83	SLAIN1		702	1107	929	620	522	494		27.7258	35.6725	28.4595	18.8228	23.1415	25.5252
uc001vky.2	Q5T8P6	RBM26		1394	2422	2542	2444	1653	900		43.5059	61.6734	61.5355	58.6315	57.9071	36.7471
uc001vlf.3	Q9NV92	NDFIP2		448	543	500	693	424	164		10.852	10.7318	9.39438	12.9036	11.5285	5.19724
uc001vlw.3	O95455	TGDS		258	422	409	439	262	75		15.2954	20.4124	18.8075	20.0056	17.4348	5.817
uc001vly.3	Q86V85	GPR180		253	465	549	1152	698	290		3.21444	4.82032	5.41031	11.2508	9.95437	4.82034
uc001vmq.3	Q13217	DNAJC3		2478	4181	5489	5244	2856	1910		49.9764	68.799	85.8661	81.2964	64.654	50.3955
uc001vmt.3	Q9NYU1	UGGT2		789	1191	1243	952	545	173		18.0497	22.2303	22.0562	16.7408	13.9947	5.17768
uc001vmz.3	Q5VZF2	MBNL2		787	1346	1739	4469	3836	2157		18.8652	26.3251	32.3333	82.3457	103.214	67.6443
uc001vnd.3	P10114	RAP2A		783	1280	1189	700	546	470		20.2594	27.0218	23.8623	13.9222	15.8574	15.9096
uc001vne.3	O00410	IPO5		2257	3262	3907	3132	1093	716		42.4022	50.0011	56.9332	45.2297	23.0489	17.5981
uc001vnn.1	Q5U0E6	STK24		1363	1646	1547	1343	1010	842		33.2377	32.7494	29.2611	25.1742	27.6459	26.8623
uc001vnt.2	Q9BZ29	DOCK9		831	998	1187	907	730	818		12.4605	12.2097	13.8055	10.4541	12.2866	16.0466
uc001voj.1	Q99805	TM9SF2		1590	2093	2438	2253	1389	1050		75.0471	80.6018	89.2556	81.7416	73.589	64.8368
uc001vpi.4	P29144	TPP2		3254	4397	5163	4135	2355	1824		77.9022	85.8869	95.8736	76.0944	63.2844	57.1284
uc001vpu.2	Q59FZ7	BIVM-ERCC5		856	1204	1205	962	623	470		18.7677	21.5378	20.4922	16.2127	15.332	13.4812
uc001vqk.4	Q9NWB6	ARGLU1		2588	2903	3140	2522	1697	1226		166.66	152.529	156.842	124.841	122.665	103.289
uc001vqo.3	P49917	LIG4		175	255	266	256	183	100		4.96176	5.89897	5.84984	5.57933	5.82401	3.70931
uc001vqq.3	Q7L211	ABHD13		319	421	370	459	333	214		6.78428	7.30523	6.10351	7.50362	7.94934	5.95418
uc001vqv.3	Q9Y4H2	IRS2		696	733	486	246	510	775		11.2147	9.63655	6.07408	3.04691	9.22408	16.3371
uc001vrc.3	Q8IW45	CARKD		260	383	435	603	402	423		10.7076	12.8694	13.8955	19.0889	18.5832	22.7906
uc001vrd.2	Q9HA77	CARS2		921	1175	1161	844	477	578		55.7741	58.0564	54.5344	39.2881	32.4239	45.7927
uc001vrn.3	Q9NXR5	ANKRD10		4299	5683	5854	4293	2852	2087		194.29	209.555	205.211	149.138	144.679	123.396
uc001vrs.2	Q14155	ARHGEF7		802	928	1049	1364	1319	991		16.368	15.4528	16.6058	21.3983	30.2162	26.46
uc001vse.1	Q96CW5	TUBGCP3		824	1260	1384	1441	859	649		23.8853	29.7997	31.1175	32.1079	27.9493	24.6118
uc001vtm.1	P11279	LAMP1		1759	2238	2185	2139	1143	966		78.0881	81.0621	75.2377	72.9919	56.956	56.1037
uc001vtr.1	Q6PH85	DCUN1D2		609	857	988	757	455	459		22.671	26.0299	28.5283	21.6618	19.0125	22.3543
uc001vtu.4	Q6UWJ1	TMCO3		744	998	938	882	613	638		27.185	29.7527	26.5843	24.7725	25.1415	30.4981
uc001vtw.3	Q14186	TFDP1		1698	2076	2420	1479	435	595		72.2239	72.0459	79.8405	48.3567	20.7686	33.1097
uc001vud.3	Q14393	GAS6		17210	18428	18096	12740	6371	8347		774.687	676.803	631.819	440.818	321.904	491.554
uc001vui.3	Q14644	RASA3		6100	6612	6110	4408	3768	3861		163.77	144.836	127.236	90.9683	113.55	135.612
uc001vul.1	Q13042	CDC16		2445	3013	2716	1954	1384	1047		120.234	120.889	103.596	73.8615	76.3939	67.3583
uc001vxf.3	Q9NPF4	OSGEP		281	361	321	254	145	119		19.4987	20.4383	17.277	13.5481	11.2938	10.8029
uc001vxo.4	P00491	PNP		395	448	497	299	361	561		18.3974	17.0245	17.9548	10.7047	18.8729	34.1835
uc001waa.3	P07910	HNRNPC		2229	3095	3298	3039	1763	1339		77.9351	88.2922	89.4414	81.6768	69.191	61.249
uc001wao.2	Q9Y5B9	SUPT16H		1389	1976	1971	1311	621	494		33.4379	38.8116	36.8034	24.2596	16.7804	15.5582
uc001war.2	Q9HCK8	CHD8		458	713	771	793	594	340		6.27507	7.97042	8.19356	8.35163	9.1351	6.09435
uc001waz.3	O94842	TOX4		304	383	430	564	361	183		7.57712	7.78875	8.31311	10.8057	10.0998	5.96728
uc001wbc.3	Q86U44	METTL3		242	287	460	500	318	291		13.9579	13.506	20.5792	22.1677	20.5877	21.9581
uc001wgl.2	P61803	DAD1		653	817	996	628	428	237		105.641	107.84	124.981	78.0953	77.7209	50.1607
uc001wgm.3	Q8TB40	ABHD4		535	804	1044	1183	884	711		24.044	29.4813	36.393	40.8679	44.5942	41.8039
uc001wgw.4	Q86TS9	MRPL52		148	173	203	211	144	165		14.927	14.2363	15.8808	16.3583	16.3022	21.7716
uc001whd.3	Q7Z4F1	LRP10		1673	1650	1359	817	549	830		58.0451	46.7081	36.5724	21.789	21.3804	37.6741
uc001whg.3	Q86U06	RBM23		451	443	585	708	522	610		19.5294	15.6514	19.6487	23.5662	25.3721	34.5571
uc001whm.1	O14744	PRMT5		234	300	405	448	223	95		11.0632	11.5724	14.852	16.2812	11.8343	5.87602
uc001wii.3	P28074	PSMB5		371	392	654	821	561	539		32.329	27.8704	44.204	54.9929	54.8726	61.4473
uc001wit.4	Q9UKV3	ACIN1		834	1075	1183	1375	908	884		19.0483	20.0326	20.9575	24.14	23.2782	26.4142
uc001wjh.4	Q86U42	BCL2L2-PABPN1		783	844	772	585	398	448		41.451	36.4548	31.6997	23.8053	23.6499	31.0275
uc001wjy.3	Q8NEJ9	NGDN		155	177	241	208	130	146		15.3045	14.2593	18.4573	15.7868	14.408	18.8597
uc001wlv.3	Q8TEB1	DCAF11		558	644	560	289	125	174		16.3258	15.3733	12.7085	6.49956	4.10511	6.66018
uc001wmg.3	Q06323	PSME1		869	1010	956	860	354	392		98.4804	93.3877	84.0335	74.9158	45.0305	58.1181
uc001wmj.3	Q9UL46	PSME2		505	669	895	661	300	305		68.6894	74.2443	94.4249	69.1106	45.803	54.2742
uc001wnb.1	O15321	TM9SF1		264	364	358	256	112	136		10.3904	11.6888	10.9289	7.74485	4.94789	7.00265
uc001woa.4	Q9BSI4	TINF2		364	471	385	313	225	364		22.1862	23.4229	18.2015	14.6646	15.3935	29.0254
uc001wog.3	Q92696	RABGGTA		167	150	172	123	93	95		9.67669	7.09153	7.73043	5.47848	6.04877	7.2016
uc001wqm.1	Q8WVM8	SCFD1		497	890	968	1099	764	357		25.9933	37.9781	39.2685	44.1821	44.8509	24.4269
uc001wrc.1	Q9ULT8	HECTD1		956	1214	1417	1551	1018	594		11.8018	12.2278	13.5683	14.718	14.1063	9.59342
uc001wsd.1	Q56P03	EAPP		208	230	238	346	287	314		17.3991	15.6975	15.442	22.2476	26.9475	34.3628
uc001wsf.1	Q9UNH7	SNX6		532	697	635	622	455	203		20.164	21.5545	18.6683	18.1218	19.3576	10.066
uc001wso.3	P61011	SRP54		493	867	968	926	597	362		24.3711	34.9692	37.1166	35.1871	33.1265	23.4116
uc001wsq.3	Q8N128	FAM177A1		100	130	143	85	109	107		3.85371	4.08753	4.27444	2.51792	4.71497	5.39458
uc001wtd.3	P60900	PSMA6		657	749	1088	1875	1104	773		72.6304	67.5575	93.2925	159.331	136.992	111.796
uc001wtf.4	P25963	NFKBIA		286	252	252	352	573	989		20.5802	14.7953	14.0653	19.4703	46.282	93.1055
uc001wtj.3	Q6GYQ0	RALGAPA1		459	655	760	962	928	540		6.60751	7.69316	8.48601	10.645	14.995	10.1698
uc001wuf.3	P55317	FOXA1		53	110	70	95	126	70		1.92162	3.25405	1.96859	2.64765	5.12787	3.32037
uc001wut.1	Q86SZ2	TRAPPC6B		126	207	271	330	210	50		4.23984	5.68313	7.07315	8.53567	7.9318	2.20112
uc001wuw.4	Q9H307	PNN		632	821	1025	1041	671	585		19.7626	20.9464	24.8609	25.022	23.5518	23.932
uc001wwl.3	A8MZ73	RPS29		1824	2430	2444	2697	1671	1134		284.866	309.643	296.061	323.774	292.931	231.699
uc001wwq.1	Q969Q0	RPL36AL		873	1089	1232	866	511	755		188.58	191.933	206.423	143.795	123.902	213.366
uc001wwr.3	Q10469	MGAT2		859	1272	1302	498	264	298		35.7287	43.1667	42.0048	15.922	12.3254	16.2157
uc001wwx.3	Q9Y2U9	KLHDC2		274	334	331	193	124	81		17.1075	17.0145	16.0298	9.2627	8.69022	6.6163
uc001wxc.3	O60524	NEMF		259	383	438	473	360	282		7.0868	8.55043	9.29585	9.94847	11.0567	10.0947
uc001wxg.4	P62330	ARF6		1345	1380	1135	1008	597	428		38.5025	32.2318	25.2016	22.1806	19.1829	16.029
uc001wza.4	Q9H3N1	TMX1		637	851	865	616	342	264		17.5062	19.0818	18.4388	13.013	10.55	9.49184
uc001wzc.3	Q96NE9	FRMD6		416	676	333	516	233	306		9.71782	12.8843	6.03371	9.26553	6.1095	9.35174
uc001wzs.3	Q9P2K2	TXNDC16		427	527	414	209	220	184		10.3746	10.447	7.80201	3.90331	5.99981	5.84863
uc001wzv.3	Q96HE7	ERO1L		769	904	795	483	410	352		26.197	25.1265	21.0067	12.6479	15.6777	15.6878
uc001xai.3	Q8NEL9	DDHD1		753	1117	1070	1069	743	383		6.55103	7.92878	7.22043	7.14886	7.25566	4.35922
uc001xat.1	O95406	CNIH		354	477	487	571	302	238		28.0512	30.8393	29.9324	34.78	26.8614	24.6729
uc001xbq.1	Q8NDC0	MAPK1IP1L		584	854	868	732	577	335		10.1796	12.1454	11.7355	9.8078	11.2893	7.63934
uc001xcc.3	Q86UP2	KTN1		987	1252	1325	1106	921	576		23.5144	24.3366	24.4848	20.2543	24.6292	17.9529
uc001xct.3	O00471	EXOC5		485	798	891	996	690	317		6.42561	8.62609	9.15619	10.1432	10.2611	5.49448
uc001xdf.3	Q9NZ32	ACTR10		296	385	361	615	401	183		13.6734	14.5106	12.9347	21.8376	20.7923	11.0594
uc001xdj.2	P25788	PSMA3		417	643	911	1205	689	579		47.1149	59.2751	79.8373	104.654	87.3807	85.5847
uc001xef.4	Q9P055	JKAMP		252	267	369	521	371	173		11.9694	10.3472	13.5945	19.0219	19.7797	10.7501
uc001xes.3	Q9Y394	DHRS7		500	569	516	370	215	286		40.6194	37.715	32.5146	23.1052	19.6054	30.3966
uc001xew.4	P35813	PPM1A		685	844	729	696	516	398		9.57247	9.62309	7.90179	7.47631	8.09388	7.27632
uc001xfd.3	P51948	MNAT1		207	292	275	702	714	479		16.8772	19.4246	17.3912	43.996	65.3436	51.093
uc001xfq.2	Q16665	HIF1A		301	432	564	657	487	453		8.36181	9.79166	12.1528	14.0296	15.1858	16.4637
uc001xgd.1	Q16537	PPP2R5E		405	564	678	1003	1167	1136		13.5673	15.4155	17.6171	25.8276	43.8817	49.7866
uc001xjf.3	Q9Y5K8	ATP6V1D		397	357	496	549	484	330		24.7871	18.1862	24.0205	26.3483	33.9199	26.9553
uc001xjg.3	P05198	EIF2S1		615	994	1097	1165	548	305		16.65	21.9565	23.0361	24.2443	16.653	10.8027
uc001xjv.4	Q8TC12	RDH11		408	511	620	935	687	297		17.929	18.3213	21.1326	31.583	33.8865	17.0745
uc001xkp.3	Q96JK2	DCAF5		540	642	598	832	694	622		10.1738	9.86876	8.73886	12.0492	14.6765	15.3311
uc001xlc.2	P84090	ERH		538	742	896	890	530	315		75.7361	85.2242	97.8348	96.3064	83.7472	58.0131
uc001xle.3	Q9NUM3	SLC39A9		609	674	764	872	583	324		12.6628	11.4344	12.3217	13.9372	13.6068	8.81361
uc001xlk.3	Q92537	KIAA0247		429	516	640	853	764	688		8.96974	8.8026	10.3793	13.7093	17.9304	18.8194
uc001xlp.3	Q13243	SRSF5		1047	1179	1306	1764	1318	915		77.8241	71.5023	75.2966	100.788	109.966	88.9782
uc001xno.3	P49756	RBM25		844	1110	1241	1534	1060	736		22.1169	23.7325	25.2243	30.8995	31.1789	25.2322
uc001xpy.3	P61916	NPC2		544	675	713	576	402	289		68.3848	69.2314	69.5208	55.658	56.7231	47.5284
uc001xqj.4	P49750	YLPM1		406	578	630	691	536	538		5.62619	6.53514	6.77164	7.36057	8.33733	9.75363
uc001xqv.2	P36957	DLST		653	682	771	835	438	275		25.9085	22.0776	23.7273	25.466	19.5064	14.2744
uc001xrl.3	Q8TD19	NEK9		776	860	708	863	562	548		15.7859	14.274	11.1714	13.4947	12.8327	14.5842
uc001xrm.1	P49755	TMED10		968	1578	1648	1395	670	383		26.3396	35.0331	34.7821	29.1778	20.4636	13.6341
uc001xrt.3	Q9UKR5	C14orf1		112	150	129	118	84	82		8.20069	8.96112	7.32634	6.64139	6.90375	7.85491
uc001xsh.3	Q9NWQ4	C14orf118		209	364	524	841	720	491		9.52191	13.5306	18.5171	29.4523	36.82	29.2654
uc001xsy.3	Q9H1B7	IRF2BPL		1144	1058	902	1128	786	1021		31.0911	23.4603	19.0143	23.5648	23.9776	36.302
uc001xtw.3	O95433	AHSA1		365	434	1118	3487	2010	1431		29.398	28.5202	69.8444	215.885	181.717	150.786
uc001xub.3	O15270	SPTLC2		241	328	392	439	415	364		3.32864	3.69626	4.19953	4.66079	6.43386	6.57728
uc001xue.4	Q9GZT3	SLIRP		155	189	206	311	201	170		44.0245	43.7989	45.3831	67.8997	64.0814	63.1694
uc001xuf.3	Q13573	SNW1		316	460	482	599	303	237		16.768	19.9155	19.8384	24.4324	18.0472	16.4527
uc001xvf.1	P52655	GTF2A1		254	381	313	349	611	451		16.4982	20.1914	15.7693	17.425	44.547	38.3244
uc001xww.3	Q6PJT7	ZC3H14		258	289	315	229	173	108		6.93656	6.33959	6.56901	4.73266	5.22089	3.79877
uc001xxo.4	O00409	FOXN3		1609	2191	2343	2129	2059	1525		23.1062	25.6716	26.0982	23.5014	33.1897	28.6509
uc001xyf.3	P62191	PSMC1		451	585	775	1095	599	677		32.0646	33.9347	42.7382	59.8424	47.8025	62.97
uc001xyl.2	P62158	CALM1		960	1198	1137	628	800	780		25.4345	25.8968	23.3656	12.7896	23.7911	27.0359
uc001xze.2	Q7Z3D6	C14orf159		699	779	888	930	695	763		27.0762	24.6199	26.6802	27.691	30.2183	38.6661
uc001xzm.3	Q6IN85	SMEK1		706	945	952	1063	614	606		20.4491	22.3326	21.388	23.6672	19.9623	22.9634
uc001xzy.3	Q15643	TRIP11		191	291	363	435	396	215		2.66284	3.31012	3.92539	4.66172	6.19699	3.92144
uc001yaf.3	O75438	NDUFB1		333	340	389	293	224	166		89.6155	74.6546	81.1995	60.611	67.6645	58.4443
uc001yah.2	Q9P2I0	CPSF2		534	839	879	860	473	370		11.8718	15.2186	15.1575	14.6966	11.8034	10.7614
uc001yaw.3	Q99538	LGMN		1721	1896	1595	1051	937	1045		94.3408	84.8	67.8179	44.286	57.6543	74.9429
uc001yaz.1	Q8TBA6	GOLGA5		199	324	265	363	232	114		7.76172	10.3107	8.01707	10.8832	10.157	5.81708
uc001ybh.3	Q13572	ITPK1		356	342	393	254	227	367		12.3477	9.67834	10.5729	6.77196	8.83763	16.6532
uc001ybj.3	Q96BY2	MOAP1		300	293	237	179	162	161		13.9958	11.1528	8.57609	6.4191	8.48331	9.82647
uc001ybm.4	Q8N806	UBR7		449	480	513	293	211	218		13.7057	11.9546	12.1461	6.87494	7.22957	8.70578
uc001ybo.3	Q9P203	BTBD7		674	1017	949	1115	1137	851		8.9962	11.0754	9.82495	11.4398	17.0347	14.8602
uc001ycj.3	Q9GZR7	DDX24		1337	1690	1703	1665	1042	805		51.1396	52.7413	50.5248	48.9536	44.737	40.2825
uc001ycq.3	Q9H2X8	IFI27L2		100	140	124	137	91	85		24.1455	27.5805	23.2232	25.4274	24.6633	26.8504
uc001ydw.2	Q9UPY3	DICER1		541	792	851	951	583	377		5.95092	7.10805	7.26074	8.04104	7.19829	5.42529
uc001yei.4	Q6ZMZ3	C14orf49		972	1159	1250	1010	700	631		33.4663	32.5585	33.3823	26.7306	27.0529	28.4228
uc001yem.1	Q86SX6	GLRX5		236	304	265	241	130	73		22.7252	23.8841	19.7928	17.8385	14.0512	9.19632
uc001yfi.3	Q96BY7	ATG2B		643	981	885	949	661	323		6.53251	8.13161	6.97392	7.41106	7.5378	4.29306
uc001yfq.3	P51003	PAPOLA		1223	1782	1962	3073	1961	976		30.5032	36.2631	37.9562	58.915	54.8997	31.8466
uc001ygc.3	Q86TU7	SETD3		335	372	379	355	220	170		13.0798	11.8505	11.4778	10.6544	9.64167	8.6836
uc001ygi.4	O75909	CCNK		246	327	382	597	400	233		10.6442	11.5442	12.8206	19.8563	19.4273	13.1895
uc001ygy.1	P25490	YY1		682	810	694	746	484	628		29.669	28.7503	23.4176	24.946	23.634	35.7415
uc001yhl.1	P23381	WARS		327	632	827	1230	614	386		13.8618	21.8588	27.192	40.0794	29.2155	21.4069
uc001ykk.3	Q6ZN33	PPP2R5C		750	902	978	916	847	565		19.0558	18.6987	19.2739	17.8898	24.1559	18.7806
uc001yks.2	Q14204	DYNC1H1		1785	2190	2470	3522	3683	3754		14.036	14.0503	15.0649	21.2882	32.5072	38.6183
uc001ykv.4	P07900	HSP90AA1		2214	2589	14431	129154	113890	85309		64.2764	61.326	324.964	2882.22	3711.36	3240.14
uc001ymd.2	Q13114	TRAF3		1038	1287	1366	1455	1303	1253		15.326	15.5041	15.6439	16.5135	21.5948	24.2034
uc001ymq.3	P55010	EIF5		1314	1906	2293	4432	2415	1935		25.59	30.2856	34.6372	66.3467	52.7917	49.3004
uc001ymz.4	P27448	MARK3		628	729	880	1384	1090	673		20.0603	18.9996	21.8035	33.9828	39.0822	28.1247
uc001yoi.4	P56378	C14orf2		293	359	455	342	324	423		50.6726	50.6569	61.0354	45.4649	62.8962	95.7064
uc001yph.3	O15304	SIVA1		392	343	359	167	82	145		57.3304	40.929	40.7247	18.7741	13.4613	27.7435
uc001ypn.3	P31749	AKT1		960	960	939	601	259	335		39.0368	31.8503	29.6165	18.7855	11.8216	17.8215
uc001yri.4	P50238	CRIP1		913	932	819	458	203	293		215.375	179.382	149.856	83.0492	53.752	90.4249
uc001yur.4	Q96RT8	TUBGCP5		384	545	554	505	361	301		11.2525	13.0303	12.5919	11.3751	11.874	11.5393
uc001yus.3	Q7L576	CYFIP1		994	978	1040	1483	1123	989		25.3066	20.3154	20.5374	29.0224	32.0923	32.9412
uc001yuz.3	Q8N8Q9	NIPA2		1671	2073	2393	3066	1415	1088		62.9329	63.7	69.9051	88.7602	59.8179	53.6075
uc001yvc.3	Q7RTP0	NIPA1		699	860	1021	1077	772	629		12.0059	12.0519	13.6022	14.2193	14.8836	14.134
uc001ywt.1	P63162	SNRPN		782	775	838	813	635	514		54.9395	44.4241	45.6654	43.9049	50.0755	47.2429
uc001zas.3	Q05086	UBE3A		668	778	845	1106	974	558		14.4547	13.7357	14.1825	18.3964	23.6573	15.7965
uc001zbj.3	O95714	HERC2		989	942	1096	1729	1284	1306		7.27362	5.65254	6.25215	9.77449	10.5997	12.5659
uc001zcr.3	Q07157	TJP1		559	792	640	642	556	520		8.79851	10.1709	7.81344	7.76743	9.82304	10.7077
uc001zff.3	Q9Y2M0	FAN1		594	687	744	896	542	479		13.6972	12.9253	13.3071	15.8817	14.0287	14.4502
uc001zfh.1	Q9NXD2	MTMR10		925	945	1044	806	421	351		21.0245	17.5248	18.4056	14.082	10.7409	10.4373
uc001zfo.3	Q9Y2Y9	KLF13		7000	6809	5649	2134	1234	1322		116.076	92.1226	72.6575	27.2009	22.9685	28.6794
uc001zhf.4	Q68DA7	FMN1		4190	5991	5407	2829	2269	1438		38.2406	44.6116	38.2764	19.8467	23.2444	17.1698
uc001zhm.3	Q9NPA0	C15orf24		813	861	1068	907	658	530		87.0593	75.2257	88.7076	74.6581	79.0905	74.2499
uc001zhq.3	Q5J8M3	TMEM85		521	583	683	775	484	536		59.5818	54.398	60.5845	68.1275	62.1291	80.1929
uc001zhw.3	Q9UHW9	SLC12A6		1182	1294	1370	859	1311	873		17.7662	15.869	15.9721	9.92462	22.1183	17.1666
uc001zie.1	Q9NPE3	NOP10		482	586	631	643	410	306		101.589	100.771	103.156	104.173	96.9967	84.3754
uc001zig.3	Q643R3	LPCAT4		762	698	664	349	344	375		45.0329	33.6565	30.4374	15.8542	22.8195	28.9935
uc001ziv.3	O60306	AQR		742	1073	1192	1594	1124	496		16.47	19.4325	20.5225	27.1971	28.0046	14.4034
uc001ziw.3	Q6IQ21	ZNF770		569	901	1239	2158	1367	589		11.7768	15.2153	19.8908	34.333	31.7584	15.9487
uc001zkm.1	Q9P2K8	EIF2AK4		1792	1843	1309	1259	1297	532		36.6591	30.7615	20.7706	19.7977	29.7822	14.2381
uc001zkq.2	P37108	SRP14		1236	1490	1765	2443	1883	1509		123.775	121.742	137.096	188.054	211.66	197.697
uc001zkw.3	Q96LC9	BMF		2038	1780	1097	579	765	914		49.0405	34.947	20.4749	10.7096	20.6626	28.7735
uc001zls.3	P26440	IVD		746	799	881	807	342	309		18.0318	15.7575	16.5174	14.9941	9.279	9.77136
uc001zlu.2	Q8TBE0	BAHD1		489	557	648	648	557	522		12.1828	11.3222	12.5221	12.4096	15.5764	17.0139
uc001zma.1	Q9BV29	C15orf57		670	726	654	639	510	566		43.6698	38.6084	33.0636	32.0149	37.3122	48.2635
uc001zmd.1	Q8IZ73	RPUSD2		184	221	199	120	74	78		11.2821	11.0561	9.46432	5.65584	5.09304	6.25693
uc001zmp.1	Q96TC7	FAM82A2		857	880	992	1257	784	709		42.9297	35.9666	38.5438	48.4014	44.0826	46.4643
uc001znb.3	O43278	SPINT1		852	877	685	565	393	571		39.6006	33.2583	24.6955	20.1862	20.5035	34.7211
uc001zne.3	Q9P253	VPS18		456	444	406	279	216	275		13.2011	10.4874	9.11667	6.20861	7.01896	10.4153
uc001znh.2	Q9BUX1	CHAC1		97	93	322	1780	803	698		7.01133	5.48466	18.053	98.8993	65.1505	66.0053
uc001znl.3	Q99653	CHP		463	670	770	936	881	775		16.1734	19.0956	20.8629	25.1328	34.5437	35.4174
uc001znr.4	Q9BXS6	NUSAP1		711	993	1060	545	170	233		32.7099	37.2733	37.8251	19.2731	8.77874	14.0236
uc001znx.3	Q9Y375	NDUFAF1		188	200	204	269	217	159		14.3526	12.4578	12.08	15.7859	18.5954	15.8805
uc001zny.3	Q92541	RTF1		977	1124	1258	1128	811	706		21.941	20.5953	21.9133	19.4723	20.4436	20.7426
uc001zod.3	Q9BWH6	RPAP1		345	378	396	551	324	574		8.32841	7.44515	7.41486	10.2244	8.77934	18.128
uc001zot.3	Q9H223	EHD4		744	842	680	373	314	317		28.9986	26.7766	20.5579	11.1753	13.7375	16.1644
uc001zpc.3	Q96JC1	VPS39		1566	2068	2067	2642	1765	1286		36.5441	39.3745	37.4138	47.3919	46.2322	39.2611
uc001zpw.3	Q9H2Y7	ZFP106		750	924	1049	1880	1430	823		8.08505	8.12703	8.77125	15.5784	17.3034	11.6069
uc001zpz.2	O00161	SNAP23		403	471	593	2103	2024	978		17.2064	16.4076	19.6383	69.019	96.9994	54.6284
uc001zqq.3	Q8IWV7	UBR1		477	553	797	2028	1619	804		6.94464	6.56894	9.00025	22.6957	26.4577	15.3138
uc001zqr.3	Q0P6H9	TMEM62		920	1097	1207	1596	1233	659		37.4779	36.4613	38.1381	49.9764	56.3798	35.1211
uc001zqv.3	O95273	CCNDBP1		589	612	526	513	416	368		18.196	15.4259	12.6041	12.1821	14.4254	14.8732
uc001zrr.4	Q12888	TP53BP1		394	357	401	400	415	410		7.14724	5.28383	5.64224	5.57759	8.45014	9.73018
uc001zsu.3	P30101	PDIA3		491	856	1125	1117	548	286		18.1286	25.7867	32.2182	31.7017	22.7111	13.8148
uc001ztf.3	Q9NX55	C15orf63		229	259	308	534	479	559		10.7771	9.94499	11.243	19.3176	25.3032	34.417
uc001zth.1	P55081	MFAP1		199	279	344	365	255	282		10.8769	12.4422	14.584	15.3353	15.6447	20.165
uc001ztp.3	B4DPZ6	CASC4		1967	2702	2590	2358	2088	1215		55.6582	62.3805	56.8446	51.2877	66.3176	44.9776
uc001ztv.3	O75822	EIF3J		942	1436	1990	2775	1550	1279		41.5244	51.647	68.041	94.0287	76.6934	73.7595
uc001ztx.3	Q96JI7	SPG11		924	977	1058	998	674	528		13.3782	11.5414	11.8817	11.1071	10.9537	10.0013
uc001zuc.3	P61769	B2M		14945	17118	18144	16116	9220	8949		1707.39	1595.61	1607.81	1415.27	1182.33	1337.54
uc001zvq.3	Q9UL45	PLDN		1052	1552	1681	1822	1350	598		30.0997	36.2307	37.306	40.0719	43.3565	22.3843
uc001zvv.3	Q9Y6N5	SQRDL		609	668	780	2387	1899	1342		41.0709	36.7563	40.8015	123.741	143.753	118.403
uc001zws.3	P33316	DUT		1130	1440	1328	725	252	168		59.3747	61.734	54.1235	29.2824	14.8627	11.5486
uc001zxe.2	Q93073	SECISBP2L		1041	1511	1445	1387	1246	735		16.3577	19.372	17.6118	16.753	21.9767	15.1096
uc001zxh.3	P61201	COPS2		698	1199	1483	2208	1305	510		19.1592	26.8522	31.5739	46.5872	40.2075	18.3142
uc001zxj.1	Q01415	GALK2		354	612	774	1009	859	513		12.7898	18.0405	21.6903	28.0218	34.8358	24.2478
uc001zyb.3	Q06547	GABPB1		454	722	914	1567	1326	708		16.7735	21.7643	26.1927	44.5023	54.9903	34.2213
uc001zyl.4	P40818	USP8		520	721	868	1245	900	524		10.5706	11.9583	13.6861	19.454	20.5358	13.9355
uc001zyt.4	Q96QT4	TRPM7		1072	1544	1753	2174	1487	767		11.6195	13.6546	14.7381	18.1134	18.0917	10.8764
uc001zyv.3	Q8TCT8	SPPL2A		491	639	657	635	594	506		27.641	29.3502	28.6881	27.4783	37.5346	37.2664
uc002abn.3	Q9NYL9	TMOD3		575	653	739	958	803	419		13.8956	12.8754	13.8522	17.7958	21.782	13.247
uc002abo.3	Q8WVC0	LEO1		167	245	279	254	199	247		8.76668	10.4936	11.3602	10.2494	11.7259	16.9633
uc002abp.3	Q16659	MAPK6		676	1220	1365	1798	1416	991		18.0415	26.5659	28.2569	36.8859	42.4193	34.6015
uc002abt.1	O14775	GNB5		484	608	448	278	188	297		17.6964	18.1376	12.7052	7.81319	7.71561	14.2066
uc002aby.2	Q9Y4I1	MYO5A		3172	4860	5106	3937	3253	2581		29.2575	36.5746	36.53	27.9135	33.6792	31.1449
uc002acd.1	P56211	ARPP19		1666	2515	2516	3438	2691	1262		36.3923	44.8241	42.6295	57.7279	65.9815	36.0653
uc002acg.4	Q32MH5	FAM214A		2693	4104	3694	2826	3477	1724		72.0088	89.5355	76.6145	58.0853	104.358	60.309
uc002acn.3	Q9UHA3	RSL24D1		870	1283	1277	2312	1153	460		66.5993	80.1338	75.8239	136.045	99.0725	46.0684
uc002acq.3	P51159	RAB27A		791	1138	1122	1194	883	634		26.2332	30.7932	28.8624	30.4385	32.8707	27.508
uc002adp.3	Q8N6V9	TEX9		1839	2472	2428	3170	2800	1364		146.651	160.839	150.182	194.316	250.631	142.303
uc002aea.3	Q99081	TCF12		538	811	884	1223	1291	941		12.702	15.6224	16.1885	22.1952	34.2128	29.0652
uc002afd.1	O14672	ADAM10		2353	3431	3387	2717	1614	1222		67.5638	80.3806	75.4349	59.969	52.0199	45.9048
uc002afp.3	Q9NWH9	SLTM		1229	1584	2189	2370	1883	1327		33.4173	35.1409	46.1668	49.535	57.4702	47.2047
uc002afs.3	Q6ZNA4	RNF111		488	742	909	1124	1047	611		9.93798	12.3288	14.3584	17.595	23.9331	16.2785
uc002agg.3	P52657	GTF2A2		441	533	557	625	393	308		31.4329	30.9965	30.794	34.243	31.4422	28.7205
uc002agm.3	P07355	ANXA2		452	636	951	1069	1367	1374		31.3452	35.9856	51.1538	56.9843	106.408	124.656
uc002agz.3	Q709C8	VPS13C		2181	3001	3413	3725	2647	1205		18.3269	20.5749	22.2451	24.0605	24.9667	13.2469
uc002aly.3	Q71UM5	RPS27L		574	585	587	636	462	384		59.7084	49.6499	47.3616	50.8541	53.9435	52.2577
uc002alz.3	Q92930	RAB8B		426	481	418	431	661	339		9.85344	9.07741	7.49928	7.66303	17.1614	10.2583
uc002amf.3	Q9Y6I4	USP3		503	636	673	630	803	563		24.3425	25.1127	25.2625	23.4359	43.6201	35.6452
uc002amp.3	Q15751	HERC1		1819	2056	2271	2566	2238	1316		13.4967	12.4468	13.07	14.6351	18.6393	12.7746
uc002amt.1	Q9H5X1	FAM96A		807	978	955	799	573	522		83.3305	82.3963	76.4889	63.4194	66.4139	70.5174
uc002and.3	P23284	PPIB		2605	3214	3813	2804	870	918		285.738	287.637	324.408	236.419	107.116	131.734
uc002anm.3	Q15650	TRIP4		222	300	308	313	286	304		12.2409	13.4965	13.1727	13.2663	17.7011	21.9295
uc002ano.2	O95190	OAZ2		653	712	640	450	441	429		38.4501	34.206	29.23	20.3677	29.1472	33.0474
uc002anv.3	Q8TD55	PLEKHO2		589	528	546	418	681	985		17.8488	13.0547	12.8337	9.73676	23.164	39.0503
uc002aom.3	O76031	CLPX		558	691	695	610	428	278		26.763	27.0406	25.8553	22.4893	23.0419	17.4438
uc002apc.3	Q9P035	PTPLAD1		1029	1401	1543	1205	706	532		36.1688	40.1787	42.0678	32.5575	27.8546	24.4639
uc002aph.3	Q7Z401	DENND4A		699	939	869	1087	928	598		10.944	11.9951	10.5532	13.082	16.3088	12.2489
uc002apk.3	P62491	RAB11A		476	560	485	573	503	334		10.8893	10.4525	8.60599	10.0761	12.9162	9.99622
uc002apu.1	O75971	SNAPC5		268	384	471	467	316	251		38.4962	45.0042	52.477	51.5638	50.95	47.1685
uc002apv.3	P36578	RPL4		14386	16865	17734	18497	9263	7210		1125.72	1076.75	1076.37	1112.59	813.607	738.107
uc002aqk.4	Q6PD74	AAGAB		768	826	1062	1146	843	741		30.4391	26.711	32.6483	34.914	37.5035	38.4224
uc002aqu.3	Q13163	MAP2K5		339	493	523	798	696	314		16.1493	19.162	19.3251	29.2215	37.2167	19.5695
uc002aqz.3	O75925	PIAS1		1027	1350	1386	1519	1779	1273		50.7912	54.4742	53.1675	57.7459	98.757	82.3648
uc002arf.3	Q9NWW5	CLN6		3632	4381	3993	2132	636	678		182.668	179.775	155.769	82.4232	35.9044	44.611
uc002arg.3	Q9UK73	FEM1B		2040	2546	2288	1653	1161	1069		89.8903	91.5334	78.1994	55.9887	57.4234	61.6248
uc002arl.3	P39687	ANP32A		1191	1370	1430	946	568	741		54.4593	51.1116	50.7178	33.2503	29.1529	44.3275
uc002asd.1	P05386	RPLP1		21022	21651	21188	23939	16098	19968		4629.74	3890.45	3619.41	4052.6	3979.5	5753.24
uc002asm.2	Q04726	TLE3		3411	3303	2936	2023	1662	1764		72.1483	57.0022	48.1687	32.8916	39.4593	48.8133
uc002aun.4	P06865	HEXA		401	529	497	491	360	432		18.5542	19.9706	17.8369	17.4632	18.6971	26.1503
uc002aut.4	Q9Y4X5	ARIH1		968	1254	1493	2141	2038	1669		20.7867	21.9709	24.8677	35.3405	49.1235	46.8881
uc002avf.4	Q9BRR6	ADPGK		1974	2416	2951	4663	2979	1664		86.9821	86.8597	100.859	157.94	147.342	95.9249
uc002avm.4	Q92859	NEO1		741	903	857	558	536	509		11.7882	11.7208	10.5749	6.82352	9.57123	10.5936
uc002avs.3	Q9Y639	NPTN		570	718	696	607	621	642		26.1911	26.9179	24.8058	21.4394	32.029	38.593
uc002awv.3	P29590	PML		521	580	654	668	614	691		10.5	9.53717	10.2234	10.3484	13.8898	18.2191
uc002axv.3	O75326	SEMA7A		413	333	390	534	483	481		13.7943	9.07472	10.1037	13.71	18.108	21.018
uc002axy.1	Q96S82	UBL7		596	519	484	379	302	553		49.1981	34.9549	30.9894	24.0484	27.9823	59.7204
uc002ayd.3	Q8IVW6	ARID3B		1569	1935	2218	2144	1779	1334		41.7165	41.9763	45.7416	43.8182	53.0926	46.4019
uc002aym.3	Q96F86	EDC3		523	568	643	663	451	280		15.6635	13.8795	14.937	15.2632	15.1614	10.9709
uc002azb.1	O15127	SCAMP2		841	995	995	849	594	724		73.4552	70.9069	67.4085	57.0006	58.2354	82.7295
uc002azc.1	P34949	MPI		543	508	407	342	187	123		34.5728	26.3898	20.0999	16.7381	13.3644	10.2455
uc002azi.4	P20674	COX5A		1167	1496	1467	1293	705	481		171.119	178.977	166.848	145.737	116.035	92.2714
uc002azk.2	Q8TAC9	SCAMP5		1700	1719	1395	833	643	723		56.2639	46.419	35.8113	21.1919	23.8872	31.305
uc002azo.3	Q96CD2	PPCDC		780	729	776	636	417	748		39.636	30.2247	30.586	24.8426	23.7851	49.727
uc002azq.4	Q6ZRI6	C15orf39		2467	2301	1962	1183	724	732		62.8366	47.8188	38.7621	23.1618	20.6993	24.3921
uc002azy.3	Q9H0A8	COMMD4		705	668	649	429	196	360		85.941	66.4395	61.365	40.1988	26.8189	57.4128
uc002baf.3	Q9NTJ4	MAN2C1		1164	1136	1158	1026	833	1012		40.3356	32.1183	31.125	27.3292	32.4007	45.8787
uc002bai.3	Q96ST3	SIN3A		1191	1414	1028	386	325	428		20.1013	19.4715	13.4577	5.00776	6.15699	9.45041
uc002bbt.2	P13804	ETFA		925	1159	1251	1322	930	686		77.0329	78.7511	80.8084	84.6273	86.9343	74.7401
uc002bcj.3	O60637	TSPAN3		1498	1707	1666	1066	352	228		43.8395	40.7592	37.8176	23.9804	11.563	8.72939
uc002bcr.3	Q9NP66	HMG20A		939	1164	1074	1095	622	502		27.2538	27.5647	24.1786	24.4299	20.264	19.0617
uc002bdd.3	P50213	IDH3A		997	1182	1059	1142	583	312		42.1843	40.8049	34.7549	37.1421	27.6884	17.2705
uc002bdn.3	Q9GZS3	WDR61		414	487	547	595	331	251		39.2289	37.6507	40.203	43.3379	35.2053	31.1154
uc002bdr.2	D3DW85	IREB2		1084	1650	1766	2470	1623	1217		19.1976	23.8419	24.259	33.6248	32.2634	28.1971
uc002bdy.3	P30532	CHRNA5		94	129	253	1230	1020	540		2.92558	3.27577	6.10759	29.4262	35.6335	21.9874
uc002bel.3	Q9UBU8	MORF4L1		1563	1683	1930	2258	1682	1203		90.7534	79.7309	86.9212	100.78	109.623	91.3828
uc002beu.3	Q9Y3Q3	TMED3		785	706	761	645	287	272		63.7725	46.7958	47.9527	40.278	26.1709	28.9086
uc002bex.4	P49914	MTHFS		204	198	206	192	164	142		9.84714	7.79801	7.7128	7.12404	8.88582	8.96734
uc002bff.2	Q6FIF0	ZFAND6		779	1032	893	928	949	462		53.2039	57.5075	47.3067	48.719	72.7522	41.2803
uc002bfm.2	P16930	FAH		413	549	669	982	642	693		25.9152	28.1071	32.5609	47.3654	45.2182	56.8897
uc002bfy.1	Q14696	MESDC2		971	1181	1281	862	454	413		25.8047	25.6076	26.4055	17.6089	13.5428	14.359
uc002bfz.3	Q9H1K6	MESDC1		1358	1189	842	376	315	545		50.1892	35.8535	24.1372	10.6818	13.0676	26.3513
uc002bgm.3	Q9NSY2	STARD5		729	923	952	352	298	335		62.4633	64.5264	63.2702	23.1838	28.6607	37.5524
uc002bje.3	Q8TF30	WHAMM		329	438	438	346	385	286		8.70637	9.45702	8.99043	7.03821	11.436	9.90154
uc002bjl.2	Q9BTL3	FAM103A1		206	253	246	293	189	141		14.7764	14.8067	13.6868	16.1552	15.2172	13.2317
uc002bjn.3	Q9H0C5	BTBD1		1061	1367	1457	1355	824	500		36.3641	38.2265	38.733	35.6978	31.6999	22.4193
uc002blb.1	P67812	SEC11A		1008	1196	1282	1192	815	537		82.1848	79.5611	81.0744	74.7054	74.5868	57.2796
uc002bld.3	Q92610	ZNF592		1016	1119	1002	771	547	392		14.007	12.587	10.7148	8.17056	8.46474	7.07024
uc002blu.1	Q12802	AKAP13		1759	1949	1724	1209	1571	1375		14.9108	13.4799	11.3354	7.87784	14.9481	15.2487
uc002bmj.2	Q9H2W6	MRPL46		205	226	247	299	146	119		23.1157	20.7922	21.603	25.9161	18.479	17.5548
uc002bml.3	P82912	MRPS11		391	473	584	718	478	586		29.3731	28.9916	34.0291	41.4612	40.3064	57.5924
uc002bmt.2	Q8WTP8	AEN		1062	1275	1320	1044	499	463		38.4309	37.6447	37.0505	29.0403	20.2689	21.9196
uc002bmv.1	Q96AZ6	ISG20		1642	1759	2081	1615	913	900		193.673	169.278	190.385	146.424	120.876	138.878
uc002bng.4	Q08431	MFGE8		295	355	296	222	187	338		16.724	16.4205	13.0159	9.67422	11.8996	25.0686
uc002bnk.2	P08910	ABHD2		3768	5031	4478	5377	3875	2329		48.6408	52.9887	44.8373	53.355	56.1482	39.3328
uc002bnr.4	P54098	POLG		1724	1811	1902	1549	989	1045		43.8227	37.5594	37.5005	30.2662	28.2183	34.7515
uc002bos.4	E2QRD5	C15orf38-AP3S2		808	1085	1371	1982	1419	1106		14.5636	15.956	19.1672	27.4603	28.7086	26.0799
uc002box.3	P48735	IDH2		3974	4565	4019	1943	674	679		258.871	242.625	203.067	97.2912	49.2821	57.8657
uc002boz.3	Q9NPR2	SEMA4B		749	796	601	326	174	236		22.3431	19.3737	13.9059	7.47521	5.82618	9.21019
uc002bpb.4	Q99828	CIB1		417	423	499	390	191	282		48.1276	39.8325	44.6708	34.5993	24.7438	42.5797
uc002bpf.1	Q9NPE2	NGRN		527	612	679	1009	650	548		44.0506	41.7379	44.0226	64.8302	60.9857	59.9262
uc002bpl.1	P46940	IQGAP1		2874	4127	4738	3508	2702	2275		44.9474	52.6612	57.4748	42.1718	47.4326	46.5473
uc002bqe.4	Q8N4P3	HDDC3		155	196	206	138	99	149		16.7251	17.2557	17.2413	11.4462	11.9907	21.0338
uc002bqg.3	Q9H3U1	UNC45A		990	940	1023	992	735	1044		31.4279	24.3471	25.1896	24.2068	26.1903	43.3586
uc002bqp.1	Q9H267	VPS33B		202	221	210	181	172	155		8.63108	7.7045	6.95982	5.9448	8.24928	8.66444
uc002bqx.2	Q9UIG8	SLCO3A1		589	758	687	738	866	838		13.0073	13.6578	11.7678	12.5278	21.4666	24.2109
uc002bsp.3	O14647	CHD2		1914	2000	2002	3593	2373	1334		23.048	19.6499	18.6991	33.2578	32.0747	21.0156
uc002bvf.3	Q02078	MEF2A		1088	1540	1419	1272	1072	609		22.089	25.5098	22.3457	19.8508	24.4296	16.1756
uc002bwk.3	Q9H672	ASB7		275	370	403	422	381	261		6.24801	6.85881	7.10197	7.36998	9.71645	7.7579
uc002bwr.3	Q38SD2	LRRK1		1008	1129	1489	1326	769	1080		14.8947	13.6114	17.066	15.0612	12.7547	20.8781
uc002bww.3	P09661	SNRPA1		914	1153	1264	1212	638	545		97.3203	100.167	104.392	99.1984	76.252	75.9187
uc002bxi.3	Q9BRN9	TM2D3		292	353	494	664	454	326		23.4014	23.0819	30.7079	40.9046	40.8403	34.18
uc002cfi.2	Q9Y2Y1	POLR3K		238	233	312	218	100	156		32.5689	26.0148	33.1166	22.9312	15.3603	27.9284
uc002cfj.4	Q9BV90	SNRNP25		310	355	329	206	95	131		32.1873	30.0739	26.4962	16.4413	11.0719	17.7947
uc002cfo.3	Q5J9I4	MPG		646	626	605	355	204	306		66.8895	52.8857	48.5898	28.2552	23.7099	41.4516
uc002cfr.3	Q12980	NPRL3		436	524	535	732	411	500		18.0019	17.6523	17.1337	23.232	19.0479	27.0083
uc002cgc.1	Q9NQ29	LUC7L		713	811	1013	1393	1216	1096		55.4465	51.457	61.1025	83.2685	106.143	111.504
uc002cgs.2	Q13084	MRPL28		475	420	420	375	190	375		46.9831	33.895	32.2227	28.5118	21.0948	48.526
uc002cgu.4	Q9HCN3	TMEM8A		639	686	719	440	270	486		19.7082	17.2627	17.2005	10.4314	9.34726	19.61
uc002cgz.3	O00746	NME4		903	932	861	563	237	185		101.114	85.1487	74.781	48.4593	29.7883	27.1013
uc002chi.3	O75808	SOLH		1791	1846	1982	1931	1132	1286		42.57	35.7996	36.5407	35.2806	30.2015	39.9894
uc002cho.3	Q9BRB3	PIGQ		488	434	415	373	231	314		18.8254	13.6601	12.4176	11.0606	10.0025	15.8471
uc002chv.1	Q96S19	C16orf13		742	719	621	478	226	258		99.6042	78.7483	64.6592	49.3227	34.053	45.3094
uc002cic.1	Q9BUT9	FAM195A		887	810	700	431	226	357		109.909	81.8908	67.2782	41.0519	31.4336	57.8729
uc002cip.3	Q8IXI1	RHOT2		1076	1142	1142	950	642	980		47.7298	41.3316	39.2924	32.3926	31.9658	56.872
uc002cit.3	Q9UNE7	STUB1		595	505	482	358	174	188		41.8801	29.0015	26.3149	19.3695	13.7472	17.3119
uc002ciz.1	Q96S15	WDR24		338	299	343	433	319	430		12.0419	8.69139	9.47847	11.858	12.7569	20.0421
uc002cje.3	Q9BQD7	FAM173A		497	410	365	315	135	197		65.3164	43.9631	37.2069	31.8215	19.9147	33.8709
uc002cjr.3	Q9H6Q4	NARFL		335	325	347	362	209	272		18.0652	14.2995	14.5142	15.0056	12.6508	19.1895
uc002cld.2	P63279	UBE2I		1469	1788	1682	1616	967	1106		55.5851	55.2005	49.366	47.0027	41.0712	54.7504
uc002cll.3	Q9UJK0	C16orf42		564	521	572	424	189	399		52.8209	39.811	41.5516	30.5237	19.8684	48.8871
uc002clm.3	Q9UJJ9	GNPTG		819	686	820	810	517	587		74.1767	50.6928	57.6053	56.3915	52.5591	69.5532
uc002clv.2	P51798	CLCN7		1086	1221	1170	1166	915	927		28.9839	26.5877	24.2202	23.9205	27.4108	32.3669
uc002cly.3	Q9Y4R8	TELO2		685	617	628	426	202	205		23.2092	17.0566	16.5042	11.0949	7.68236	9.08696
uc002cmg.3	Q9H910	HN1L		736	893	1072	534	293	329		22.5335	22.307	25.4572	12.5672	10.0691	13.1778
uc002cmm.3	Q13232	NME3		372	343	276	272	199	352		41.3674	31.1206	23.8061	23.2503	24.8394	51.2098
uc002cmo.3	P82930	MRPS34		1325	1373	1443	1061	455	733		148.959	125.939	125.83	91.688	57.4166	107.808
uc002cmu.3	Q6PJ21	SPSB3		569	579	542	424	366	580		41.5545	34.5003	30.7022	23.8022	30.0027	55.4152
uc002cmw.4	Q9Y5Y2	NUBP2		811	826	861	674	345	386		66.1707	54.9875	54.4895	42.2717	31.5964	41.2029
uc002cna.3	Q16775	HAGH		638	529	611	524	340	638		47.5169	32.1456	35.2966	29.9988	28.4236	62.1646
uc002cnd.3	B1AK40	FAHD1		156	178	170	171	149	122		10.3352	9.62171	8.73589	8.70832	11.0803	10.5742
uc002cow.3	Q6Q0C0	TRAF7		657	695	792	791	350	317		20.2026	17.4367	18.89	18.6966	12.0805	12.7525
uc002cpm.3	Q66K89	E4F1		580	563	628	447	355	603		25.418	20.1308	21.347	15.0579	17.4629	34.5721
uc002cpr.3	P42126	ECI1		1147	1068	1049	843	307	669		123.059	93.4889	87.2953	69.5221	36.9711	93.9013
uc002cpu.3	Q15287	RNPS1		1602	2092	2102	1759	862	859		86.2247	91.8691	87.7539	72.7746	52.0775	60.4863
uc002cqs.3	O15530	PDPK1		1081	1169	1228	1234	756	566		16.8454	14.863	14.8429	14.7814	13.2236	11.5389
uc002crd.3	Q9NXV2	KCTD5		728	965	1083	1266	793	1332		33.3288	36.0458	38.4576	44.552	40.7507	79.7789
uc002crk.3	Q9UQ35	SRRM2		6598	8045	8530	7563	6147	4669		79.5453	79.1347	79.7657	70.0876	83.1838	73.6412
uc002crm.3	B7WPD3	TCEB2		985	1130	1197	1069	626	802		184.805	172.98	174.196	154.17	131.834	196.856
uc002csc.3	Q4VC44	FLYWCH1		440	571	799	1897	1626	1815		9.93873	10.5233	13.9988	32.9375	41.2261	53.6352
uc002cuq.3	O14978	ZNF263		350	300	283	287	205	225		12.0139	8.4019	7.53475	7.57259	7.89851	10.104
uc002cvt.4	Q12931	TRAP1		1213	1415	1550	1350	429	373		59.572	56.6991	59.0443	50.9636	23.649	23.9654
uc002cwf.3	P57737	CORO7-PAM16		3254	3833	3552	2038	1295	1446		100.306	96.4022	84.9273	48.2901	44.8077	58.314
uc002cwk.3	Q96EY1	DNAJA3		870	1235	1511	1952	830	805		35.518	41.1372	47.8474	61.2568	38.0348	42.9952
uc002cwq.4	P30519	HMOX2		536	696	683	427	318	391		34.9157	36.9917	34.5097	21.381	23.2518	33.3218
uc002cww.3	Q9H305	C16orf5		1240	1330	1211	950	663	764		51.0112	44.641	38.6414	30.0409	30.6148	41.1181
uc002cwx.2	Q8TB05	FAM100A		466	453	470	268	233	314		37.1875	29.4949	29.092	16.4396	20.8709	32.782
uc002cxa.3	O60291	MGRN1		1128	1206	1280	1341	907	628		32.3316	28.2036	28.4573	29.5456	29.181	23.5491
uc002cxe.3	Q9BRJ7	NUDT16L1		396	433	415	328	166	208		33.0761	29.5084	26.8864	21.059	15.5633	22.7289
uc002cxx.4	Q49A26	GLYR1		1178	1465	1678	1908	1260	1246		35.5923	36.115	39.3249	44.3134	42.7322	49.2521
uc002cyb.3	Q9NPG3	UBN1		931	1241	1400	1541	1213	1391		17.5727	19.1116	20.4965	22.3581	25.6994	34.3487
uc002cyg.3	Q9UK23	NAGPA		154	141	132	148	78	139		7.861	5.87239	5.22632	5.80716	4.46916	9.28255
uc002czf.4	O15305	PMM2		1219	1758	2039	2090	827	629		59.1708	69.6244	76.769	77.9821	45.0592	39.9438
uc002czi.1	Q9Y2V2	CARHSP1		755	894	787	349	138	160		31.4029	30.3389	25.39	11.1582	6.44282	8.7064
uc002czl.2	Q93009	USP7		2505	3343	3629	4301	2352	1874		52.1919	56.829	58.6472	68.8826	55.0055	51.0811
uc002czm.3	Q14CZ0	C16orf72		1801	2308	2463	4850	3089	2105		51.0379	53.3646	54.1388	105.649	98.2586	78.0416
uc002daa.1	P53384	NUBP1		240	270	265	221	165	237		21.9661	20.1625	18.8128	15.5482	16.9512	28.3783
uc002dao.3	Q2KHT3	CLEC16A		693	721	838	1124	1108	1084		11.3496	9.63436	10.6453	14.1501	20.3687	23.226
uc002dbb.3	Q99732	LITAF		1973	2214	2228	3071	2225	1509		90.0342	82.4321	78.8606	107.722	113.968	90.0875
uc002dbg.1	Q6PKC3	TXNDC11		15594	18638	17820	15191	9985	8930		577.083	562.754	511.509	432.127	414.765	432.342
uc002dbl.3	Q8IWR0	ZC3H7A		804	1068	1052	933	604	466		23.7575	25.7487	24.1116	21.192	20.0334	18.0146
uc002dbp.1	O76021	RSL1D1		1775	2161	2460	2521	1096	779		38.9772	38.7174	41.8999	42.553	27.0145	22.3792
uc002dbt.3	E7EQZ3	GSPT1		2242	3040	3380	2944	1865	1131		35.3428	39.1	41.3282	35.6736	33.0003	23.3251
uc002dbv.3	Q02223	TNFRSF17		2771	3539	3340	1578	831	736		314.343	327.556	293.885	137.6	105.814	109.229
uc002dby.4	Q8TEQ0	SNX29		3010	3978	4733	6235	6172	5401		41.5735	44.8284	50.7051	66.1959	95.6863	97.5932
uc002dco.3	Q9NZS9	BFAR		554	766	881	1201	580	463		20.5287	23.1589	25.3216	34.2089	24.1242	22.4454
uc002dda.4	Q6P996	PDXDC1		1526	1782	1922	1782	1022	843		42.8998	40.874	41.9101	38.5082	32.2496	31.0044
uc002ddd.3	Q96AB6	NTAN1		426	554	498	408	328	367		43.2363	45.8762	39.2042	31.8305	37.3669	48.7304
uc002dds.3	Q9NXR1	NDE1		374	450	475	332	296	391		13.0969	12.8573	12.902	8.93676	11.6349	17.913
uc002dec.1	Q96NB1	FOPNL		349	555	553	659	390	286		17.4902	22.6935	21.4961	25.3864	21.9386	18.7513
uc002dfa.3	Q86Y38	XYLT1		1696	2200	2157	2693	1934	1564		20.4842	21.6797	20.2072	25.0019	26.2194	24.7129
uc002dfi.1	P62244	RPS15A		6685	7339	7500	8206	4842	5236		1580.29	1415.5	1375.18	1491.11	1284.79	1619.31
uc002dfl.1	Q15041	ARL6IP1		1120	1453	1483	965	765	786		55.7821	59.0447	57.2905	36.9444	42.7673	51.2147
uc002dfm.3	Q96Q15	SMG1		1885	3009	3450	3899	2406	1568		13.2307	17.2319	18.7826	21.0363	18.9558	14.3984
uc002dgh.3	Q9NZC3	GDE1		891	1056	1281	1352	852	518		34.2079	33.0789	38.1472	39.8998	36.7166	26.018
uc002dgn.2	E7EWW0	C16orf62		352	515	495	548	371	219		10.1929	12.1675	11.118	12.1978	12.0588	8.29653
uc002dho.3	Q9NXG2	THUMPD1		562	798	776	751	483	262		14.36	16.6364	15.3796	14.7504	13.8529	8.75821
uc002djx.3	P22695	UQCRC2		1528	1905	1873	2377	1563	1123		102.925	104.696	97.8589	123.075	118.176	98.9629
uc002dkk.3	Q9NVU0	POLR3E		1204	1351	1589	1526	926	1275		52.1161	47.7133	53.3499	50.7744	44.9914	72.2022
uc002dkn.3	Q01850	CDR2		605	852	842	662	446	504		25.2478	29.0099	27.2549	21.2359	20.8918	27.5165
uc002dlm.1	P51170	SCNN1G		1806	1693	1446	811	1094	586		58.2005	44.5148	36.1445	20.0898	39.5731	24.706
uc002dln.3	P51168	SCNN1B		4396	5655	5077	3445	2459	1623		190.87	200.333	170.983	114.978	119.843	92.1923
uc002dlo.3	P83436	COG7		365	476	417	452	386	388		14.0133	14.9106	12.418	13.3393	16.6345	19.4884
uc002dlq.3	Q9UJY4	GGA2		1581	1874	1953	1458	968	858		29.8464	28.8648	28.5975	21.1574	20.5121	21.1906
uc002dlt.4	Q5JPH6	EARS2		572	850	954	1283	674	576		16.2793	19.7377	21.0597	28.0679	21.5314	21.4465
uc002dlv.3	O14562	UBFD1		751	843	1445	2363	1576	1210		17.1735	15.7284	25.6301	41.5362	40.4527	36.1992
uc002dlw.3	O14561	NDUFAB1		898	958	1163	1468	941	657		151.811	132.139	152.501	190.765	178.563	145.307
uc002dly.2	Q9BTE1	DCTN5		757	1060	1029	922	593	647		11.6467	13.3062	12.2797	10.904	10.2409	13.0229
uc002dmh.3	Q7Z6E9	RBBP6		1130	1516	1716	1654	1674	1674		18.6393	20.4028	21.955	20.9716	30.9942	36.1245
uc002dmm.3	Q8NDV7	TNRC6A		1409	1910	2120	2248	2106	1367		18.8646	20.8646	22.016	23.1355	31.6497	23.9443
uc002dnb.3	Q68EM7	ARHGAP17		658	825	684	446	372	683		21.3329	21.8231	17.2006	11.1148	13.5376	28.9694
uc002doi.1	Q8WV22	NSMCE1		169	209	176	153	99	86		17.9438	18.1056	14.4946	12.4872	11.7988	11.946
uc002dov.2	Q12789	GTF3C1		1065	979	1025	1060	708	767		16.8973	12.6732	12.6141	12.9276	12.6088	15.9205
uc002dpa.1	Q96QU8	XPO6		1632	1868	2270	2270	1643	1655		41.6154	38.8642	44.8978	44.4944	47.0268	55.2112
uc002dxs.3	O95400	CD2BP2		910	987	1005	1312	775	919		29.9945	26.5433	25.6939	33.2413	28.6731	39.6288
uc002dxu.2	Q4KMP7	TBC1D10B		972	1115	1106	725	553	603		33.334	31.1986	29.4199	19.1119	21.2873	27.0541
uc002dyf.3	Q9H773	DCTPP1		402	565	590	348	133	241		40.4726	46.4111	46.0736	26.9314	15.03	31.7429
uc002dyi.4	P20701	ITGAL		1514	1644	1638	1285	697	604		32.7736	29.0362	27.5028	21.3819	16.9358	17.1053
uc002dyy.3	Q9BWN1	PRR14		328	341	294	278	204	364		17.4623	14.8122	12.1406	11.3767	12.1908	25.3527
uc002dzd.4	Q9HAH7	FBRS		933	977	879	932	715	697		37.426	31.9761	27.3493	28.7378	32.1938	36.578
uc002dze.1	Q6ZRS2	SRCAP		1976	2629	2717	2062	1629	1596		20.1604	21.8847	21.5014	16.1713	18.6555	21.303
uc002dzq.3	O75150	RNF40		1114	1101	1141	1209	772	1105		20.8696	16.8289	16.5798	17.41	16.2338	27.0823
uc002eal.3	Q12846	STX4		177	171	186	339	256	379		14.4	11.3507	11.7373	21.1999	23.3778	40.3389
uc002eap.3	O15015	ZNF646		487	554	541	600	482	394		8.84566	8.21012	7.6219	8.37717	9.82702	9.36252
uc002eas.3	Q9BQB6	VKORC1		532	543	496	316	163	267		60.1082	50.0565	43.4679	27.4444	20.6721	39.4665
uc002eaw.4	O14874	BCKDK		521	488	379	436	208	245		28.2305	21.5744	15.9289	18.1599	12.6508	17.3677
uc002eax.3	Q9H7Z6	KAT8		602	844	820	769	498	378		37.236	42.5939	39.341	36.5626	34.5756	30.5882
uc002ebf.3	P35637	FUS		2846	3642	3545	2578	1671	1871		62.6906	65.4555	60.5688	43.6511	41.316	53.9184
uc002eci.2	Q96GQ5	C16orf58		664	732	749	591	313	327		27.108	24.3825	23.7179	18.5465	14.3432	17.4651
uc002ecs.4	Q14586	ZNF267		267	473	465	715	716	591		9.21824	13.3241	12.4524	18.9753	27.7475	26.6944
uc002eec.4	Q8NEM2	SHCBP1		717	1017	1306	647	179	231		25.015	28.9495	35.3419	17.3513	7.00984	10.5436
uc002eef.4	Q96QK1	VPS35		966	1305	1405	1364	765	631		33.1585	36.5483	37.4075	35.9896	29.4749	28.3362
uc002eeh.3	Q9Y5N6	ORC6		298	418	423	316	179	103		20.6402	23.6218	22.725	16.8241	13.9164	9.33321
uc002eel.3	Q8TD30	GPT2		450	488	578	1892	637	498		12.82	11.3432	12.7723	41.4327	20.37	18.561
uc002eeo.2	O60884	DNAJA2		568	761	955	1217	679	582		21.0129	22.97	27.4035	34.6078	28.1956	28.168
uc002eet.3	Q8TB96	ITFG1		711	984	1064	1354	1240	742		35.9516	40.5959	41.7306	52.6274	70.3791	49.0848
uc002eev.4	Q93100	PHKB		952	1236	1435	2409	2142	1019		19.5496	20.709	22.857	38.0262	49.3736	27.3761
uc002efp.3	O75113	N4BP1		1182	1475	1482	1852	1413	1129		18.7562	19.0967	18.2407	22.5899	25.1677	23.4378
uc002efw.3	Q7Z4Q2	HEATR3		417	536	683	629	330	353		18.0294	18.9081	22.905	20.9046	16.0152	19.9671
uc002egd.1	P51828	ADCY7		1803	1964	2460	5001	3747	3340		33.1224	29.4379	35.0531	70.62	77.2651	80.2727
uc002ege.2	Q9NPI1	BRD7		520	617	615	797	539	328		25.3611	24.5521	23.2651	29.8792	29.5072	20.9283
uc002egk.2	Q7Z614	SNX20		314	283	245	121	68	96		22.7694	16.7436	13.7801	6.74455	5.53484	9.10729
uc002egq.1	Q9NQC7	CYLD		1956	2574	2568	2677	1792	1218		25.745	27.6421	26.2171	27.0843	26.475	20.9733
uc002egy.3	Q3L8U1	CHD9		862	1542	1584	1040	941	637		8.48008	12.377	12.0868	7.86449	10.391	8.19836
uc002ehi.4	Q08999	RBL2		1488	1839	1562	871	485	318		34.3402	34.6274	27.9605	15.4512	12.5636	9.60112
uc002ehl.3	Q9H8T0	AKTIP		354	389	368	283	232	158		18.2019	16.3193	14.6767	11.1852	13.3899	10.6284
uc002ehr.3	Q9C0B1	FTO		771	1082	1168	1603	1823	1415		20.2557	23.1931	23.8013	32.3722	53.7593	48.6346
uc002eiy.3	Q9UKV5	AMFR		1275	1482	1303	1102	756	881		40.0023	37.9369	31.7091	26.5767	26.6238	36.1615
uc002eja.3	O43809	NUDT21		834	1300	1265	1105	519	366		21.3391	27.1389	25.1053	21.7329	14.9057	12.2514
uc002ejb.3	Q8N543	OGFOD1		532	667	786	1073	602	380		19.8636	20.3194	22.7632	30.7957	25.2299	18.562
uc002eka.3	Q8N1F7	NUP93		483	627	698	519	267	211		18.6453	19.7482	20.8998	15.4005	11.5693	10.6561
uc002eke.1	Q15011	HERPUD1		16146	21270	24917	30285	19667	12070		836.679	899.291	1001.51	1206.33	1143.95	818.27
uc002elb.3	Q96DX4	RSPRY1		308	396	360	440	332	207		16.7858	17.6087	15.2181	18.4327	20.3097	14.759
uc002elf.1	Q9Y2Y0	ARL2BP		745	1000	921	818	487	468		40.0028	43.8099	38.3582	33.7623	29.3519	32.8757
uc002ell.1	Q6FI81	CIAPIN1		580	595	639	652	323	227		31.0691	26.005	26.5501	26.8469	19.4212	15.9082
uc002elq.3	O75208	COQ9		572	579	499	516	305	287		38.1873	31.5385	25.8398	26.48	22.8558	25.0669
uc002elt.1	P19387	POLR2C		677	770	876	1420	941	682		42.3161	39.2686	42.4703	68.226	66.0207	55.7694
uc002elw.3	Q96A19	CCDC102A		263	225	185	237	159	212		12.209	8.5221	6.66135	8.45705	8.28507	12.8753
uc002emc.2	Q9Y653	GPR56		840	973	939	1863	829	561		24.8865	23.5199	21.5782	42.427	27.5685	21.7441
uc002eml.1	Q9BVA0	KATNB1		336	355	307	353	231	404		14.3187	12.3433	10.1477	11.5633	11.0497	22.5237
uc002emz.3	Q9BQ65	C16orf57		296	310	270	278	210	296		14.5941	12.4706	10.3256	10.536	11.622	19.093
uc002enb.1	Q9Y6A4	C16orf80		190	289	232	178	158	110		16.5951	20.5951	15.7174	11.9507	15.4902	12.5694
uc002enc.3	P19784	CSNK2A2		511	655	760	973	616	555		34.7528	36.3453	40.091	50.8658	47.0244	49.3806
uc002env.3	A5YKK6	CNOT1		2505	3878	4543	5224	2615	1821		33.5028	42.3175	47.1283	53.7059	39.2572	31.8624
uc002eod.1	Q9NVC3	SLC38A7		124	134	139	267	226	351		5.04226	4.44577	4.38412	8.34563	10.3154	18.6726
uc002eof.1	P00505	GOT2		931	1154	1239	1650	877	734		42.9011	43.3874	44.2848	58.4451	45.362	44.2497
uc002eos.3	O00142	TK2		670	684	641	468	288	416		14.7729	12.3052	10.9626	7.93201	7.12785	12
uc002eqb.1	O43237	DYNC1LI2		1093	1280	1422	1776	1412	843		28.4239	27.1589	28.6832	35.5019	41.2166	28.6805
uc002eqf.3	Q13564	NAE1		706	843	935	655	411	288		43.9096	42.7781	45.1057	31.3142	28.6927	23.4338
uc002eqk.2	Q9P2J9	PDP2		426	561	565	644	415	485		6.83293	7.34174	7.02928	7.94014	7.4717	10.1773
uc002eqr.3	A8K367	CES2		518	636	647	561	301	377		14.8323	14.8584	14.3697	12.3477	9.67425	14.1226
uc002erb.3	Q13951	CBFB		1164	1575	1712	1722	947	748		42.3121	46.7122	48.2703	48.116	38.6398	35.572
uc002erd.3	Q9BSU1	C16orf70		179	252	311	320	296	420		7.10452	8.16058	9.5743	9.76285	13.187	21.8085
uc002eri.1	Q15628	TRADD		1033	1096	1007	649	300	469		78.5968	68.0384	59.4291	37.9572	25.6212	46.6845
uc002ert.3	Q68EN5	KIAA0895L		326	311	337	399	311	382		10.6242	8.26944	8.51867	9.99527	11.3766	16.2868
uc002erz.3	Q16254	E2F4		908	1080	1225	1041	523	608		48.755	47.3147	51.0193	42.9664	31.5217	42.7103
uc002esi.2	Q9BTX3	TMEM208		626	706	806	872	449	520		88.901	81.8042	88.7835	95.1906	71.5736	96.612
uc002esl.3	Q9Y613	FHOD1		780	863	854	472	566	1112		22.8211	20.6011	19.3805	10.6152	18.5879	42.5639
uc002ete.1	P61421	ATP6V0D1		998	1205	1329	1363	1033	1096		67.3856	66.3838	69.6027	70.742	78.2908	96.8149
uc002etl.3	P49711	CTCF		995	1196	1118	894	570	478		28.4688	27.9201	24.8115	19.6621	18.3061	17.8924
uc002etn.3	Q6F5E8	RLTPR		944	981	1054	788	353	435		23.7653	20.1502	20.5815	15.2491	9.97517	14.327
uc002eud.3	Q6VN20	RANBP10		526	626	879	1365	1177	1200		11.1803	10.8563	14.4918	22.3021	28.0813	33.3691
uc002eun.4	Q96BT3	CENPT		430	365	424	558	485	678		20.6766	14.32	15.814	20.6248	26.1773	42.6516
uc002eup.3	P61970	NUTF2		798	976	1069	1096	713	783		101.56	101.346	105.527	107.22	101.855	130.37
uc002eur.3	Q6P2E9	EDC4		1118	1238	1211	1326	901	1090		26.2035	23.6743	22.0154	23.8894	23.7037	33.4225
uc002eux.2	P40306	PSMB10		1195	1209	1231	1043	640	826		28.1663	23.2502	22.5053	18.8969	16.9323	25.4705
uc002evo.2	Q12968	NFATC3		678	877	981	1809	1575	1045		12.0737	12.7424	13.5502	24.7626	31.4823	24.3458
uc002evr.3	Q8NCC3	PLA2G15		1559	1623	1486	967	669	896		64.5582	54.8356	47.7297	30.7806	31.096	48.541
uc002evw.2	Q96CW6	SLC7A6OS		178	237	209	152	112	175		12.3212	13.385	11.2213	8.08761	8.70209	15.8477
uc002evy.2	Q9NVM4	PRMT7		785	807	866	430	273	433		35.9092	30.1195	30.7269	15.1199	14.0176	25.9131
uc002ews.4	Q969X6	CIRH1A		611	1013	1151	1153	462	308		30.5661	41.3473	44.6621	44.3377	25.9427	20.1579
uc002eww.3	Q9UN37	VPS4A		869	999	993	1065	560	673		45.0312	42.2375	39.9124	42.4218	32.5729	45.6252
uc002exa.3	Q9Y221	NIP7		390	492	566	426	290	271		18.9634	19.5189	21.3468	15.9223	15.8279	17.2392
uc002exd.3	Q15554	TERF2		458	599	570	612	407	324		17.4119	18.5801	16.8082	17.8846	17.368	16.1147
uc002exg.1	O43169	CYB5B		653	955	1038	939	553	397		17.1796	20.4995	21.1818	18.9894	16.3305	13.6643
uc002exs.3	Q9ULX3	NOB1		497	559	590	948	363	314		32.6582	29.97	30.0713	47.8838	26.7742	26.9936
uc002exu.1	O00308	WWP2		859	1091	1074	1043	896	882		21.515	22.2952	20.8649	20.0806	25.1901	28.9009
uc002eym.1	Q5RKV6	EXOSC6		549	503	422	297	260	487		36.4147	27.2214	21.7111	15.1428	19.3576	42.2599
uc002eyn.1	P49588	AARS		2134	2371	2429	4341	2547	2113		71.9583	65.2314	63.53	112.518	96.4027	93.2141
uc002eyx.2	Q16842	ST3GAL2		597	564	480	499	602	787		15.1275	11.6603	9.43407	9.71938	17.1223	26.0893
uc002eyy.3	Q8N0W3	FUK		316	303	283	295	201	262		9.12004	7.13495	6.33521	6.5445	6.51147	9.8925
uc002ezc.3	Q9H9E3	COG4		821	728	686	760	533	525		32.8049	23.7337	21.2611	23.3429	23.9055	27.4442
uc002ezf.3	Q15393	SF3B3		2043	2838	2974	2369	1301	1000		23.7004	26.862	26.7604	21.125	16.9409	15.1769
uc002ezm.3	Q08AM6	VAC14		1513	1998	2313	2081	1228	1355		55.105	59.3726	65.342	58.2598	50.2024	64.5634
uc002fbd.2	P0C7T5	ATXN1L		1968	2029	2031	1712	1119	1029		28.1755	23.7011	22.5539	18.8407	17.9825	19.2734
uc002fbk.1	P53990	IST1		1543	1497	1604	1953	1210	1247		74.0689	58.6314	59.7227	72.0638	65.1972	78.3126
uc002fcb.3	Q92620	DHX38		827	895	1039	1285	929	1305		20.9367	18.4869	20.4025	25.0064	26.3993	43.2224
uc002fcq.3	P51665	PSMD7		827	933	1010	998	537	479		55.8396	51.3993	52.896	51.7979	40.6991	42.3124
uc002fcx.3	Q92896	GLG1		1381	1532	1500	1559	1241	993		18.7842	17.0018	15.8254	16.3001	18.9472	17.6703
uc002fen.3	P60520	GABARAPL2		330	375	362	324	248	202		37.1363	34.4314	31.5979	28.0269	31.3264	29.7394
uc002fer.3	Q15046	KARS		627	717	758	891	444	377		32.239	30.0796	30.2307	35.2157	25.6254	25.3601
uc002fet.2	Q9NYB0	TERF2IP		444	538	601	710	513	423		22.9868	22.7256	24.1343	28.2552	29.8117	28.6504
uc002fez.3	Q7L1V2	MON1B		322	397	291	380	218	273		10.9627	11.0279	7.68459	9.94469	8.33092	12.1596
uc002ffm.3	O75444	MAF		9694	11250	12830	10973	7117	5378		412.954	391.012	423.926	359.31	340.306	299.72
uc002ffx.2	Q96H22	CENPN		266	348	338	230	145	129		6.45866	6.89412	6.36564	4.29273	3.95187	4.09775
uc002fgp.3	F8VPR9	CMIP		726	870	831	482	569	588		18.7889	18.3706	16.6814	9.58865	16.5292	19.9085
uc002fgt.3	P16885	PLCG2		906	950	896	825	928	876		23.9139	20.459	18.344	16.7387	27.4944	30.2497
uc002fgu.3	Q8WUS8	SDR42E1		184	224	348	564	318	231		7.47666	7.42637	10.9682	17.6163	14.5041	12.28
uc002fgy.1	O75506	HSBP1		157	188	243	353	255	280		9.36184	9.14656	11.2391	16.1801	17.0677	21.8431
uc002fhi.3	Q14703	MBTPS1		1489	1762	1660	1486	1085	829		38.633	37.2999	33.4069	29.6365	31.5985	28.1393
uc002fhk.2	Q3SXM5	HSDL1		615	723	673	435	346	216		18.906	18.1343	16.0474	10.2792	11.9392	8.68706
uc002fii.3	Q14694	USP10		567	716	806	583	400	391		18.9268	19.5005	20.8686	14.9591	14.9874	17.0752
uc002fjd.3	O43402	COX4NB		239	253	325	331	182	206		13.7287	11.8575	14.4804	14.6152	11.7349	15.4809
uc002fje.3	P13073	COX4I1		1499	1555	1698	1532	873	1156		205.129	173.618	180.231	161.15	134.095	206.956
uc002fkm.3	Q01650	SLC7A5		1873	2086	3021	22055	8874	5497		46.4888	42.2438	58.1602	420.787	247.231	178.497
uc002fky.3	Q86VM9	ZC3H18		484	531	686	699	389	426		14.6433	13.1077	16.0984	16.2561	13.2104	16.8616
uc002flb.3	P13498	CYBA		3641	3729	3724	2961	1328	1460		596.74	498.65	473.412	373.034	244.307	313.049
uc002flg.1	P53602	MVD		360	352	260	282	189	258		22.6147	18.0414	12.6685	13.617	13.3267	21.2033
uc002flm.3	Q2VPK5	CTU2		136	193	197	213	71	111		8.90034	10.3054	9.99997	10.715	5.21555	9.50355
uc002flv.3	P07741	APRT		718	714	765	707	328	442		100.324	81.3985	82.9098	75.9353	51.4431	80.7973
uc002fmc.3	Q9UL33	TRAPPC2L		159	181	224	157	100	43		28.5036	26.474	31.1469	21.6345	20.1222	10.0848
uc002fmm.2	O75081	CBFA2T3		1241	1346	1485	1409	1369	993		32.007	28.3241	29.7074	27.9337	39.6324	33.5056
uc002fmx.1	Q6UB99	ANKRD11		2215	2317	2347	4098	2869	3405		26.8446	22.9112	22.0628	38.1769	39.029	53.9878
uc002fnj.3	Q9UQ90	SPG7		894	927	1018	1001	750	829		32.7083	27.6719	28.889	28.1514	30.8003	39.6799
uc002fnm.2	P26373	RPL13		7757	8773	8093	8790	5687	6094		194.415	179.401	157.33	169.344	159.99	199.818
uc002fnu.3	Q9HD42	CHMP1A		393	421	400	287	159	222		18.8252	16.4538	14.8618	10.5675	8.54904	13.9122
uc002fpb.2	Q9BQ70	TCF25		1333	1444	1525	1621	985	991		66.5376	58.8088	59.0434	62.1963	55.1883	64.7151
uc002frs.1	P57678	GEMIN4		588	645	510	279	105	110		17.7232	15.8622	11.9234	6.46419	3.55245	4.33764
uc002fru.3	Q9HC38	GLOD4		440	459	521	296	215	202		27.0083	22.9877	24.8054	13.9663	14.8134	16.2215
uc002fsc.3	Q9Y584	TIMM22		257	231	250	312	168	202		17.3217	12.703	13.0696	16.1643	12.7098	17.8116
uc002fsd.3	D3DTH3	ABR		1755	2075	2067	1160	1010	997		37.6867	36.3553	34.4284	19.1476	24.3448	28.0092
uc002fsj.3	P62258	YWHAE		2751	3452	3602	3522	2314	1926		169.787	173.83	172.434	167.089	160.307	155.513
uc002fsl.3	P46108	CRK		436	514	675	633	640	760		15.2444	14.6631	18.3059	17.0126	25.1175	34.7642
uc002fsp.3	O00159	MYO1C		841	1018	885	510	247	251		19.15	18.9129	15.6308	8.92663	6.31311	7.47724
uc002fsr.3	Q9BT40	INPP5K		418	435	422	348	271	360		15.806	13.4206	12.3772	10.1151	11.5024	17.8091
uc002fte.3	Q6P2Q9	PRPF8		3285	4607	4763	3811	2467	1941		50.7765	58.1011	57.1049	45.2805	42.8026	39.2508
uc002fto.2	P27694	RPA1		1218	1502	1558	1137	555	476		31.609	31.8033	31.3614	22.6813	16.167	16.1609
uc002fts.3	Q9BZG8	DPH1		531	533	529	449	290	368		27.278	22.3401	21.0785	17.73	16.7221	24.7321
uc002fub.1	Q86US8	SMG6		980	1266	1258	938	943	902		18.5161	19.5163	18.4361	13.623	19.9991	22.2959
uc002fuj.3	Q2NL82	TSR1		764	953	1208	1243	489	505		17.6533	17.9666	21.6504	22.0775	12.6828	15.2658
uc002fur.3	Q99583	MNT		789	734	641	242	176	272		18.3741	13.9464	11.5785	4.332	4.6006	8.2869
uc002fut.3	Q86W50	METTL16		635	809	1022	1876	1247	1078		12.4461	12.9374	15.5373	28.2642	27.4346	27.6422
uc002fuw.4	P43034	PAFAH1B1		2565	3092	3385	4572	3304	2431		51.5191	50.6709	52.7356	70.5881	74.4894	63.8794
uc002fuy.1	O75153	KIAA0664		1740	2093	2505	2198	928	1378		37.5577	36.8602	41.9394	36.4689	22.4839	38.913
uc002fvt.1	Q8NET8	TRPV3		1352	1494	2187	3389	3065	3130		44.5763	40.1898	55.9294	85.8901	113.431	135.01
uc002fwa.3	O60931	CTNS		552	655	764	755	407	340		15.3991	14.9086	16.5316	16.1901	12.7446	12.4088
uc002fwc.3	O14907	TAX1BP3		127	145	135	110	253	422		10.3546	9.64578	8.53747	6.89395	23.1539	45.0131
uc002fwg.1	Q9BV81	TMEM93		226	281	292	273	149	90		32.3396	32.8074	32.4097	30.0285	23.9324	16.8486
uc002fwi.3	Q93086	P2RX5		1119	1136	1104	664	197	196		54.6698	45.2829	41.8361	24.9362	10.8033	12.5276
uc002fwo.4	P38570	ITGAE		340	387	415	424	221	201		9.92961	9.22153	9.40083	9.5184	7.24468	7.6797
uc002fww.3	P51575	P2RX1		2047	2089	1908	938	605	640		80.5931	67.1053	58.2671	28.3875	26.7368	32.9652
uc002fwy.2	Q93084	ATP2A3		5756	5834	5034	2384	904	1067		132.865	109.874	90.1294	42.2999	23.4224	32.2217
uc002fxe.3	O43149	ZZEF1		1567	2021	2145	2221	1906	1784		15.5063	16.3171	16.4638	16.894	21.1707	23.0956
uc002fxm.4	Q8WUJ1	CYB5D2		263	251	231	203	96	177		14.8131	11.5346	10.0917	8.78881	6.06923	13.0424
uc002fxo.3	Q9P2R3	ANKFY1		841	947	1317	1328	900	778		11.9149	10.9467	14.4726	14.4623	14.3123	14.4201
uc002fxs.3	P62253	UBE2G1		1480	1963	1934	2079	1760	1518		39.6587	42.9177	40.1975	42.823	52.9375	53.2162
uc002fxz.4	Q9BQG0	MYBBP1A		1404	1829	2259	1568	581	772		38.5662	40.9913	48.1306	33.1078	17.9139	27.7429
uc002fyi.4	Q8IZL8	PELP1		710	903	936	719	338	289		21.7908	22.6121	22.282	16.9624	11.6441	11.604
uc002fyr.4	Q9H2A7	CXCL16		203	234	188	123	90	37		9.84947	9.26342	7.07521	4.5874	4.90155	2.34863
uc002fzb.3	P28072	PSMB6		920	1101	1429	1978	1290	1359		125.592	122.631	151.311	207.56	197.668	242.71
uc002fzo.2	Q02978	SLC25A11		487	438	382	317	174	170		30.3057	22.2386	18.4384	15.1635	12.154	13.8401
uc002fzs.3	Q9H6Y7	RNF167		1007	1209	1093	938	607	579		66.4805	65.1223	55.9693	47.6006	44.9808	50.0079
uc002gaa.3	P07737	PFN1		3971	5931	6283	4942	1889	1939		554.855	676.155	680.944	530.795	296.268	354.448
uc002gae.3	O75391	SPAG7		289	287	264	265	225	257		31.7927	25.7602	22.5267	22.4089	27.7834	36.9877
uc002gbm.4	Q15276	RABEP1		1133	1574	1720	1987	1596	1221		23.6542	26.8116	27.853	31.8876	37.4012	33.3495
uc002gbo.2	Q99567	NUP88		514	648	768	523	261	300		23.2298	23.8944	26.9221	18.1689	13.2403	17.7378
uc002gby.1	Q07021	C1QBP		1818	1934	2146	2196	765	666		176.265	152.992	161.387	163.663	83.2546	84.4778
uc002gcc.1	Q9GZP9	DERL2		484	842	884	745	320	124		48.5548	68.9188	68.7866	57.4497	36.0338	16.2743
uc002gci.3	Q9C000	NLRP1		1753	1996	1949	1158	803	837		35.216	32.7158	30.3693	17.8818	18.107	21.9978
uc002gdf.4	Q9BRA2	TXNDC17		260	187	249	112	71	93		14.1289	8.29116	10.4954	4.6784	4.33079	6.6117
uc002gdg.4	Q9Y3C7	MED31		175	263	463	768	625	441		11.916	14.6112	24.4534	40.1975	47.769	39.285
uc002gea.3	Q6P5S7	RNASEK		488	520	558	476	297	347		47.6009	41.3844	42.2177	35.69	32.5181	44.2812
uc002ged.3	C9J4G0	C17orf49		210	202	190	200	113	130		15.8391	12.4309	11.1155	11.5954	9.56674	12.8277
uc002gev.3	P49748	ACADVL		2200	2311	2845	3884	3376	4328		108.423	92.9256	108.754	147.137	186.755	279.048
uc002gfa.3	Q9BUL5	PHF23		403	397	356	236	174	268		22.3083	17.9304	15.2854	10.042	10.8115	19.4085
uc002gfb.3	O95166	GABARAP		1517	1663	1735	1039	590	576		191.552	171.33	169.928	100.847	83.6233	95.1523
uc002gfd.2	O95476	CTDNEP1		1249	1435	1390	1214	673	464		82.2163	77.0701	70.9701	61.427	49.7261	39.9585
uc002gfi.1	Q8TE02	C17orf81		255	290	304	188	137	127		19.4676	18.0638	18.0016	11.0325	11.74	12.6844
[truncated: 3,681 more rows]

## Sheet: footprint (B)
UCSC	UniProt	GeneID	Raw Reads	0h foot	1.5h foot	3h foot	6h foot	9h foot	12h foot	RPKM	0h foot	1.5h foot RPKM smoothed	3h foot	6h foot	9h foot	12h foot
uc001abz.4	Q9Y3T9	NOC2L		751	824	621	663	167	92		26.3856	35.005	31.5943	18.7794	18.1925	13.9196
uc001adh.4	Q9BRK5	SDF4		3723	3031	2846	3171	946	644		181.133	177.765	200.507	124.377	142.707	134.928
uc001ado.3	A8MYC7	UBE2J2		783	869	651	1010	215	191		33.3742	44.8277	40.181	34.7065	28.4143	35.0587
uc001aee.1	Q5TA45	CPSF3L		1103	784	876	1392	406	227		50.8233	43.5943	58.4496	51.7091	58.0046	45.0429
uc001aeo.3	Q5TA50	GLTPD1		501	459	293	351	123	90		22.4742	24.7082	19.0329	12.6939	17.108	17.3861
uc001afi.2	Q96S94	CCNL2		200	240	89	206	88	60		6.31622	9.10301	4.07012	5.24487	8.61705	8.16002
uc001afm.3	B4DNA4	LOC148413		241	298	221	300	71	93		13.5632	20.354	18.0105	13.6115	12.3894	22.5393
uc001afo.4	Q9BYC9	MRPL20		1649	1567	1535	1805	378	318		221.31	255.17	298.318	195.298	157.298	183.79
uc001agd.3	Q9NP77	SSU72		933	662	666	1002	208	113		70.4405	60.0985	72.8124	60.9886	48.6915	36.7394
uc001agv.1	P21127	CDK11B		773	742	516	1035	311	181		31.013	35.8306	29.9781	33.4769	38.6878	31.272
uc001aie.3	Q5QPS4	NADK		589	800	323	769	298	211		15.8617	25.8856	12.5959	16.6956	24.8829	24.4698
uc001aif.3	P62873	GNB1		3414	2875	2833	3041	712	340		106.182	108.071	127.592	76.2505	68.6617	45.5384
uc001aje.2	O15258	RER1		1146	1013	881	1501	313	159		36.3202	38.7238	40.4324	38.3517	30.7579	21.7007
uc001ajh.3	O60683	PEX10		253	251	222	161	52	79		12.3579	14.8557	15.7025	6.34004	7.8755	16.6175
uc001ajm.1	Q9NVE7	PANK4		340	203	195	223	86	79		12.6599	9.03531	10.5142	6.69418	9.92887	12.6675
uc001akm.3	Q5T0D9	TPRG1L		671	750	498	1250	471	294		27.1981	36.6768	29.2304	40.8475	59.195	51.3187
uc001ako.3	Q9P2S5	WRAP73		263	161	209	735	169	126		15.2282	11.2579	17.5238	34.3099	30.3408	31.4178
uc001akx.1	Q8N1G4	LRRC47		1102	769	836	1054	356	304		40.9401	34.3938	44.9742	31.5681	41.0078	48.6355
uc001aky.2	O60308	CEP104		354	269	261	572	98	100		5.3925	4.93429	5.75728	7.02463	4.62873	6.55994
uc001alf.3	Q8IYL3	C1orf174		331	234	149	213	58	49		19.5451	16.446	12.7405	10.1398	10.6191	12.46
uc001aly.2	Q13303	KCNAB2		684	455	422	999	406	103		16.1907	12.8716	14.4648	19.0641	29.7978	10.4993
uc001amd.3	P35268	RPL22		2779	2157	3576	4323	941	476		131.12	125.341	244.324	164.439	137.663	96.7161
uc001amk.3	O60725	ICMT		323	273	292	197	58	56		6.5992	6.7808	8.63897	3.24485	3.67422	4.92708
uc001ams.3	O00154	ACOT7		384	500	256	233	49	57		23.2468	36.5134	22.442	11.3718	9.19765	14.86
uc001ans.3	Q5SY16	NOL9		376	438	357	648	94	90		5.51088	7.79267	7.5769	7.65682	4.27179	5.68053
uc001aoa.3	Q9UJP4	KLHL21		464	741	901	992	488	624		10.173	20.1164	28.6051	17.534	33.174	58.9151
uc001aob.4	Q86YI8	PHF13		322	211	168	113	50	72		8.63128	6.72567	6.52106	2.44195	4.15564	8.31121
uc001aof.2	Q9NVH1	DNAJC11		584	485	406	870	253	102		17.4464	17.4172	17.5634	20.9533	23.4349	13.1222
uc001aoi.3	Q9Y6Y1	CAMTA1		434	316	455	374	93	138		5.05623	4.5028	7.67606	3.51276	3.35945	6.92355
uc001aol.3	Q15836	VAMP3		219	258	79	311	83	56		9.77059	13.7583	5.1038	11.1861	11.4816	10.7591
uc001aox.4	Q99497	PARK7		2875	1951	2264	3169	825	660		294.306	240.752	335.605	261.532	261.857	290.95
uc001apf.3	Q9P2R6	RERE		308	720	229	2011	718	399		3.78319	10.6949	4.07317	19.914	27.3451	21.1054
uc001apj.2	P06733	ENO1		8880	6168	5256	7982	1914	1347		399.438	331.381	342.359	289.46	266.948	260.926
uc001aqh.3	O94985	CLSTN1		2378	1458	1507	1562	409	301		45.057	33.0259	41.3479	23.8601	24.0283	24.5601
uc001aqs.4	O95155	UBE4B		439	385	371	1284	360	294		7.34592	7.80452	8.98971	17.3216	18.6781	21.1857
uc001aqw.4	O60333	KIF1B		395	343	222	443	258	93		3.67245	3.82117	2.98883	3.32049	7.4375	3.72352
uc001arc.3	P52209	PGD		1854	1720	1430	3929	1191	834		94.1598	105.378	105.168	160.871	187.55	182.404
uc001arj.3	O00273	DFFA		448	334	296	979	273	138		21.6252	19.373	20.6901	38.0981	40.8594	28.6862
uc001art.3	Q13148	TARDBP		411	267	264	650	130	55		9.5879	7.45581	8.91817	12.2246	9.40316	5.52532
uc001arz.1	P19623	SRM		1336	1488	1859	1957	269	240		103.244	141.387	208.03	121.924	64.4552	79.8695
uc001asa.3	Q01780	EXOSC10		603	379	340	808	205	121		21.133	15.8243	17.2549	22.8294	22.2764	18.2617
uc001asg.3	Q9Y5Z9	UBIAD1		593	436	505	356	56	69		15.9651	14.2055	19.6878	7.72693	4.6747	7.99979
uc001asv.3	Q6RW13	AGTRAP		889	637	607	412	116	95		73.9269	63.5948	73.0936	27.6209	29.9094	34.0202
uc001atc.2	P42898	MTHFR		184	210	126	297	150	96		2.53161	3.48526	2.51038	3.29439	6.3991	5.68805
uc001atk.3	Q8IYS2	KIAA2013		1336	1700	893	594	210	303		46.5566	71.3949	45.0626	16.6879	22.6904	45.4705
uc001atm.3	Q02809	PLOD1		2097	1515	1125	3277	1741	906		68.0609	58.64	52.874	85.7464	175.205	126.631
uc001ato.2	Q5JXC2	MIIP		247	185	148	334	67	70		13.4918	12.0971	11.7064	14.7081	11.3474	16.4658
uc001avi.3	Q13029	PRDM2		411	341	292	599	275	271		5.08133	5.07348	5.22768	5.97039	10.5419	14.4284
uc001awh.2	Q96C19	EFHD2		483	405	296	279	59	82		19.6425	19.778	17.4314	9.14731	7.43961	14.3607
uc001aws.3	Q9Y2G8	DNAJC16		188	224	228	389	144	136		3.06963	4.46973	5.3908	5.12056	7.2902	9.56268
uc001awx.2	Q5TDH0	DDI2		490	369	461	488	92	106		17.9865	16.4508	24.5042	14.4414	10.471	16.7559
uc001axk.1	Q96T58	SPEN		224	353	159	368	131	54		1.80224	3.43603	1.85248	2.387	3.26803	1.87099
uc001ayg.3	Q6P3S6	FBXO42		164	74	106	236	47	45		5.42121	2.92399	5.07397	6.28933	4.81725	6.40586
uc001aym.4	Q7Z422	C1orf144		652	959	738	731	119	155		17.6501	31.6185	28.9299	15.9536	9.9884	18.0694
uc001ayq.3	Q9NVZ3	NECAP2		1250	1243	643	1511	494	289		61.3311	73.0015	45.6848	59.7689	75.153	61.0635
uc001bae.3	P21912	SDHB		1129	646	503	1342	314	233		97.0005	65.5282	62.5803	92.9549	83.6485	86.2082
uc001bal.3	Q9P258	RCC2		1973	2038	1515	2941	592	404		49.1005	61.2032	54.596	59.0056	45.6803	43.2965
uc001bbi.3	Q5T4S7	UBR4		2287	1942	1191	4560	1668	1393		14.166	14.3677	10.6827	22.7711	32.035	37.1573
uc001bbo.3	Q8N766	KIAA0090		1503	978	946	1976	521	230		34.8886	27.145	31.7984	36.9787	37.4982	22.9914
uc001bbs.3	Q9UKD2	MRTO4		776	665	725	1224	162	134		33.5852	34.9491	45.4374	42.7078	21.7395	24.9749
uc001bdi.4	Q969V5	MUL1		563	497	315	509	154	79		22.5326	23.8019	18.2559	16.4233	19.1105	13.6158
uc001bdo.1	P39656	DDOST		6652	5481	6575	8815	1775	999		307.804	308.425	440.563	328.84	254.665	199.067
uc001bdw.1	Q5SSJ5	HP1BP3		2180	1826	1148	1170	310	151		54.6947	54.7124	41.7081	23.6654	24.1156	16.3147
uc001bei.2	P42892	ECE1		1074	920	926	880	265	182		20.7696	21.5447	25.9313	13.7197	15.8898	15.1568
uc001bfb.3	Q86UV5	USP48		1060	633	546	1008	388	147		23.3597	16.5694	17.4238	17.9086	26.5119	13.9505
uc001bfr.3	P60953	CDC42		2304	1867	1490	2943	781	499		104.546	101.619	97.9044	107.66	109.882	97.5078
uc001bfu.2	Q9NUA8	ZBTB40		200	341	146	459	126	95		2.26046	4.66395	2.38951	4.18234	4.41556	4.62384
uc001bgj.2	O60341	KDM1A		782	666	400	485	81	88		24.76	25.1875	18.3398	12.3801	7.95203	11.9988
uc001bgp.4	O43390	HNRNPR		2288	1434	1860	2702	434	378		82.1169	62.0911	96.6672	78.1811	48.2964	58.4226
uc001bhk.3	P62913	RPL11		11381	9846	7402	11786	2797	1413		1765.94	1834.09	1663.16	1474.36	1345.67	944.171
uc001bho.3	Q14241	TCEB3		484	360	446	535	157	210		9.63252	8.69877	12.8534	8.58397	9.6882	17.9981
uc001bhq.3	Q9GZP4	PITHD1		597	606	364	817	286	241		36.2084	44.185	31.9688	39.9481	53.7835	62.9454
uc001bie.3	P04066	FUCA1		793	442	535	320	96	79		36.85	24.5654	36.0005	11.9882	13.832	15.809
uc001bis.3	Q8IU57	IL28RA		166	86	172	116	55	56		3.57885	2.27505	5.36974	2.0162	3.6766	5.19919
uc001bjh.3	Q6P499	NIPAL3		322	187	270	813	212	140		5.83796	4.10209	7.08858	11.8833	11.9176	10.9307
uc001bjm.3	Q8IYB3	SRRM1		934	819	973	1438	268	170		23.356	24.9538	35.2333	28.9901	20.7795	18.3068
uc001bjo.2	Q9Y696	CLIC4		2157	1702	1359	3100	707	419		47.8564	45.2517	43.6615	55.4487	48.636	40.0328
uc001bjq.3	Q13761	RUNX3		356	264	169	1562	512	221		8.20177	7.23794	5.63812	29.012	36.5743	21.9261
uc001bjt.1	O95926	SYF2		1055	812	563	1096	334	169		58.405	53.6546	45.1332	48.9157	57.3315	40.29
uc001bjw.3	Q9BUV0	C1orf63		140	288	191	344	249	289		9.40104	23.6456	18.5725	18.6228	51.8437	83.5715
uc001bke.3	O95807	TMEM50A		1587	1030	1247	1475	350	166		67.8199	53.0556	77.1678	50.8173	46.3764	30.5493
uc001bkk.3	Q8N5G2	TMEM57		551	621	499	1428	491	360		13.7645	18.8215	18.051	28.7593	38.0312	38.728
uc001bkl.4	Q5SW96	LDLRAP1		1598	1789	922	1088	274	251		53.5617	71.9931	44.7505	29.3999	28.4758	36.2296
uc001bkq.4	Q9H019	FAM54B		134	77	69	96	48	87		6.5747	4.52846	4.90241	3.79736	7.30232	18.3824
uc001bld.4	Q99487	PAFAH2		47	116	104	184	44	57		1.29116	3.94462	4.13718	4.0751	3.74785	6.74324
uc001bll.4	O00488	ZNF593		386	408	454	485	107	147		58.5097	75.7007	99.6521	59.2683	50.289	95.9557
uc001bls.1	Q6P2H3	CEP85		194	347	159	357	83	102		4.85001	10.5112	5.75609	7.1953	6.4338	10.9813
uc001blu.3	Q9H299	SH3BGRL3		2702	2716	2122	3508	1131	632		238.394	289.373	271.11	249.523	309.401	240.127
uc001bmk.3	Q86SQ9	DHDDS		290	308	322	922	183	149		8.57235	11.1036	13.7831	21.9722	16.7727	18.9671
uc001bmp.4	P05204	HMGN2		1993	1372	1570	1602	246	295		99.5742	82.6615	113.587	64.5271	38.1086	63.4708
uc001bms.1	Q15418	RPS6KA1		447	456	373	570	157	48		14.1304	17.4311	17.0744	14.5265	15.3884	6.53431
uc001bmv.1	O14497	ARID1A		1966	2149	1209	1108	234	298		22.5283	29.5985	20.0614	10.2359	8.31399	14.7053
uc001bnm.3	P19634	SLC9A1		135	138	70	243	114	82		2.90478	3.57622	2.18106	4.21527	7.60559	7.59811
uc001bno.3	Q8N5D0	WDTC1		537	677	282	228	42	76		11.0011	16.664	8.3657	3.76563	2.66785	6.70486
uc001bof.2	Q9Y6W5	WASF2		756	669	469	734	171	72		13.1144	13.9292	11.7812	10.2651	9.19751	5.37862
uc001bou.4	Q86Y82	STX12		182	245	137	427	139	83		5.81496	9.48372	6.33849	10.9988	13.7702	11.42
uc001bov.2	Q12972	PPP1R8		413	514	273	693	134	84		17.0925	25.6325	16.361	23.1222	17.1953	14.9709
uc001bpe.1	P15927	RPA2		482	380	411	1009	232	178		27.5679	26.3445	34.0399	46.5252	41.1428	43.8419
uc001bpi.2	Q99504	EYA3		275	370	223	633	147	57		4.48941	7.31002	5.2717	8.33105	7.44084	4.00722
uc001bpn.3	O75937	DNAJC8		1559	1342	1335	1825	482	381		86.9426	90.5664	107.81	82.0521	83.3456	91.5007
uc001bpq.3	Q9UII2	ATPIF1		5128	4933	4479	4458	979	579		932.473	1086.2	1179.39	653.534	551.975	453.398
uc001bps.3	P58004	SESN2		308	565	309	3117	457	244		8.5883	19.1414	12.4769	70.0702	39.5113	29.2994
uc001bpw.3	Q8IZ21	PHACTR4		159	88	101	289	114	37		2.51838	1.67576	2.31651	3.6903	5.59857	2.5237
uc001bqf.2	P18754	RCC1		723	645	768	567	82	61		27.013	29.4135	41.5514	17.0788	9.49942	9.8147
uc001bqy.3	Q16514	TAF12		263	103	106	396	112	77		23.2459	10.6332	13.5671	28.2179	30.6942	29.3085
uc001bqz.3	B1AT47	GMEB1		410	214	170	296	68	77		15.1574	9.32835	9.10079	8.8221	7.79468	12.2587
uc001brm.2	P11171	EPB41		1046	659	540	1672	332	276		17.2768	12.9299	12.9156	22.2642	17.0027	19.6314
uc001bro.3	Q08170	SRSF4		1105	897	838	1321	172	171		42.9662	42.0663	47.1844	41.4102	20.7368	28.6334
uc001bsc.2	Q13571	LAPTM5		15041	12264	10631	17621	4323	2466		660.563	647.667	676.085	623.89	588.669	466.383
uc001bsh.1	E9PCJ0	PUM1		696	515	604	1459	282	123		12.7148	11.3927	15.9781	21.4879	15.9734	9.67648
uc001bso.3	Q96DI7	SNRNP40		392	234	309	682	128	78		23.7457	17.1353	27.1049	33.3061	24.0413	20.3473
uc001bsp.1	Q9NP64	ZCCHC17		169	102	101	518	122	38		10.3779	7.4921	8.98119	25.6444	23.229	10.0489
uc001bth.2	Q9UBV8	PEF1		264	283	167	849	283	224		13.1233	16.9186	12.0211	34.0241	43.6189	47.9513
uc001bty.2	Q12974	PTP4A2		1475	1678	919	1430	340	283		36.9314	50.5179	33.3203	28.8655	26.3956	30.5142
uc001bub.3	Q07666	KHDRBS1		2439	2125	1623	4392	955	501		89.362	93.5522	86.1092	129.731	108.491	79.0481
uc001bug.3	O60684	KPNA6		560	582	320	994	295	90		7.47288	9.3252	6.18358	10.6937	12.2059	5.17196
uc001bui.3	P40222	TXLNA		1586	1460	1174	2192	445	421		32.5319	36.102	34.871	36.2482	28.3019	37.1878
uc001bvb.1	Q13547	HDAC1		1553	1174	842	1024	355	303		73.0639	65.9324	57.3632	38.8393	51.7855	61.3884
uc001bvd.3	P49006	MARCKSL1		873	1021	459	133	176	352		55.5508	77.9318	42.294	6.82287	34.7246	96.4564
uc001bvh.4	Q9NW68	BSDC1		672	709	566	1335	573	457		23.1309	29.52	28.2117	37.0463	61.1542	67.7411
uc001bvp.3	A8K0B5	ZBTB8OS		432	227	252	852	288	129		59.4378	37.1666	50.2076	94.5059	122.863	76.4331
uc001bvr.3	Q09028	RBBP4		3149	2706	2857	3566	733	429		39.0008	40.6293	51.239	35.6059	28.1484	22.8808
uc001bvy.1	P54577	YARS		1993	1800	1606	5280	1252	446		62.9007	68.6277	73.398	134.345	122.518	60.6172
uc001bwp.2	P54819	AK2		374	256	337	645	157	64		13.3354	11.0842	17.4002	18.541	17.3573	9.82712
uc001byb.3	Q49AP7	C1orf212		641	769	385	535	193	137		10.9457	15.7829	9.52003	7.36514	10.2186	10.0744
uc001byh.3	O95789	ZMYM6		167	200	157	257	57	39		3.19375	4.65525	4.34784	3.96239	3.37993	3.2119
uc001bys.3	P23246	SFPQ		5138	4527	5132	7232	1693	1344		164.481	176.259	237.903	186.647	168.046	185.283
uc001byt.3	Q5VZL5	ZMYM4		123	141	123	343	61	55		1.73007	2.41004	2.50527	3.8895	2.66035	3.33146
uc001byx.3	Q8IZA0	KIAA0319L		420	353	209	389	112	82		8.58636	8.62149	6.18722	6.41135	7.09948	7.21915
uc001bza.3	Q9UBB6	NCDN		747	683	484	628	156	191		21.4058	23.5335	20.0838	14.5081	13.8607	23.5699
uc001bzf.2	P49721	PSMB2		2326	1988	2286	8097	2038	1361		48.2438	50.1249	68.6591	135.393	131.064	121.563
uc001bzh.1	Q8TAB5	C1orf216		144	171	146	234	138	101		4.82823	6.99635	7.08872	6.3253	14.3467	14.5834
uc001bzt.3	Q9NX46	ADPRHL2		570	546	347	522	199	80		33.1602	38.1694	29.2322	24.4823	35.8958	20.0422
uc001bzx.3	O43617	TRAPPC3		819	729	580	1081	225	213		63.8425	68.3964	65.4702	67.9347	54.3823	71.502
uc001bzz.3	Q3KQU3	MAP7D1		1451	1077	1088	1013	442	352		42.9429	38.4027	46.6276	24.1698	40.5598	44.8621
uc001cae.4	Q9Y2W1	THRAP3		2413	1760	1457	1924	444	209		53.5724	46.7368	46.8417	34.4373	30.5644	19.9822
uc001cak.1	Q8N2I9	STK40		453	534	506	1056	400	106		11.5871	16.6659	18.742	21.7761	31.7238	11.676
uc001cao.1	Q969L4	LSM10		274	293	360	1000	290	189		31.7115	41.7025	60.3335	93.3053	104.067	94.1978
uc001cas.2	P82914	MRPS15		630	800	481	886	341	233		64.2242	98.5389	71.0057	72.8168	107.786	102.288
uc001cbb.4	Q5D1E8	ZC3H12A		309	708	641	1432	585	510		11.1922	31.6049	33.6204	41.8156	65.6992	79.5497
uc001cbe.1	Q9HAF1	MEAF6		409	366	223	367	127	159		18.7403	20.06	14.7961	13.5569	18.0429	31.3735
uc001cbi.3	Q8TAD8	SNIP1		373	527	436	550	120	125		14.8498	25.6045	25.1356	17.6529	14.813	21.4306
uc001cbk.3	Q13823	GNL2		1318	1108	983	1697	311	193		53.9794	54.7043	58.2983	56.0317	39.4931	34.0394
uc001cbp.3	Q9NX04	C1orf109		235	322	316	509	95	56		9.81663	16.4961	19.1149	17.1416	12.3046	10.0738
uc001ccg.1	P32019	INPP5B		270	148	170	507	141	71		5.96347	3.89818	5.43718	9.02782	9.65613	6.75315
uc001cci.3	Q12874	SF3A3		1297	1153	1038	2424	431	405		44.9903	48.3249	52.1394	67.7878	46.3559	60.4988
uc001ccn.4	Q9Y3A2	UTP11L		533	454	433	1063	250	204		25.5775	26.3324	30.0891	41.1249	37.198	42.1574
uc001ccq.2	Q9HB90	RRAGC		266	361	273	357	192	116		18.2736	30.211	27.1578	19.772	40.8971	34.3173
uc001ccs.3	Q99417	MYCBP		516	484	335	485	102	54		19.7901	22.322	18.6051	14.9961	12.1296	8.91876
uc001ccw.3	Q9H9L7	AKIRIN1		385	253	289	450	160	134		13.8938	11.0122	15.1024	13.0922	17.9031	20.8246
uc001ccy.3	O43920	NDUFS5		2238	1481	1353	2887	881	802		388.295	306.915	339.93	403.821	473.944	599.224
uc001cdl.2	Q4VC03	PABPC4		8189	6624	4007	4934	933	866		251.434	242.42	178.157	122.133	88.8225	114.505
uc001cdw.3	Q5TGA3	PPIE		621	563	437	683	209	116		48.7169	53.208	49.6431	43.1965	50.8373	39.1885
uc001cey.4	D3DPU2	CAP1		3801	2370	2458	5318	1204	624		135.726	101.228	127.097	153.092	133.303	95.9535
uc001cfb.2	P50897	PPT1		1891	1437	1285	1649	390	193		74.2921	67.7862	73.1045	52.229	47.5077	32.6528
uc001cfc.4	Q13129	RLF		162	201	113	494	139	90		2.54988	3.82918	2.57557	6.26862	6.78373	6.10043
uc001cfg.3	O75844	ZMPSTE24		1146	883	873	2375	492	282		35.7444	33.2126	39.4301	59.721	47.5814	37.8779
uc001cfj.3	Q8WU79	SMAP2		2127	1408	1145	1583	446	366		71.4143	56.2998	55.669	42.8488	46.4303	52.919
uc001cfx.4	B4DUS6	NFYC		195	166	153	332	125	71		8.93903	9.18086	10.1563	12.2697	17.767	14.0161
uc001cgk.4	P17812	CTPS		902	931	775	1231	159	78		27.7382	34.6672	34.5114	30.5189	15.1606	10.3295
uc001chl.3	Q9HAB8	PPCS		564	429	330	481	107	97		37.2623	33.9385	31.5714	25.6198	21.9191	27.5978
uc001chq.3	O43447	PPIH		483	349	254	621	131	39		59.394	51.2072	45.2292	61.564	49.9477	20.6525
uc001chs.3	P67809	YBX1		4377	3531	4246	5724	1017	1025		278.517	273.114	391.242	293.64	200.653	280.875
uc001chx.4	Q32P28	LEPRE1		286	450	122	237	97	52		9.06128	17.1065	5.59723	6.05358	9.52893	7.09479
uc001cia.4	Q9BV19	C1orf50		195	159	106	195	42	48		18.8997	18.4681	14.877	15.2368	12.6217	20.0343
uc001cik.2	P11166	SLC2A1		423	490	410	565	172	196		11.3386	15.9739	15.9145	12.2098	14.2954	22.625
uc001cjb.3	Q9BW60	ELOVL1		840	568	633	869	124	148		55.7216	45.3537	60.8048	46.4733	25.5044	42.2784
uc001cje.1	Q96G25	MED8		574	423	457	1142	266	212		37.974	33.771	43.7805	60.9088	54.5638	60.398
uc001cjk.2	Q5T011	SZT2		209	190	144	361	115	67		1.47081	1.60949	1.46744	2.04812	2.50932	2.03047
uc001cjx.3	O75164	KDM4A		462	411	256	983	175	219		10.0797	10.7289	8.08789	17.2901	11.8384	20.576
uc001ckx.3	O94829	IPO13		225	221	158	536	174	151		5.4965	6.50426	5.58921	10.5562	13.1796	15.8852
uc001ckz.3	Q9BQC3	DPH2		356	279	467	899	120	86		14.0254	13.5878	26.6424	28.554	14.6587	14.5908
uc001cld.3	Q99437	ATP6V0B		3506	2688	2842	4277	1239	788		337.479	312.365	396.14	331.905	369.789	326.643
uc001clq.1	Q9NPF5	DMAP1		389	363	214	490	147	106		24.7689	27.7315	19.7315	25.1532	29.0217	29.0653
uc001clt.3	O43414	ERI3		336	325	255	796	210	148		18.9639	22.1795	20.841	36.2194	36.7499	35.9718
uc001clv.1	Q5VTB9	RNF220		535	374	337	402	105	57		17.4853	14.6534	15.9492	10.5922	10.6404	8.02244
uc001cmi.3	P62241	RPS8		10690	7350	5159	12834	3164	1954		1491.67	1218.52	1042.44	1443.77	1368.93	1174.18
uc001cmt.2	Q9NR50	EIF2B3		357	381	189	708	148	53		17.6128	22.5202	13.5024	28.16	22.6397	11.2603
uc001cna.2	P06132	UROD		749	491	663	889	220	122		52.3317	41.5724	67.0789	50.0754	47.66	36.7075
uc001coe.3	P14550	AKR1A1		1359	1522	934	1167	263	142		92.0742	124.196	91.6338	63.7426	55.2488	41.4305
uc001coi.2	P49321	NASP		2203	2121	1632	858	198	208		65.8524	76.4461	70.6427	20.6769	18.3515	26.7752
uc001cor.1	Q5SWH9	TMEM69		177	145	106	452	90	55		11.8371	11.6242	10.2652	24.3697	18.6622	15.8397
uc001cov.3	Q6P0Q8	MAST2		286	153	152	207	75	54		4.90333	3.12175	3.77362	2.86111	3.98689	3.98686
uc001cpb.4	Q92569	PIK3R3		220	147	110	189	68	71		3.81366	3.04203	2.76123	2.64132	3.65491	5.30018
uc001cpg.3	Q5VST3	POMGNT1		384	544	306	182	116	90		12.8665	22.0479	14.8471	4.91633	12.0514	12.9863
uc001cpn.3	Q15345	LRRC41		1017	648	396	691	297	229		33.9374	25.5567	19.1356	18.5898	30.73	32.9083
uc001cpp.3	P07919	UQCRH		691	723	546	770	182	87		129.234	163.409	147.871	116.099	105.541	70.0699
uc001cpr.1	Q96CB9	NSUN4		258	113	113	523	122	85		5.72155	2.93764	3.62879	9.35051	8.38885	8.11756
uc001cqb.3	Q9BUB5	MKNK1		187	224	122	188	44	92		6.5724	9.51122	6.20915	5.32697	4.79495	13.9246
uc001cqh.3	Q5TC12	ATPAF1		876	998	531	787	227	146		47.1168	64.5325	41.3577	34.1261	37.857	33.8172
uc001cqk.4	O75071	KIAA0494		322	368	343	585	218	152		5.49277	7.64596	8.47265	8.04509	11.5303	11.1658
uc001cri.3	B2R6S5	CMPK1		1052	761	959	2094	601	433		35.321	30.9869	46.6258	56.6806	62.5664	62.6063
uc001csi.4	Q9Y3C5	RNF11		396	647	329	408	208	188		12.6729	25.0737	15.2464	10.5264	20.6392	25.9091
uc001csq.1	P42566	EPS15		802	625	545	871	228	114		15.1143	14.1616	14.8731	13.2334	13.3229	9.25193
uc001csu.3	B3KPQ4	OSBPL9		1162	942	818	1285	426	274		29.2507	28.5302	29.8177	26.078	33.2498	29.7026
uc001ctc.4	B1AKJ5	NRD1		1853	1333	1071	2481	871	367		45.3005	38.9272	37.9146	48.8983	66.0228	38.6372
uc001cth.3	P20337	RAB3B		274	244	111	310	138	159		2.09863	2.2253	1.23111	1.9142	3.27727	5.24439
uc001cti.3	O95881	TXNDC12		917	937	580	809	198	150		56.4165	69.2978	51.6719	40.1259	37.7703	39.7412
uc001ctk.3	Q96K17	BTF3L4		656	413	414	910	203	126		13.8992	10.4747	12.7021	15.5442	13.3362	11.4966
uc001ctq.2	Q5T0F9	CC2D1B		228	314	188	432	217	163		3.96702	6.60828	4.73672	6.05973	11.7068	12.2132
uc001cty.2	Q5TAX3	ZCCHC11		415	630	224	307	65	85		6.97875	12.7483	5.45466	4.16205	3.38916	6.15547
uc001cui.2	Q96BR5	SELRC1		378	237	207	318	37	68		17.5903	13.1498	13.9489	11.9302	5.33864	13.6271
uc001cuj.3	Q9C0D3	ZYG11B		226	135	50	178	66	118		2.73063	1.90863	0.874811	1.73386	2.47256	6.13972
uc001cur.2	P22307	SCP2		931	662	573	1161	338	227		33.61	28.5853	29.9546	33.7902	37.8342	35.2905
uc001cvb.4	P23786	CPT2		510	266	193	370	150	52		16.2157	9.93632	8.88612	9.48433	14.7878	7.12002
uc001cvf.2	P61326	MAGOH		518	294	435	1192	262	126		67.4052	46.3368	81.9677	125.049	105.709	70.6068
uc001cvi.2	Q14114	LRP8		204	287	393	395	99	74		2.58017	4.51053	7.1978	4.02767	3.88241	4.03053
uc001cvs.3	Q9BTX1	TMEM48		409	168	140	435	45	111		8.33895	3.97256	4.13339	7.15018	2.84478	9.74594
uc001cvu.3	Q9Y548	YIPF1		290	229	143	509	142	95		15.4043	14.5261	10.9994	21.7973	23.3874	21.731
uc001cwh.3	Q9Y547	HSPB11		437	226	367	461	54	83		71.5307	44.6652	86.9895	60.8347	27.4065	58.5062
uc001cwj.1	Q9Y546	LRRC42		349	233	327	167	36	68		20.0309	16.259	27.1777	7.72736	6.40657	16.8072
uc001cwp.3	Q9BXS4	TMEM59		6154	4334	4174	6742	2090	1485		356.958	301.58	350.592	315.274	375.885	370.936
uc001cxa.4	Q9BZE1	MRPL37		1041	867	834	1739	415	314		69.055	69.4397	80.1125	93.0002	85.3574	89.6988
uc001cxe.3	Q9BWW4	SSBP3		693	563	501	460	185	121		31.1724	30.5081	32.6335	16.6815	25.8022	23.4388
uc001cxx.4	O95801	TTC4		306	163	289	707	161	96		12.5795	8.15158	17.204	23.4316	20.5219	16.9952
uc001cze.3	P05412	JUN		1129	1193	2458	17759	3060	2365		33.4233	44.5098	105.372	423.851	280.883	301.508
uc001czz.1	Q9BX74	TM2D1		408	322	317	478	161	56		32.1096	30.5699	36.1264	30.328	39.2871	18.9791
uc001dab.3	Q8NI35	INADL		153	105	73	123	39	43		1.76992	1.45185	1.22285	1.14712	1.39886	2.14212
uc001dak.2	O94782	USP1		802	445	449	566	127	157		23.1098	15.2366	18.7352	13.1486	11.3468	19.482
uc001dbb.2	Q13352	ITGB3BP		169	118	188	540	132	158		14.765	12.7054	23.7845	38.0348	35.7577	59.4452
uc001dbf.3	A8K855	EFCAB7		62	70	92	334	113	99		2.58334	3.61058	5.55095	11.2196	14.5988	17.7639
uc001dbu.1	P23458	JAK1		2183	1431	1212	1679	484	433		42.5001	33.205	34.1687	26.3528	29.2166	36.3025
uc001dco.3	Q07343	PDE4B		256	322	169	937	494	120		5.91452	8.96332	5.65401	17.4526	35.3879	11.9392
uc001dde.2	Q5TAD5	MIER1		373	517	255	665	172	86		6.61033	11.053	6.54401	9.50114	9.45129	6.56334
uc001ddk.2	Q9NTN3	SLC35D1		478	711	323	584	179	145		7.27915	13.0645	7.12271	7.16978	8.4519	9.50897
uc001ddv.3	Q8NC51	SERBP1		6590	4866	5716	6793	1128	575		95.8445	85.6468	120.383	79.6495	50.8674	36.0132
uc001ddz.2	P24522	GADD45A		778	1177	972	2098	1229	704		55.4608	102.431	100.337	120.573	271.648	216.118
uc001des.3	Q05519	SRSF11		899	951	894	1760	448	295		31.6759	40.7435	45.6139	49.9945	48.9437	44.7615
uc001dex.4	Q8N6S4	ANKRD13C		549	406	319	651	156	64		9.53025	8.42122	8.01886	9.11073	8.39664	4.78437
uc001dft.3	O95218	ZRANB2		411	209	349	1119	238	151		13.1701	8.10348	16.1943	28.9079	23.6468	20.8371
uc001dgj.3	Q08257	CRYZ		131	120	94	605	318	58		5.6922	6.32156	5.91462	21.1936	42.8435	10.853
uc001dgo.3	Q68G74	LHX8		148	222	82	305	113	98		6.13549	11.0848	4.92256	10.1936	14.525	17.4955
uc001dgy.1	P53611	RABGGTB		377	343	266	2109	381	307		24.7911	27.209	25.3294	111.807	77.6833	86.937
uc001dhk.3	Q92643	PIGK		276	167	191	387	82	43		5.8706	4.26109	5.88297	6.63628	5.40799	3.93872
uc001dht.3	Q8TEY7	USP33		289	276	201	484	128	150		6.31226	7.26302	6.3573	8.5226	8.66853	14.1088
uc001dii.3	Q96AE4	FUBP1		884	772	816	2425	530	478		30.1538	31.9662	40.306	66.6871	56.055	70.2151
uc001djl.3	P22694	PRKACB		126	89	57	1298	418	232		2.76495	2.34018	1.81126	22.9631	28.4408	21.9239
uc001djv.4	Q9H9Y2	RPF1		236	198	97	459	95	46		11.7552	11.7752	6.99648	18.4319	14.672	9.86708
uc001djw.4	P63218	GNG5		636	438	576	860	220	99		77.626	64.8038	101.803	84.623	83.2572	52.0353
uc001dkv.3	Q8N6N3	C1orf52		100	100	112	332	127	86		3.01487	3.67951	4.88963	8.06949	11.8719	11.1655
uc001dlh.3	Q9NWK9	ZNHIT6		273	172	258	649	114	126		4.33378	3.32636	5.9308	8.30593	5.61122	8.61365
uc001dly.3	Q9Y371	SH3GLB1		670	428	497	1171	442	213		10.1967	7.83961	10.9529	14.3675	20.8571	13.9597
uc001dmi.3	P61968	LMO4		3736	3001	2510	2689	655	421		67.9855	65.5821	66.1413	39.4494	36.9572	32.9916
uc001dmn.3	Q16513	PKN2		118	77	57	185	110	150		1.90175	1.48895	1.33026	2.40371	5.49683	10.4106
uc001dmo.4	Q00403	GTF2B		855	715	412	1271	297	144		51.1311	51.0339	35.6785	61.278	55.0712	37.0847
uc001dmp.2	Q6YP21	CCBL2		171	83	115	312	79	89		7.81698	4.52853	7.61256	11.4984	11.1974	17.5205
uc001dmt.3	Q9H0R5	GBP3		53	65	90	1559	443	188		1.71509	2.63543	4.21739	40.6722	44.4492	26.1989
uc001dnq.2	Q5BKZ1	ZNF326		160	122	242	709	192	149		5.78252	5.49746	12.6649	20.6578	21.5153	23.1898
uc001dnw.3	Q9H582	ZNF644		493	463	325	570	145	110		8.41265	9.49424	8.03081	7.84153	7.6719	8.08335
uc001doa.4	A2PYH4	HFM1		761	789	270	530	806	2345		15.1822	18.7521	7.80017	8.52445	49.8579	201.468
uc001dot.2	Q8IXW5	RPAP2		116	73	86	180	60	60		3.66694	2.79926	3.93672	4.58731	5.88093	8.16789
uc001doz.3	P46777	RPL5		4121	2691	1677	6359	2915	3479		393.214	303.611	231.713	489.165	862.41	1429.53
uc001dpg.3	Q5T7M9	FAM69A		386	476	194	231	58	58		14.5881	21.6006	10.617	7.03822	6.79654	9.43956
uc001dpn.3	Q9Y3A6	TMED5		623	526	545	1580	305	159		10.1051	10.329	12.8009	20.661	15.3392	11.1062
uc001dpu.3	Q01658	DR1		392	342	349	554	79	46		12.0209	12.7107	15.4977	13.6962	7.5115	6.07465
uc001dqf.3	Q5QJE6	DNTTIP2		373	319	425	2396	495	191		13.4805	14.0982	22.2421	69.811	55.4691	29.7265
uc001dqg.1	P48507	GCLM		102	116	185	502	199	196		3.26424	4.63532	8.5732	12.9517	19.7462	27.0116
uc001drv.3	Q12882	DPYD		409	232	136	439	75	63		9.04777	6.03994	4.35659	7.82929	5.14432	6.00166
uc001dst.3	Q96MC6	HIAT1		185	144	147	302	135	57		6.90155	6.51151	7.94113	9.08285	15.6156	9.1572
uc001dtd.3	O00442	RTCD1		240	345	225	931	162	100		9.00116	15.7146	12.2197	28.1499	18.8387	16.151
uc001dto.2	Q8NEW0	SLC30A7		263	326	207	588	142	70		3.14906	4.72073	3.5891	5.676	5.27184	3.6094
uc001dvv.4	Q5VTL8	PRPF38B		263	187	425	575	127	108		6.98695	6.22837	16.3497	12.3151	10.4613	12.3557
uc001dvy.3	O00186	STXBP3		260	259	136	236	75	80		10.2188	12.1993	7.74022	7.47784	9.13975	13.5403
uc001dwf.1	Q96S66	CLCC1		348	190	190	561	156	106		7.09524	4.60417	5.6096	9.22127	9.86192	9.30693
uc001dwn.3	Q9NRX6	TMEM167B		167	113	111	450	140	115		5.97405	4.84342	5.74997	12.9779	15.5285	17.7159
uc001dwu.2	P49591	SARS		1253	1153	796	2589	619	266		63.5709	70.2547	58.4804	105.896	97.3749	58.1168
uc001dxm.2	Q99523	SORT1		962	993	635	480	52	105		13.4772	16.7387	12.8821	5.42133	2.25879	6.33471
uc001dxn.3	P28066	PSMA5		1062	959	997	4499	1154	463		27.3064	29.9485	37.1215	93.2602	92.0015	51.2665
uc001dxz.2	P08754	GNAI3		529	377	242	604	171	130		11.0022	9.31443	7.28835	10.1275	11.0273	11.6434
uc001dyx.3	O43865	AHCYL1		650	305	224	478	154	109		16.2171	8.88809	8.09276	9.61449	11.9132	11.7111
uc001dza.1	Q5VSL9	FAM40A		294	479	115	349	76	65		8.4494	16.5285	4.78593	8.08619	6.77237	8.0446
uc001dzl.1	Q96T37	RBM15		641	497	545	473	123	62		18.379	17.2561	22.6283	10.9337	10.935	7.65542
uc001dzr.3	O43504	HBXIP		749	581	577	898	322	198		86.8903	81.3291	96.9293	83.9858	115.823	98.9162
uc001dzv.1	P22001	KCNA3		567	234	284	429	235	132		16.6703	8.09446	12.0912	10.1685	21.4228	16.7127
uc001dzw.3	P19397	CD53		3575	2411	2192	2866	879	691		223.722	180.332	198.638	144.594	170.557	186.219
uc001eaa.3	Q5T3J3	LRIF1		156	151	130	629	160	184		4.60166	5.40925	5.55294	14.9582	14.6338	23.3733
uc001ebc.3	P24539	ATP5F1		828	413	543	1533	346	248		38.7694	23.0738	36.8171	57.8684	50.2324	50.0062
uc001ebl.3	P62834	RAP1A		494	363	257	550	115	77		26.8197	23.4924	20.2046	24.073	19.3586	18.0024
uc001ecj.1	P52907	CAPZA1		1707	1209	1546	2675	718	307		61.287	52.6393	80.3774	77.4281	79.9296	47.4663
uc001ecp.1	P08134	RHOC		267	184	155	195	54	49		20.2827	16.7145	17.0505	11.9424	12.7191	16.0297
uc001ecy.3	P53985	SLC16A1		1101	691	866	1601	289	229		27.7081	20.9562	31.5593	32.4826	22.551	24.8181
uc001eem.3	Q86Z02	HIPK1		396	408	314	651	144	153		4.77936	5.95172	5.48775	6.33425	5.38872	7.95204
uc001eew.3	Q9UPN9	TRIM33		194	220	120	238	93	147		2.28862	3.1243	2.04995	2.26354	3.40175	7.46795
uc001efa.3	O75934	BCAS2		281	134	164	772	289	129		21.2478	12.031	17.9573	47.0614	67.7571	42.0059
uc001efi.3	O75534	CSDE1		2675	1753	1523	2399	634	434		61.014	47.6614	50.3032	44.114	44.8378	42.6293
uc001efp.4	Q9BRV8	SIKE1		240	93	85	294	94	93		4.29039	1.93371	2.20036	4.23714	5.2103	7.15948
uc001efv.1	Q8TAA9	VANGL1		180	176	100	125	60	58		2.03746	2.38644	1.6391	1.14068	2.10579	2.8272
uc001ege.3	P05023	ATP1A1		3123	2262	2023	2643	590	235		82.1239	71.2791	77.0342	56.0318	48.1059	26.612
uc001egm.3	P19256	CD58		637	521	350	515	237	166		54.3495	53.2038	43.2428	35.4245	62.6979	60.9925
uc001ehd.1	O60476	MAN1A2		469	317	351	897	301	115		8.56309	6.97041	9.28015	13.2035	17.0401	9.04208
uc001ehe.3	Q5VWP2	FAM46C		16608	10050	8036	12419	5253	2474		285.632	204.803	200.133	172.193	280.121	183.232
uc001ehz.3	O43175	PHGDH		1024	1021	704	1975	531	149		49.9931	60.0044	49.7706	77.7351	80.381	31.3263
uc001eik.3	Q04721	NOTCH2		627	457	524	714	119	235		5.37949	4.74667	6.5102	4.93869	3.16569	8.68268
uc001eml.1	O75396	SEC22B		518	531	304	1480	368	232		28.0299	34.5162	23.8207	64.5644	61.743	54.062
uc001emn.4	Q7Z3S9	NOTCH2NL		230	209	145	158	41	45		4.55991	4.99277	4.16281	2.52537	2.52035	3.84197
uc001enn.4	Q9H3M7	TXNIP		6328	4966	3384	8277	3876	3071		212.681	199.228	164.696	224.272	403.92	444.483
uc001ent.2	Q9Y5S9	RBM8A		3126	2553	2498	3548	899	640		62.0126	61.1354	71.7585	56.7433	55.2967	54.6744
uc001eny.2	O96011	PEX11B		570	528	438	439	137	130		30.6582	34.2986	34.1142	19.036	22.8476	30.1112
uc001eoh.3	Q9BUI4	POLR3C		765	676	792	1880	345	279		40.6575	43.8077	60.9528	80.5521	56.8521	63.8551
uc001eoj.3	Q9Y4L5	RNF115		309	299	337	501	184	119		18.148	21.4637	28.6609	23.7218	33.5071	30.0975
uc001epm.4	Q86WJ1	CHD1L		500	475	339	425	65	56		16.3414	18.6759	16.0438	11.1982	6.5869	7.88169
uc001epq.3	O00512	BCL9		329	164	160	74	49	104		5.15701	3.04738	3.63172	0.935134	2.38148	7.02018
uc001epr.2	Q9NPH0	ACP6		367	380	230	309	58	43		19.9688	24.8947	18.1219	13.5546	9.78506	10.0755
uc001etk.2	Q15427	SF3B4		2046	1295	1643	2968	676	608		100.991	77.111	117.437	118.109	103.46	129.239
uc001etp.3	Q9NRW7	VPS45		247	230	143	379	152	141		8.62572	9.63818	7.23143	10.6703	16.4585	21.2046
uc001ett.3	Q53GL0	PLEKHO1		612	785	278	423	145	72		37.279	57.3358	24.5215	20.7727	27.3861	18.8868
uc001etw.3	Q9BTT0	ANP32E		3101	2266	2150	4027	943	760		88.3467	77.5327	88.6987	92.4933	83.3008	93.2427
uc001ety.2	Q96BI3	APH1A		1885	1588	1973	2698	519	478		96.1811	98.7669	145.779	110.984	82.1097	105.031
uc001euk.3	P82921	MRPS21		1244	712	1029	1827	361	204		243.298	168.263	291.422	288.069	218.914	171.815
uc001eum.4	O43395	PRPF3		229	251	324	691	134	134		9.14653	12.358	18.7394	22.2505	16.5949	23.0483
uc001euq.3	Q9BW92	TARS2		400	214	289	470	111	75		16.5824	10.6444	17.349	15.7082	14.2679	13.3894
uc001euz.3	Q07820	MCL1		4479	3633	2779	5506	2119	1235		107.863	104.854	96.9107	106.898	158.224	128.078
uc001eve.3	O43768	ENSA		2576	2971	2942	2741	826	701		204.531	287.797	338.257	175.454	203.349	239.687
uc001evj.2	Q9H4A5	GOLPH3L		244	178	248	799	217	113		7.5697	6.75189	11.1412	19.9837	20.8736	15.0966
uc001evn.3	P25774	CTSS		1182	935	765	1044	213	90		28.3125	26.8632	26.5346	20.1605	15.8194	9.28359
uc001evr.2	P27540	ARNT		538	265	242	477	124	53		10.8299	6.28131	7.05421	7.74108	7.73951	4.59443
uc001evu.2	Q15047	SETDB1		457	682	417	694	140	131		10.1119	18.2991	13.3611	12.3798	9.60489	12.4824
uc001evz.3	Q96G23	CERS2		2778	1951	1821	3395	779	464		109.14	91.8455	103.598	107.53	94.8936	78.5022
uc001ewp.3	Q9NRR8	CDC42SE1		1794	1311	861	2174	508	160		57.9209	50.3678	40.2537	56.5864	50.854	22.2457
uc001ewz.3	Q9BWG6	SCNM1		418	348	418	924	226	196		20.1969	20.456	29.2465	35.9931	33.8583	40.7827
uc001exe.1	Q15906	VPS72		691	584	399	838	175	170		51.3423	51.9607	42.9299	50.1974	40.3166	54.395
uc001exl.3	P55036	PSMD4		1127	750	736	3097	724	235		83.2973	66.4128	78.7726	184.539	165.918	74.7976
uc001exq.3	Q8N1G0	ZNF687		592	291	251	336	137	42		12.9188	7.45861	7.93168	5.91127	9.26981	3.94697
uc001exu.3	Q9UBF8	PI4KB		1126	943	509	1092	358	296		28.1572	28.1042	18.4314	22.0147	27.7576	31.8754
uc001exw.1	P48382	RFX5		732	546	416	596	147	65		19.9034	17.753	16.3795	13.0648	12.3932	7.61102
uc001eyc.1	P28070	PSMB4		8474	8065	7607	16438	5040	2685		901.223	1039.37	1171.51	1409.39	1661.97	1229.7
uc001eyd.2	Q7Z3K3	POGZ		863	616	447	654	201	105		12.8128	10.8964	9.61018	7.82801	9.25292	6.7133
uc001eyl.3	Q9NNX1	TUFT1		395	268	286	184	91	94		12.4906	10.19	13.0961	4.69076	8.92227	12.8005
uc001eyn.1	Q96L92	SNX27		177	406	112	286	48	87		2.45764	6.81865	2.25192	3.20148	2.0665	5.20208
uc001eyv.3	Q9BYD2	MRPL9		1130	1099	901	1754	506	269		86.0402	101.07	99.3431	107.669	119.46	88.2039
uc001eza.4	Q9Y2W6	TDRKH		397	320	191	410	143	158		13.8689	13.3463	9.6622	11.5472	15.4895	23.7696
uc001ezl.3	P60903	S100A10		763	515	376	758	306	170		71.1471	57.1494	50.7704	56.9826	88.4714	68.2644
uc001fcn.2	Q9Y3Y2	CHTOP		878	765	945	1512	291	251		39.8769	42.4271	62.1511	55.3629	40.9797	49.0923
uc001fcr.3	Q12905	ILF2		3645	2918	2568	4121	950	729		222.443	214.098	226.937	202.751	179.76	191.585
uc001fdb.4	Q8WXI9	GATAD2B		583	709	408	1121	197	263		7.67158	11.2472	7.77439	11.8922	8.03768	14.9034
uc001fdl.3	Q9NY26	SLC39A1		350	179	156	260	97	63		14.1868	8.5723	9.15651	8.49628	12.1909	10.9969
uc001fds.3	O76095	JTB		2292	2860	2349	2273	650	483		143.25	217.367	212.595	114.53	125.963	129.999
uc001fdv.3	P42677	RPS27		6859	4348	2609	8369	2607	1575		1922.38	1437.7	1058.87	1891	2265.52	1900.95
uc001fec.1	P06753	TPM3		3226	2760	2630	4163	1271	667		44.7235	46.2186	52.798	46.5284	54.6344	39.8208
uc001fei.2	Q9BWL3	C1orf43		988	995	1197	2213	600	437		51.209	63.154	89.8407	92.472	96.4249	97.5401
uc001fep.4	Q14157	UBAP2L		1875	1727	1347	2315	587	330		46.2405	51.2804	48.1037	46.027	44.8857	35.0468
uc001fes.3	O00165	HAX1		1988	1897	1779	3191	869	445		165.878	191.792	214.95	214.654	224.823	159.898
uc001fex.3	P98198	ATP8B2		748	919	860	640	172	97		12.5614	18.8313	20.9134	8.66475	8.95598	7.01488
uc001fez.2	P08887	IL6R		3016	2979	2133	2706	827	775		50.169	59.6771	51.3789	36.2887	42.6538	55.516
uc001fff.1	Q7Z7E8	UBE2Q1		994	714	716	1064	305	125		30.3397	26.2081	31.6467	26.1822	28.8651	16.4304
uc001ffh.3	P55265	ADAR		3456	2970	2270	4773	1360	792		50.9645	52.5923	48.4741	56.7448	62.1845	50.2959
uc001ffp.3	Q6JXY2	KCNN3		1464	1106	668	1890	671	748		11.0615	9.9335	7.30871	11.5127	15.7197	24.3382
uc001ffq.3	Q15126	PMVK		2397	1859	2021	2103	569	164		181.528	170.202	221.632	128.397	133.609	53.4851
uc001ffr.3	Q96AQ6	PBXIP1		40821	31833	25913	27272	7969	7386		1256.5	1174.28	1155.01	676.761	760.556	979.04
uc001fft.3	Q9BRQ0	PYGO2		429	494	295	205	78	153		13.2714	18.4322	13.2151	5.11272	7.48172	20.3827
uc001ffw.3	P29353	SHC1		1549	1419	1333	2630	830	355		43.7757	48.5274	54.5508	59.9207	72.7291	43.2038
uc001fgb.3	P61024	CKS1B		860	533	635	1632	221	205		103.68	77.3355	110.856	158.619	82.6107	106.429
uc001fgf.2	Q8NFF5	FLAD1		617	555	402	1064	394	412		27.1092	29.2934	25.5769	37.6888	53.6755	77.9545
uc001fgr.1	Q13444	ADAM15		642	637	616	693	157	48		21.2864	25.6436	29.5759	18.5243	16.1405	6.85365
uc001fhm.3	Q5SR62	DPM3		1177	784	819	758	181	94		223.96	178.988	225.667	116.28	106.788	77.0256
uc001fho.3	Q8N6L1	KRTCAP2		2513	2075	1922	3245	878	449		451.95	449.856	500.543	470.492	489.6	347.742
uc001fjb.3	Q13505	MTX1		771	728	657	930	231	112		46.192	52.7663	56.999	44.9195	42.9114	28.8963
uc001fjl.3	P04062	GBA		1154	822	814	1645	645	712		44.2765	37.8807	45.2253	50.883	76.7319	117.641
uc001fjs.3	O14828	SCAMP3		1789	1172	1355	2883	620	452		111.955	88.3057	122.79	145.451	120.302	121.81
uc001fkc.2	P14324	FDPS		2557	2017	1786	1953	400	330		163.766	155.259	165.64	100.841	79.4333	91.0166
uc001fkt.3	Q9NR48	ASH1L		363	187	137	483	164	88		3.03297	1.83455	1.65757	3.25348	4.24868	3.16633
uc001flr.3	P51398	DAP3		1275	1086	874	4464	981	513		61.0357	62.4938	60.5864	172.281	145.61	105.756
uc001fly.1	Q3T8J9	GON4L		848	739	658	1200	302	112		10.9234	11.4823	12.2738	12.4619	12.062	6.21288
uc001fmg.3	Q9BT88	SYT11		96	128	48	78	89	53		1.78864	2.8616	1.29504	1.17162	5.1415	4.25246
uc001fmh.1	Q92963	RIT1		182	85	157	418	106	125		5.22753	2.98038	6.53002	9.67923	9.44016	15.4613
uc001fmi.1	Q7Z7F0	KIAA0907		166	165	168	492	282	120		5.54508	6.70346	8.12642	13.2497	29.2077	17.2621
uc001fmt.2	Q92974	ARHGEF2		4506	4114	2586	2269	631	605		105.997	115.911	88.0886	43.0304	46.0235	61.2871
uc001fmx.3	P43308	SSR2		8584	6977	8094	8159	1503	955		751.292	741.269	1025.82	575.7	407.875	359.944
uc001fna.3	Q9NRR5	UBQLN4		721	578	375	526	108	78		20.2248	19.3453	15.2325	11.8953	9.39338	9.4223
uc001fnb.3	Q9Y2Q5	LAMTOR2		988	703	527	766	222	87		98.6747	83.6808	76.2166	61.6762	68.7465	37.418
uc001fni.2	P02545	LMNA		609	847	766	980	333	243		18.5769	31.5752	33.8356	24.1003	31.4955	31.9209
uc001fnp.3	Q96H78	SLC25A44		375	400	300	456	111	113		10.1571	13.105	11.7666	9.95736	9.32204	13.1805
uc001foc.4	Q9UPR3	SMG5		558	660	458	888	228	180		12.0301	17.2046	14.2985	15.4343	15.2412	16.7117
uc001foh.3	Q8WWB7	C1orf85		318	281	203	426	89	149		19.7371	20.9688	18.2449	21.316	17.1275	39.8249
uc001fol.2	P49368	CCT3		4863	3787	3590	13501	3429	1875		227.052	212.851	242.72	508.191	496.406	376.994
uc001fpc.3	Q14814	MEF2D		1267	1176	652	841	391	143		21.2192	23.5544	15.8121	11.355	20.3038	10.3134
uc001fph.3	Q8NCW5	APOA1BP		1910	1570	1494	1418	307	171		167.615	166.185	189.854	100.322	83.5347	64.6232
uc001fpl.3	E9PAV9	GPATCH4		744	818	673	1455	290	276		33.9634	45.2644	44.488	53.5477	41.0473	54.2575
uc001fps.1	Q9H9L3	ISG20L2		233	143	285	477	72	150		11.1757	8.45481	19.795	18.445	10.7078	30.983
uc001fpu.3	Q96FB5	RRNAD1		542	510	281	273	76	36		23.499	26.4677	17.642	9.54231	10.2168	6.7215
uc001fpx.1	Q96A35	MRPL24		1189	947	1005	1260	272	166		126.179	121.6	154.441	107.799	89.5	75.8624
uc001fpy.4	P51858	HDGF		3020	3345	3086	2813	599	376		124.463	167.681	184.17	93.4636	76.5435	66.7319
uc001fqa.3	Q92733	PRCC		1779	2007	1640	2490	694	371		82.4349	112.774	110.045	93.0196	99.7111	74.0324
uc001fqd.2	Q9NP31	SH2D2A		100	66	48	99	85	93		5.98389	4.68715	4.15925	4.77594	15.7707	23.9651
uc001fqr.2	P41162	ETV3		378	238	395	551	194	223		18.5743	14.329	28.1066	21.8279	29.5578	47.1888
uc001ftg.3	Q16666	IFI16		1255	1060	897	1941	492	263		45.1576	45.9195	46.7379	56.3057	54.8909	40.7526
uc001ftj.1	O14862	AIM2		195	134	240	619	199	189		12.9267	10.9737	23.0384	33.0813	40.9028	53.9543
uc001ftz.1	Q9BVJ7	DUSP23		594	643	433	413	80	63		85.3063	111.469	90.0477	47.8173	35.6232	38.9626
uc001fun.1	P37802	TAGLN2		8371	7130	5691	5477	1511	984		605.513	619.767	596.108	319.396	338.891	306.517
uc001fvk.3	Q15121	PEA15		782	616	632	1933	768	288		31.1581	29.6467	36.4646	62.0921	94.8799	49.4162
uc001fvv.4	P53621	COPA		3912	3152	2744	7944	1745	963		67.9216	65.8015	68.9895	111.196	93.9405	72.0025
uc001fvx.3	Q92542	NCSTN		1506	1014	844	2181	841	559		50.478	40.5265	40.9647	58.9349	87.4021	80.6866
uc001fwn.3	P09326	CD48		3937	2276	2245	7060	1518	448		361.965	248.935	298.888	523.295	432.735	177.375
uc001fwq.3	Q9NQ25	SLAMF7		6058	4309	3318	15589	5827	3455		224.297	190.242	177.893	465.32	668.94	550.877
uc001fwu.3	Q9HBG7	LY9		2305	1530	780	1624	520	231		92.2892	72.2047	45.2236	52.4211	64.5553	39.8295
uc001fxi.3	P22415	USF1		565	372	544	734	189	189		30.9304	24.7676	43.1247	32.3946	32.081	44.5566
uc001fxl.3	Q7Z6I6	ARHGAP30		3431	2695	2171	1738	500	205		76.2769	71.8212	69.8911	31.1503	34.466	19.6263
uc001fxu.3	Q9UHV9	PFDN2		1211	907	843	1945	423	243		185.564	166.934	187.054	240.276	200.974	160.35
uc001fxv.2	Q86X76	NIT1		289	104	163	391	151	158		18.7289	7.97404	15.2965	20.4282	30.3416	44.0944
uc001fxz.3	O75618	DEDD		230	237	164	344	127	41		9.84607	12.2218	10.1664	11.8723	16.8573	7.55843
uc001fyd.4	Q9Y3C8	UFC1		2366	2155	2289	2317	547	330		207.447	229.607	290.622	163.779	148.706	124.6
uc001fys.2	O60512	B4GALT3		2301	2394	1606	5192	1586	954		96.5705	121.008	97.603	175.672	206.386	172.42
uc001fyw.3	O75306	NDUFS2		2367	1515	1505	2539	585	581		112.708	86.2706	103.772	97.467	86.3693	119.136
uc001fzd.3	Q969M1	TOMM40L		151	235	151	310	99	111		5.54692	10.5117	8.03233	9.18071	11.2761	17.5594
uc001gag.3	Q99643	SDHC		1443	991	1131	1896	529	580		49.774	41.2255	56.4922	52.7247	56.577	86.1542
uc001gbe.3	A6NC03	FCRLA		632	365	391	675	243	257		26.3111	18.1663	23.5716	22.6551	31.3673	46.0752
uc001gbo.3	Q9UNI6	DUSP12		530	846	321	731	133	125		41.7445	80.3036	36.6115	46.4173	32.4805	42.398
uc001gbs.3	P18850	ATF6		1202	900	754	2105	561	389		15.6701	14.0503	14.2341	22.1238	22.6767	21.8389
uc001gcc.2	Q8TAS1	UHMK1		1129	1579	766	1121	313	208		13.0129	21.951	12.785	10.4166	11.186	10.3242
uc001gce.4	Q16222	UAP1		836	637	661	678	64	80		35.3423	32.5078	40.4651	23.1078	8.38914	14.5644
uc001gdf.3	O14880	MGST3		1190	515	652	1526	446	299		77.1188	39.3823	61.1859	79.7275	89.6184	83.4444
uc001gdh.1	B9EKV4	ALDH9A1		802	790	730	869	249	149		31.5587	37.683	41.5966	27.568	30.3804	25.249
uc001gdj.4	Q9UM00	TMCO1		3178	2552	2391	3272	743	484		70.3185	68.0243	76.61	58.3672	50.9745	46.1184
uc001gdp.3	Q9BZX2	UCK2		797	573	710	642	77	78		15.936	13.8989	20.5574	10.3489	4.77375	6.71626
uc001gdt.1	Q9P215	POGK		1294	1696	849	658	167	124		33.0471	52.1824	31.3976	13.5477	13.224	13.6375
uc001gdw.3	Q96BN2	TADA1		352	299	214	242	98	57		15.4108	15.7212	13.5671	8.54157	13.3032	10.7466
uc001gel.3	O75629	CREG1		827	511	493	778	244	304		40.1759	29.6237	34.6814	30.4705	36.7535	63.5984
uc001gem.3	Q6JBY9	RCSD1		942	980	844	692	127	69		30.9827	39.067	40.1977	18.3491	12.9515	9.77306
uc001geo.3	O95297	MPZL1		545	309	235	476	150	159		10.7015	7.1636	6.68198	7.53519	9.13246	13.4449
uc001get.3	O95563	BRP44		988	504	634	1053	298	274		43.7814	26.6405	40.6829	37.6184	40.9447	52.2872
uc001gex.3	Q58WW2	DCAF6		486	409	169	370	129	97		13.2109	13.2127	6.65232	8.10846	10.8726	11.3548
uc001gfg.3	O75663	TIPRL		781	683	593	1886	410	221		25.3484	26.7487	27.8705	49.3493	41.2603	30.889
uc001gfi.4	O95562	SFT2D2		1156	784	864	1011	207	221		132.852	108.392	143.786	93.6705	73.7616	109.375
uc001gfy.3	Q9H2G9	BLZF1		157	195	102	306	109	94		6.66878	9.97949	6.27389	10.4787	14.3556	17.1944
uc001ggs.2	Q8IZE3	SCYL3		258	125	124	330	95	90		7.29962	4.18863	5.08033	7.52722	8.33399	10.9657
uc001ggv.3	Q92845	KIFAP3		441	276	208	429	92	82		14.4756	10.7416	9.88671	11.3526	9.36343	11.5911
uc001gha.2	Q5T7V8	GORAB		106	126	68	159	49	115		4.03707	5.78918	3.75025	4.882	5.78636	18.8613
uc001ghx.2	O75379	VAMP4		97	126	76	135	38	40		1.85109	2.90899	2.1002	2.07697	2.24848	3.28722
uc001ghz.3	Q8N6R0	METTL13		662	527	574	1128	256	218		19.1149	18.4272	24.0002	26.258	22.9193	27.1071
uc001giq.4	Q9UBS9	C1orf9		259	244	271	371	159	139		4.5056	5.17667	6.82672	5.20315	8.57627	10.4131
uc001giy.1	P30041	PRDX6		2535	1971	1416	2595	1041	774		149.33	138.753	120.788	123.238	190.138	196.346
uc001gjc.3	Q9Y2M5	KLHL20		171	148	179	448	175	68		4.85628	5.13295	7.36123	10.2571	15.4097	8.31628
uc001gjh.2	Q6PI48	DARS2		496	179	227	440	121	79		14.5741	6.12731	9.65863	10.423	11.0239	9.99631
uc001gju.4	Q5TC82	RC3H1		129	186	158	255	97	77		1.15409	2.03654	2.0469	1.83921	2.69074	2.96657
uc001gjx.3	Q5R372	RABGAP1L		514	439	314	453	88	77		16.7989	17.2086	14.8607	11.9359	8.91765	10.8373
uc001gkj.1	Q9HB71	CACYBP		2603	2134	2271	25649	6791	2754		83.6832	83.0602	105.723	664.774	676.934	381.277
uc001gkk.3	O60783	MRPS14		880	552	602	1196	316	226		40.359	30.3559	39.9802	44.2211	44.9359	44.6354
uc001gku.1	Q8NHY2	RFWD2		455	567	316	673	118	136		16.1358	24.2704	16.2277	19.2413	12.9751	20.7697
uc001gmd.3	Q9H497	TOR3A		3335	3785	3213	2283	622	652		154.609	213.034	215.695	85.3269	89.4085	130.167
uc001gmi.4	P42684	ABL2		215	200	106	171	49	40		1.77141	1.97008	1.26467	1.13584	1.25177	1.41923
uc001gml.3	P35610	SOAT1		701	591	539	1274	431	222		9.96258	10.1327	11.0926	14.597	18.9924	13.5869
uc001gnk.3	Q8NFQ8	TOR1AIP2		301	143	213	485	114	132		3.74253	2.12661	3.83503	4.86162	4.39494	7.06782
uc001gnq.3	Q5JTV8	TOR1AIP1		981	864	628	1050	489	295		25.3496	26.8008	23.4991	21.8742	39.1796	32.8274
uc001gnt.3	Q5VT06	CEP350		327	311	228	743	218	159		2.39066	2.74351	2.41376	4.37923	4.94168	5.00586
uc001gnz.3	O00391	QSOX1		1001	776	608	719	245	183		29.6965	27.5619	26.1195	17.1965	22.5365	23.3795
uc001gog.3	Q9BR61	ACBD6		1347	1625	1099	1722	361	92		81.9996	119.598	96.8794	84.5117	68.1396	24.1182
uc001goi.3	Q9UBH6	XPR1		571	682	286	244	103	47		6.61161	9.46735	4.79542	2.27772	3.69791	2.34359
uc001goq.2	Q95460	MR1		573	479	382	685	192	223		7.17162	7.20161	6.92335	6.91183	7.45097	12.0193
uc001got.4	Q5VY09	IER5		1325	1928	1523	12855	4527	2043		55.6563	98.6783	92.6378	435.322	589.6	369.555
uc001gpa.2	P15104	GLUL		1064	582	626	362	169	85		25.743	16.7594	21.9322	7.061	12.6781	8.85624
uc001gpl.4	O15492	RGS16		48	80	60	127	72	68		1.94161	3.98054	3.51449	4.14157	9.03032	11.8452
uc001gpr.3	Q08211	DHX9		2748	2118	2083	2855	444	324		59.5976	55.3451	65.4171	49.9181	29.8568	30.2601
uc001gqf.3	E9PEH2	SMG7		624	821	591	999	242	126		12.845	20.5231	17.6167	16.5788	15.4459	11.1694
uc001gqk.4	P19878	NCF2		522	403	286	469	212	274		22.8332	21.0631	18.1156	16.539	28.7528	51.613
uc001gql.3	O15511	ARPC5		6124	5604	3876	4917	1270	1012		303.96	333.904	278.583	196.753	195.449	216.309
uc001gqm.3	Q5SXQ6	RGL1		483	330	257	416	106	97		9.29302	7.57534	7.16032	6.45272	6.3236	8.037
uc001gqt.4	Q8WW01	TSEN15		604	805	526	2350	841	300		30.3466	48.974	38.2691	95.1876	131.014	64.9092
uc001gqv.1	Q9H246	C1orf21		679	512	224	196	71	43		6.48008	5.78165	3.09563	1.50802	2.10096	1.76723
uc001gra.3	Q9BZQ8	FAM129A		150	132	115	526	255	78		2.13056	2.26369	2.36532	6.02322	11.2303	4.77101
uc001grl.3	Q9Y6Y0	IVNS1ABP		618	379	413	826	160	57		14.4855	10.6385	14.018	15.6087	11.6283	5.75352
uc001gsc.3	P47712	PLA2G4A		308	282	325	761	151	117		10.3482	11.5786	15.812	20.6129	15.7304	16.9283
uc001gsi.1	Q08116	RGS1		608	542	418	3793	2462	1025		42.6316	45.7246	42.4418	214.413	535.26	309.502
uc001gsl.3	P41220	RGS2		470	760	503	5932	2854	1404		34.2491	67.3505	53.0774	348.492	644.843	440.587
uc001gsm.3	Q9Y5K5	UCHL5		436	250	283	1227	187	66		8.39694	5.76383	7.89243	19.0511	11.1667	5.47383
uc001gss.3	P10155	TROVE2		702	623	464	1258	357	180		21.2687	22.6728	20.3569	30.7272	33.5367	23.4849
uc001gsz.2	Q9NS18	GLRX2		194	118	187	779	215	237		25.4125	18.8232	35.4713	82.2665	87.3238	133.692
uc001gtb.3	Q6P1J9	CDC73		788	512	616	1684	522	212		13.0526	10.2171	14.7755	22.4882	26.8097	15.1224
uc001gun.4	Q8TDX7	NEK7		532	545	434	638	158	131		12.6659	15.6813	14.9625	12.2458	11.6636	13.431
uc001gve.3	Q9Y2X9	ZNF281		225	492	140	572	159	147		6.2864	16.6153	5.66418	12.8841	13.7742	17.6868
uc001gvk.3	Q08AD1	CAMSAP2		235	145	132	317	92	37		3.1449	2.31245	2.55801	3.42009	3.81747	2.13232
uc001gvs.2	O75037	KIF21B		621	781	641	841	301	242		6.14597	9.39814	9.18643	6.71019	9.23664	10.314
uc001gvy.3	Q9P0T7	TMEM9		1086	1135	801	829	179	45		69.4187	87.5354	74.1428	42.721	35.4771	12.3872
uc001gwz.3	Q96P70	IPO9		881	708	534	1027	230	135		7.59184	7.31075	6.6635	7.1348	6.14537	5.00977
uc001gxc.3	Q99595	TIMM17A		1590	1704	1303	1998	444	224		94.2836	122.154	111.885	95.5156	81.6339	57.2005
uc001gxd.3	Q9H4A4	RNPEP		857	572	477	525	163	285		34.9389	27.8045	28.1602	17.2555	20.6046	50.0363
uc001gxk.1	Q96BM9	ARL8A		677	435	778	1934	570	390		28.4008	22.4369	47.262	65.4092	74.1423	70.4563
uc001gyf.3	Q9UGL1	KDM5B		248	245	150	160	61	48		3.82219	4.54363	3.34766	1.98802	2.915	3.18577
uc001gyl.3	P47224	RABIF		380	203	207	292	86	121		11.5843	7.34416	9.1379	7.17644	8.12893	15.8849
uc001gyo.1	Q53G59	KLHL12		347	248	169	788	190	121		10.2265	8.69093	7.21233	18.7226	17.3621	15.3567
uc001gyq.4	Q96A54	ADIPOR1		1905	1622	1563	1544	525	348		87.7773	90.3305	104.288	57.3554	75.0059	69.0525
uc001gyt.2	Q9UHQ9	CYB5R1		812	1089	784	3147	1427	1186		48.6187	79.1596	67.9757	151.909	264.923	305.805
uc001gyu.1	Q1AE95	TMEM183B		450	586	438	955	364	240		19.9409	31.5591	28.1058	34.1174	50.0129	45.799
uc001gzq.3	P78543	BTG2		2366	2340	1906	2358	907	771		85.856	102.576	100.154	68.9826	102.05	120.482
uc001gzw.3	P23634	ATP2B4		369	178	137	335	210	260		4.15242	2.34574	2.23247	3.0392	7.32728	12.5997
uc001haa.3	Q8IWV1	LAX1		2092	1389	999	1009	350	370		62.7824	49.5024	43.4142	24.4122	32.5682	47.8179
uc001hac.3	O75152	ZC3H11A		282	257	164	837	156	92		5.80615	6.33929	4.8896	13.8933	9.95893	8.15717
uc001hai.3	P62304	SNRPE		1333	789	930	3319	617	555		84.7667	60.1433	85.6383	170.154	121.655	151.985
uc001hav.4	Q5SWA1	PPP1R15B		1642	1178	1049	2732	653	196		30.6222	26.3195	28.3288	41.0756	37.7594	15.741
uc001hba.3	O15151	MDM4		340	248	110	533	126	71		3.3192	2.86252	1.55502	4.1949	3.81394	2.98487
uc001hbu.2	Q15291	RBBP5		467	396	422	901	306	159		10.4151	10.7264	13.6286	16.1999	21.1601	15.2707
uc001hbw.3	Q6XUX3	DSTYK		269	230	142	136	73	67		3.34592	3.42526	2.55766	1.36377	2.81537	3.58882
uc001hdb.3	Q9H1E3	NUCKS1		3511	3204	2344	1901	282	197		53.4336	58.6091	51.6573	23.3242	13.307	12.9111
uc001hdy.3	A2RUF3	SRGAP2		180	126	46	105	38	40		2.9641	2.44584	1.0969	1.39396	1.94023	2.83656
uc001hdz.2	Q14164	IKBKE		509	363	232	366	100	64		14.4136	12.2219	9.51335	8.35558	8.7802	7.80455
uc001hed.3	Q8WWW0	RASSF5		2456	2574	2097	2901	809	688		66.7429	84.6471	82.5211	63.5571	68.167	80.5152
uc001heh.2	P41214	EIF2D		419	446	254	427	101	158		19.6563	25.1735	17.2548	16.1493	14.6912	31.9195
uc001hem.2	P49137	MAPKAPK2		860	939	651	396	148	179		28.3901	37.4357	31.12	10.5391	15.1488	25.4469
uc001hey.3	O60667	FAIM3		3381	2964	2293	4170	1198	741		107.814	113.607	105.882	107.203	118.45	101.756
uc001hfg.3	O60825	PFKFB2		376	391	183	236	57	61		5.22961	6.51877	3.68572	2.64627	2.45813	3.65363
uc001hfr.4	P08174	CD55		421	292	176	430	204	136		14.2127	11.7105	8.60396	11.7032	21.3538	19.7719
uc001hgj.3	P15529	CD46		3605	2725	2309	4478	1001	783		107.467	97.3444	99.6748	107.621	92.5239	100.518
uc001hgz.3	O75051	PLXNA2		469	140	95	135	51	51		4.03198	1.35518	1.18266	0.935662	1.35945	1.88811
uc001hho.3	Q9Y228	TRAF3IP3		1505	921	897	531	143	175		65.7728	48.0273	56.7665	18.7087	19.3774	32.9352
uc001hhr.2	Q68CQ4	DIEXF		407	343	471	554	90	63		4.7182	4.87575	7.90666	5.17764	3.23499	3.14511
uc001hio.1	Q9Y6M5	SLC30A1		1782	1459	1122	1304	636	537		86.8704	85.2848	79.204	51.2486	96.1324	112.733
uc001hiw.2	Q9NVH2	INTS7		529	442	455	1302	250	138		11.4702	11.6134	14.2862	22.7597	16.8076	12.8857
uc001hjn.3	Q96IY1	NSL1		508	386	333	642	195	139		3.80469	3.46826	3.61151	3.87641	4.52834	4.48314
uc001hjo.2	Q17R31	TATDN3		355	266	176	633	137	72		13.4943	12.0613	9.68777	19.3983	16.1469	11.786
uc001hjz.3	Q5VTE6	ANGEL2		378	439	429	739	189	109		7.99867	11.3349	13.1454	12.607	12.4004	9.93265
uc001hkm.3	P49454	CENPF		1201	682	769	780	60	85		11.4752	7.7838	10.6398	6.0083	1.77753	3.49742
uc001hlf.1	Q9NW75	GPATCH2		215	235	228	725	229	134		9.05422	12.092	13.9039	24.6145	29.9018	24.3013
uc001hlj.3	Q9Y3B9	RRP15		648	410	560	1197	224	219		8.2032	6.28881	10.2656	12.2164	8.79235	11.9389
uc001hmc.3	Q9NSE4	IARS2		392	325	218	278	73	75		10.8659	10.7921	8.75036	6.21247	6.27409	8.95268
uc001hnl.3	Q5JRA6	MIA3		1453	1210	778	2181	608	284		17.5968	17.5125	13.6439	21.2944	22.8308	14.8115
uc001hnn.3	Q96BJ3	AIDA		204	265	266	272	89	88		6.67616	10.615	12.6057	7.17638	9.03098	12.402
uc001hnq.1	Q5VW32	BROX		243	197	156	402	74	111		14.2208	13.8854	13.22	18.9663	13.4276	27.9739
uc001hob.4	P17655	CAPN2		1449	1014	1328	1536	353	529		40.8674	34.7131	54.2371	34.9253	30.8697	64.2506
uc001hoh.2	Q9NVF7	FBXO28		617	430	421	849	270	102		11.1392	9.31968	11.0063	12.3571	15.1141	7.93015
uc001hoj.3	O15121	DEGS1		1475	1125	979	1744	461	412		70.3361	64.3561	67.6019	67.0459	68.161	84.605
uc001hok.3	O15381	NVL		305	325	362	909	118	265		10.2579	13.3953	17.6302	24.647	12.3052	38.3811
uc001hom.1	Q9P003	CNIH4		284	223	236	789	173	192		8.86656	8.42548	10.6694	19.8588	16.7468	25.8137
uc001hop.4	Q9H7D7	WDR26		992	960	537	1360	602	521		14.2008	16.467	11.1318	15.6957	26.7207	32.1183
uc001hoy.3	Q14739	LBR		2173	1900	1721	2921	790	391		55.9166	59.0199	64.1286	60.5972	63.0314	43.3282
uc001hpg.3	P49458	SRP9		2770	1558	2134	4723	881	903		182.152	123.289	203.207	250.387	179.63	255.714
uc001hpk.3	P07099	EPHX1		784	545	602	650	187	204		46.4056	38.8522	51.5989	31.0176	34.3198	51.9993
uc001hpm.2	O94886	TMEM63A		1674	1343	1156	1810	348	179		36.9818	35.667	36.9811	32.2367	23.8375	17.0294
uc001hpq.3	Q96C36	PYCR2		2981	2161	1972	3284	752	561		173.217	150.58	165.93	153.841	135.486	140.38
uc001hpu.4	Q6IQ49	C1orf55		1200	1162	1302	2307	659	479		29.4463	34.7774	46.2647	45.6391	50.1399	50.6171
uc001hpw.3	P84243	H3F3B		14767	9138	10141	11510	1841	1359		1367.9	1014.43	1360.29	859.56	528.766	542.117
uc001hpy.3	Q9H3P7	ACBD3		1536	1062	986	3390	663	359		42.3855	35.0948	39.3997	75.4163	56.7268	42.6612
uc001hqd.4	P09874	PARP1		11849	10965	10052	10410	2016	1435		292.509	327.437	359.335	207.18	154.311	152.553
uc001hqn.1	Q8NI60	ADCK3		736	788	824	868	176	155		24.762	32.3401	40.1444	23.5433	18.3599	22.457
uc001hrb.3	Q9H9V9	JMJD4		339	474	353	611	145	52		12.8513	21.8451	19.3782	18.6736	17.0437	8.48914
uc001hrf.2	Q5SQN1	SNAP47		341	263	207	442	94	88		14.1723	13.0993	12.458	14.8098	12.1133	15.7501
uc001hrr.3	P84077	ARF1		8591	7844	7078	12938	3630	1611		428.353	472.67	511.044	520.074	561.195	345.913
uc001hrx.3	Q9BU76	C1orf35		425	342	317	321	126	66		32.4104	31.4396	35.0062	19.7352	29.793	21.6747
uc001hrz.4	Q7Z7F7	MRPL55		817	712	687	1631	463	171		92.9162	98.0017	113.14	149.542	163.267	83.7487
uc001hsl.4	Q5T440	IBA57		219	221	81	157	69	75		2.72573	3.28122	1.45987	1.57535	2.66279	4.01987
uc001htb.3	Q5TA31	RNF187		2460	1716	1394	1085	358	349		77.2432	64.2959	63.3837	27.4659	34.8543	47.1914
uc001htn.3	Q8WUM0	NUP133		654	547	340	903	186	70		15.4286	15.4067	11.615	17.1742	13.6054	7.11148
uc001htp.4	Q9NRK6	ABCB10		477	332	364	239	47	56		12.1662	10.2015	13.444	4.91443	3.71691	6.15087
uc001htw.3	Q14746	COG2		806	496	435	1098	246	117		26.7873	19.631	20.935	29.4195	25.35	16.7453
uc001huf.4	Q8NBP0	TTC13		562	283	320	503	110	117		16.8096	10.0642	13.8599	12.1291	10.2015	15.0702
uc001hul.3	Q8NDD1	C1orf131		164	130	101	274	58	72		11.2429	10.6879	10.0264	15.1434	12.3285	21.2559
uc001hup.4	O15228	GNPAT		691	527	394	791	135	112		25.3646	23.1353	20.9429	23.4081	15.365	17.7044
uc001huq.3	Q8IYI6	EXOC8		821	1085	822	1156	409	301		15.8458	25.4578	22.9738	17.9874	24.4761	25.0178
uc001hur.3	Q9H040	C1orf124		180	159	271	436	125	235		6.32412	6.95597	13.7875	12.3496	13.6171	35.5556
uc001huv.2	Q9GZT9	EGLN1		623	465	163	372	170	79		8.63572	7.59385	3.27181	4.15713	7.30648	4.71574
uc001huw.3	Q99598	TSNAX		589	367	385	1362	424	203		21.8735	16.335	20.704	40.7775	48.8223	32.4647
uc001hwc.3	Q5JTJ3	C1orf31		234	422	149	816	262	176		35.6896	77.7103	32.908	100.336	123.901	115.598
uc001hwd.3	Q13395	TARBP1		174	213	117	152	59	48		3.3367	4.92341	3.24896	2.34991	3.50807	3.96389
uc001hwf.3	Q7Z5L9	IRF2BP2		1633	2087	1060	1658	573	374		34.8097	53.5756	32.7197	28.493	37.8719	34.3319
uc001hwl.3	Q15388	TOMM20		2870	1831	1967	4461	934	468		83.4082	63.8006	82.7791	104.52	84.1632	58.5713
uc001hwn.3	P42696	RBM34		555	335	288	858	224	117		26.5814	19.0939	19.9741	33.1293	33.2645	24.1314
uc001hwq.3	Q4LE39	ARID4B		721	543	405	974	296	158		11.6909	10.5271	9.50947	12.7324	14.8817	11.0327
uc001hwv.3	O95749	GGPS1		193	166	179	417	85	55		6.91924	7.21934	9.29275	12.0525	9.44863	8.49135
uc001hxa.1	Q15813	TBCE		191	192	128	772	158	115		9.59635	11.6331	9.31263	31.2701	24.6138	24.8819
uc001hxc.2	Q8NCR0	B3GALNT2		337	208	219	341	98	83		7.02382	5.18461	6.60963	5.72978	6.33313	7.44962
uc001hxt.3	Q86YB8	ERO1LB		60	95	55	175	89	136		1.16789	2.24533	1.55025	2.74617	5.37142	11.3999
uc001hxy.2	O00214	LGALS8		158	71	85	823	284	157		2.47544	1.31609	1.92843	10.3952	13.7963	10.5927
uc001hyd.2	Q9H583	HEATR1		663	612	926	1816	283	234		7.68773	8.7616	15.5484	16.9762	10.1747	11.6846
uc001hyi.4	Q99707	MTR		957	532	586	571	136	79		8.91693	5.91214	7.90663	4.28923	3.92908	3.16988
uc001hyx.3	P07954	FH		2292	1551	2126	3938	739	395		120.769	99.1721	162.216	167.285	120.735	89.6295
uc001iaj.3	P30520	ADSS		1010	775	561	821	217	113		35.7149	32.7614	28.7264	23.4051	23.7923	17.2076
uc001iao.3	Q9BSY9	PPPDE1		489	405	400	609	124	43		11.756	11.7756	13.9251	11.8034	9.24315	4.45175
uc001iar.3	Q5RI15	FAM36A		719	386	489	236	69	52		27.0381	17.3581	26.6285	7.15483	8.04536	8.421
uc001iba.1	Q00839	HNRNPU		12931	9646	7978	15745	3988	2131		187.375	167.299	167.403	183.934	179.177	132.977
uc001ibn.3	Q9H5Q4	TFB2M		602	453	412	855	169	94		33.1589	30.0006	32.8618	37.9673	28.8629	22.2969
uc001ibp.3	Q6PJW8	CNST		347	256	321	583	184	80		6.52325	5.83857	8.73835	8.83574	10.7251	6.47645
uc001ibv.2	Q8WYP5	AHCTF1		980	1010	714	1703	279	122		11.1699	13.8789	11.7845	15.6487	9.86	5.98821
uc001ico.3	Q96IT1	ZNF496		216	192	119	111	48	40		8.75166	9.33111	6.9819	3.62576	6.03013	6.97926
uc001iew.1	Q7L8J4	SH3BP5L		578	609	372	797	254	242		17.8695	22.6595	16.654	19.8648	24.3482	32.2191
uc001ifs.1	Q92615	LARP4B		622	392	573	1120	275	148		10.8492	8.30597	14.4727	15.7494	14.8726	11.1168
uc001ift.3	Q9BZE4	GTPBP4		1170	708	622	1799	338	172		45.7286	32.8719	35.2032	56.6857	40.9607	28.9496
uc001igf.1	Q9Y2I8	WDR37		264	173	162	301	96	77		5.63241	4.42668	5.0049	5.17722	6.35053	7.07446
uc001iha.3	Q99612	KLF6		1368	1255	947	2109	608	484		28.8668	31.8763	28.937	35.8781	39.7801	43.9816
uc001iia.3	Q7Z628	NET1		298	303	402	870	240	216		8.62737	10.7943	16.853	20.3058	21.5438	26.9295
uc001iij.3	Q5VWN6	FAM208B		173	364	176	378	55	90		1.97298	5.05057	2.90655	3.47542	1.94486	4.42009
uc001iil.4	P50395	GDI2		2020	1525	1527	3343	631	442		82.3871	74.9155	90.1856	109.922	79.7969	77.6324
uc001iit.3	Q8NFZ0	FBXO18		949	622	492	709	153	95		25.2183	19.6786	18.9323	15.1892	12.6063	10.8714
uc001ijb.3	Q96I25	RBM17		521	550	428	1010	220	89		15.3683	19.6418	18.282	24.0188	20.1215	11.3056
uc001ije.3	Q16875	PFKFB3		138	264	41	127	134	168		2.98434	6.85988	1.28394	2.21418	8.9851	15.6456
uc001ijn.2	Q5VUG0	SFMBT2		160	509	256	391	102	61		1.96162	7.62017	4.5449	3.86466	3.87742	3.2206
uc001ijt.3	O60870	KIN		66	119	114	260	57	37		1.01545	2.25778	2.53985	3.22497	2.71917	2.45147
uc001iju.3	P36542	ATP5C1		2593	1876	1340	3677	1025	416		222.589	191.883	166.569	254.469	272.818	153.782
uc001ikl.4	E9PC62	CELF2		2160	2102	1286	2622	678	456		26.6012	31.055	22.9339	26.0327	25.8896	24.1838
uc001ilb.3	Q9HAU5	UPF2		395	257	195	372	88	73		7.47273	5.77257	5.34203	5.67368	5.16194	5.94727
uc001ilj.3	Q9UKK9	NUDT5		791	540	541	1328	267	158		64.6302	52.92	64.0097	87.4776	67.6424	55.5941
uc001ill.3	O75794	CDC123		866	659	724	2004	528	275		55.0341	50.6127	66.6259	102.672	104.039	75.2592
uc001ilx.1	Q96CV9	OPTN		1159	768	746	866	273	153		33.7727	26.7858	31.4783	20.3442	24.6657	19.1994
uc001imf.3	O14832	PHYH		239	130	142	173	73	41		14.6035	9.4633	12.5643	8.52208	13.8303	10.7884
uc001imk.3	P49903	SEPHS1		463	217	244	371	85	47		13.9717	7.76173	10.6622	9.02571	7.95308	6.10771
uc001imp.3	Q99633	PRPF18		451	251	255	572	184	118		26.0218	17.2086	21.3055	26.6071	32.9175	29.3194
uc001ina.1	Q9H098	FAM107B		1126	1752	845	4117	1419	705		29.2656	55.0194	31.8029	86.2661	114.354	78.908
uc001inf.3	Q0VDF9	HSPA14		280	242	137	522	100	38		15.252	15.7823	10.8063	22.9233	16.8895	8.91382
uc001inx.4	P78345	RPP38		193	350	118	298	69	37		16.0902	35.2234	14.2454	20.029	17.8361	13.2837
uc001ioc.1	P53708	ITGA8		1934	1034	987	1145	343	205		58.3433	36.9391	43.1163	27.8471	32.0832	26.6318
uc001iod.1	Q9H8M7	FAM188A		60	67	80	254	49	54		2.48527	3.42208	4.79846	8.48194	6.29313	9.63226
uc001iol.3	Q15404	RSU1		474	559	454	1061	166	114		12.4247	17.7944	17.2327	22.4214	13.4916	12.8684
uc001iou.2	P08670	VIM		9673	5791	4195	2009	772	527		445.497	315.062	279.773	74.594	110.243	104.522
uc001ipj.2	Q92783	STAM		136	83	141	577	183	231		3.4482	2.58433	5.17681	11.7942	14.3864	25.2219
uc001irc.3	Q96KC8	DNAJC1		2730	1943	1876	2181	514	401		128.438	109.702	127.807	82.7231	74.9796	81.2434
uc001irl.4	P48426	PIP4K2A		397	340	311	436	110	128		10.1891	10.5485	11.5584	9.02138	8.75362	14.1472
uc001iru.4	Q5T5P2	KIAA1217		412	398	272	451	188	115		5.22705	6.06945	4.9971	4.61292	7.39547	6.28304
uc001isb.2	Q5T5U3	ARHGAP21		169	269	126	121	47	47		2.31971	4.46266	2.50443	1.33898	2.0003	2.77817
uc001isy.3	Q8IZP0	ABI1		710	578	362	1387	346	195		19.1675	18.6146	14.1516	30.1872	28.9622	22.6701
uc001itj.3	Q96TA2	YME1L1		1148	943	1235	2379	586	337		26.7174	26.7852	41.6208	44.6362	42.2863	33.775
uc001itv.3	Q9NP72	RAB18		398	499	394	1073	370	136		14.0334	21.3842	20.1172	30.5015	40.4512	20.6506
uc001iuf.3	Q9BTA9	WAC		476	566	225	807	249	214		8.4555	12.0587	5.78768	11.557	13.7145	16.3704
uc001ivv.4	Q5VZ84	ZEB1		43	125	51	279	99	48		0.713585	2.52145	1.22557	3.73268	5.09402	3.43029
uc001iwe.4	P33176	KIF5B		600	578	416	1038	341	237		10.0229	11.6322	10.063	13.9792	17.6623	17.0492
uc001iwg.1	Q9H2F5	EPC1		213	160	151	333	65	75		7.19324	6.49392	7.38434	9.06628	6.80623	10.9073
uc001iwt.4	P05556	ITGB1		1200	667	559	1521	588	449		30.5039	20.0319	20.5767	31.1705	46.3447	49.1511
uc001ixw.3	Q13617	CUL2		372	330	232	719	170	92		8.6453	9.19947	7.80755	13.4712	12.25	9.20741
uc001iyb.3	Q03060	CREM		115	124	44	324	361	108		5.08913	6.57249	2.81961	11.5593	49.5338	20.5817
uc001iyw.4	Q8ND76	CCNY		65	51	78	78	44	76		1.61678	1.58152	2.80946	1.56413	3.39344	8.14076
uc001jaj.3	Q14692	BMS1		659	683	698	1349	308	178		8.05532	10.1747	12.355	13.2938	11.6734	9.36979
uc001jan.3	Q8N6G5	CSGALNACT2		221	263	159	513	157	96		5.83962	8.39006	6.08386	10.9282	12.863	10.9239
uc001jas.2	P52597	HNRNPF		1614	1649	2088	2456	294	228		59.9386	75.1376	112.286	73.5312	33.8532	36.4629
uc001jbo.3	Q9H2L5	RASSF4		839	878	589	853	122	168		33.0809	41.6918	33.6295	27.1146	14.915	28.5257
uc001jje.3	Q86VZ5	SGMS1		181	242	39	175	69	39		4.74444	7.57965	1.48034	3.69815	5.60796	4.40234
uc001jkc.4	Q9NZ45	CISD1		585	289	265	1093	244	153		27.7347	16.1558	18.1929	41.776	35.8679	31.2371
uc001jke.2	P51668	UBE2D1		109	68	113	580	169	61		4.03875	3.09025	6.06302	17.3256	19.4158	9.73337
uc001jkf.3	Q00059	TFAM		525	497	530	694	166	115		26.6771	30.7696	38.9983	28.4302	26.1539	25.1646
uc001jks.4	Q16204	CCDC6		145	85	110	193	52	74		2.4484	1.74286	2.68966	2.62731	2.72249	5.38095
uc001jld.3	P06493	CDK1		784	436	785	837	97	46		40.3168	27.3862	58.4561	34.7005	15.4665	10.1869
uc001jlt.2	Q14865	ARID5B		498	334	316	464	156	111		6.16935	4.95485	5.66875	4.63413	5.99216	5.92169
uc001jmg.3	Q96SZ5	ADO		330	294	224	153	55	49		8.71745	9.34613	8.56867	3.25842	4.50492	5.57422
uc001jmj.4	Q96F24	NRBF2		178	79	148	339	113	37		9.23564	4.98511	11.1198	14.1803	18.1792	8.26726
uc001jmn.3	Q15652	JMJD1C		281	206	175	524	180	70		3.16286	2.77536	2.85234	4.75494	6.28196	3.39301
uc001jmt.3	Q6NUK4	REEP3		291	383	283	318	50	43		5.49994	8.78714	7.74535	4.84542	2.93011	3.49982
uc001jnw.4	P31942	HNRNPH3		1026	928	522	1778	352	230		41.8461	45.2205	30.8296	58.4628	44.5143	40.3969
uc001joi.3	P16260	SLC25A16		154	63	79	174	42	46		6.74522	3.26829	5.01063	6.14419	5.70392	8.67653
uc001joo.3	Q8IX12	CCAR1		333	289	336	662	128	79		8.49117	8.98206	12.4066	13.6088	10.12	8.67487
uc001jov.1	Q9NR30	DDX21		2158	1784	2049	4133	474	356		51.1181	51.3246	70.2838	78.9276	34.8137	36.315
uc001joy.3	Q96EK5	KIAA1279		527	357	419	477	131	81		20.3708	16.6392	23.4532	14.8647	15.7006	13.4833
uc001joz.3	P10124	SRGN		5330	5017	4289	18387	8439	5629		418.134	475.383	487.23	1162.89	2052.71	1901.65
uc001jpb.3	O75436	VPS26A		411	273	296	861	297	223		14.9693	11.9513	15.6114	25.2816	33.5402	34.9767
uc001jpe.1	Q8IYB8	SUPV3L1		236	229	202	793	229	169		9.38421	11.0502	11.6313	25.4214	28.2338	28.9391
uc001jqp.2	Q9BRQ8	AIFM2		213	206	224	996	287	222		6.45331	7.63223	9.82745	24.3278	26.9609	28.9647
uc001jqv.1	Q15181	PPA1		2786	1801	2026	3814	569	497		210.502	163.51	221.668	232.324	133.302	161.712
uc001jrb.3	Q13542	EIF4EBP2		866	938	763	442	165	100		11.3123	14.8523	14.4327	4.65473	6.68291	5.6253
uc001jrd.4	Q9ULE6	KIAA1274		1407	1031	913	636	123	117		30.2941	26.6103	28.4659	11.0398	8.21141	10.8483
uc001jrm.3	O95470	SGPL1		318	262	130	274	89	43		5.42265	5.30913	3.2101	3.76682	4.70569	3.15766
uc001jsm.3	P07602	PSAP		17052	13262	13008	21704	7773	5900		594.434	557.039	656.642	609.969	840.167	885.713
uc001jsx.1	Q9NX09	DDIT4		384	652	596	16807	3260	1186		21.5617	44.9143	48.4604	760.819	567.567	286.78
uc001jta.2	Q9NXW2	DNAJB12		452	513	365	602	217	53		10.1985	14.0024	11.9256	10.9505	15.1812	5.14976
uc001jtg.3	P13674	P4HA1		2959	1855	901	2280	1461	603		102.281	75.321	45.0988	63.5368	156.585	89.7595
uc001jtn.3	O95905	ECD		539	283	356	574	96	99		23.7033	14.8685	22.6704	20.3503	13.09	18.7485
uc001jtr.3	Q8WXX5	DNAJC9		1233	1172	991	561	96	93		72.4591	83.1866	84.3322	26.5786	17.4924	23.5356
uc001jtz.2	P20073	ANXA7		1400	1131	992	4055	1147	669		62.4887	60.7223	64.1173	145.917	158.74	128.592
uc001juf.3	Q8N1F0	PPP3CB		324	128	149	314	100	47		10.1186	4.67614	6.73831	7.90577	9.6833	6.32099
uc001jux.3	P53992	SEC24C		1505	1186	1549	1983	397	305		33.211	31.8939	49.4979	35.2783	27.1634	28.984
uc001jvc.4	Q96BP2	CHCHD1		1542	1364	955	981	239	134		179.733	190.695	161.189	92.1832	86.3753	67.2605
uc001jvj.3	A7E2V4	KIAA0913		273	206	99	283	74	45		4.50914	4.02782	2.36786	3.7684	3.78975	3.20078
uc001jvm.2	Q13555	CAMK2G		159	124	49	372	116	66		4.09682	3.79709	1.82825	7.72738	9.26736	7.32329
uc001jwh.3	Q9Y2T2	AP3M1		534	374	393	1352	347	180		10.2462	8.64201	10.9195	20.9141	20.6443	14.8733
uc001jwi.3	P55263	ADK		570	612	371	608	76	72		27.4737	35.5237	25.8944	23.6258	11.3581	14.9447
uc001jxb.3	Q86VU5	COMTD1		957	930	630	545	109	43		96.559	112.849	92.0473	44.332	34.1001	18.6837
uc001jxg.3	Q96F45	ZNF503		52	109	51	263	102	40		1.60814	4.12079	2.28392	6.55718	9.78071	5.32714
uc001jzk.3	Q8TDM6	DLG5		78	59	69	75	55	56		1.02597	0.953125	1.31426	0.795322	2.24312	3.17207
uc001jzn.3	O14802	POLR3A		292	200	248	553	117	66		4.3294	3.59697	5.32459	6.61012	5.37872	4.21406
uc001jzs.3	E7EPK6	RPS24		6050	4370	3211	11215	2531	1516		211.428	182.003	162.494	315.97	274.251	228.149
uc001kaf.2	Q9ULJ6	ZMIZ1		761	549	393	475	168	186		9.90913	8.51337	7.41026	4.98637	6.7828	10.4298
uc001kai.3	P30405	PPIF		1562	1320	934	1348	423	420		69.8463	70.7325	60.4783	48.5951	58.6478	80.8769
uc001kbt.1	P50995	ANXA11		3354	2330	2451	3636	1445	749		132.777	110.905	140.505	116.044	177.368	127.689
uc001kcs.1	Q9H3K2	GHITM		4366	3329	3634	8750	2713	1392		175.38	161.602	211.384	283.364	337.905	240.796
uc001kdo.3	Q7Z5K2	WAPAL		900	754	633	1806	398	213		14.0491	14.1575	14.3087	22.7282	19.2637	14.3186
uc001kdy.3	P36894	BMPR1A		358	200	114	706	1991	3832		9.73957	6.39307	4.49109	15.4847	167.949	448.947
uc001keh.3	P00367	GLUD1		211	212	192	293	75	53		5.97156	7.29002	7.86859	6.68518	6.58136	6.45943
uc001keu.3	Q9UNW1	MINPP1		534	367	260	970	366	247		18.1334	14.8077	12.785	26.5551	38.536	36.1199
uc001kez.1	Q8NBU5	ATAD1		719	622	481	1669	344	162		23.313	24.2537	22.5842	43.6281	34.5841	22.6203
uc001kfb.3	P60484	PTEN		414	411	285	538	103	125		7.34222	8.77507	7.31917	7.69218	5.66387	9.54662
uc001kfe.3	Q5VYX0	RNLS		108	99	54	118	47	60		4.39756	4.84845	3.18399	3.87356	5.93383	10.5209
uc001khd.2	E9PB02	RPP30		458	437	400	798	180	85		9.99685	11.5482	12.6429	14.0424	12.182	7.98968
uc001khp.3	Q9H2K2	TNKS2		489	471	322	691	223	70		7.66743	8.89215	7.31117	8.73492	10.8416	4.72663
uc001khr.3	O14981	BTAF1		192	197	221	841	155	47		2.68372	3.37179	4.4732	9.47702	6.71764	2.82909
uc001khx.1	Q9NX47	MARCH5		325	243	280	553	174	229		8.14364	7.38174	10.1597	11.1712	13.5186	24.7106
uc001kia.3	P14735	IDE		561	544	435	1604	388	170		9.36032	10.9665	10.5101	21.5761	20.0728	12.2149
uc001kil.2	O43174	CYP26A1		451	340	268	954	251	166		20.9378	18.9044	18.0169	35.7061	36.1307	33.1875
uc001kjq.1	Q8WTT2	NOC3L		460	319	425	1042	209	102		13.1701	11.0981	17.6202	24.0514	18.5536	12.5761
uc001kkh.3	O00151	PDLIM1		1953	1315	978	1522	322	98		132.41	106.03	96.0167	83.1903	67.6897	28.6126
uc001kkz.3	P54886	ALDH18A1		545	547	442	807	97	135		15.4821	18.7812	18.1821	18.4819	8.54384	16.515
uc001klb.4	Q6NUS6	TCTN3		321	251	217	262	91	46		11.5292	10.852	11.2861	7.58638	10.1341	7.11482
uc001kls.4	Q8WV28	BLNK		460	213	240	1218	438	313		24.8231	13.583	18.7543	52.989	73.2861	72.737
uc001kmm.4	Q9HD45	TM9SF3		1651	1521	1414	2908	823	334		26.4523	29.4953	32.8062	37.5622	40.8851	23.045
uc001knf.3	Q5JTH9	RRP12		1053	1177	960	1915	381	194		23.4047	31.7248	30.8983	34.3149	26.2571	18.569
uc001knh.3	P18669	PGAM1		1004	847	427	829	258	114		57.4236	57.6889	35.3651	38.2253	45.7536	28.0785
uc001kni.3	Q9Y3B2	EXOSC1		413	230	348	1578	361	225		35.3295	23.7826	43.1079	108.826	95.751	82.8863
uc001knk.3	Q969W1	ZDHHC16		285	590	226	266	88	42		15.5847	39.0597	17.8959	11.7267	14.9206	9.89045
uc001kog.1	Q9BTU6	PI4K2A		284	217	251	480	153	135		6.67587	6.18205	8.54385	9.09643	11.1514	13.6658
uc001kol.2	Q5T4F4	ZFYVE27		283	124	198	347	122	57		9.13092	4.8097	9.25088	9.02604	12.205	7.91982
uc001kpr.3	P17174	GOT1		950	669	509	2252	509	319		43.9381	36.876	34.0899	83.9704	72.9935	63.5362
uc001kqb.4	Q7KZN9	COX15		559	313	351	734	161	104		7.152	4.77668	6.50298	7.57097	6.3869	5.73009
uc001kqp.3	O15111	CHUK		123	79	109	292	127	200		3.43364	2.68207	4.40622	6.57162	10.9926	24.0432
uc001kqq.1	Q69YN2	CWF19L1		356	273	311	583	148	120		13.301	12.3846	16.8262	17.5607	17.1453	19.3076
uc001kqw.1	Q6QNY1	BLOC1S2		500	372	682	1844	521	409		25.1213	23.1297	49.6189	74.6919	81.1632	88.4929
uc001kqy.3	O00767	SCD		6498	3855	3312	4480	894	492		116.906	82.2701	86.2853	64.9793	49.8704	38.1184
uc001kri.1	O95169	NDUFB8		2447	1968	1614	2674	1022	257		350.91	338.707	335.162	309.145	454.424	158.711
uc001krj.4	Q9NWT6	HIF1AN		274	202	224	276	109	100		3.89971	3.47713	4.61657	3.16687	4.81013	6.12907
uc001ksa.1	C9J5Q3	MRPL43		770	445	416	485	186	140		84.7303	58.2331	66.2874	43.0259	63.4614	66.342
uc001ksf.2	Q96RR1	C10orf2		370	394	338	443	63	63		10.0521	12.9764	13.2973	9.70288	5.30696	7.37072
uc001kti.2	Q9UGP5	POLL		190	134	76	211	60	40		6.68979	5.60007	3.87492	5.98937	6.55026	6.06501
uc001ktn.3	Q9BVM2	DPCD		444	428	280	352	117	61		54.6665	63.2768	49.9214	34.9399	44.6656	32.3431
uc001ktt.3	O75607	NPM3		396	258	248	606	104	39		44.4202	34.5936	40.2835	54.8022	36.1716	18.8392
uc001ktv.2	O60502	MGEA5		2112	1600	1181	1688	630	351		39.9401	36.135	32.3411	25.7352	36.9406	28.5848
uc001kuj.3	Q86YV9	HPS6		409	388	314	174	64	84		15.0582	17.2543	16.7405	5.16462	7.30596	13.3181
uc001kum.3	Q5VV67	PPRC1		836	571	700	704	133	66		15.4068	12.7221	18.6808	10.4597	7.59989	5.23797
uc001kuo.2	Q14978	NOLC1		3016	3373	3052	4312	553	500		75.3809	102.499	110.46	86.8858	42.8553	53.8162
uc001kux.2	Q92538	GBF1		1046	709	721	1923	601	393		15.9858	13.014	15.9561	23.6931	28.479	25.8647
uc001kvb.3	Q00653	NFKB2		2612	1762	1376	2715	1201	497		82.4634	66.2273	62.9066	69.1031	117.565	67.5705
uc001kvk.2	Q9H469	FBXL15		285	495	219	182	47	72		11.87	24.9359	13.2081	6.11106	6.06949	12.9137
uc001kvn.2	Q9H467	CUEDC2		980	761	596	918	247	142		80.6084	74.9613	70.9889	60.8747	62.9941	50.2985
uc001kvv.3	P61163	ACTR1A		574	388	406	1127	347	278		19.6545	15.979	20.131	31.111	36.8407	40.9928
uc001kvy.2	Q9UMX1	SUFU		174	267	133	146	52	82		3.45943	6.41781	3.8291	2.34018	3.20559	7.02073
uc001kvz.2	Q9BZR9	TRIM8		706	511	449	314	92	47		25.3108	21.945	23.3097	9.0755	10.2268	7.25624
uc001kwa.3	P36405	ARL3		289	172	119	217	60	56		7.33877	5.15213	4.37585	4.44248	4.72417	6.12388
uc001kwf.4	Q9NX94	C10orf26		311	353	251	237	121	239		7.44577	10.2137	8.70187	4.57443	8.98221	24.6411
uc001kwq.3	P49902	NT5C2		314	298	224	605	134	62		8.99004	10.2844	9.28689	13.9646	11.8956	7.64428
uc001kwx.2	Q96IX5	USMG5		1579	1015	645	2043	617	441		379.791	288.606	224.653	396.16	460.146	456.786
uc001kxo.1	Q9H2G2	SLK		484	257	237	317	132	87		8.49332	5.33911	6.02241	4.48468	7.18216	6.57452
uc001kya.3	P78417	GSTO1		1162	802	698	1528	411	374		113.856	93.9684	99.0369	120.702	124.865	157.81
uc001kyf.3	Q8IWB1	ITPRIP		140	182	64	131	45	56		3.15594	4.93453	2.08915	2.38074	3.1453	5.43627
uc001kyy.3	P50539	MXI1		416	133	158	196	41	106		11.7937	4.35191	6.48639	4.47973	3.60403	12.9412
uc001kzc.4	O75940	SMNDC1		377	180	333	783	185	155		18.2787	10.5851	23.3796	30.6059	27.8115	32.3629
uc001kzd.3	Q16690	DUSP5		6790	4964	4229	5132	1887	1195		264.228	231.232	238.306	161.003	227.682	200.258
uc001kze.3	Q9UQE7	SMC3		1281	857	631	990	211	174		30.6465	24.3646	21.8601	19.0945	15.6518	17.9264
uc001kzh.3	Q53EL6	PDCD4		1159	636	542	766	152	105		31.5486	20.4496	21.3642	16.8099	12.8289	12.3083
uc001kzl.4	Q9UQ13	SHOC2		436	254	230	515	123	91		10.8669	7.52293	8.30111	10.3482	9.50544	9.76725
uc001kzu.3	Q9ULC5	ACSL5		518	662	327	617	139	86		15.1933	23.3732	13.8886	14.5897	12.6411	10.8626
uc001kzz.3	Q5W0D7	VTI1A		232	153	123	250	145	94		5.1965	4.10003	3.9895	4.51443	10.0702	9.067
uc001lao.3	P55210	CASP7		328	307	182	836	236	76		11.9685	13.4415	9.61671	24.593	26.7009	11.9424
uc001lbb.1	Q7Z3E2	C10orf118		195	197	145	548	201	77		3.0561	3.7288	3.29072	6.92395	9.76738	5.19681
uc001lcb.3	Q5W0V3	FAM160B1		302	162	261	926	286	168		5.11524	3.32861	6.40161	12.6447	15.0201	12.2541
uc001lcd.3	Q8WWH5	TRUB1		185	94	166	515	94	91		5.33394	3.30166	6.93066	11.9708	8.40336	11.2987
uc001lcg.3	Q5VV63	ATRNL1		377	326	171	300	230	153		4.2473	4.38504	2.7897	2.72479	8.0343	7.42294
uc001lds.1	Q86Y37	C10orf46		191	184	179	344	88	76		2.78778	3.26438	3.78328	4.04784	3.98251	4.77696
uc001ldu.3	Q14152	EIF3A		4806	4622	4472	6281	882	595		89.1217	103.977	120.086	93.9007	50.7128	47.5149
uc001lec.3	P30048	PRDX3		2293	1607	1506	3198	707	310		141.781	119.12	134.844	159.417	135.545	82.5448
uc001led.3	P34947	GRK5		117	304	95	177	48	101		4.49957	14.15	5.29052	5.4878	5.72367	16.727
uc001lej.1	A8K4L9	TIAL1		352	479	434	1409	290	211		8.78438	14.6201	15.6837	28.3478	22.4396	22.6759
uc001lem.3	O95817	BAG3		306	1399	1080	42639	10813	5527		11.7177	66.1234	59.8873	1316.34	1283.86	911.43
uc001ler.2	Q9BTE3	MCMBP		1046	885	768	841	191	157		24.2632	24.7185	25.7969	15.7273	13.7372	15.683
uc001leu.2	Q9Y6Y8	SEC23IP		517	483	348	784	169	87		6.96139	7.82694	6.78539	8.51063	7.05572	5.04473
uc001lfq.3	O95260	ATE1		112	73	111	295	78	57		4.98778	4.00271	7.15818	10.5914	10.7704	10.9314
uc001lfs.3	Q9NXX6	NSMCE4A		511	926	463	842	237	283		35.7791	78.5985	46.944	47.5293	51.4524	85.3312
uc001lha.2	Q9H5V7	IKZF5		212	213	244	376	68	66		12.5787	15.463	20.9643	17.9858	12.51	16.8639
uc001lhe.2	O43684	BUB3		2383	1183	1269	2838	440	271		84.8147	49.8169	65.4032	81.4328	48.5566	41.5364
uc001lhm.3	Q7LFX5	CHST15		733	1065	645	1202	419	268		15.1108	26.5914	19.2546	19.977	26.7823	23.7921
uc001lhp.3	P04181	OAT		1080	929	757	817	224	402		50.7864	52.5691	51.5477	30.9732	32.6603	81.4071
uc001liq.1	Q3B7T1	C10orf137		248	313	363	813	189	117		5.21193	8.09082	11.047	13.7745	12.3156	10.5888
uc001lix.4	P10746	UROS		444	443	334	552	61	137		32.2589	38.8736	35.1401	32.333	13.7418	42.8647
uc001ljb.4	Q9P287	BCCIP		734	492	611	1075	211	220		57.8121	46.8244	69.6874	68.2608	51.5293	74.6205
uc001lkb.3	P23469	PTPRE		157	123	69	250	107	91		2.87293	2.67543	1.82837	3.68813	6.07098	7.17101
uc001lke.3	P46013	MKI67		2175	1429	1285	1611	122	148		17.1241	13.4292	14.6502	10.2255	2.97823	5.01792
uc001lkm.2	O76003	GLRX3		822	641	705	2288	500	328		60.8003	57.3699	75.5114	136.436	114.671	104.477
uc001lmg.1	Q9BSJ2	TUBGCP2		670	425	365	725	169	106		20.6102	15.5616	16.2588	17.9798	16.1192	14.0419
uc001lmu.3	P30084	ECHS1		801	847	487	406	94	125		59.2916	75.3214	52.201	24.2285	21.5743	39.8458
uc001lnd.3	Q9BT17	MTG1		391	139	146	329	93	72		23.8319	9.81201	12.8862	16.1666	17.5757	18.8985
uc001loe.2	Q9NYM9	BET1L		545	851	438	597	161	78		19.046	35.9705	22.1652	16.8198	17.4454	11.7385
uc001lof.3	Q9NPQ8	RIC8A		1047	733	939	1316	331	269		38.1618	32.4023	49.5608	38.6704	37.4075	42.2228
uc001lol.2	Q9UNM6	PSMD13		2250	1627	1802	6918	1711	1076		125.978	109.927	146.103	312.273	297.038	259.441
uc001lpo.1	P13489	RNH1		2390	1999	1878	2000	463	393		130.838	132.047	148.875	88.2688	78.5899	92.6494
uc001lqh.3	Q92985	IRF7		494	403	276	340	187	152		24.6437	24.0312	19.9378	13.6741	28.9247	32.6539
uc001lqz.3	P37837	TALDO1		3755	3218	3383	12587	4427	2856		297.183	308.673	387.709	803.112	1086.36	973.386
uc001lrh.1	Q8N111	CEND1		151	214	166	129	102	175		9.02469	15.5808	14.3666	6.21563	18.9019	45.0408
uc001lrj.3	Q9H936	SLC25A22		386	163	192	207	68	41		14.4493	7.19661	10.4076	6.24698	7.89255	6.60932
uc001lrq.1	P05387	RPLP2		12851	8780	8103	10969	2463	1739		2564.34	2096.06	2341.39	1764.6	1523.88	1494.34
uc001lrt.3	Q96AD5	PNPLA2		1154	1004	974	558	146	110		46.7758	49.2453	57.1695	18.2343	18.3492	19.2009
uc001lsb.3	P48509	CD151		1719	1491	967	1296	169	151		114.03	118.339	92.8882	69.3089	34.76	43.1354
uc001lsc.3	P62875	POLR2L		1711	1345	1577	2294	598	469		192.146	183.251	256.45	207.69	208.224	226.812
uc001lsm.3	Q9BWS9	CHID1		1886	1797	1593	1791	405	184		55.8169	64.331	68.27	42.7326	37.1645	23.4506
uc001lst.2	O94973	AP2A2		1049	529	461	592	160	98		22.164	13.1613	14.1047	10.084	10.4819	8.91684
uc001lte.3	Q9H0E2	TOLLIP		433	603	304	520	172	185		11.6384	19.5647	11.8323	11.268	14.3345	21.4135
uc001luc.2	P07339	CTSD		3668	2894	2823	8023	3514	2883		169.967	161.664	189.424	299.717	504.877	575.298
uc001luj.3	E9PFP3	LSP1		2671	2255	1337	1322	322	268		130.337	131.314	94.4748	52.0075	48.7191	56.3174
uc001lux.3	Q16540	MRPL23		1186	934	907	1226	320	273		157.241	149.359	174.132	131.042	131.547	155.868
uc001lwl.3	Q9Y5U2	TSSC4		490	352	327	525	142	121		33.8748	29.1935	32.7354	29.2604	30.4381	36.0229
uc001lwn.3	P51787	KCNQ1		569	406	479	501	77	72		17.2444	14.8963	21.0214	12.2409	7.23563	9.39684
uc001lxc.3	Q99733	NAP1L4		2024	2151	1615	2541	672	383		79.0752	101.555	91.3676	80.0339	81.4043	64.4378
uc001lxf.3	Q5HYE4	CARS		963	1070	497	1721	368	136		34.1758	45.5259	25.541	49.2394	40.4938	20.7847
uc001lyh.3	P52948	NUP98		866	632	548	1824	358	140		12.2175	10.6823	11.1953	20.7458	15.6602	8.50563
uc001lyu.2	P84095	RHOG		767	677	465	769	268	139		57.2052	60.5555	50.2208	46.2388	61.9761	44.6445
uc001lyv.2	Q13586	STIM1		1991	1992	1200	1426	814	451		48.5054	58.254	42.3341	28.0078	61.4882	47.316
uc001lyw.4	P23921	RRM1		2156	1586	1441	2578	489	403		66.4672	58.6529	64.3298	64.0739	46.7429	53.5028
uc001lyy.1	P19474	TRIM21		397	224	168	271	133	104		20.2462	13.4745	12.4066	11.142	21.0307	22.8402
uc001lzf.2	Q6AZZ1	TRIM68		125	66	62	133	42	39		3.66852	2.30693	2.63489	3.14683	3.8219	4.929
uc001maf.1	P02042	HBD		743	421	400	402	81	44		94.435	63.6322	73.6197	41.1918	31.9211	24.0829
uc001mcw.3	Q59EN6	SMPD1		544	459	279	378	165	255		21.6489	21.8453	16.078	12.1274	20.3596	43.7008
uc001mdn.4	Q9Y5J6	FXC1		394	295	308	702	168	188		13.6382	12.3111	15.4384	19.5902	18.031	28.0241
uc001med.3	O43159	RRP8		299	227	343	581	146	180		16.7985	15.6188	27.9051	26.3157	25.4332	43.5496
uc001mef.3	Q13418	ILK		775	364	340	668	128	112		42.4267	23.4136	26.9529	29.4818	21.7268	26.4039
uc001mej.2	Q12962	TAF10		631	1026	743	737	221	107		75.9788	150.574	129.551	71.5436	82.5096	55.483
uc001mel.1	O14773	TPP1		2802	2189	1789	2555	874	714		78.0207	73.088	72.1343	57.3552	75.4574	85.6155
uc001men.2	Q9NRX2	MRPL17		710	490	514	827	173	48		29.5209	24.519	30.9474	27.7215	22.3031	8.59458
uc001mey.3	Q9UL58	ZNF215		1237	783	605	1953	632	300		33.2668	24.9807	23.5606	42.3432	52.6996	34.7437
uc001mfj.4	Q8ND30	PPFIBP2		138	100	49	121	48	49		3.81235	3.28271	1.9602	2.69488	4.11153	5.82938
uc001mfw.3	O00303	EIF3F		1631	1036	838	3144	783	560		95.5627	72.1681	71.0998	148.51	142.248	141.298
uc001mgs.4	P46776	RPL27A		13553	11563	6925	13490	2859	1963		273.269	278.355	202.192	219.284	178.738	170.446
uc001mhe.1	Q9NQ34	TMEM9B		708	703	488	543	192	212		39.7317	47.4988	39.6564	24.5665	33.4082	51.2333
uc001mhn.2	Q5BJD5	TMEM41B		432	612	288	946	251	203		10.6967	18.2837	10.3264	18.8842	19.2703	21.6459
uc001mho.3	O95373	IPO7		1421	1366	1274	3695	701	219		22.5761	26.3052	29.3099	47.327	34.5319	14.9834
uc001mhr.3	P52747	ZNF143		172	128	117	419	85	158		5.74161	5.13506	5.65563	11.2761	8.79777	22.713
uc001mil.1	P35318	ADM		2059	2370	3265	4059	2133	1829		139.789	198.754	320.989	222.165	449.01	534.741
uc001mja.3	Q6PD62	CTR9		961	462	508	1980	415	334		21.9398	12.4672	16.7943	36.443	29.3769	32.8373
uc001mjc.3	P78344	EIF4G2		5472	4595	4907	7303	1816	1201		137.64	140.05	178.732	148.094	141.632	130.093
uc001mjr.3	Q96K76	USP47		731	712	340	1478	410	170		9.24678	10.7631	6.22791	15.0726	16.0807	9.26051
uc001mkz.3	Q9BSF8	BTBD10		176	113	167	417	116	97		6.90627	5.39497	9.48937	13.1919	14.1136	16.3914
uc001mld.3	Q8WVX9	FAR1		904	704	629	1392	191	47		16.859	15.7785	16.9865	20.9287	11.0445	3.77462
uc001mlg.2	P53618	COPB1		1985	1148	1277	3259	640	480		57.9794	40.0635	54.0125	76.7428	57.9618	60.3764
uc001mlk.3	P25786	PSMA1		2799	1903	1890	6630	1825	931		219.579	179.023	214.704	419.316	443.915	314.521
uc001mln.3	Q13370	PDE3B		221	208	121	157	127	92		3.56993	4.02849	2.83037	2.0446	6.36093	6.39983
uc001mlr.3	Q6VVX0	CYP2R1		172	190	133	334	129	75		10.4577	13.9584	11.7098	16.3717	24.319	19.6373
uc001mmk.2	O00193	C11orf58		2604	2304	2316	4083	940	717		64.364	68.9843	82.8955	81.362	72.0408	76.3192
uc001mmo.3	Q6IQ23	PLEKHA7		467	465	288	220	85	85		9.55516	11.4432	8.53303	3.62897	5.39248	7.48949
uc001mmp.3	P62277	RPS13		6288	4947	3674	8953	2129	1123		1169.34	1100.45	989.37	1342.26	1227.59	899.336
uc001mmq.4	O00443	PIK3C2A		266	185	200	310	92	109		3.15769	2.64301	3.43802	2.96681	3.38629	5.57221
uc001moh.2	P32780	GTF2H1		172	214	145	578	112	38		5.11503	7.73012	6.24421	13.8576	10.3273	4.86649
uc001mor.3	Q99816	TSG101		711	561	440	1124	376	205		45.1839	42.716	40.4909	57.5865	74.0885	56.1023
uc001moy.3	Q68D10	SPTY2D1		490	428	380	1052	338	54		8.40666	8.86399	9.44063	14.5507	17.9801	3.98964
uc001mpx.2	Q9BUP3	HTATIP2		253	317	111	394	200	138		16.8396	25.2877	10.6985	21.142	41.2752	39.5551
uc001mqb.3	O60678	PRMT3		173	130	111	431	75	145		6.22719	5.60731	5.78574	12.5073	8.37058	22.4764
uc001mql.1	Q9NPI8	FANCF		240	139	146	281	61	49		7.1351	4.95021	6.28538	6.73496	5.62299	6.27332
uc001mqo.3	O43903	GAS2		275	353	191	338	73	94		13.3662	20.6819	13.4431	13.2444	11.0014	19.675
uc001mqp.4	Q8NHG7	SVIP		1739	1184	1274	1504	353	183		123.164	100.826	130.66	85.8758	77.5187	55.8145
uc001mrl.3	Q9NUP9	LIN7C		661	746	613	1391	345	204		13.4019	18.3509	17.9976	22.7369	21.6886	17.8118
uc001mso.1	Q8N8R7	C11orf46		265	130	131	567	136	51		14.7285	8.56648	10.5432	25.4059	23.4369	12.2066
uc001msx.3	Q6P3W2	DNAJC24		92	140	60	303	110	46		3.01684	5.55978	2.84908	8.01026	11.1842	6.49583
uc001mtu.3	Q7L2H7	EIF3M		1718	1254	1610	3089	523	428		136.628	121.056	185.409	198.049	128.963	146.579
uc001mtx.3	Q9BZD6	PRRG4		213	163	117	1122	338	135		3.78366	3.47092	3.0096	16.0681	18.6165	10.3271
uc001mul.1	Q9H422	HIPK3		434	248	355	738	230	213		9.00165	6.20908	10.6623	12.3404	14.7914	19.025
uc001mus.4	P13987	CD59		4389	2827	3006	5102	1264	719		55.4616	42.8357	55.0054	51.9765	49.5248	39.1263
uc001muz.3	Q9UK99	FBXO3		439	252	157	473	104	135		17.9347	12.0936	9.28792	15.5787	13.1738	23.7506
uc001mvh.1	Q14444	CAPRIN1		2703	2477	1858	2915	475	150		47.808	52.7	47.5872	41.5655	26.0493	11.4251
uc001mvk.3	Q9H0A0	NAT10		951	678	802	1749	273	113		23.1514	19.9753	28.2723	34.3262	20.6067	11.8464
uc001mvm.3	P04040	CAT		545	262	234	644	187	81		23.3106	13.1756	14.4932	22.2067	24.7998	14.9195
uc001mvt.3	O00330	PDHX		218	112	131	484	110	71		7.1773	4.41773	6.24548	12.8467	11.2291	10.0664
uc001mvu.3	P16070	CD44		12829	9622	7764	13972	3014	1748		220.177	197.567	192.954	193.32	160.388	129.191
uc001mwi.2	Q96DX7	TRIM44		903	1116	807	804	162	93		20.4825	30.6781	26.5069	14.7025	11.3936	9.0843
uc001mwn.4	Q9P000	COMMD9		318	107	152	413	127	104		10.5189	4.1422	7.28078	11.0137	13.0256	14.8146
uc001mws.2	Q9Y4K3	TRAF6		294	308	158	767	225	152		3.64812	4.57907	2.83902	7.67285	8.65671	8.12228
uc001mxi.3	Q96AE7	TTC17		869	769	429	973	246	98		18.8924	19.9744	13.5056	17.0537	16.5825	9.17499
uc001mxq.4	Q53GQ0	HSD17B12		1647	1322	998	2355	714	539		63.6636	61.1959	55.8622	73.3886	85.5745	89.722
uc001mya.3	D3DR24	EXT2		536	336	245	554	204	213		15.2617	11.3567	10.1017	12.7171	18.0101	26.1174
uc001myc.3	P27701	CD82		1850	1502	1586	2391	611	415		107.625	105.756	133.609	112.14	110.213	103.969
uc001nbt.3	Q9Y5Y5	PEX16		768	580	690	875	209	233		42.6126	39.0189	55.439	39.1403	35.956	55.6731
uc001ncu.1	Q9C0C7	AMBRA1		296	447	251	435	140	75		5.79714	10.6158	7.11846	6.86833	8.50156	6.32552
uc001ndd.3	Q07960	ARHGAP1		945	559	738	675	201	156		27.8004	19.8056	31.4388	16.0089	18.3343	19.7632
uc001ndi.2	Q14008	CKAP5		1773	1207	1129	1820	273	176		25.9784	21.1629	23.9545	21.4989	12.4027	11.1053
uc001ndt.3	Q8N6H7	ARFGAP2		963	987	523	979	293	198		31.3485	38.5195	24.6537	25.6929	29.5738	27.7568
uc001nei.3	P11117	ACP2		506	264	299	378	132	83		22.5955	14.0217	19.3345	13.6083	18.2765	15.9611
uc001ner.1	Q8WXG6	MADD		354	288	201	205	106	71		5.7887	5.64117	4.75952	2.70253	5.37443	4.99975
uc001nfb.1	P17947	SPI1		306	157	192	256	110	59		21.3798	13.0651	19.4256	14.4199	23.83	17.752
uc001nfh.2	P17980	PSMC3		2837	2154	3107	6210	1598	918		176.639	163.885	280.13	311.716	308.499	246.141
uc001nfl.3	Q92879	CELF1		287	269	294	501	171	83		6.32333	7.22637	9.37996	8.89901	11.6818	7.87507
uc001nfs.4	Q8WUK0	PTPMT1		451	209	314	306	60	43		16.8632	9.35883	17.0014	9.22414	6.95608	6.92382
uc001nfz.3	D3DQS1	KBTBD4		404	354	208	220	98	141		16.546	17.3511	12.3358	7.26398	12.4448	24.8682
uc001nga.2	O75489	NDUFS3		1191	941	1115	1746	480	130		122.174	117.234	165.627	144.395	152.671	57.4279
uc001ngm.3	Q12769	NUP160		666	683	555	916	199	54		12.1712	15.1044	14.6874	13.4957	11.2762	4.24979
uc001njs.3	Q9C0C2	TNKS1BP1		352	280	136	173	87	58		5.94984	5.61496	3.32883	2.35748	4.55964	4.22185
uc001njt.3	Q08945	SSRP1		2722	2521	2152	2914	557	190		94.9901	106.228	108.748	81.9822	60.269	28.5533
uc001nkm.1	P62072	TIMM10		1106	1445	860	1532	314	363		161.429	254.785	181.766	180.27	142.103	228.163
uc001nkn.2	O14933	UBE2L6		817	627	550	681	277	178		63.7371	58.7229	62.1331	42.8309	67.0037	59.8002
uc001nkx.1	Q9C0B5	ZDHHC5		800	613	603	890	219	136		17.2588	15.9484	18.8377	15.4793	14.6492	12.6349
uc001nlb.3	A0JLT2	MED19		145	209	98	241	42	67		9.42166	16.4377	9.22095	12.6246	8.4617	18.7477
uc001nlc.2	Q9Y320	TMX2		854	670	764	2058	524	219		48.9868	46.5866	63.4606	95.1714	93.1968	54.0976
uc001nmw.3	O60711	LPXN		2138	1823	1541	6362	3399	1323		111.343	114.272	116.211	267.108	548.849	296.706
uc001nmx.4	Q96JP5	ZFP91		689	897	606	719	190	115		11.8394	18.6849	15.079	9.96044	10.1231	8.50982
uc001nnl.3	Q6SJ93	FAM111B		864	597	459	719	101	112		23.8686	19.6679	18.3618	16.0133	8.65134	13.3243
uc001nnq.3	Q96PZ2	FAM111A		350	212	242	308	37	123		9.58022	6.95387	9.59207	6.7967	3.1402	14.4986
uc001noc.1	P22059	OSBP		1005	1185	1067	1744	387	266		19.4505	27.9223	29.9033	27.2114	23.2234	22.1697
uc001noe.4	Q86TB9	PATL1		384	559	344	354	87	69		9.15339	16.1541	11.8741	6.8029	6.43012	7.08292
uc001nog.3	Q13277	STX3		162	115	251	634	266	89		2.46128	2.18959	5.52216	7.76559	12.5307	5.82302
uc001noh.2	Q9NX20	MRPL16		991	609	691	893	205	186		82.4786	60.7678	83.2791	59.9183	52.9018	66.6643
uc001nqa.2	Q9H6F5	CCDC86		3401	3937	3008	3779	725	362		166.042	232.839	212.656	148.74	109.748	76.1082
uc001nqf.3	Q9UMS4	PRPF19		3044	2609	2275	5048	1007	677		127.972	132.156	138.497	171.092	131.265	122.566
uc001nqg.3	Q9BVC6	TMEM109		4925	4182	4108	4871	826	723		202.888	208.287	245.059	161.774	105.507	128.263
uc001nrc.4	Q16531	DDB1		4274	3324	2911	4893	1018	735		96.9238	90.5173	95.5934	89.4563	71.5801	71.7787
uc001nre.3	Q3LXA3	DAK		1171	957	824	662	96	88		27.1628	26.7144	27.678	12.3798	6.90458	8.79048
uc001nrp.3	Q8N684	CPSF7		724	734	584	1198	272	209		19.3123	23.6544	22.5578	25.7627	22.4963	24.0079
uc001nrt.3	Q9NX18	SDHAF2		511	299	419	701	161	140		41.2385	29.1788	48.965	45.6078	40.2862	48.6544
uc001nsf.3	P61165	C11orf10		938	702	883	1854	280	89		224.516	204.233	306.051	357.761	207.802	91.7373
uc001nsg.3	P39748	FEN1		2214	2599	2191	970	193	156		94.9444	135.417	136.058	33.5354	25.6624	28.8091
uc001nsu.3	P02794	FTH1		416	297	348	561	389	183		33.2987	28.7592	40.3369	36.2023	96.5454	63.0808
uc001nsw.1	Q9NQS7	INCENP		943	904	741	577	67	73		22.3752	25.8921	25.4603	11.0375	4.92923	7.45919
uc001ntm.1	P26641	EEF1G		7852	6752	4825	13613	3196	2036		502.238	517.719	446.906	701.977	633.847	560.815
uc001nto.2	F5H0R1	TUT1		406	309	327	451	120	76		14.1332	13.0037	16.4836	12.657	12.9522	11.393
uc001ntq.2	O94776	MTA2		1768	1162	1441	1420	256	242		56.6723	44.9565	66.8871	36.6958	25.4435	33.4054
uc001ntu.1	Q32P44	EML3		436	363	262	389	121	139		13.1771	13.1639	11.4664	9.47816	11.3388	18.091
uc001ntw.3	O94766	B3GAT3		1026	695	895	846	182	218		61.5069	50.4613	77.6944	40.8872	33.8296	56.2789
uc001nua.3	Q14697	GANAB		10786	8541	6884	10285	2369	1768		270.475	256.759	249.976	207.927	184.196	190.925
uc001nud.3	Q6P9B9	INTS5		551	710	262	397	163	60		16.5007	25.5183	11.3616	9.58474	15.1351	7.73773
uc001nuf.3	Q9BQE6	C11orf48		406	206	279	476	132	39		30.2578	18.3683	30.1096	28.5995	30.5024	12.5167
uc001nui.4	Q6UW78	C11orf83		480	224	382	396	124	87		24.2154	13.6175	27.9064	16.1059	19.3964	18.9009
uc001nuj.3	Q04323	UBXN1		776	605	566	1121	300	409		59.2235	55.5561	62.5516	68.9728	70.9908	134.421
uc001nur.4	Q96G97	BSCL2		732	675	667	1274	484	367		35.8976	40.1788	47.3664	50.369	73.595	77.5056
uc001nuw.3	Q1KMD3	HNRNPUL2		4416	3791	3703	3023	712	428		84.4035	87.6205	102.488	46.581	42.1949	35.228
uc001nuy.3	Q8N5M4	TTC9C		150	193	172	420	115	67		12.9555	20.3946	21.512	29.2449	30.797	24.9201
uc001nva.3	P62487	POLR2G		700	401	410	1081	190	124		82.2731	56.1005	69.7804	102.43	69.2408	62.7616
uc001nvc.3	Q9Y6J9	TAF6L		515	412	310	389	140	99		23.9542	22.9884	20.8798	14.5869	20.1907	19.83
uc001nvd.4	Q7Z7N9	TMEM179B		869	517	585	562	244	93		81.9636	58.4409	79.9	42.7344	71.3575	37.7743
uc001nvf.1	Q9UBU9	NXF1		743	549	405	808	329	269		31.1563	27.4796	24.5925	27.3155	42.7762	48.5761
uc001nvh.3	Q13190	STX5		624	382	611	881	232	92		33.4711	24.9696	47.4588	38.098	38.5854	21.2513
uc001nvm.2	Q6RFH5	WDR74		901	1038	880	2340	572	349		64.8398	90.7273	91.7042	135.76	127.633	108.157
uc001nwd.3	P08195	SLC3A2		3781	3292	3287	19112	4458	2693		158.888	167.483	200.02	647.485	580.862	487.341
uc001nxf.4	Q9UL19	RARRES3		193	209	185	213	42	60		24.8188	32.729	34.4497	22.0823	16.7464	33.2267
uc001nxk.1	Q6DD88	ATL3		1448	1106	857	1814	408	164		63.1415	57.7225	54.1149	63.771	55.1639	30.7966
uc001nxn.3	O95197	RTN3		1290	1132	1170	2444	929	552		25.7987	27.4573	33.8832	39.4048	57.6067	47.5401
uc001nxt.3	Q9BUA3	C11orf84		181	261	269	847	218	145		9.08001	16.1157	19.5411	34.2556	33.9088	31.3248
uc001nye.3	P10176	COX8A		6365	5578	4548	5356	1087	707		1235.03	1302.58	1277.87	837.834	653.967	590.758
uc001nyf.1	Q96FW1	OTUB1		1460	1278	772	1039	395	273		62.6102	65.4977	47.9401	35.9209	52.5216	50.4159
uc001nyk.1	P31948	STIP1		2788	2540	2381	20400	5818	2734		124.611	137.356	154.104	735.081	806.283	526.231
uc001nym.2	Q86UX7	FERMT3		836	606	699	1818	480	404		32.3786	28.3851	39.2029	56.7656	57.6423	67.3823
uc001nyw.3	P49765	VEGFB		423	460	294	200	47	37		23.0541	30.2045	23.2031	8.78776	7.94245	8.68405
uc001nyy.3	P26885	FKBP2		1558	1172	1574	1668	401	102		209.67	192.049	306.734	180.969	167.325	59.1127
uc001nza.3	Q96C90	PPP1R14B		1363	1397	1400	854	127	188		135.851	169.429	202.063	68.6224	39.2483	80.6935
uc001nzd.3	Q92934	BAD		573	595	600	512	190	139		58.1123	73.5212	88.116	41.8623	59.747	60.7073
uc001nzq.1	P11474	ESRRA		386	319	365	319	114	87		17.0972	17.1622	23.411	11.3911	15.6563	16.5947
uc001nzt.3	Q9UI30	TRMT112		2815	2901	2819	5486	1940	1094		476.637	597.265	691.185	748.867	1018.5	797.699
uc001nzu.3	P30044	PRDX5		3210	2857	2704	4054	1388	914		348.933	375.636	425.631	355.272	467.816	427.854
uc001nzy.3	A6NC98	CCDC88B		956	963	642	598	209	150		19.1152	23.1609	18.5885	9.63965	12.9573	12.9159
uc001oaz.2	Q15637	SF1		2274	2024	1910	3471	859	443		75.9352	81.7228	92.3583	93.4431	88.9394	63.7043
uc001obn.3	O00255	MEN1		383	149	283	293	85	101		13.5629	6.30952	14.5121	8.3649	9.33299	15.4024
uc001obu.1	Q9H4M9	EHD1		829	686	524	232	115	48		23.5907	23.4361	21.5927	5.32248	10.1469	5.8822
uc001obx.3	Q2TAZ0	ATG2A		318	255	252	212	127	108		4.90872	4.76174	5.6329	2.63826	6.07846	7.17923
uc001oby.3	Q15173	PPP2R5B		96	128	69	87	36	136		3.43419	5.5311	3.57431	2.50906	3.99304	20.951
uc001ock.3	E5KQS6	SNX15		315	138	165	225	58	48		17.4976	9.07655	13.2721	10.076	9.98949	11.4821
uc001ocq.1	O95159	ZFPL1		330	185	205	408	109	42		23.4226	15.7283	21.0701	23.3465	23.9882	12.8376
uc001ocr.1	Q9UID3	C11orf2		1942	2297	1521	1433	430	360		76.1133	108.748	86.3238	45.2791	52.2551	60.7613
uc001oct.3	O76062	TM7SF2		468	280	380	190	52	155		29.0287	20.9977	34.1315	9.50114	10.0008	41.4025
uc001ocx.3	E9PM49	FAU		8702	7902	5371	10351	2399	1444		1488.8	1621.72	1330.65	1427.71	1272.61	1063.89
uc001oda.2	Q13405	MRPL49		777	490	723	921	126	176		36.3815	27.8489	49.0216	34.7663	18.2927	35.4882
uc001odb.3	Q86TM6	SYVN1		3215	3337	3108	4132	938	419		103.663	130.662	145.116	107.41	93.7766	58.1795
uc001odj.3	Q14181	POLA2		422	435	290	638	90	145		16.7599	20.8104	16.6781	20.4277	11.0828	24.7993
uc001odm.3	Q92785	DPF2		367	316	349	785	160	58		14.2702	14.9499	19.6508	24.6079	19.2901	9.71193
uc001odu.4	Q9BZ67	FRMD8		200	174	166	161	60	60		5.24527	5.52611	6.30429	3.40411	4.87908	6.77645
uc001oea.1	Q96KG9	SCYL1		1155	964	1231	885	204	165		42.8929	43.6784	66.199	26.4964	23.49	26.3876
uc001oej.3	Q9NS15	LTBP3		717	694	520	481	106	65		15.0011	17.5128	15.7542	8.11312	6.87634	5.85637
uc001oek.3	O60232	SSSCA1		905	1014	904	1676	356	260		136.131	185.508	196.909	203.246	166.038	168.42
uc001oeo.4	Q8N3D4	EHBP1L1		1518	1650	1058	515	162	91		28.8289	37.7562	29.0959	7.88502	9.53936	7.44234
uc001oew.3	Q16584	MAP3K11		273	292	286	155	86	129		7.51649	9.80258	11.4027	3.44052	7.34175	15.2952
uc001oey.2	Q9H6A9	PCNXL3		306	378	347	249	88	82		4.58465	6.90788	7.52842	3.00763	4.08805	5.29067
uc001ofg.3	Q04206	RELA		1029	858	586	1011	324	227		39.2661	39.1878	32.381	31.1024	38.3351	37.3028
uc001ofk.3	C9JL99	KAT5		456	598	227	308	127	148		19.2363	30.2884	13.8667	10.4748	16.6115	26.8863
uc001ofn.3	Q8TDP1	RNASEH2C		1761	1472	1152	829	219	149		62.2042	62.4142	58.9254	23.6077	23.9857	22.6652
uc001ofs.3	P23528	CFL1		14763	10872	10734	15554	2682	1709		934.564	827.752	983.979	793.81	526.431	465.896
uc001ofv.4	Q96NY9	MUS81		338	270	259	596	160	155		13.8545	13.38	15.3732	19.6952	20.3349	27.3601
uc001ogd.3	O43427	FIBP		1017	998	793	758	196	188		68.9983	81.7496	77.9077	41.4597	41.2308	54.9272
uc001ogi.3	Q9H3H3	C11orf68		371	160	158	110	98	105		23.4257	11.8711	14.4466	5.59952	19.1864	28.5509
uc001ogj.2	Q14919	DRAP1		1842	1661	1292	1169	224	73		180.305	195.614	183.135	92.2516	67.9854	30.7719
uc001ogl.3	O43290	SART1		1473	1506	1275	1194	347	340		40.2406	49.8227	50.4385	26.297	29.3928	39.9994
uc001ogn.2	Q8N9N8	EIF1AD		557	446	533	1345	268	133		19.7744	19.2466	27.401	38.4956	29.5007	20.3335
uc001ogp.3	O75531	BANF1		2774	3098	2847	3343	916	694		249.217	338.523	370.381	242.129	255.162	268.499
uc001ogy.1	Q13435	SF3B2		9407	7832	7246	6013	1214	1298		319.77	320.998	356.677	164.785	127.954	190.009
uc001oha.2	Q6VY07	PACS1		551	391	343	173	43	66		12.0643	10.2606	10.8751	3.05376	2.91921	6.22308
uc001ohb.2	Q9H0B6	KLC2		331	246	185	253	121	95		10.8867	9.68538	8.81111	6.70856	12.3397	13.4557
uc001ohk.4	O95070	YIF1A		707	627	468	869	182	116		62.0439	66.1844	59.4724	61.4808	49.5222	43.838
uc001oho.1	Q9HCU9	BRMS1		451	417	408	616	219	249		32.7433	36.7078	42.894	36.0551	49.2991	77.8499
uc001ohz.4	Q9Y3B7	MRPL11		573	532	411	641	134	105		35.4076	39.6317	36.7768	31.933	25.6741	27.9411
uc001oif.1	Q9NY33	DPP3		966	879	828	1038	319	86		35.3667	38.9675	43.8973	30.6376	36.2124	13.559
uc001oij.1	Q8NFJ9	BBS1		153	212	52	141	49	78		4.46629	7.42972	2.19811	3.31829	4.43507	9.80534
uc001oir.3	O14618	CCS		367	280	201	339	161	98		34.9842	31.8596	27.7454	26.0523	47.5861	40.2295
uc001oit.3	Q96PK6	RBM14		840	628	501	1380	445	299		15.283	13.6673	13.1995	20.2417	25.1037	23.4268
uc001ojb.3	Q9BQ04	RBM4B		640	313	331	854	240	185		36.5622	21.132	27.3823	39.3324	42.5121	45.5131
uc001ojv.3	O00212	RHOD		89	151	48	80	36	56		7.72761	15.8292	6.03513	5.59997	9.69185	20.939
uc001ojw.3	Q9Y2K7	KDM2A		1697	1308	1280	3177	899	629		22.6301	21.0213	24.7176	34.1557	37.1718	36.1218
uc001okr.3	Q99638	RAD9A		122	206	150	231	44	99		5.65587	11.6453	10.0698	8.6336	6.32472	19.7646
uc001okw.1	P62136	PPP1CA		2649	1679	1778	2033	512	389		177.276	134.641	172.302	109.685	106.24	112.106
uc001old.3	Q9UBS0	RPS6KB2		238	237	325	372	71	116		13.2278	16.2608	26.1568	16.6684	12.2354	27.764
uc001olk.1	Q9BR76	CORO1B		250	245	87	139	40	60		12.8763	15.0423	6.48875	5.77174	6.38794	13.3081
uc001olv.3	O00170	AIP		640	573	308	604	210	122		51.0625	54.5895	35.5847	38.8507	51.9506	41.9174
uc001oma.3	O75956	CDK2AP2		788	853	928	833	165	66		56.2552	74.4357	95.9343	47.9425	36.5232	20.2905
uc001omf.3	P09211	GSTP1		12865	10022	10662	18985	5715	3299		1321.08	1243.51	1585.43	1571.7	1819.64	1458.86
uc001omj.2	P49821	NDUFV1		4072	3698	2975	3817	759	464		245.606	268.687	259.841	185.607	141.946	120.521
uc001omw.1	Q9H1C4	UNC93B1		6353	5316	4881	4631	901	506		270.202	272.604	300.613	158.79	118.818	92.6772
uc001onc.3	O00217	NDUFS8		2166	1881	1325	1967	514	337		265.026	276.016	234.766	194.032	195.003	177.571
uc001one.3	Q13488	TCIRG1		3157	2501	2113	1707	573	322		114.941	109.301	111.401	50.1041	64.685	50.4857
uc001onm.1	Q4FZB7	SUV420H1		414	534	258	373	82	64		8.92751	13.856	8.05637	6.48453	5.48268	5.94323
uc001onv.3	Q5H9R7	PPP6R3		1206	855	607	1296	283	132		23.1584	19.5463	16.8787	20.0635	16.8499	10.9156
uc001oog.4	P50416	CPT1A		1099	724	728	557	162	104		20.5814	16.2503	19.7424	8.40956	9.40679	8.38733
uc001ooi.3	Q7Z2W9	MRPL21		355	245	360	657	284	165		50.177	42.2206	73.6832	74.8654	124.464	100.432
uc001ook.1	P38935	IGHMBP2		281	217	170	337	117	44		6.99125	6.46641	6.12474	6.75956	9.02575	4.71426
uc001oov.3	Q96EZ4	MYEOV		189	204	207	243	77	50		8.12982	10.7306	12.8938	8.42685	10.2697	9.26194
uc001opm.2	Q13158	FADD		507	525	488	646	294	203		26.9165	33.8947	37.5163	27.6492	48.3956	46.4107
uc001oql.3	Q9UBM7	DHCR7		1158	649	655	654	118	57		42.7461	28.4937	35.0122	19.4628	13.5058	9.06099
uc001ora.3	Q9H920	RNF121		205	284	143	317	52	93		7.73864	12.929	7.81694	9.6474	6.08643	15.1184
uc001orl.1	Q14980	NUMA1		3764	3039	2170	1867	543	409		51.5572	49.7871	43.0417	20.6169	23.0615	24.1255
uc001osf.3	O15357	INPPL1		776	734	493	442	106	120		16.1907	18.3932	14.895	7.43474	6.85738	10.782
uc001osj.3	Q9H078	CLPB		417	218	201	673	152	130		13.1693	8.13987	9.19207	17.1349	14.884	17.68
uc001osu.3	Q96P48	ARAP1		844	493	342	554	177	268		16.1629	11.1268	9.48401	8.55314	10.5099	22.1016
uc001otd.3	Q8NAA4	ATG16L2		271	158	75	122	42	53		12.4287	8.49522	4.98092	4.51084	5.9725	10.4676
uc001otv.3	Q969Z4	RELT		182	116	129	234	133	169		5.20322	3.99719	5.34048	5.39332	11.7897	20.8065
uc001ouc.3	Q9UF11	PLEKHB1		399	301	307	335	70	61		18.5062	16.8232	20.6193	12.5265	10.0668	12.1839
uc001ouh.4	Q96GC5	MRPL48		658	391	505	956	211	139		66.0519	47.3241	73.4075	77.3672	65.6735	60.0879
uc001ouj.3	Q9NYJ1	CHCHD8		792	793	630	967	188	171		95.4817	115.456	109.983	93.9857	70.2751	88.7777
uc001ouk.1	Q9BRP4	PAAF1		403	399	207	476	107	148		25.0127	29.6784	18.6044	23.8179	20.5915	39.5576
uc001ouw.3	Q9Y570	PPME1		294	182	114	718	225	215		11.7906	8.60762	6.62037	23.2141	27.9781	37.1312
uc001ovl.4	Q8NCN4	RNF169		182	329	95	361	105	45		2.28867	4.98653	1.72992	3.65981	4.09402	2.4369
uc001owh.3	P23396	RPS3		17353	14599	11367	16458	3361	1525		2029.85	2049.88	1925.42	1552.05	1219.01	768.196
uc001owr.3	P50454	SERPINH1		39	119	39	3745	3018	1428		1.68569	6.27365	2.441	130.498	404.465	265.799
uc001oxa.3	Q96PD7	DGAT2		143	195	89	327	71	55		5.73254	9.42564	5.16643	10.5681	8.82506	9.49481
uc001oxl.3	Q7Z589	C11orf30		131	179	87	129	45	53		2.33844	3.85005	2.24887	1.85646	2.49067	4.07421
uc001oyb.2	Q13402	MYO7A		151	139	96	161	88	51		1.98991	2.20167	1.83196	1.71049	3.59573	2.89427
uc001oyh.4	Q13153	PAK1		561	428	229	358	86	46		16.0899	14.5756	9.51079	8.27779	7.64783	5.68148
uc001oyk.3	P54105	CLNS1A		761	387	652	1253	314	110		54.5255	33.5571	67.6476	72.3779	69.7579	33.9406
uc001oyn.3	Q96T23	RSF1		549	666	351	554	134	74		10.5197	15.3712	9.73927	8.55814	7.96128	6.10624
uc001oza.1	Q9BVK2	ALG8		413	281	355	904	163	187		24.3579	20.0693	30.3185	42.9831	29.8075	47.4945
uc001ozh.3	Q9UQC2	GAB2		237	214	137	149	104	36		3.81274	4.13003	3.19153	1.93248	5.18765	2.49404
uc001ozs.3	P42785	PRCP		597	300	272	494	118	100		27.4055	16.2574	18.081	18.2823	16.7955	19.7686
uc001ozu.3	Q15771	RAB30		1554	843	565	735	465	170		95.4276	60.734	50.2413	36.3873	88.5369	44.9557
uc001ozx.4	O94913	PCF11		513	417	305	430	134	99		8.53627	8.30594	7.34921	5.76845	6.9136	7.09412
uc001pae.3	Q9GZT6	CCDC90B		180	208	167	319	73	49		11.2215	15.763	15.076	16.0328	14.1107	13.1549
uc001pap.3	Q8IUX1	TMEM126B		355	159	248	759	246	66		33.8075	18.1036	34.2	58.2729	72.6388	27.0671
uc001par.3	Q9H061	TMEM126A		190	195	137	593	175	79		22.85	28.2809	23.8585	57.4945	65.2557	40.914
uc001pas.2	Q9NS37	CREBZF		163	364	202	385	218	68		2.11685	5.76921	3.79878	4.03091	8.77825	3.80298
uc001pbm.3	Q13492	PICALM		917	903	782	2072	469	175		21.7321	25.9161	26.8367	39.5879	34.4631	17.8601
uc001pbp.3	O75530	EED		317	453	286	540	145	122		15.5149	26.8764	20.2696	21.307	22.0042	25.7135
uc001pbu.3	Q53FT3	C11orf73		522	403	289	1321	528	371		45.1643	41.7257	36.2087	92.1441	141.647	138.233
uc001pch.3	Q86UB9	TMEM135		273	230	131	463	119	96		2.95775	2.97949	2.05523	4.04409	3.99756	4.47902
uc001pck.4	P53634	CTSC		1708	815	987	1317	284	192		88.1094	49.8483	73.7296	54.7722	45.4257	42.6529
uc001pdg.2	Q9UHD1	CHORDC1		68	224	212	2348	385	234		1.97622	8.06038	8.9218	55.0129	34.6925	29.2857
uc001pdn.3	Q6YBV0	SLC36A4		142	207	193	213	52	96		5.66705	10.153	11.1536	6.85311	6.43458	16.4988
uc001ped.3	Q9H5J8	TAF1D		469	498	391	1636	261	239		35.1929	45.1907	42.4863	98.9705	60.7256	77.2313
uc001pef.3	Q9H0W9	C11orf54		241	134	252	522	78	95		9.91984	6.7499	15.0203	17.322	9.95476	16.8393
uc001pem.4	Q9NVC6	MED17		496	420	346	698	177	109		13.9531	14.2179	14.0947	15.8302	15.4387	13.2047
uc001per.3	Q96RD7	PANX1		179	68	70	213	58	83		6.36169	2.80895	3.60253	6.10294	6.3914	12.7031
uc001peu.2	P49959	MRE11A		459	218	195	456	94	80		8.78828	4.90205	5.40649	7.03876	5.58043	6.5962
uc001pfd.4	Q9P013	CWC15		891	528	449	1081	265	124		55.723	39.1492	40.6624	54.5032	51.3868	33.3957
uc001pff.3	Q9BRL6	SRSF8		662	715	421	598	148	116		15.0368	19.528	13.8474	10.9506	10.4234	11.3467
uc001pfk.1	P58005	SESN3		109	125	60	527	431	178		5.39652	7.4548	4.30159	21.0348	66.1627	37.9507
uc001pfn.2	Q5HYJ3	FAM76B		187	111	64	118	46	85		4.65607	3.25215	2.30753	2.36865	3.55128	9.11402
uc001pfp.2	Q86XR8	CEP57		436	477	463	1083	219	100		13.4964	17.9848	20.754	27.0271	21.0196	13.3304
uc001pfw.1	Q8IZL2	MAML2		299	545	164	446	144	104		5.41897	11.8969	4.30407	6.51659	8.09201	8.11692
uc001pfx.4	Q8N4S0	CCDC82		166	171	79	321	68	61		5.98178	7.38876	4.1223	9.3254	7.59767	9.46597
uc001pgx.3	Q13489	BIRC3		101	208	60	446	208	114		1.43748	3.58403	1.23658	5.11748	9.17896	6.98713
uc001pgy.3	Q13490	BIRC2		208	196	281	317	75	46		5.46675	6.34488	10.6945	6.71684	6.11189	5.20638
uc001pha.3	Q8N131	TMEM123		2375	1838	1423	2308	716	309		65.081	60.275	56.4658	50.9878	60.8349	36.4638
uc001phm.3	Q9BTE7	DCUN1D5		803	628	670	1699	251	133		6.20446	5.87199	7.49641	10.5833	6.01328	4.4254
uc001pid.1	P49662	CASP4		177	178	104	897	269	97		13.2012	15.9399	11.2322	53.9353	62.2073	31.1548
uc001piz.3	Q8NCY6	KIAA1826		259	109	141	557	155	157		6.2342	3.10242	4.91462	10.8088	11.5681	16.274
uc001pjc.1	Q9NRN7	AASDHPPT		579	467	376	626	125	74		19.9088	19.2696	18.7217	17.3533	13.3268	10.9575
uc001pjq.3	Q8IXU6	SLC35F2		342	253	293	589	55	81		10.6133	9.50294	13.1669	14.7361	5.29221	10.8249
uc001pjv.3	Q93034	CUL5		222	178	195	555	149	68		3.41933	3.33504	4.34924	6.89162	7.11579	4.51035
uc001pjy.3	P24752	ACAT1		929	621	417	1092	153	109		42.8259	33.969	27.8366	40.5839	21.8691	21.6386
uc001pjz.4	Q14207	NPAT		225	103	105	258	91	42		3.72884	2.01862	2.51983	3.44708	4.67608	2.99746
uc001pkb.1	Q13315	ATM		574	422	170	467	87	94		4.29507	3.72447	1.84203	2.81719	2.01849	3.029
uc001pkm.3	Q13206	DDX10		300	170	389	692	109	167		9.24868	6.52745	17.3659	17.1991	10.4192	22.1711
uc001pku.3	P35241	RDX		317	268	265	599	115	72		6.94542	7.10694	8.40765	10.5805	7.81242	6.79335
uc001pkx.3	P10109	FDX1		524	499	283	507	156	104		16.3387	18.629	12.778	12.7448	15.082	13.9647
uc001plg.4	Q16633	POU2AF1		4016	3844	2706	3852	645	717		130.345	150.037	127.179	100.792	64.9094	100.215
uc001plw.1	P30154	PPP2R1B		406	176	220	460	139	181		18.6202	9.53921	14.6107	17.0081	19.7661	35.7478
uc001pmd.3	Q9H5F2	C11orf1		177	187	64	249	75	86		17.7135	22.3622	9.27474	20.0896	23.2724	37.0632
uc001pmo.3	P10515	DLAT		686	790	292	813	186	174		15.5281	21.3878	9.57124	14.8363	13.0544	16.9612
uc001pmw.4	Q6ZUT1	C11orf57		226	256	214	398	78	129		6.98485	9.6004	9.5775	9.9168	7.47467	17.1692
uc001pmx.3	Q9Y5J9	TIMM8B		1821	1797	1781	2437	684	325		221.984	266.233	314.388	239.501	258.533	170.611
uc001pmz.3	O14521	SDHD		1892	1668	1507	2191	560	373		136.356	145.162	157.274	127.302	125.138	115.764
uc001poe.3	O43264	ZW10		209	164	230	635	177	48		6.97436	6.70738	11.1141	17.0833	18.3139	6.89782
uc001poh.3	Q96RU2	USP28		369	297	232	262	73	194		7.83688	7.573	7.13501	4.48599	4.80716	17.7432
uc001pov.3	Q9Y580	RBM7		149	110	134	405	80	167		7.64627	6.8717	9.95767	16.7555	12.7292	36.9056
uc001poy.3	Q9Y3B8	REXO2		1177	837	1005	3111	817	717		99.8168	85.9089	123.419	212.7	214.832	261.854
uc001ppi.4	Q9BY67	CADM1		7299	5990	4709	5179	1242	727		166.715	164.142	155.75	95.3666	87.9591	71.5085
uc001ppn.3	Q9BRD0	BUD13		191	134	114	205	44	63		8.51752	7.14896	7.36164	7.3701	6.08389	12.0985
uc001ppp.3	O75312	ZNF259		408	373	354	673	165	63		22.5743	24.9801	28.3626	30.0199	28.3065	15.0109
uc001ppy.3	Q9Y2K2	SIK3		452	710	194	340	181	119		7.32667	13.8158	4.55365	4.44311	9.09694	8.30669
uc001pqe.2	P68402	PAFAH1B2		697	489	466	797	314	188		16.4116	13.8276	15.8889	15.1292	22.9243	19.0628
uc001pqr.3	Q16549	PCSK7		238	174	170	373	121	102		6.72023	5.92762	6.95098	8.49094	10.5935	12.4028
uc001prv.3	Q13651	IL10RA		1005	591	496	1354	645	350		27.035	18.8507	19.3211	29.3643	53.7983	40.5453
uc001psv.3	Q14139	UBE4A		517	399	345	927	301	80		8.2996	7.68612	8.02002	11.9974	14.9824	5.53056
uc001psx.3	O75964	ATP5L		2183	1597	2402	3461	880	540		160.503	143.606	255.736	205.15	200.614	170.976
uc001ptb.3	E9PQG7	MLL		185	456	102	268	62	60		1.09675	3.26403	0.875637	1.28088	1.13966	1.53179
uc001ptq.3	P48444	ARCN1		1131	903	1076	2755	616	312		27.7116	26.893	38.177	54.4203	46.7982	32.9205
uc001puc.2	P26196	DDX6		3711	2319	2244	3209	621	411		58.6364	43.7273	51.3439	40.8776	30.424	27.966
uc001pun.2	P62851	RPS25		11470	8325	7565	9786	2552	1433		2293.42	1995.55	2190.38	1577.49	1582.16	1233.9
uc001pux.3	Q9Y4L1	HYOU1		7480	7507	8231	14981	3238	1638		164.325	201.165	261.845	265.327	220.56	154.963
uc001puz.1	P08397	HMBS		434	336	419	858	187	184		28.2934	26.6311	39.5549	45.0945	37.7995	51.6567
uc001pvg.3	P16104	H2AFX		4520	3829	2590	2927	718	907		279.131	282.948	231.611	145.724	137.481	241.207
uc001pvi.3	Q9H3H5	DPAGT1		623	452	368	739	147	49		28.6124	24.8359	24.4739	27.3622	20.933	9.69113
uc001pvn.3	O14523	C2CD2L		165	245	225	179	61	104		4.85404	8.84591	9.58499	4.24534	5.56413	13.1754
uc001pwe.3	P22681	CBL		491	338	310	451	102	128		4.30232	3.55249	3.93345	3.18594	2.77122	4.82997
uc001pwh.3	Q9BY78	RNF26		229	217	163	188	53	57		8.00281	9.14433	8.24868	5.29669	5.7429	8.57817
uc001pwv.3	Q15223	PVRL1		1518	1250	794	944	564	507		27.2506	26.8026	20.6403	13.6621	31.393	39.1945
uc001pxl.2	Q9NZN5	ARHGEF12		536	501	279	547	176	213		5.36464	6.00623	4.04362	4.4137	5.46182	9.18054
uc001pxu.3	O75845	SC5DL		243	98	75	257	112	51		3.44157	1.60784	1.53816	2.93443	4.91833	3.11052
uc001pyo.3	P11142	HSPA8		12726	23167	31423	332401	114168	78893		540.087	1224.76	1931.12	11373	15023.3	14418.6
uc001qak.4	Q3YBR2	TBRG1		221	275	221	460	116	104		4.21172	6.36713	6.09887	7.06749	6.85447	8.53519
uc001qbs.3	A2RU14	TMEM218		198	202	83	130	53	54		9.26214	11.3221	5.6223	4.90263	7.68724	10.8781
uc001qcb.3	O14681	EI24		430	399	364	368	132	85		19.7025	22.1127	24.1515	13.5938	18.7532	16.772
uc001qcd.2	P46977	STT3A		5983	3804	4298	9243	1950	1149		209.982	160.301	218.433	261.526	212.2	173.658
uc001qcg.4	O14757	CHEK1		498	320	283	327	68	56		14.0054	10.7517	11.525	7.41401	5.92957	6.78213
uc001qde.3	Q96CM3	RPUSD4		293	460	299	667	149	142		11.4745	21.9145	16.9561	21.0587	18.0926	23.9479
uc001qdf.3	Q9BPY3	FAM118B		230	195	96	364	116	56		10.826	10.9168	6.54335	13.8128	16.9296	11.3511
uc001qdh.3	P08240	SRPR		3316	2561	2492	3893	788	602		105.502	98.1376	114.811	99.8551	77.7357	82.4812
uc001qdi.3	Q96CU9	FOXRED1		549	404	476	548	115	91		26.0782	23.2703	32.7418	20.9858	16.9376	18.6148
uc001qej.2	Q6N087	ETS1		501	384	306	384	69	40		9.58311	8.80354	8.47579	5.92161	4.09229	3.29489
uc001qfc.4	Q9UMQ3	BARX2		748	678	660	1212	348	310		41.6438	45.7576	53.2087	54.3991	60.0726	74.323
uc001qfw.3	Q9Y5Y6	ST14		2249	2176	2125	1735	407	212		67.0441	78.737	91.7319	41.6976	37.6196	27.2157
uc001qgk.4	Q92543	SNX19		671	813	544	841	204	162		10.8604	15.9232	12.7501	10.9739	10.2377	11.2915
uc001qhd.1	P42695	NCAPD3		626	361	352	785	139	98		10.9871	7.53263	8.94628	11.1076	7.56438	7.4071
uc001qhe.3	Q4G0F5	VPS26B		779	501	553	484	126	239		20.887	16.1339	21.471	10.4622	10.4751	27.5961
uc001qhf.3	Q9P016	THYN1		536	396	296	783	166	66		56.1545	49.507	44.9057	66.1335	53.9233	29.7767
uc001qhk.3	Q9UKU7	ACAD8		545	392	263	378	138	111		24.3591	20.832	17.022	13.6206	19.1246	21.3649
uc001qif.1	P29375	KDM5A		1221	1090	787	1645	437	234		11.0859	11.8884	10.3472	12.041	12.3023	9.14924
uc001qjb.2	Q8IUD2	ERC1		816	524	512	584	163	85		8.63627	6.63679	7.84686	4.98297	5.349	3.87407
uc001qjh.3	Q8N1E6	FBXL14		102	86	68	192	65	80		4.75332	4.83173	4.58877	7.21337	9.39202	16.0546
uc001qjk.3	Q9H1J7	WNT5B		427	416	380	380	78	75		18.8962	22.3276	24.3511	13.5572	10.7026	14.2929
uc001qjm.3	Q86V24	ADIPOR2		451	284	296	659	192	99		11.1897	8.44701	10.6347	13.1816	14.7704	10.5777
uc001qkz.3	Q02790	FKBP4		2045	1948	1468	23614	7949	2715		53.7763	61.694	55.9002	500.619	648.125	307.454
uc001qlb.2	Q969R8	ITFG2		155	210	121	281	48	82		6.45561	10.5678	7.29761	9.43521	6.19862	14.7073
uc001qmo.3	P30279	CCND2		20732	15356	11397	14914	4833	1478		312.713	276.38	248.934	181.359	226.032	96.0045
uc001qmp.3	Q9NQ88	C12orf5		146	134	112	230	60	86		1.74623	1.93785	1.9398	2.21777	2.2251	4.42956
uc001qms.3	Q9NQ89	C12orf4		210	117	128	631	121	66		5.40947	3.61151	4.77458	13.104	9.66429	7.32137
uc001qnc.3	Q16795	NDUFA9		1079	714	609	1476	350	188		65.9706	52.0811	53.9183	72.7538	66.3508	49.4994
uc001qnq.2	P21926	CD9		5129	4342	3395	3648	730	489		383.992	390.387	368.061	220.183	169.458	157.656
uc001qnu.3	P19438	TNFRSF1A		740	438	589	1454	378	213		32.7033	23.3696	37.6934	51.8041	51.7965	40.5371
uc001qog.4	Q9BX59	TAPBPL		1175	884	840	1071	222	207		63.5813	57.5376	65.8204	46.7219	37.2472	48.2363
uc001qom.2	Q4U2R6	MRPL51		1326	1427	1314	1879	530	320		192.682	252.019	276.492	220.122	238.793	200.244
uc001qop.1	P04406	GAPDH		48097	33344	34939	57262	18771	14168		3611.87	3009.81	3799.39	3466.73	4370.69	4581.79
uc001qpo.3	Q14839	CHD4		1730	1287	1301	1828	504	588		26.195	23.4661	28.5259	22.3146	23.662	38.3409
uc001qpw.4	Q9UNL4	ING4		148	118	47	225	97	72		10.0549	9.52533	4.62386	12.3236	20.4332	21.065
uc001qqh.3	Q9UBW8	COPS7A		251	198	182	418	137	115		13.376	12.7485	14.0448	17.9585	22.6372	26.3915
uc001qri.4	P45974	USP5		1617	1479	1232	3056	962	843		49.866	55.018	55.0168	75.978	91.9853	111.953
uc001qrk.3	P60174	TPI1		10265	8388	7227	4157	1284	942		691.658	679.567	705.148	225.815	268.254	273.335
uc001qru.1	P09104	ENO2		2720	2102	1379	4493	1856	861		110.433	101.736	81.0748	147.065	233.646	150.539
uc001qrw.1	P54259	ATN1		1266	991	539	1368	608	601		18.6386	17.3412	11.491	16.237	27.7544	38.1036
uc001qrz.3	Q99622	C12orf57		512	647	293	434	140	131		92.7589	140.948	76.8675	63.3892	78.6434	102.204
uc001qsa.1	Q53XS4	PTPN6		3771	2750	1785	941	233	258		171.826	148.999	117.777	34.567	32.9183	50.625
uc001qsh.4	Q92979	EMG1		631	453	724	1169	212	263		58.068	51.1045	96.4797	86.7285	60.4912	104.226
uc001qsr.3	Q9BQT9	CLSTN3		651	697	259	268	97	82		16.0026	20.4449	9.2193	5.31108	7.39314	8.6803
uc001qsv.3	P50542	PEX5		260	220	185	268	45	47		8.06354	8.23967	8.30833	6.7008	4.32726	6.27715
uc001qtu.3	Q9P0K8	FOXJ2		213	142	156	151	63	166		3.82231	3.06652	4.05379	2.18456	3.50538	12.8282
uc001qtx.2	Q8NC96	NECAP1		294	466	310	1006	282	250		11.154	21.4902	17.0308	30.7695	33.1727	40.8447
uc001qvf.3	P20645	M6PR		1671	1256	1158	2669	867	802		64.0627	57.8697	64.2876	82.493	103.062	132.408
uc001qxg.2	Q9BXN2	CLEC7A		212	143	197	433	136	126		7.98451	6.55897	10.7441	13.1474	15.8818	20.436
uc001qxs.3	Q9H0R8	GABARAPL1		104	94	120	993	232	151		5.47992	6.05692	9.15613	42.1823	37.9034	34.2634
uc001qyq.2	Q96A72	MAGOHB		226	180	215	622	71	65		7.32788	7.12029	10.0948	16.2592	7.138	9.07603
uc001qyt.3	P16989	CSDA		322	498	269	485	84	57		16.047	30.0616	19.4125	19.4859	12.9797	12.2328
uc001qzz.3	P41212	ETV6		172	259	125	135	53	39		2.83047	5.15514	2.97872	1.79103	2.70429	2.7638
uc001rap.1	O60519	CREBL2		204	135	191	169	56	54		5.35446	4.32837	7.25954	3.57612	4.55746	6.10369
uc001rat.2	P46527	CDKN1B		2428	2256	1689	2373	677	796		98.9867	110.698	99.712	77.9948	85.5786	139.751
uc001rax.3	Q9H0S4	DDX47		759	796	465	1374	285	150		38.1732	48.0798	33.8656	55.7113	44.4437	32.4878
uc001rbd.3	Q9NRV9	HEBP1		426	743	206	404	58	105		34.6919	72.7796	24.2927	26.524	14.6452	36.8231
uc001rbw.3	Q6VMQ6	ATF7IP		540	352	267	521	162	180		11.3972	8.83416	8.16032	8.8651	10.6016	16.3603
uc001rci.3	Q9Y2W2	WBP11		632	307	433	1010	246	133		23.251	13.5143	23.0676	29.9561	28.0613	21.0711
uc001rcq.1	P52566	ARHGDIB		6612	4622	6348	10138	2776	1594		534.915	454.414	743.667	661.217	696.338	555.332
uc001rdc.4	Q9Y3F4	STRAP		1846	1632	1783	4174	1308	677		95.3283	102.386	133.331	173.773	209.434	150.554
uc001ref.2	Q6ZN18	AEBP2		290	403	342	315	85	40		5.59498	9.49065	9.55468	4.89949	5.08473	3.32333
uc001rew.3	Q8WU10	PYROXD1		470	342	268	910	177	75		11.2115	9.75048	9.25745	17.5004	13.0915	7.70443
uc001rex.3	P46063	RECQL		642	371	492	671	138	89		17.6317	12.2778	19.5666	14.8567	11.7513	10.526
uc001rez.2	Q9Y3E0	GOLT1B		315	258	306	810	222	143		9.47071	9.45715	13.3224	19.6335	20.6954	18.5149
uc001rfe.3	P07195	LDHB		8572	5245	5824	14018	3601	1430		640.297	469.272	629.957	844.161	834.01	459.99
uc001rfm.3	Q8NFW8	CMAS		681	585	513	619	153	137		38.4799	39.8803	41.9753	28.1979	26.8057	33.3365
uc001rfq.3	Q86YS7	KIAA0528		261	195	214	273	62	51		5.82616	5.26118	6.91745	4.91298	4.29124	4.90258
uc001rft.3	Q9HBU6	ETNK1		817	584	544	1163	370	212		11.3185	9.70303	10.9133	12.9893	15.8934	12.6478
uc001rgp.1	P01116	KRAS		939	511	284	656	243	43		17.0401	10.8557	7.46301	9.59731	13.6729	3.36037
uc001rhb.3	Q9C0J9	BHLHE41		1679	971	899	1393	714	217		43.6963	30.0193	33.88	29.227	57.6156	24.3201
uc001rhg.3	Q14571	ITPR2		709	680	470	619	175	162		5.54965	6.40283	5.3273	3.90616	4.24723	5.46068
uc001rhk.4	Q9NVM9	ASUN		328	225	412	772	191	155		10.8424	9.17907	19.7215	20.5736	19.5765	22.0646
uc001rhm.3	Q9NVK5	FGFR1OP2		319	356	349	915	262	206		10.357	14.0851	16.4081	23.9499	26.375	28.802
uc001rhr.3	Q9Y2H1	STK38L		1467	1088	722	3083	890	535		28.3195	25.0015	20.1829	47.981	53.2715	44.4757
uc001rih.3	P82673	MRPS35		552	345	331	1264	296	99		28.6258	21.354	24.8563	52.8451	47.5947	22.1088
uc001riv.3	Q96RQ1	ERGIC2		527	272	301	902	309	75		29.1748	17.8719	24.1298	40.2573	53.0402	17.8802
uc001rjd.3	O15397	IPO8		414	309	201	725	147	73		7.62541	6.77633	5.36104	10.7657	8.39516	5.79026
uc001rki.1	Q6ZUT9	DENND5B		266	89	116	210	56	36		2.78647	1.08767	1.75963	1.77351	1.81891	1.62401
uc001rks.3	Q9HCM1	C12orf35		321	291	226	471	105	159		5.06714	5.54332	5.16602	5.99403	5.1392	10.8086
uc001rku.3	Q96G01	BICD1		121	232	37	202	72	36		3.31663	7.63867	1.4686	4.46378	6.11918	4.24939
uc001rkz.3	Q96M96	FGD4		238	155	136	176	73	70		2.82258	2.1912	2.3356	1.68276	2.68436	3.57503
uc001rld.2	O00429	DNM1L		607	358	330	1015	295	215		12.9475	9.09427	10.1929	17.4543	19.5104	19.7491
uc001rli.3	Q9Y2Z4	YARS2		151	100	77	345	98	80		6.83601	5.38132	5.04785	12.5917	13.7563	15.5965
uc001rlk.4	A0AV37	PKP2		2042	1940	1351	1539	245	138		46.6408	53.2807	44.6844	28.3393	17.351	13.5738
uc001rly.3	Q7Z4S6	KIF21A		173	209	185	654	154	58		2.5627	3.78062	3.96838	7.81033	7.07329	3.69992
uc001rmm.1	Q12860	CNTN1		199	214	157	113	139	125		5.71247	7.44215	6.52621	2.61511	12.3719	15.4523
uc001rng.1	Q8NEY8	PPHLN1		678	672	571	1221	312	235		19.1442	22.9554	23.3471	27.7947	27.3156	28.5751
uc001rnr.4	Q9H0K6	PUS7L		232	217	259	465	89	103		5.78091	6.60671	9.3454	9.34117	6.87617	11.0524
uc001rob.3	Q12792	TWF1		245	146	152	403	151	57		7.86103	5.59716	7.06231	10.4246	15.0224	7.87591
uc001ros.1	Q68CP9	ARID2		661	394	359	735	198	106		7.68084	5.4499	6.04076	6.88548	7.1338	5.30427
uc001rox.3	Q99590	SCAF11		1066	572	643	1521	397	274		13.8057	8.81926	12.0587	15.8807	15.9419	15.2814
uc001rpc.3	Q9H2H9	SLC38A1		1178	990	595	2449	666	217		14.2279	14.271	10.4064	23.8464	24.9412	11.2867
uc001rpg.3	Q96QD8	SLC38A2		3009	1890	1333	7916	1602	824		60.6083	45.0526	38.8803	128.545	100.051	71.4742
uc001rpr.3	Q9H6T3	RPAP3		292	229	110	883	225	114		7.79103	7.24377	4.25006	18.9938	18.6142	13.0987
uc001rqd.3	Q6P1K1	SLC48A1		163	174	132	230	72	107		5.28515	6.83744	6.19774	6.01226	7.23854	14.9405
uc001rql.3	P11473	VDR		633	561	464	462	155	99		12.3456	13.1895	13.1044	7.26427	9.37326	8.31492
uc001rqr.3	Q9BVX2	TMEM106C		684	675	393	592	105	109		42.3732	50.1656	35.2547	29.5663	20.1685	29.0786
uc001rrb.2	Q6ZTT1	PFKM		1680	874	621	1402	423	162		46.8719	28.6019	25.0891	31.5349	36.5925	19.4639
uc001rrx.2	Q9H9L4	KANSL2		274	269	140	447	114	127		11.2971	13.2999	8.35859	14.8581	14.5737	22.5492
uc001rsd.4	O60563	CCNT1		253	344	184	726	144	113		3.51588	5.77151	3.70272	8.13373	6.20475	6.76246
uc001rsm.3	Q9BUQ8	DDX23		1061	929	1062	874	310	140		31.9486	34.0323	46.3074	21.2172	28.9432	18.1542
uc001rsp.3	Q9NYL4	FKBP11		1758	1195	1592	3230	542	192		230.591	190.113	302.383	341.56	220.431	108.452
uc001rsr.2	P61204	ARF3		872	1131	741	907	205	128		24.2531	38.086	29.8441	20.3375	17.6788	15.3311
uc001rsy.3	P54619	PRKAG1		452	350	235	644	153	129		25.7175	23.7819	19.3619	29.5404	26.9917	31.6077
uc001rta.4	O14686	MLL2		461	552	392	838	377	386		2.33539	3.38906	2.87564	3.42249	5.92173	8.4209
uc001rtm.3	P68363	TUBA1B		1181	817	881	1284	261	193		66.3512	55.2235	71.6746	58.1573	45.4662	46.6949
uc001rtt.1	Q9BQE3	TUBA1C		165	341	240	976	221	250		10.452	26.4399	22.0148	49.8429	43.4065	68.1972
uc001rud.2	Q86XZ4	SPATS2		807	1031	790	1707	430	241		20.9138	32.457	29.6467	35.6642	34.5522	26.8961
uc001rui.1	Q96EZ8	MCRS1		336	257	360	484	115	72		18.6957	17.4783	29.0065	21.7114	19.8404	17.2523
uc001ruy.2	F8W034	TMBIM6		7127	5394	5414	9114	2221	1350		215.464	196.433	237.015	222.135	208.192	175.758
uc001rvx.4	Q96GM5	SMARCD1		1069	1054	977	958	283	256		30.6687	36.6709	40.5884	22.1576	25.174	31.6279
uc001rwb.1	Q96I36	C12orf62		810	580	527	763	176	131		132.585	113.782	124.914	100.687	89.3248	92.341
uc001rwp.2	Q71RC2	LARP4		592	648	724	8103	3026	1986		8.93496	11.965	15.8234	98.5954	141.608	129.081
uc001rwv.3	Q9P265	DIP2B		342	223	180	526	237	154		3.8605	3.00288	2.94226	4.78678	8.29497	7.48603
uc001rxb.3	Q9H8H3	METTL7A		8272	5879	5045	3209	558	929		240.047	204.022	212	75.075	50.2075	116.095
uc001rxu.2	Q9H175	CSRNP2		64	259	77	161	111	211		1.37108	6.75217	2.38871	2.78067	7.37318	19.4661
uc001ryg.3	Q9UBW5	BIN2		2009	1285	777	1721	376	202		89.3874	67.5172	50.0619	61.733	51.872	38.7044
uc001sbh.4	P23588	EIF4B		2887	2820	2023	3823	800	414		70.5087	82.9148	71.5454	75.2731	60.5807	43.542
uc001sbt.2	Q8NCJ5	SPRYD3		555	518	618	633	132	71		18.6215	21.2246	30.0262	17.1224	13.7323	10.2587
uc001scc.3	P26010	ITGB7		263918	201521	172148	209855	52557	37595		9369.53	8578.52	8849.95	6006.31	5785.33	5747.67
uc001sch.2	Q6N075	MFSD5		347	465	238	284	82	191		16.7416	27.0728	16.6278	11.0465	12.2668	39.6839
uc001scl.3	Q99471	PFDN5		2079	1600	1007	2602	880	561		297.703	272.83	208.808	300.383	390.715	345.943
uc001scp.4	Q9HB07	C12orf10		390	255	481	1814	512	253		31.5772	25.4528	56.3954	118.409	128.537	88.215
uc001scr.4	Q9NRG9	AAAS		401	337	281	587	96	60		21.4744	21.7012	21.7908	25.3428	15.9403	13.8369
uc001scw.3	P08047	SP1		926	730	471	1016	280	215		11.897	11.1847	8.76269	10.5235	11.1541	11.8954
uc001scz.4	Q9NZ81	PRR13		656	635	623	3411	1325	912		54.0034	63.4683	74.2669	226.381	338.207	323.314
uc001sdc.4	Q6IPF4	PCBP2		9869	6772	4976	11918	3324	1754		306.17	249.859	223.542	298.08	319.741	234.332
uc001sdt.3	Q15633	TARBP2		202	246	97	177	53	62		13.7331	20.0797	9.54945	9.7013	11.1723	18.1519
uc001sec.3	Q06055	ATP5G2		2809	1799	2016	3386	765	388		312.597	240.444	324.873	303.781	263.963	185.942
uc001sef.3	Q9P1Z2	CALCOCO1		1544	849	627	649	217	310		49.8658	32.2673	29.3233	16.8982	21.7302	43.1151
uc001sfj.4	P45973	CBX5		1043	770	595	595	91	36		8.91909	7.86717	7.36789	4.10198	2.41283	1.32572
uc001sfl.3	P09651	HNRNPA1		999	742	1167	1851	400	234		51.0529	46.5129	86.3605	76.2607	63.3816	51.4971
uc001sfs.1	P61923	COPZ1		1364	972	981	1991	503	262		70.7347	60.6341	73.6677	83.2394	80.8788	58.5102
uc001sgc.4	P55160	NCKAP1L		1460	1138	645	1542	408	176		36.8938	34.1877	23.6021	31.4141	31.9676	19.1525
uc001shi.3	P78537	BLOC1S1		1098	915	858	794	197	154		186.879	187.916	211.463	108.948	103.961	112.873
uc001shn.3	P08962	CD63		5725	4470	5315	5358	1422	889		553.783	524.682	744.488	417.837	426.494	370.321
uc001shu.2	Q6Y2X3	DNAJC14		1022	720	704	1011	237	151		33.738	28.5369	33.6536	26.9067	24.2586	21.4664
uc001siw.3	P61020	RAB5B		620	284	538	591	231	119		11.4218	6.33421	14.3521	8.77751	13.1949	9.44069
uc001sjf.3	P62854	RPS26		2068	3151	1315	2356	475	386		298.299	547.782	274.673	273.978	212.443	239.773
uc001sjm.3	Q9UQ80	PA2G4		678	566	527	1487	259	132		25.3992	25.5796	28.5885	44.9098	30.0842	21.295
uc001sjo.3	P62945	RPL41		20856	14841	14171	15680	3552	1826		3513.2	2999.28	3456.71	2129.41	1855.21	1324.6
uc001sjq.3	Q9BSJ8	ESYT1		1923	1566	1082	1131	132	107		44.5433	43.3703	36.2928	21.1206	9.48038	10.6733
uc001sjx.2	P60660	MYL6		10900	7571	7922	11250	2820	1924		1403.52	1171.94	1477.12	1167.84	1125.87	1066.87
uc001skb.3	Q8TAQ2	SMARCC2		572	459	271	488	114	130		10.0699	9.64091	6.90857	6.9261	6.22275	9.85564
uc001skg.2	Q9H4P4	RNF41		357	204	287	975	262	73		6.79039	4.6769	7.90494	14.951	15.4517	5.97946
uc001skm.4	Q8NB46	ANKRD52		375	413	289	296	99	155		4.26186	5.67056	4.75615	2.71206	3.48861	7.58599
uc001sks.1	O75390	CS		1315	991	916	3035	829	336		43.4688	39.3835	43.8468	80.8818	84.968	47.8304
uc001sku.2	Q9Y2B0	CNPY2		1356	1144	1085	1911	501	236		109.252	111.282	126.587	124.128	125.157	81.8831
uc001skx.3	Q504Q3	PAN2		313	212	80	153	43	61		5.73183	4.56297	2.12143	2.25882	2.44155	4.81052
uc001sla.3	Q9NPF7	IL23A		194	240	162	638	403	200		18.3155	27.4855	22.1474	48.5599	117.97	81.313
uc001slc.3	P52630	STAT2		2038	1544	703	1866	802	433		44.0634	39.5127	22.01	32.5256	53.7647	40.3157
uc001slq.1	Q9UIF9	BAZ2A		1522	1640	1030	2229	700	570		16.7592	21.7442	16.4235	19.7874	23.8994	27.0288
uc001slr.3	P06576	ATP5B		8970	6843	6609	14572	3339	1830		478.798	439.575	510.841	627.074	552.618	420.653
uc001slu.4	Q15185	PTGES3		4456	4006	4233	24370	5851	2010		228.789	249.752	314.723	1008.75	931.469	444.425
uc001smy.3	O14524	TMEM194A		356	180	330	517	112	102		6.23492	3.83449	8.36922	7.29981	6.08202	7.69296
uc001sna.3	P42226	STAT6		914	891	442	491	300	41		22.378	26.0776	15.6707	9.69163	22.7743	4.32287
uc001snf.2	P34897	SHMT2		2308	1982	1925	4709	960	341		98.9324	102.74	119.488	162.731	127.592	62.9462
uc001sog.3	P56192	MARS		2342	2178	2175	4826	1228	476		78.6061	88.7074	105.711	130.586	127.796	68.8001
uc001soj.1	Q96DN6	MBD6		67	103	92	135	76	101		1.58822	3.01206	3.15802	2.57995	5.58598	10.3103
uc001som.1	Q13561	DCTN2		1062	697	594	1559	444	325		60.8825	47.6302	49.3111	72.0533	78.9223	80.235
uc001sot.3	Q8TBX8	PIP4K2C		274	151	100	233	67	139		8.37365	5.44088	4.42542	5.74064	6.34874	18.2933
uc001spg.1	Q00973	B4GALNT1		101	115	138	779	427	237		3.30096	4.64809	6.53112	20.5256	43.2708	33.3564
uc001spj.3	Q13438	OS9		6621	5852	4849	5596	1515	912		227.822	242.52	241.609	155.235	161.634	135.138
uc001spq.3	F8VVT9	AGAP2		193	150	106	182	75	49		3.25221	3.02833	2.58653	2.47248	3.9186	3.55574
uc001spt.3	Q12999	TSPAN31		777	803	505	558	176	77		43.9296	54.6268	41.3445	25.4337	30.853	18.7473
uc001spv.3	P11802	CDK4		1255	1123	1195	2139	433	306		61.6687	67.0371	85.0313	84.7368	65.9717	64.7523
uc001sqh.3	P43897	TSFM		626	652	479	920	117	151		29.2973	36.8678	32.4622	34.7121	16.978	30.4328
uc001sqm.3	O14595	CTDSP2		653	595	551	308	49	130		12.7966	14.1092	15.6359	4.866	2.97733	10.9708
uc001src.2	Q9Y4E8	USP15		414	238	365	909	207	169		4.86761	3.39496	6.21439	8.61627	7.54631	8.55687
uc001sre.3	Q7Z3U7	MON2		517	330	364	810	274	131		4.90027	3.76236	4.99598	6.18949	8.05247	5.34704
uc001ssb.3	O43592	XPOT		1226	1150	841	3328	891	443		30.5569	34.4906	30.3532	66.8716	68.8564	47.5483
uc001ssc.2	Q9UHD2	TBK1		319	222	318	1270	327	225		10.1657	8.61879	14.6746	32.6281	32.3106	30.8776
uc001ssd.3	Q86WH2	RASSF3		142	177	76	185	128	250		4.00036	6.00742	3.10038	4.20168	11.1807	30.3294
uc001ssg.4	P15586	GNS		1705	1299	1021	2583	856	472		32.7086	29.8109	28.3631	39.9486	50.9166	38.9935
uc001ssl.2	Q9Y2U8	LEMD3		830	1115	631	868	214	107		17.0178	27.6203	18.7346	14.3478	13.6047	9.4476
uc001stc.3	Q9HC24	TMBIM4		648	421	473	1008	233	131		35.103	27.4362	37.104	44.022	39.1358	30.56
uc001sti.2	Q8NG08	HELB		123	121	157	458	150	75		3.55677	4.30442	6.57416	10.6772	13.449	9.33953
uc001stn.2	Q86VP6	CAND1		1326	1082	916	2529	613	208		22.0795	21.6577	22.0867	33.9495	31.6486	14.9149
uc001suc.3	P61224	RAP1B		1823	1437	921	2150	543	278		83.7245	78.6933	61.2513	79.6057	77.324	54.9823
uc001suf.3	P57740	NUP107		513	331	313	689	98	60		16.1544	12.4728	14.2728	17.4918	9.56861	8.13651
uc001sui.3	Q00987	MDM2		2324	2102	1873	4681	1159	796		31.0461	33.9265	36.2326	50.4139	48.0069	45.7928
uc001sut.4	Q16630	CPSF6		1287	1165	863	1262	222	108		19.1368	20.8307	18.5819	15.1283	10.2351	6.91554
uc001sux.3	O95619	YEATS4		330	265	188	289	49	36		23.4396	22.5622	19.3367	16.5491	10.7915	11.0116
uc001svb.1	P78371	CCT2		2620	2087	2377	7421	1293	584		131.905	127.397	173.293	301.206	201.84	126.615
uc001svm.3	Q96QF0	RAB3IP		240	322	242	518	160	116		2.52595	4.12156	3.68823	4.39524	5.22134	5.25755
uc001svv.3	Q9NZN8	CNOT2		469	356	168	936	177	38		14.0536	12.6334	7.28977	22.6115	16.4451	4.90355
uc001swo.2	O60293	ZFC3H1		324	529	233	428	204	98		4.45286	8.78595	4.63703	4.74217	8.69306	5.80006
uc001sws.3	Q96HH6	TMEM19		1007	673	626	479	132	56		21.2674	17.0046	19.1448	8.1557	8.64387	5.09315
uc001swt.3	Q9UL25	RAB21		1309	1340	1039	2869	830	406		49.0191	60.6319	56.3418	86.6155	96.3723	65.4733
uc001swu.3	Q8TC07	TBC1D15		238	155	196	780	180	112		4.03956	3.17609	4.81729	10.6731	9.4728	8.1863
uc001sxd.4	Q96GX2	ATXN7L3B		504	338	381	646	196	132		13.4658	10.8731	14.7406	13.9147	16.237	15.1876
uc001sxt.3	Q13601	KRR1		252	241	178	655	197	144		7.38473	8.52545	7.55342	15.4744	17.8998	18.1723
uc001sxu.3	Q8WV24	PHLDA1		557	532	403	425	228	148		9.26686	10.6745	9.70895	5.70041	11.7615	10.6036
uc001sxx.2	P55209	NAP1L1		4031	2925	2766	6891	1885	992		77.3756	67.4006	76.8836	106.638	112.189	82.0004
uc001sye.1	Q9BZF1	OSBPL8		613	705	608	666	137	185		8.32813	11.6446	11.9614	7.29459	5.77107	10.8236
uc001syx.3	Q96IZ0	PAWR		290	470	232	249	52	81		14.6226	28.6786	16.9397	10.122	8.1298	17.5884
uc001syz.3	O14974	PPP1R12A		704	638	635	1827	354	224		12.095	13.2941	15.7978	25.3054	18.8576	16.5728
uc001szp.4	Q9P031	CCDC59		344	216	202	1118	165	139		20.9283	15.6923	17.7958	54.8349	31.1249	36.4169
uc001tao.3	Q8N999	C12orf29		246	392	265	591	68	77		8.42042	16.3381	13.1351	16.3089	7.21699	11.3502
uc001tby.3	P62324	BTG1		6926	4179	2000	2028	927	646		145.587	102.953	60.8779	34.3675	60.4182	58.4769
uc001tck.3	Q15075	EEA1		189	467	166	300	53	86		2.32324	6.96593	2.95482	2.97299	2.02003	4.55243
uc001tcm.3	Q9NZJ9	NUDT4		704	665	542	2096	566	255		14.3984	16.4075	16.052	34.5598	35.8926	22.4591
uc001tcp.3	P61088	UBE2N		619	582	418	483	110	149		23.8614	27.0143	23.333	15.0104	13.1476	24.7345
uc001tcr.3	Q9Y6G3	MRPL42		494	526	360	491	143	46		15.467	19.8648	16.3219	12.3937	13.8824	6.20225
uc001tdc.3	O60486	PLXNC1		2189	1586	1271	1239	348	231		29.3143	25.37	24.6473	13.3766	14.4498	13.3217
uc001tdj.2	Q9ULS5	TMCC3		262	288	114	196	59	97		4.39609	5.78866	2.76988	2.65132	3.06949	7.0089
uc001tdl.3	Q9UI09	NDUFA12		898	429	513	1631	426	241		147.481	83.5156	122.002	215.95	216.929	170.447
uc001tdz.2	Q9HBM0	VEZT		320	252	393	1064	186	127		6.90049	6.69633	12.2719	18.4974	12.4363	11.7936
uc001tec.3	P50579	METAP2		1168	806	901	2086	537	314		32.7917	27.2625	36.6299	47.2145	46.746	37.9633
uc001tej.3	P62306	SNRPF		1327	1106	866	1899	373	206		164.62	164.788	155.568	189.923	143.473	110.05
uc001ten.1	P09960	LTA4H		960	426	445	769	195	119		45.8447	23.8784	30.7729	29.6063	28.8736	24.4725
uc001teo.1	P41970	ELK3		450	309	256	359	165	49		20.5806	16.8577	16.9541	13.2367	23.3979	9.65058
uc001tev.4	Q8NHV4	NEDD1		83	85	116	329	53	58		2.20263	2.80341	4.4577	7.0388	4.36101	6.62832
uc001tfh.2	P42166	TMPO		582	384	423	736	105	52		15.5921	12.3881	16.4102	15.8965	8.72209	5.99927
uc001tfo.3	Q00325	SLC25A3		4028	3004	2717	5585	1436	784		235.726	211.008	230.249	263.5	260.568	197.582
uc001tgq.3	A0JNW5	UHRF1BP1L		230	122	124	370	94	174		4.37223	2.75627	3.4134	5.67044	5.54053	14.2442
uc001thn.3	Q6P3W7	SCYL2		315	148	193	701	276	160		8.14621	4.56757	7.22757	14.6151	22.1311	17.8188
uc001tia.1	O75691	UTP20		594	330	551	1261	138	120		6.48555	4.38486	8.71168	11.0998	4.67184	5.64228
uc001tib.3	P40616	ARL1		847	702	742	1652	473	217		25.9575	26.0775	32.9287	40.816	44.9459	28.6387
uc001tis.3	Q8IZU3	SYCP3		466	200	319	675	51	52		41.1515	21.1467	40.7925	48.0556	13.9643	19.775
uc001tit.3	Q3T906	GNPTAB		1179	1138	875	1611	541	262		20.6011	23.975	22.1399	22.6941	29.3105	19.7147
uc001tkb.1	P14625	HSP90B1		24583	19957	23695	58292	17329	8791		869.912	858.003	1214.19	1662.99	1901.35	1339.65
uc001tkg.3	Q13569	TDG		393	465	282	732	163	135		11.9178	17.0076	12.3835	17.896	15.3264	17.6299
uc001tkj.4	Q9Y5Z7	HCFC2		113	75	66	199	54	62		1.93834	1.55229	1.6394	2.75198	2.87207	4.5799
uc001tkl.1	P25208	NFYB		197	100	88	276	40	52		5.56574	3.35325	3.60022	6.28645	3.50401	6.32663
uc001tkz.3	Q9NPF2	CHST11		537	405	367	529	76	121		9.15871	8.29947	9.06392	7.2737	4.01904	8.88706
uc001tla.3	Q96JW4	SLC41A2		214	140	108	346	101	82		5.94026	4.62826	4.34115	7.74297	8.69284	9.80208
uc001tlb.3	Q8N5I9	C12orf45		240	162	174	405	72	46		37.9582	30.8528	39.8505	51.6404	35.3082	31.3304
uc001tld.3	Q2M389	KIAA1033		639	441	399	1071	252	250		10.827	8.95145	9.78974	14.6298	13.2391	18.2415
uc001tlf.1	Q8NEU8	APPL2		187	214	228	142	55	99		5.6954	7.98803	10.0556	3.48667	5.19391	12.9847
uc001tlj.1	O60285	NUAK1		240	161	235	312	139	102		3.46137	2.83937	4.90789	3.6277	6.21585	6.33505
uc001tlk.3	Q07065	CKAP4		2698	3264	2115	1178	310	359		87.423	127.764	99.2393	30.7729	31.1454	50.0946
uc001tlp.3	Q9NW08	POLR3B		199	143	191	377	68	65		4.58148	4.00053	6.3676	6.99735	4.85411	6.44434
uc001tmb.3	Q8WUH6	C12orf23		185	224	217	256	59	75		5.40202	7.99574	9.17559	6.02649	5.34177	9.43101
uc001tmi.3	Q16526	CRY1		120	192	143	264	41	50		3.62451	7.08689	6.25451	6.42853	3.83972	6.50355
uc001tmo.1	Q13610	PWP1		964	720	565	1468	318	84		51.1784	45.743	43.4358	62.8313	52.3463	19.2044
uc001tmp.3	Q9UKN5	PRDM4		157	98	120	299	98	56		3.68877	2.7755	4.08276	5.66361	7.13932	5.66608
uc001tmz.1	Q15020	SART3		941	989	973	1944	504	415		21.1833	27.0906	31.7181	35.2809	35.179	40.2314
uc001tni.3	Q14242	SELPLG		9262	6359	4561	5998	3436	3647		355.363	289.975	253.406	185.53	408.761	602.581
uc001tnj.3	Q9ULV4	CORO1C		4492	3396	2770	3059	519	492		115.893	104.894	103.488	63.6265	41.5178	54.6634
uc001tnm.3	Q8WYL5	SSH1		114	271	148	243	104	109		1.31397	3.80533	2.47021	2.25802	3.71675	5.41029
uc001tnz.2	P13051	UNG		948	1155	899	310	41	42		45.4482	67.2317	62.4105	11.9815	6.09453	8.67101
uc001toc.3	O00763	ACACB		315	396	188	303	111	57		3.35043	5.07022	2.8956	2.5982	3.66068	2.61083
uc001toi.1	Q9H3F6	KCTD10		567	291	417	686	201	239		14.05	8.65836	14.9631	13.7044	15.4433	25.5038
uc001tou.3	Q96EY8	MMAB		179	196	160	161	38	68		4.25547	5.65974	5.50814	3.08575	2.80109	6.96172
uc001tpm.3	Q9NZD2	GLTP		200	156	124	152	58	44		8.35103	7.83527	7.49759	5.11674	7.50908	7.9118
uc001tps.2	Q14161	GIT2		388	462	274	292	106	101		6.79053	9.75295	6.94404	4.11997	5.7521	7.61212
uc001tpx.3	Q8IZ07	ANKRD13A		415	488	275	250	59	54		10.4467	14.798	10.0243	5.07354	4.60502	5.85379
uc001tqk.4	P16615	ATP2A2		1931	1863	1989	3413	957	301		22.8485	26.8345	34.08	32.5575	35.1104	15.3375
uc001tqo.2	Q9UJX3	ANAPC7		293	117	182	499	94	116		9.46598	4.51025	8.5145	12.9969	9.41618	16.1387
uc001tqq.3	O15145	ARPC3		1257	735	1138	1981	526	437		139.884	99.1807	183.386	177.729	181.496	209.424
uc001tqx.3	Q9UBQ0	VPS29		275	339	212	911	262	244		24.5714	36.5966	27.4299	65.623	72.5852	93.8859
uc001tsn.4	Q7Z569	BRAP		113	115	134	395	56	44		2.76115	3.44117	4.7414	7.78124	4.24276	4.62996
uc001ttk.1	P30040	ERP29		2415	2106	1873	2115	463	326		161.397	169.82	181.261	113.954	95.9417	93.8227
uc001ttm.3	Q14CX7	NAA25		97	133	146	410	111	65		1.63987	2.76707	3.57421	5.58806	5.81847	4.7322
uc001ttp.3	O14545	TRAFD1		237	371	245	536	116	85		8.80472	16.7473	13.1802	16.0536	13.3621	13.5987
uc001ttv.3	Q02878	RPL6		4966	3887	3328	5907	1287	540		512.087	481.177	496.947	491.071	411.495	239.797
uc001ttx.3	Q06124	PTPN11		428	243	211	576	235	127		6.70135	4.51943	4.78399	7.27077	11.4087	8.56317
uc001tuq.4	Q8TDD1	DDX54		585	543	479	405	72	64		13.1361	14.7426	15.5753	7.33174	5.01295	6.18877
uc001tux.3	Q9ULQ1	TPCN1		262	250	159	199	54	82		4.81852	5.53451	4.23448	2.95057	3.07932	6.4944
uc001tve.2	Q8NHP8	PLBD2		238	160	121	451	286	318		8.2674	6.629	6.0865	12.6302	30.804	47.5699
uc001tvw.3	Q71F56	MED13L		281	389	128	333	97	54		2.94769	4.89928	1.94435	2.81617	3.15497	2.43939
uc001twh.3	Q96BS2	TESC		313	356	333	289	227	45		30.2173	41.8806	46.5527	22.4931	67.9494	18.7084
uc001twk.3	O94952	FBXO21		397	397	250	332	117	109		9.2263	11.0867	8.41331	6.22035	8.43085	10.9088
uc001twu.1	P30086	PEBP1		1860	1194	1204	2148	600	307		122.721	94.3038	115.033	114.257	122.746	87.2286
uc001twz.3	Q9H7L9	SUDS3		167	136	120	353	123	84		3.47476	3.41693	3.61559	5.92137	7.93527	7.52662
uc001txo.3	Q92616	GCN1L1		1460	1193	1111	1376	268	115		16.5699	16.3192	18.2587	12.59	9.43083	5.62053
uc001txq.3	P05388	RPLP0		4754	4228	2972	4852	991	845		388.435	414.453	351.639	319.609	251.062	297.323
uc001tyf.1	P12074	COX6A1		3237	3171	2529	3808	892	476		584.294	690.87	661.04	554.148	499.232	370.006
uc001tyg.3	O43715	TRIAP1		137	141	137	343	55	96		11.4022	14.3325	16.5112	23.0145	14.1932	34.4074
uc001tyi.3	Q13242	SRSF9		1775	1893	1676	1650	367	172		150.143	194.381	205.291	112.52	96.2544	62.6537
uc001tym.3	P63167	DYNLL1		1648	1186	1104	2851	891	650		220.275	190.111	213.681	307.217	369.261	374.139
uc001typ.4	Q8N5U6	RNF10		451	677	570	949	267	347		11.5329	21.1583	21.1071	19.5645	21.1701	38.2125
uc001tys.3	Q969H6	POP5		294	115	159	206	85	44		36.1077	16.6828	28.2774	20.3967	32.3683	23.2712
uc001tyy.1	Q14165	MLEC		737	977	649	605	84	114		11.4195	18.3472	14.5618	7.55745	4.0356	7.60672
uc001tzr.3	Q99571	P2RX4		130	133	236	289	69	72		6.3061	8.08466	16.5775	11.302	10.378	15.0405
uc001uag.3	Q9UJX4	ANAPC5		727	544	524	863	227	57		27.2452	24.5364	28.4366	26.0739	26.3773	9.19906
uc001ual.1	Q969K3	RNF34		284	157	203	279	53	72		13.9067	9.2257	14.3943	11.0141	8.04692	15.1828
uc001ubi.3	Q9UPS6	SETD1B		190	238	126	77	42	43		2.28081	3.44067	2.19027	0.74519	1.56327	2.22289
uc001ubl.3	O00233	PSMD9		560	385	355	431	128	122		23.5126	19.3858	21.584	14.5892	16.6637	22.059
uc001ucd.3	Q96AX1	VPS33A		188	255	124	266	63	113		7.10508	11.6256	6.78614	8.10462	7.38245	18.3909
uc001ucn.3	Q6NZY4	ZCCHC8		182	92	75	505	77	55		4.28537	2.54779	2.55722	9.58624	5.62155	5.57689
uc001ucr.3	Q7L4I2	RSRC2		206	137	180	748	165	39		8.62719	6.94431	10.916	25.2548	21.4257	7.03363
uc001uda.3	O43583	DENR		295	335	184	427	97	67		9.48078	12.9754	8.56307	11.0634	9.6659	9.27277
uc001udl.3	Q9H9H4	VPS37B		2063	1596	1075	1021	287	97		73.8261	68.1253	55.7069	29.4562	31.845	14.9484
uc001udz.1	Q6N063	OGFOD2		113	100	88	272	89	64		5.34442	5.71536	6.02691	10.3712	13.0515	13.0351
uc001ued.3	Q66PJ3	ARL6IP4		1083	1005	772	1046	230	197		77.4838	86.5752	79.9816	60.3329	51.0222	60.6962
uc001uew.3	Q9NQR1	SETD8		131	144	164	192	72	66		4.68453	6.32651	8.49236	5.53523	7.98318	10.1637
uc001ufg.3	Q15363	TMED2		1946	1903	2272	3287	585	403		90.0461	107.655	152.237	122.62	83.9318	80.3045
uc001ufi.3	Q8NHQ9	DDX55		74	67	92	105	38	80		2.77641	3.11408	4.99839	3.17601	4.42064	12.9257
uc001ufm.3	Q14232	EIF2B1		482	629	237	629	172	68		25.3566	39.6986	18.0544	26.6768	28.0557	15.4051
uc001uga.3	Q8N3J9	ZNF664		238	179	150	243	57	129		5.48064	4.94628	5.0019	4.51129	4.06984	12.7925
uc001ugs.4	P0CG48	UBC		2776	3805	5506	61763	10031	4316		105.685	180.074	303.542	1895.66	1184.09	707.598
uc001uhc.3	Q86V21	AACS		310	154	174	231	59	60		9.18286	5.43024	7.46372	5.51656	5.41898	7.65386
uc001uhu.2	Q8N697	SLC15A4		219	221	208	318	89	156		7.72469	9.49689	10.624	9.04282	9.73365	23.6959
uc001uir.3	P62826	RAN		4868	3591	4386	6296	1190	699		447.143	399.819	583.384	466.23	338.916	276.494
uc001uja.1	Q12872	SFSWAP		262	168	176	323	101	112		7.94277	6.1131	7.72633	7.89429	9.49381	14.6218
uc001uje.3	O75385	ULK1		136	216	112	110	75	62		2.56205	4.93808	3.05532	1.67063	4.38085	5.02982
uc001ujf.3	Q9Y606	PUS1		327	298	290	314	53	45		15.9725	17.6801	20.5123	12.365	8.02695	9.46566
uc001ukz.1	Q08378	GOLGA3		429	350	288	407	144	140		4.56149	4.47945	4.43437	3.48886	4.74746	6.41048
uc001umh.3	Q99549	MPHOSPH8		308	281	231	400	131	71		7.09924	7.81142	7.71015	7.43294	9.36226	7.04745
uc001ums.3	Q9UBW7	ZMYM2		212	103	95	336	70	62		2.04486	1.16965	1.32691	2.6128	2.09351	2.57533
uc001uns.3	O00422	SAP18		1006	837	826	1698	512	398		43.0097	43.248	51.1374	58.5257	67.8715	73.2764
uc001unw.3	Q9BQC6	MRP63		451	279	196	429	137	124		16.7108	12.2593	10.5164	12.815	15.7395	19.7859
uc001uoa.2	Q5W0Z9	ZDHHC20		229	213	142	216	58	45		4.21871	4.71222	3.78811	3.20803	3.31299	3.57001
uc001uof.3	Q8IYU8	EFHA1		274	174	115	329	135	87		13.9445	10.5192	8.47503	13.4986	21.3028	19.0671
uc001upl.3	Q9UKK3	PARP4		798	579	489	1241	353	300		14.3542	12.4626	12.7373	17.9965	19.688	23.2387
uc001uqf.4	Q9Y217	MTMR6		387	383	327	438	159	39		7.30172	8.74083	8.93412	6.66236	9.30165	3.16878
uc001uqi.3	Q9BVL2	NUPL1		154	114	237	453	98	101		3.49476	3.23688	7.78815	8.28771	6.89558	9.8703
uc001uqq.3	Q9Y252	RNF6		218	238	168	629	195	121		5.98376	7.89671	6.67754	13.919	16.5959	14.3026
uc001ura.3	P46778	RPL21		1293	752	786	2240	543	235		224.733	155.922	197.825	313.875	292.629	175.893
uc001urp.3	Q9Y2S0	POLR1D		496	392	400	807	116	152		23.8835	22.7863	27.8912	31.3278	17.319	31.5191
uc001usf.3	Q9Y244	POMP		1019	830	886	3272	923	519		68.6135	67.7115	86.3891	177.619	192.702	150.493
uc001uso.3	P30825	SLC7A1		746	755	688	1973	405	94		9.99426	12.2657	13.3472	21.3098	16.8235	5.42316
uc001usx.3	P09429	HMGB1		4833	3649	4025	2297	342	298		138.776	126.632	167.361	53.1739	30.449	36.8491
uc001utj.3	Q92598	HSPH1		855	2010	1818	68334	17126	6215		22.9372	66.45	70.625	1477.92	1424.55	718.006
uc001uvy.3	Q9Y673	ALG5		600	484	489	1013	179	79		48.6604	47.4212	57.4279	66.2329	45.0118	27.5908
uc001uwu.3	P61960	UFM1		395	357	523	1275	241	73		14.9397	16.6426	28.6442	38.8772	28.2625	11.89
uc001uxs.3	P32519	ELF1		446	403	260	803	198	149		11.7345	12.7023	9.90588	17.0328	16.1526	16.8822
uc001uyj.3	A3KMH1	KIAA0564		147	117	77	214	67	43		2.01971	1.92366	1.53198	2.37042	2.85427	2.54421
uc001uys.2	Q9UKA4	AKAP11		228	140	143	246	43	48		2.26104	1.66427	2.05352	1.96675	1.32218	2.04988
uc001uyy.3	Q9Y5T4	DNAJC15		478	386	238	548	162	126		16.9392	16.3082	12.2133	15.6562	17.8004	19.2287
uc001uzy.1	P13693	TPT1		3342	3401	2158	5103	1907	860		396.586	485.132	370.828	488.198	701.666	439.483
uc001vak.3	Q96JB2	COG3		182	201	297	236	48	61		3.89562	5.33008	9.20559	4.07246	3.18563	5.62274
uc001vas.1	Q5T200	ZC3H13		203	327	179	315	89	126		3.11595	6.07966	3.97867	3.89803	4.23578	8.32872
uc001vba.4	P13796	LCP1		13897	12112	11115	17667	3402	1892		360.717	379.573	417.778	369.699	273.797	211.485
uc001vbs.3	Q9P2R7	SUCLA2		162	127	104	318	68	55		7.3645	6.95827	6.84623	11.6545	9.58486	10.7672
uc001vbz.3	Q9Y287	ITM2B		1627	1249	895	1084	274	176		84.4179	77.3697	67.245	45.3436	44.0805	39.3253
uc001vcb.3	P06400	RB1		269	132	156	218	47	68		5.54545	3.24895	4.65693	3.62311	3.00422	6.0368
uc001vcm.3	Q9Y2H6	FNDC3A		467	502	357	1547	488	219		7.30849	9.4809	8.09038	19.5183	23.6799	14.7594
uc001vdj.2	O00505	KPNA3		193	212	184	359	117	201		4.24372	5.67976	5.85864	6.36391	7.97671	19.0326
uc001vfk.3	Q9UL03	INTS6		176	156	94	247	83	153		2.31936	2.46311	1.7938	2.62417	3.39143	8.6828
uc001vgv.2	Q8WWK9	CKAP2		667	348	378	608	97	56		17.5632	10.9017	14.4132	12.9069	7.91952	6.35008
uc001vhc.2	Q9Y2Z0	SUGT1		252	140	192	1300	300	172		13.8805	9.31477	15.3142	57.7281	51.2358	40.7986
uc001vix.4	Q9Y2L1	DIS3		356	326	223	460	102	67		4.58157	5.04249	4.15585	4.77268	4.07018	3.71323
uc001vjn.1	Q7Z4G1	COMMD6		379	260	197	344	75	45		21.6517	17.7222	16.297	15.8435	13.285	11.0708
uc001vkc.3	O75503	CLN5		284	204	177	246	80	76		9.97805	8.5841	9.00514	6.96791	8.71497	11.4988
uc001vkd.3	Q9UKT7	FBXL3		906	886	592	373	94	199		25.1135	29.5276	23.7624	8.33543	8.07897	23.7545
uc001vkk.2	Q8ND83	SLAIN1		478	488	467	378	84	77		16.4705	20.4609	23.3016	10.5005	8.97444	11.4257
uc001vky.2	Q5T8P6	RBM26		388	282	332	1119	223	140		10.5645	9.30862	13.0902	24.5633	18.8266	16.4156
uc001vlf.3	Q9NV92	NDFIP2		429	224	217	503	112	65		9.06615	5.60499	6.64072	8.56986	7.33892	5.9155
uc001vlw.3	O95455	TGDS		223	137	248	346	73	43		11.534	8.73619	18.5745	14.4275	11.707	9.57758
uc001vly.3	Q86V85	GPR180		80	182	121	423	144	36		0.886762	2.46804	1.94219	3.78005	4.94912	1.71843
uc001vmq.3	Q13217	DNAJC3		1627	1632	1782	3939	908	567		28.6275	35.035	45.4039	55.8755	49.5371	42.9627
uc001vmt.3	Q9NYU1	UGGT2		336	254	153	465	110	89		6.70603	6.04604	4.42189	7.48203	6.80719	7.64943
uc001vmz.3	Q5VZF2	MBNL2		193	308	193	1254	355	75		4.03622	7.82922	5.84474	21.1425	23.0195	6.75448
uc001vnd.3	P10114	RAP2A		176	272	164	161	39	48		3.97293	7.46308	5.36083	2.92997	2.72968	4.66608
uc001vne.3	O00410	IPO5		1910	1421	1113	2585	326	221		31.3056	27.8501	26.4164	34.1578	16.5674	15.5989
uc001vnn.1	Q5U0E6	STK24		1062	655	669	696	144	194		22.5939	16.6519	20.6103	11.9376	9.49902	17.7739
uc001vnt.2	Q9BZ29	DOCK9		218	221	112	196	73	65		2.85183	3.45994	2.12166	2.06711	2.961	3.66179
uc001voj.1	Q99805	TM9SF2		2349	2133	2046	4098	1046	576		96.728	106.368	122.001	136.045	133.552	102.142
uc001vpi.4	P29144	TPP2		1386	961	1008	2589	385	220		28.9486	24.1276	30.487	43.595	24.933	19.7879
uc001vpu.2	Q59FZ7	BIVM-ERCC5		503	422	302	395	138	41		9.62137	9.67209	8.36499	6.09124	8.18458	3.37727
uc001vqk.4	Q9NWB6	ARGLU1		988	691	434	582	133	123		55.5081	46.0847	35.3085	26.361	23.1686	29.7589
uc001vqo.3	P49917	LIG4		106	138	42	151	45	60		2.62202	4.10425	1.50442	3.01125	3.45137	6.39137
uc001vqq.3	Q7L211	ABHD13		179	219	235	230	69	47		3.32123	4.99284	6.31398	3.44044	3.96957	3.7554
uc001vqv.3	Q9Y4H2	IRS2		487	397	155	111	97	179		6.84605	6.6061	3.15524	1.25798	4.22797	10.8362
uc001vrc.3	Q8IW45	CARKD		93	72	112	193	60	61		3.34145	3.18229	5.8272	5.59048	6.68424	9.43831
uc001vrd.2	Q9HA77	CARS2		371	392	245	429	77	98		19.6011	24.954	18.744	18.2727	12.6138	22.2969
uc001vrn.3	Q9NXR5	ANKRD10		1013	731	722	873	196	133		39.9415	34.6422	41.2232	27.7504	23.9618	22.5829
uc001vrs.2	Q14155	ARHGEF7		394	237	237	488	224	120		7.01535	5.04963	6.1107	7.00508	12.3666	9.20125
uc001vse.1	Q96CW5	TUBGCP3		346	334	395	645	154	87		8.75008	10.324	14.4651	13.1503	12.0755	9.47475
uc001vtm.1	P11279	LAMP1		2525	1830	1717	3466	922	590		97.7942	85.0604	96.2968	108.223	110.721	98.4048
uc001vtr.1	Q6PH85	DCUN1D2		113	106	39	204	126	322		3.66999	4.11775	1.83417	5.34141	12.6884	45.0355
uc001vtu.4	Q6UWJ1	TMCO3		421	318	551	396	130	150		13.4206	12.501	25.435	10.1771	12.8494	20.5918
uc001vtw.3	Q14186	TFDP1		743	521	610	961	134	75		27.5718	23.3665	32.779	28.7501	15.418	11.9853
uc001vud.3	Q14393	GAS6		6253	5594	4340	3529	1058	562		245.565	264.262	246.807	111.73	128.829	95.0444
uc001vui.3	Q14644	RASA3		2247	2143	1387	1577	549	339		52.6307	60.2391	47.0438	29.7788	39.871	34.1939
uc001vul.1	Q13042	CDC16		1749	1146	901	1352	416	140		75.0362	58.4633	55.9752	46.7625	55.338	25.8656
uc001vxf.3	Q9NPF4	OSGEP		208	95	130	248	41	46		12.592	6.83413	11.3963	12.1039	7.69599	11.9923
uc001vxo.4	P00491	PNP		725	532	644	589	140	120		29.4597	26.2246	37.8936	19.295	17.6387	20.9983
uc001waa.3	P07910	HNRNPC		1106	631	703	1947	351	197		33.7373	22.9944	31.0528	47.8808	33.198	25.8782
uc001wao.2	Q9Y5B9	SUPT16H		1853	1334	1183	1563	271	164		38.9174	33.5688	35.9785	26.4647	17.6476	14.8329
uc001war.2	Q9HCK8	CHD8		245	158	189	397	147	124		2.92854	2.2788	3.27143	3.82574	5.44818	6.38293
uc001waz.3	O94842	TOX4		338	212	242	663	244	151		7.34987	5.53356	7.62023	11.6229	16.4513	14.1401
uc001wbc.3	Q86U44	METTL3		144	104	104	352	83	106		7.24605	6.29123	7.57813	14.2798	12.9499	22.9698
uc001wgl.2	P61803	DAD1		1174	911	901	1971	495	188		165.699	154.981	184.148	224.274	216.624	114.268
uc001wgm.3	Q8TB40	ABHD4		577	694	603	1262	368	248		22.6235	33.1339	34.2367	39.8918	44.7385	41.8744
uc001wgw.4	Q86TS9	MRPL52		412	361	241	682	172	133		36.2527	38.0965	30.7079	48.3802	46.9268	50.3974
uc001whd.3	Q7Z4F1	LRP10		1958	1331	1422	907	329	430		59.2672	48.4312	62.3292	22.1335	30.8778	56.051
uc001whg.3	Q86U06	RBM23		443	319	300	744	218	77		16.7359	14.4958	16.4118	22.6599	25.5358	12.527
uc001whm.1	O14744	PRMT5		343	298	395	669	159	38		14.1479	15.0523	23.593	22.2466	20.3349	6.74984
uc001wii.3	P28074	PSMB5		781	649	885	1683	535	254		59.3748	60.3982	97.4281	103.151	126.111	83.1567
uc001wit.4	Q9UKV3	ACIN1		978	762	682	1121	302	127		19.4877	18.2446	19.6787	18.0081	18.6585	10.8978
uc001wjh.4	Q86U42	BCL2L2-PABPN1		731	877	629	576	130	148		33.7616	49.0475	42.0675	21.4471	18.6165	29.4361
uc001wjy.3	Q8NEJ9	NGDN		314	251	313	401	134	47		27.0489	26.3924	39.0439	27.8486	35.7909	17.4353
uc001wlv.3	Q8TEB1	DCAF11		412	413	433	261	44	41		10.5165	12.8527	16.0048	5.37099	3.48237	4.50682
uc001wmg.3	Q06323	PSME1		2634	2081	2019	2616	429	455		260.422	248.023	289.06	208.516	131.513	193.725
uc001wmj.3	Q9UL46	PSME2		1686	1584	1483	2384	455	193		200.073	227.643	254.837	228.075	167.414	98.6281
uc001wnb.1	O15321	TM9SF1		551	444	371	392	117	83		18.9196	18.3199	18.4469	10.8514	12.4565	12.273
uc001woa.4	Q9BSI4	TINF2		476	302	261	446	106	65		25.3117	19.1649	20.0976	19.12	17.4771	14.8847
uc001wog.3	Q92696	RABGGTA		208	137	156	160	49	47		10.5149	8.35145	11.4198	6.52082	7.68046	10.2318
uc001wqm.1	Q8WVM8	SCFD1		226	226	112	553	160	69		10.312	12.35	7.40022	20.3424	22.6363	13.5581
uc001wrc.1	Q9ULT8	HECTD1		482	271	269	732	221	97		5.19124	3.46956	4.19533	6.35587	7.38015	4.49892
uc001wsd.1	Q56P03	EAPP		494	386	282	610	189	97		36.0514	33.7285	29.8012	35.8893	42.7667	30.4846
uc001wsf.1	Q9UNH7	SNX6		320	245	215	435	97	140		10.5815	9.7293	10.295	11.5965	9.94532	19.936
uc001wso.3	P61011	SRP54		745	381	649	1391	329	130		32.1304	19.9134	40.5317	48.3645	43.9951	24.1444
uc001wsq.3	Q8N128	FAM177A1		248	185	185	148	42	48		8.33802	7.50736	9.00684	4.01155	4.37833	6.94968
uc001wtd.3	P60900	PSMA6		1003	939	803	4588	1216	610		96.7355	109.365	112.148	356.737	363.636	253.354
uc001wtf.4	P25963	NFKBIA		489	460	236	561	341	260		30.6991	34.5025	21.4545	28.3935	66.3773	70.2914
uc001wtj.3	Q6GYQ0	RALGAPA1		164	180	96	377	222	613		2.05969	2.72395	1.7459	3.81714	8.64488	33.1536
uc001wuf.3	P55317	FOXA1		109	73	64	100	76	144		3.44787	2.77505	2.93153	2.55014	7.45396	19.6155
uc001wut.1	Q86SZ2	TRAPPC6B		115	83	56	245	63	46		3.37605	2.92754	2.38061	5.79852	5.73456	5.81542
uc001wuw.4	Q9H307	PNN		432	408	446	1048	143	123		11.7854	13.5606	17.6191	23.0495	12.0961	14.4503
uc001wwl.3	A8MZ73	RPS29		3007	2261	2154	4900	1069	470		409.715	370.452	424.995	538.25	451.621	275.777
uc001wwq.1	Q969Q0	RPL36AL		2597	2290	1840	2684	659	307		489.426	519.325	502.137	407.791	385.078	249.153
uc001wwr.3	Q10469	MGAT2		705	665	770	507	135	115		25.5826	29.4725	40.461	14.8321	15.1893	17.9708
uc001wwx.3	Q9Y2U9	KLHDC2		241	173	237	208	117	56		13.1276	11.5072	18.6942	9.13421	19.7607	13.1362
uc001wxc.3	O60524	NEMF		132	210	105	269	62	42		3.15106	6.08545	3.62963	5.17696	4.58905	4.31762
uc001wxg.4	P62330	ARF6		2083	1928	1552	1217	335	200		52.0222	58.047	56.1282	24.5036	25.9414	21.5101
uc001wza.4	Q9H3N1	TMX1		672	648	604	864	205	88		16.1121	18.8265	20.9706	16.7008	15.24	9.08613
uc001wzc.3	Q96NE9	FRMD6		176	114	153	225	37	47		3.58691	2.81543	4.51533	3.69684	2.33808	4.12495
uc001wzs.3	Q9P2K2	TXNDC16		215	211	155	135	38	40		4.55735	5.40475	4.75768	2.307	2.4975	3.65129
uc001wzv.3	Q96HE7	ERO1L		1711	1325	963	867	184	77		50.8519	47.0464	41.4451	20.7738	16.956	9.85509
uc001xai.3	Q8NEL9	DDHD1		106	62	120	141	47	76		0.804549	0.580744	1.31892	0.862791	1.1061	2.48412
uc001xat.1	O95406	CNIH		301	205	187	731	199	136		20.8088	16.9742	18.7203	40.7416	42.6562	40.4885
uc001xbq.1	Q8NDC0	MAPK1IP1L		539	690	434	718	255	200		8.19666	12.6994	9.55714	8.80263	12.0237	13.0976
uc001xcc.3	Q86UP2	KTN1		458	291	201	566	208	91		9.5195	7.16128	6.04971	9.4843	13.4048	8.14522
uc001xct.3	O00471	EXOC5		236	307	160	453	96	47		2.72783	4.28062	2.67803	4.22127	3.44052	2.33946
uc001xdf.3	Q9NZ32	ACTR10		288	242	165	663	187	94		11.6067	11.7098	9.62923	21.5413	23.3673	16.3139
uc001xdj.2	P25788	PSMA3		955	760	754	2940	734	251		94.1365	90.3948	107.626	233.637	224.336	106.547
uc001xef.4	Q9P055	JKAMP		206	107	143	476	190	101		8.53634	5.32968	8.58085	15.902	24.4122	18.0235
uc001xes.3	Q9Y394	DHRS7		1471	1170	1074	1141	299	152		104.258	99.8643	110.228	65.1961	65.7076	46.393
uc001xew.4	P35813	PPM1A		362	160	243	360	86	58		4.41341	2.33684	4.29004	3.53841	3.25097	3.04513
uc001xfd.3	P51948	MNAT1		184	111	116	277	82	57		13.0882	9.45855	11.9484	15.8848	18.0853	17.4603
uc001xfq.2	Q16665	HIF1A		285	246	300	771	163	147		6.90734	7.27146	10.5288	15.0647	12.2491	15.3425
uc001xgd.1	Q16537	PPP2R5E		304	166	201	576	139	48		8.88474	5.80214	8.50662	13.5717	12.5961	6.04123
uc001xjf.3	Q9Y5K8	ATP6V1D		651	346	458	1109	400	206		35.4608	22.5785	36.1263	48.7011	67.5579	48.3223
uc001xjg.3	P05198	EIF2S1		867	833	877	1755	330	244		20.4781	23.9416	29.9958	33.4185	24.1676	24.8183
uc001xjv.4	Q8TC12	RDH11		426	251	308	1266	407	153		16.332	11.5792	17.0989	39.1293	48.3807	25.26
uc001xkp.3	Q96JK2	DCAF5		301	268	200	376	98	75		4.94752	5.29553	4.76037	4.98252	4.99455	5.30878
uc001xlc.2	P84090	ERH		908	700	761	2439	433	271		111.516	103.936	135.34	241.493	164.888	143.329
uc001xle.3	Q9NUM3	SLC39A9		361	361	265	494	120	87		6.54867	7.90739	6.96116	7.22458	6.74956	6.79638
uc001xlk.3	Q92537	KIAA0247		270	176	154	360	149	140		4.92514	3.82676	4.06786	5.29416	8.42733	10.9975
uc001xlp.3	Q13243	SRSF5		1720	1039	414	1135	435	158		111.539	78.7578	38.8768	59.3384	87.4657	44.1235
uc001xno.3	P49756	RBM25		645	749	646	1099	212	159		14.746	20.8317	21.3863	20.2559	15.0279	15.6539
uc001xpy.3	P61916	NPC2		726	411	577	1266	312	235		79.6213	54.3203	91.6344	111.935	106.095	110.987
uc001xqj.4	P49750	YLPM1		487	235	243	605	140	166		5.88776	3.3504	4.25419	5.8968	5.24805	8.64255
uc001xqv.2	P36957	DLST		459	420	386	555	160	153		15.8882	17.5875	19.3481	15.488	17.1724	22.8069
uc001xrl.3	Q8TD19	NEK9		642	583	236	334	85	74		11.394	12.2993	6.06516	4.77889	4.67744	5.65568
uc001xrm.1	P49755	TMED10		1167	978	845	1310	258	200		27.7036	27.9619	29.0477	25.0713	18.9904	20.446
uc001xrt.3	Q9UKR5	C14orf1		216	191	157	167	58	48		13.7981	14.7299	14.5229	8.60045	11.4879	13.2044
uc001xsh.3	Q9NWQ4	C14orf118		166	234	107	620	176	119		6.59809	11.2438	6.15863	19.8674	21.6906	20.369
uc001xsy.3	Q9H1B7	IRF2BPL		1408	1824	809	1144	386	409		33.3845	52.0009	27.7767	21.8679	28.3777	41.7617
uc001xtw.3	O95433	AHSA1		1043	992	1226	8617	2365	1050		73.2895	85.3358	124.749	488.15	515.273	317.731
uc001xub.3	O15270	SPTLC2		156	258	105	233	65	48		1.87978	3.76236	1.83215	2.26349	2.42854	2.49078
uc001xue.4	Q9GZT3	SLIRP		712	672	586	1087	316	235		176.431	201.352	210.272	217.152	242.79	250.77
uc001xuf.3	Q13573	SNW1		440	566	381	915	170	157		20.3694	31.7325	25.5412	34.1497	24.4019	31.2996
uc001xvf.1	P52655	GTF2A1		393	228	198	579	216	267		22.2704	15.3451	16.2477	26.4517	37.9523	65.1568
uc001xww.3	Q6PJT7	ZC3H14		204	134	97	195	66	63		4.78506	3.73381	3.29472	3.68749	4.80009	6.36371
uc001xxo.4	O00409	FOXN3		257	434	204	239	77	56		3.21987	6.5877	3.70105	2.41403	2.99119	3.02138
uc001xyf.3	P62191	PSMC1		920	744	613	2219	426	330		57.065	55.4109	55.0595	110.963	81.9295	88.1472
uc001xyl.2	P62158	CALM1		819	605	592	888	359	233		18.9307	16.8381	19.8151	16.5477	25.7292	23.1928
uc001xze.2	Q7Z3D6	C14orf159		156	184	103	188	52	53		5.27191	7.5055	5.04046	5.12202	5.44873	7.71315
uc001xzm.3	Q6IN85	SMEK1		403	526	279	520	82	73		10.1837	16.0331	10.2093	10.5936	6.42486	7.94395
uc001xzy.3	Q15643	TRIP11		110	75	161	299	97	118		1.33794	1.1377	2.8357	2.93194	3.65818	6.18072
uc001yaf.3	O75438	NDUFB1		894	447	661	1130	270	123		209.898	126.106	224.731	213.89	196.555	124.362
uc001yah.2	Q9P2I0	CPSF2		518	398	359	802	164	42		10.047	9.27682	10.083	12.5407	9.86276	3.50807
uc001yaw.3	Q99538	LGMN		3336	2487	2060	2516	819	547		159.543	142.381	142.662	97.0067	121.446	112.655
uc001yaz.1	Q8TBA6	GOLGA5		190	104	81	317	82	61		6.46533	4.18893	3.99128	8.69634	8.65167	8.93881
uc001ybh.3	Q13572	ITPK1		149	94	95	152	38	88		4.50873	3.40056	4.16276	3.7081	3.56534	11.4674
uc001ybj.3	Q96BY2	MOAP1		460	203	110	213	104	54		18.7226	9.5596	6.48323	6.98921	13.1247	9.46488
uc001ybm.4	Q8N806	UBR7		359	553	215	301	65	119		9.56055	17.7528	8.29119	6.46242	5.36723	13.6473
uc001ybo.3	Q9P203	BTBD7		225	232	204	207	41	74		2.62008	3.28617	3.43995	1.94331	1.48035	3.71087
uc001ycj.3	Q9GZR7	DDX24		1863	1532	1672	2398	618	349		62.1685	61.9664	80.7949	64.513	63.9433	50.1529
uc001ycq.3	Q9H2X8	IFI27L2		520	707	362	426	163	141		109.54	179.585	110.425	72.3466	106.464	127.909
uc001ydw.2	Q9UPY3	DICER1		189	209	101	238	61	54		1.81376	2.41204	1.40356	1.84135	1.81509	2.23165
uc001yei.4	Q6ZMZ3	C14orf49		612	564	625	595	162	74		18.3834	20.648	27.1859	14.4089	15.0882	9.57235
uc001yem.1	Q86SX6	GLRX5		369	269	425	344	67	73		30.9995	27.694	51.702	23.2984	17.4523	26.4097
uc001yfi.3	Q96BY7	ATG2B		218	103	120	321	60	51		1.93223	1.08703	1.54018	2.29375	1.64893	1.94663
uc001yfq.3	P51003	PAPOLA		547	451	344	972	307	111		11.9025	11.7872	10.8392	17.0513	20.7128	10.4013
uc001ygc.3	Q86TU7	SETD3		187	91	185	220	80	42		6.36986	3.79313	9.12536	6.04158	8.44942	6.16098
uc001ygi.4	O75909	CCNK		289	300	304	545	151	52		10.9096	13.8266	16.6178	16.5862	17.6741	8.45331
uc001ygy.1	P25490	YY1		906	891	729	604	163	208		34.3858	40.8874	40.0652	18.4811	19.1817	33.9959
uc001yhl.1	P23381	WARS		463	422	522	1541	374	98		17.1232	19.0735	27.9553	45.9458	42.8868	15.6078
uc001ykk.3	Q6ZN33	PPP2R5C		331	444	249	568	142	114		7.33713	11.883	7.99259	10.1505	9.75967	10.8822
uc001yks.2	Q14204	DYNC1H1		2234	2292	1139	3041	989	594		15.3257	18.8247	11.3149	16.8187	21.0369	17.5483
uc001ykv.4	P07900	HSP90AA1		3487	9639	6904	175567	63603	30069		88.3198	299.576	253.219	3585	4994.96	3279.73
uc001ymd.2	Q13114	TRAF3		240	310	124	218	78	54		3.09153	4.80243	2.31299	2.26391	3.11534	2.9955
uc001ymq.3	P55010	EIF5		872	995	811	4956	1064	498		14.8157	20.5201	19.9534	67.8857	56.0528	36.4375
uc001ymz.4	P27448	MARK3		222	309	149	434	109	83		6.18676	10.3843	6.01294	9.7508	9.41859	9.96096
uc001yoi.4	P56378	C14orf2		422	450	442	1193	307	141		63.6722	82.6454	96.5717	145.117	143.623	91.6156
uc001yph.3	O15304	SIVA1		671	666	462	354	38	39		85.6157	102.39	85.3617	36.4145	15.0336	21.4293
uc001ypn.3	P31749	AKT1		278	488	142	187	49	82		9.86235	20.8259	7.29481	5.34832	5.38989	12.5274
uc001yri.4	P50238	CRIP1		2025	1638	1520	1710	262	138		416.757	406.275	452.992	283.722	167.189	122.306
uc001yur.4	Q96RT8	TUBGCP5		257	121	118	315	91	43		6.57027	3.66091	4.3684	6.49233	7.21341	4.73403
uc001yus.3	Q7L576	CYFIP1		1136	828	487	1107	348	139		25.2324	21.8323	15.6639	19.8229	23.9667	13.2956
uc001yuz.3	Q8N8Q9	NIPA2		1858	1883	1535	2657	492	354		61.0491	74.8157	73.0351	70.3826	50.1242	50.0898
uc001yvc.3	Q7RTP0	NIPA1		240	213	149	318	106	38		3.59635	3.83731	3.23316	3.84165	4.92499	2.45215
uc001ywt.1	P63162	SNRPN		445	310	172	538	183	78		27.2753	22.5365	15.2661	26.5847	34.7784	20.5882
uc001zas.3	Q05086	UBE3A		511	575	464	763	132	67		9.64684	13.1606	12.6845	11.6126	7.72657	5.44693
uc001zbj.3	O95714	HERC2		383	359	287	492	165	135		2.45745	2.78192	2.6666	2.54502	3.28261	3.73021
uc001zcr.3	Q07157	TJP1		390	508	352	488	79	145		5.35543	8.45889	6.99942	5.40243	3.36361	8.57453
uc001zff.3	Q9Y2M0	FAN1		111	100	38	254	55	78		2.23306	2.40909	1.10701	4.11955	3.43074	6.75746
uc001zfh.1	Q9NXD2	MTMR10		443	281	189	366	62	40		8.78456	6.59702	5.4271	5.85109	3.81203	3.41577
uc001zfo.3	Q9Y2Y9	KLF13		2474	2123	1517	782	185	172		35.7912	36.8289	31.7799	9.12059	8.29845	10.7156
uc001zhf.4	Q68DA7	FMN1		607	548	404	517	128	134		4.83316	5.24774	4.65815	3.31874	3.1601	4.59473
uc001zhm.3	Q9NPA0	C15orf24		1662	1371	1265	2010	663	389		155.27	154.46	171.134	151.389	192.052	156.502
uc001zhq.3	Q5J8M3	TMEM85		1503	1180	1148	2291	689	469		149.957	141.927	165.859	184.278	213.146	201.509
uc001zhw.3	Q9UHW9	SLC12A6		559	440	246	450	166	113		7.33027	6.86184	4.67125	4.7573	6.7494	6.38116
uc001zie.1	Q9NPE3	NOP10		830	622	522	2083	780	428		152.619	137.121	138.993	308.788	444.708	338.913
uc001zig.3	Q643R3	LPCAT4		466	422	225	214	103	132		24.0266	26.0027	16.7988	8.8953	16.4662	29.3085
uc001ziv.3	O60306	AQR		677	344	302	1241	298	174		13.1102	7.85099	8.46873	19.3746	17.8931	14.5105
uc001ziw.3	Q6IQ21	ZNF770		384	210	285	1707	388	380		6.93393	4.57084	7.45217	24.8497	21.7234	29.5491
uc001zkm.1	Q9P2K8	EIF2AK4		742	607	257	325	201	85		13.2428	12.8429	6.642	4.67627	11.123	6.53293
uc001zkq.2	P37108	SRP14		3478	3141	3076	6458	2476	1314		303.862	332.427	389.156	454.867	670.728	494.373
uc001zkw.3	Q96LC9	BMF		708	652	301	221	99	43		14.8633	16.3298	9.15039	3.74038	6.44417	3.88744
uc001zls.3	P26440	IVD		743	853	515	720	122	102		15.6683	21.6693	15.7265	12.2407	7.97705	9.26289
uc001zlu.2	Q8TBE0	BAHD1		387	244	189	385	159	59		8.41166	6.30841	5.94871	6.74639	10.7156	5.5225
uc001zma.1	Q9BV29	C15orf57		934	784	552	967	312	254		53.1112	53.4011	45.4536	44.3308	55.0101	62.1993
uc001zmd.1	Q8IZ73	RPUSD2		389	319	212	296	56	74		20.8091	20.4205	16.4221	12.7654	9.28839	17.047
uc001zmp.1	Q96TC7	FAM82A2		759	718	704	1086	340	304		33.1705	38.087	44.5525	38.263	46.072	57.2132
uc001znb.3	O43278	SPINT1		1955	1093	830	1072	217	305		79.2759	52.2544	48.7374	35.0453	27.2837	53.2607
uc001zne.3	Q9P253	VPS18		582	561	396	363	130	148		14.6994	17.0427	14.4831	7.39136	10.1805	16.0973
uc001znh.2	Q9BUX1	CHAC1		142	224	125	2336	369	200		8.95466	17.1474	11.4146	118.761	72.1499	54.3129
uc001znl.3	Q99653	CHP		451	656	405	678	230	188		13.7445	24.2235	17.873	16.6579	21.7334	24.673
uc001znr.4	Q9BXS6	NUSAP1		1005	645	730	923	84	87		40.3374	31.1384	42.4282	29.8665	10.4537	15.0374
uc001znx.3	Q9Y375	NDUFAF1		349	293	186	473	125	110		23.245	23.3799	17.9394	25.3984	25.8145	31.5508
uc001zny.3	Q92541	RTF1		983	933	765	804	180	304		19.2597	22.0671	21.7043	12.6996	10.9349	25.6496
uc001zod.3	Q9BWH6	RPAP1		349	350	222	402	133	54		7.35023	8.86871	6.77046	6.82561	8.68512	4.89758
uc001zot.3	Q9H223	EHD4		666	412	331	315	90	46		22.647	16.6534	16.2988	8.6355	9.48917	6.73608
uc001zpc.3	Q96JC1	VPS39		767	845	681	1053	309	298		15.6154	20.8473	20.0768	17.2833	19.5059	26.1269
uc001zpw.3	Q9H2Y7	ZFP106		434	198	159	517	177	68		4.08172	2.17306	2.16541	3.91998	5.1615	2.75407
uc001zpz.2	O00161	SNAP23		382	232	85	1157	759	185		14.2292	10.1158	4.58486	34.7448	87.6612	29.6757
uc001zqq.3	Q8IWV7	UBR1		206	266	122	800	253	157		2.61656	4.07257	2.24395	8.19207	9.96399	8.58769
uc001zqr.3	Q0P6H9	TMEM62		351	261	215	954	369	180		12.4746	11.1285	11.0649	27.3343	40.6625	27.5489
uc001zqv.3	O95273	CCNDBP1		805	453	364	588	192	72		21.6964	14.4304	14.2064	12.7764	16.0451	8.35675
uc001zrr.4	Q12888	TP53BP1		395	239	139	381	104	126		6.25132	4.44897	3.18551	4.86115	5.10336	8.58732
uc001zsu.3	P30101	PDIA3		472	549	475	807	131	83		15.204	21.5253	22.1564	20.957	13.0839	11.5135
uc001ztf.3	Q9NX55	C15orf63		1357	1156	1160	3200	1197	569		55.7158	57.4591	68.9678	105.923	152.385	100.606
uc001zth.1	P55081	MFAP1		617	439	376	797	272	143		29.4219	25.0611	25.9635	30.6397	40.2164	29.3653
uc001ztp.3	B4DPZ6	CASC4		1370	1166	839	1111	365	221		33.8203	34.503	29.9922	22.1111	27.9382	23.4943
uc001ztv.3	O75822	EIF3J		1016	1018	1537	3100	699	450		39.0732	48.393	85.595	96.1139	83.351	74.5264
uc001ztx.3	Q96JI7	SPG11		614	376	188	448	105	76		7.75582	5.57957	3.4388	4.56223	4.11242	4.13414
uc001zuc.3	P61769	B2M		26964	17113	17162	32210	9011	4657		2687.52	2039.19	2477	2588.21	2784.77	1998.88
uc001zvq.3	Q9UL45	PLDN		449	610	279	615	187	157		11.2079	18.3276	10.0849	12.3764	14.4734	16.8768
uc001zvv.3	Q9Y6N5	SQRDL		999	848	695	3641	1189	599		58.778	60.0126	59.2139	172.707	216.91	151.771
uc001zws.3	P33316	DUT		1620	1673	958	971	149	102		74.2627	92.0675	63.5933	35.8851	21.1783	20.1358
uc001zxe.2	Q93073	SECISBP2L		398	470	302	482	205	232		5.45615	7.78824	5.99515	5.32709	8.71376	13.6963
uc001zxh.3	P61201	COPS2		991	597	923	2446	593	292		23.7317	17.375	32.0071	47.2227	44.031	30.1127
uc001zxj.1	Q01415	GALK2		319	181	223	582	106	134		10.055	6.8602	10.1786	14.7895	10.3597	18.189
uc001zyb.3	Q06547	GABPB1		258	192	111	1150	379	126		8.31612	7.35239	5.181	29.884	37.8781	17.4898
uc001zyl.4	P40818	USP8		357	295	283	842	228	151		6.33134	6.3204	7.26781	12.0387	12.5375	11.5323
uc001zyt.4	Q96QT4	TRPM7		362	285	258	658	191	75		3.42322	3.24456	3.53294	5.0164	5.60027	3.05422
uc001zyv.3	Q8TCT8	SPPL2A		593	389	326	831	284	221		29.1245	22.7615	23.1853	32.9037	43.2485	46.7422
uc002abn.3	Q9NYL9	TMOD3		631	426	397	968	273	179		13.3036	10.7426	12.1205	16.4534	17.8465	16.252
uc002abo.3	Q8WVC0	LEO1		345	353	203	513	145	109		15.8005	19.4151	13.4628	18.9412	20.5905	21.4976
uc002abp.3	Q16659	MAPK6		270	383	324	665	170	57		6.28669	10.899	10.9243	12.483	12.2732	5.71539
uc002abt.1	O14775	GNB5		418	398	168	161	53	46		13.3336	15.1356	7.76015	4.14035	5.24198	6.3189
uc002aby.2	Q9Y4I1	MYO5A		894	1000	613	917	328	256		7.19406	9.6952	7.1431	5.94902	8.18388	8.87134
uc002acd.1	P56211	ARPP19		925	801	637	1535	543	343		17.6282	18.3517	17.5791	23.5839	32.086	28.1497
uc002acg.4	Q32MH5	FAM214A		518	373	227	547	135	154		12.084	10.3392	7.66827	10.2875	9.76482	15.4709
uc002acn.3	Q9UHA3	RSL24D1		1132	832	572	3359	631	192		75.6013	66.2155	55.3183	180.856	130.665	55.22
uc002acq.3	P51159	RAB27A		604	301	338	762	238	160		17.4761	10.3209	14.1616	17.7747	21.3517	19.936
uc002adp.3	Q8N6V9	TEX9		1036	967	662	1339	467	282		72.0768	80.8401	66.6935	75.1028	100.74	84.4885
uc002aea.3	Q99081	TCF12		208	168	145	316	79	89		4.28434	4.16337	4.32493	5.24745	5.04541	7.89448
uc002afd.1	O14672	ADAM10		3031	1838	1770	2960	545	510		75.9295	54.8808	64.2078	59.78	42.3321	55.0183
uc002afp.3	Q9NWH9	SLTM		739	580	812	1195	327	254		17.5306	16.8252	27.8931	22.8538	24.0518	25.9476
uc002afs.3	Q6ZNA4	RNF111		196	296	184	638	161	56		3.48231	6.39205	4.73389	9.13843	8.86922	4.28461
uc002agg.3	P52657	GTF2A2		554	293	220	1122	310	191		34.45	21.4494	19.8103	56.2486	59.7708	51.1476
uc002agm.3	P07355	ANXA2		138	189	196	461	203	332		8.34918	14.027	17.1716	22.4857	38.0811	86.4999
uc002agz.3	Q709C8	VPS13C		1129	694	420	1302	362	151		8.27674	5.99514	4.45866	7.69513	8.22853	4.76711
uc002aly.3	Q71UM5	RPS27L		1687	1263	721	2025	587	354		153.099	136.087	94.7504	148.157	165.174	138.348
uc002alz.3	Q92930	RAB8B		266	212	80	186	111	107		5.36775	5.06567	2.33771	3.02596	6.94516	9.29838
uc002amf.3	Q9Y6I4	USP3		218	201	199	295	51	49		9.2042	10.3141	12.1667	10.0413	6.67649	8.90919
uc002amp.3	Q15751	HERC1		486	258	239	636	266	155		3.14604	1.98005	2.24035	3.31913	5.33897	4.32088
uc002amt.1	Q9H5X1	FAM96A		1515	1448	1264	1096	287	306		136.482	157.775	164.892	79.6	80.1666	118.713
uc002and.3	P23284	PPIB		8194	7441	8308	11571	1826	911		784.13	866.49	1151.27	892.695	541.803	375.425
uc002anm.3	Q15650	TRIP4		286	175	153	315	72	101		13.7581	10.0142	10.6579	12.2164	10.7392	20.9231
uc002ano.2	O95190	OAZ2		395	595	415	548	149	99		20.2915	37.1572	30.8713	22.6954	23.7329	21.901
uc002anv.3	Q8TD55	PLEKHO2		520	421	375	261	134	278		13.7477	13.4179	14.3564	5.56296	10.9845	31.6507
uc002aom.3	O76031	CLPX		363	264	305	657	188	144		15.1894	13.3514	18.4809	22.1635	24.3915	25.9482
uc002apc.3	Q9P035	PTPLAD1		1044	612	663	1283	213	144		32.0148	22.429	29.4411	31.7189	20.2525	19.0163
uc002aph.3	Q7Z401	DENND4A		202	297	161	464	99	84		2.7592	4.91834	3.18455	5.10964	4.19292	4.94111
uc002apk.3	P62491	RAB11A		675	332	221	929	278	290		13.4719	7.74304	6.38717	14.948	17.2036	24.9251
uc002apu.1	O75971	SNAPC5		475	250	396	618	138	93		59.5264	37.8911	71.8622	62.4373	53.6221	50.1893
uc002apv.3	P36578	RPL4		9415	8541	5627	13422	2712	2194		642.749	698.978	556.273	738.718	574.063	645.016
uc002aqk.4	Q6PD74	AAGAB		400	379	391	767	150	225		13.8313	15.93	19.5781	21.3815	16.0821	33.5041
uc002aqu.3	Q13163	MAP2K5		148	130	139	235	56	56		6.15104	6.58204	8.3655	7.87399	7.21645	10.0228
uc002aqz.3	O75925	PIAS1		373	201	174	704	154	141		16.0938	10.2794	10.8715	24.4885	20.6025	26.1989
uc002arf.3	Q9NWW5	CLN6		2264	2471	1830	1658	239	88		99.3405	131.06	116.276	58.6508	32.5159	16.6282
uc002arg.3	Q9UK73	FEM1B		2414	1559	1394	1368	331	280		92.8009	71.4678	77.6011	42.3976	39.4541	46.3538
uc002arl.3	P39687	ANP32A		1043	786	794	913	112	165		41.608	37.8111	45.8672	29.3632	13.8535	28.3458
uc002asd.1	P05386	RPLP1		6816	6562	4768	11831	2909	2413		1309.62	1517.5	1326.6	1832.64	1733.04	1996.57
uc002asm.2	Q04726	TLE3		3576	3005	2110	1847	636	497		65.9894	66.3925	56.3831	27.4779	36.39	39.4953
uc002aun.4	P06865	HEXA		689	619	487	735	165	146		27.8131	30.0844	28.4675	23.9198	20.652	25.3802
uc002aut.4	Q9Y4X5	ARIH1		811	860	701	1389	398	161		15.1937	19.5024	19.0174	20.979	23.1193	12.9892
uc002avf.4	Q9BRR6	ADPGK		1014	1005	424	1608	630	522		38.981	46.108	23.6032	49.8358	75.0938	86.4168
uc002avm.4	Q92859	NEO1		519	428	339	400	90	93		7.20326	7.1341	6.8132	4.47571	3.87305	5.55849
uc002avs.3	Q9Y639	NPTN		698	255	264	502	192	113		27.9812	11.8156	15.3251	16.2239	23.865	19.5075
uc002awv.3	P29590	PML		665	671	349	674	223	135		11.6925	14.1237	8.88588	9.554	12.1573	10.2219
uc002axv.3	O75326	SEMA7A		402	262	188	410	273	157		11.7141	9.06445	7.93288	9.63178	24.6657	19.7013
uc002axy.1	Q96S82	UBL7		761	441	520	571	205	129		54.8049	38.0661	54.2285	33.1521	45.7759	40.0071
uc002ayd.3	Q8IVW6	ARID3B		770	1167	538	781	317	105		17.8611	32.6686	18.0713	14.6052	22.7995	10.4886
uc002aym.3	Q96F86	EDC3		401	320	225	614	108	39		10.4777	10.003	8.5132	12.9339	8.74969	4.38831
uc002azb.1	O15127	SCAMP2		1336	1077	950	1565	604	186		101.804	98.7565	104.827	96.142	142.707	61.0358
uc002azc.1	P34949	MPI		956	729	469	483	123	141		53.1037	48.2497	37.725	21.6299	21.1846	33.7286
uc002azi.4	P20674	COX5A		2159	1459	1581	2876	688	247		276.192	224.417	292.874	296.611	272.895	136.072
uc002azk.2	Q8TAC9	SCAMP5		556	583	211	294	96	69		16.0542	20.0985	8.82238	6.84385	8.59475	8.57976
uc002azo.3	Q96CD2	PPCDC		323	372	187	463	116	190		14.3196	19.8209	12.0049	16.5481	15.9454	36.2739
uc002azq.4	Q6ZRI6	C15orf39		2596	1911	1524	1113	284	302		57.6873	50.7597	49.04	19.9393	19.5678	28.8998
uc002azy.3	Q9H0A8	COMMD4		1889	1821	1495	1486	361	122		200.898	233.866	230.237	127.41	119.042	55.8748
uc002baf.3	Q9NTJ4	MAN2C1		400	177	210	228	97	82		12.0928	6.33146	9.19342	5.55703	9.0926	10.6756
uc002bai.3	Q96ST3	SIN3A		885	668	588	323	68	142		13.0313	11.8018	12.5375	3.8343	3.10457	9.00419
uc002bbt.2	P13804	ETFA		1363	1436	993	1993	473	213		99.029	125.758	104.473	116.738	106.556	66.6437
uc002bcj.3	O60637	TSPAN3		1309	804	781	1287	208	222		33.4215	24.4887	28.8754	26.4914	16.4664	24.4091
uc002bcr.3	Q9NP66	HMG20A		610	415	389	563	120	87		15.4463	12.5805	14.2638	11.4932	9.42159	9.48694
uc002bdd.3	P50213	IDH3A		1175	715	619	1320	309	183		43.3736	31.3784	33.0879	39.2828	35.3668	29.0905
uc002bdn.3	Q9GZS3	WDR61		682	350	295	727	188	141		56.3797	34.0453	35.3143	48.4521	48.1887	50.1961
uc002bdr.2	D3DW85	IREB2		380	385	399	1020	264	197		5.8713	7.24617	8.92716	12.7055	12.6475	13.1078
uc002bdy.3	P30532	CHRNA5		100	178	85	1272	456	176		2.71529	5.87843	3.34215	27.8448	38.3911	20.5799
uc002bel.3	Q9UBU8	MORF4L1		2087	1848	1425	3135	893	512		105.72	112.578	104.53	128.031	140.261	111.691
uc002beu.3	Q9Y3Q3	TMED3		543	483	551	768	174	43		38.4854	41.715	56.5506	43.8831	38.2379	13.1243
uc002bex.4	P49914	MTHFS		432	233	164	220	61	109		18.1927	11.536	10.0011	7.46922	7.9651	19.7675
uc002bff.2	Q6FIF0	ZFAND6		378	291	188	413	129	101		22.5232	20.7032	16.2213	19.8394	23.8329	25.9163
uc002bfm.2	P16930	FAH		657	593	462	1128	336	357		35.9669	39.1154	36.6243	49.7836	57.0329	84.1624
uc002bfy.1	Q14696	MESDC2		1302	712	1142	1247	372	166		30.1872	19.9984	38.3414	23.3087	26.7426	16.5742
uc002bfz.3	Q9H1K6	MESDC1		813	1208	596	214	135	169		26.214	47.0306	27.8278	5.56284	13.4966	23.4662
uc002bgm.3	Q9NSY2	STARD5		364	463	307	270	51	197		27.2101	41.8935	33.2321	16.2717	11.8208	63.4174
uc002bje.3	Q8TF30	WHAMM		147	115	114	118	51	54		3.39384	3.21483	3.81126	2.19632	3.65084	5.36884
uc002bjl.2	Q9BTL3	FAM103A1		197	196	192	579	231	62		12.3282	14.9627	17.399	29.2113	44.8222	16.7085
uc002bjn.3	Q9H0C5	BTBD1		533	598	396	693	126	128		15.9374	21.5748	17.1465	16.7056	11.6818	16.4821
uc002blb.1	P67812	SEC11A		1331	885	1105	1921	348	226		94.6763	76.0587	113.819	110.162	76.7522	69.2284
uc002bld.3	Q92610	ZNF592		407	311	195	311	71	123		4.8953	4.46159	3.39633	3.01568	2.64784	6.37093
uc002blu.1	Q12802	AKAP13		848	642	390	503	130	94		6.2714	5.64797	4.1766	2.999	2.98099	2.9937
uc002bmj.2	Q9H2W6	MRPL46		297	202	283	522	116	58		29.2174	24.2226	40.3145	41.3996	35.3828	24.5712
uc002bml.3	P82912	MRPS11		483	658	440	1121	214	314		31.6557	52.3093	41.7587	59.2312	43.4878	88.6231
uc002bmt.2	Q8WTP8	AEN		652	846	537	683	182	96		20.5843	32.3087	24.55	17.384	17.8159	13.0518
uc002bmv.1	Q96AZ6	ISG20		3247	2966	3168	3448	848	404		334.126	370.913	472.066	286.045	270.565	179.028
uc002bng.4	Q08431	MFGE8		429	353	253	382	131	122		21.2182	20.8981	18.1201	15.2319	20.0896	25.985
uc002bnk.2	P08910	ABHD2		2706	2330	2050	3795	1139	592		30.4755	31.6281	33.4323	34.4567	39.7736	28.7116
uc002bnr.4	P54098	POLG		810	477	484	719	257	58		17.963	12.6059	15.5428	12.8547	17.6716	5.53904
uc002bos.4	E2QRD5	C15orf38-AP3S2		418	285	446	1231	239	180		6.57302	5.48079	10.1558	15.6058	11.6529	12.1892
uc002box.3	P48735	IDH2		5045	4567	4105	3146	464	366		286.714	313.547	337.825	144.141	81.7626	89.574
uc002boz.3	Q9NPR2	SEMA4B		431	471	244	199	79	121		11.2168	14.7113	9.19546	4.17529	6.37484	13.561
uc002bpb.4	Q99828	CIB1		758	684	643	885	243	82		76.3238	83.3251	93.7544	71.8413	75.8657	35.5564
uc002bpf.1	Q9NPE2	NGRN		397	423	377	841	241	299		28.951	37.4951	39.8111	49.4435	54.4928	93.8982
uc002bpl.1	P46940	IQGAP1		597	720	361	761	137	236		8.14562	11.8147	7.13259	8.37095	5.79588	13.8668
uc002bqe.4	Q8N4P3	HDDC3		529	179	258	372	77	59		49.7995	19.6363	35.1705	28.2327	22.4755	23.9185
uc002bqg.3	Q9H3U1	UNC45A		1564	1117	939	1176	336	410		43.3161	37.0069	37.6589	26.2579	28.8536	48.9
uc002bqp.1	Q9H267	VPS33B		182	171	109	173	40	43		6.78449	7.68165	5.88386	5.19915	4.62333	6.90283
uc002bqx.2	Q9UIG8	SLCO3A1		153	315	121	199	76	78		2.94779	7.35649	3.37582	3.09099	4.54011	6.4716
uc002bsp.3	O14647	CHD2		721	363	266	1042	194	57		7.57459	4.46557	4.04665	8.82534	6.31938	2.57876
uc002bvf.3	Q02078	MEF2A		293	149	202	354	78	49		5.18976	3.17344	5.18109	5.05502	4.28374	3.73756
uc002bwk.3	Q9H672	ASB7		147	245	72	158	59	45		2.91379	5.84128	2.06663	2.52486	3.62612	3.84119
uc002bwr.3	Q38SD2	LRRK1		276	323	182	242	72	77		3.55806	5.01195	3.39754	2.51512	2.87796	4.27472
uc002bww.3	P09661	SNRPA1		1862	1298	1680	2328	453	246		172.969	146.177	225.99	174.346	130.478	98.4095
uc002bxi.3	Q9BRN9	TM2D3		390	212	230	881	303	91		27.2682	17.6876	23.2868	49.66	65.6875	27.3997
uc002cfi.2	Q9Y2Y1	POLR3K		593	442	565	763	128	140		70.7967	64.1442	97.6779	73.4383	47.3824	71.9778
uc002cfj.4	Q9BV90	SNRNP25		547	571	537	333	50	91		49.5499	62.874	70.4401	24.3187	14.0435	35.4985
uc002cfo.3	Q5J9I4	MPG		1060	455	546	599	123	78		95.7554	48.3663	71.4233	43.6239	34.4517	30.3434
uc002cfr.3	Q12980	NPRL3		404	279	207	351	104	73		14.5527	11.9935	10.7975	10.1932	11.6157	11.324
uc002cgc.1	Q9NQ29	LUC7L		87	163	81	347	63	81		5.90251	13.4343	7.95779	18.9796	13.2528	23.6655
uc002cgs.2	Q13084	MRPL28		987	776	666	750	255	190		85.1722	80.4112	83.2232	52.1773	68.2291	70.6068
uc002cgu.4	Q9HCN3	TMEM8A		169	142	140	139	37	67		4.54743	4.64461	5.45503	3.01532	3.08695	7.76366
uc002cgz.3	O00746	NME4		893	728	619	342	78	89		87.2383	85.4734	87.5662	26.9353	23.6265	37.442
uc002chi.3	O75808	SOLH		478	477	241	204	45	40		9.91217	11.8526	7.23682	3.41044	2.89336	3.57202
uc002cho.3	Q9BRB3	PIGQ		317	302	93	240	49	109		10.6688	12.0751	4.53241	6.5119	5.1133	15.7978
uc002chv.1	Q96S19	C16orf13		1413	990	952	1039	231	92		165.481	139.15	161.448	98.0983	83.8816	46.3988
uc002cic.1	Q9BUT9	FAM195A		536	451	357	332	64	91		57.944	58.6138	55.8859	28.9349	21.4522	42.3641
uc002cip.3	Q8IXI1	RHOT2		599	535	440	614	145	120		23.1812	24.9465	24.6577	19.1566	17.3991	19.9988
uc002cit.3	Q9UNE7	STUB1		1341	1646	943	906	187	143		82.3477	121.89	83.8541	44.8529	35.6052	37.8156
uc002ciz.1	Q96S15	WDR24		236	177	207	401	102	80		7.3354	6.66674	9.31691	10.0484	9.83016	10.7081
uc002cje.3	Q9BQD7	FAM173A		1000	1388	965	651	153	75		114.656	193.154	160.219	60.1754	54.3924	37.0316
uc002cjr.3	Q9H6Q4	NARFL		246	242	111	253	43	52		11.5735	13.6014	7.56213	9.59603	6.27261	10.5353
uc002cld.2	P63279	UBE2I		1749	1406	1308	1812	386	269		57.7376	55.9339	62.5269	48.2244	39.5098	38.2414
uc002cll.3	Q9UJK0	C16orf42		929	844	732	628	168	75		75.9057	83.3141	86.6084	41.3674	42.5615	26.3896
uc002clm.3	Q9UJJ9	GNPTG		799	946	761	766	252	254		63.1339	90.7718	87.0744	48.7961	61.7398	86.4296
uc002clv.2	P51798	CLCN7		624	372	454	679	260	242		14.5292	10.408	15.3075	12.7458	18.7707	24.2654
uc002cly.3	Q9Y4R8	TELO2		335	418	347	246	51	44		9.90254	15.0372	14.8532	5.86242	4.67435	5.60102
uc002cmg.3	Q9H910	HN1L		246	284	239	314	57	42		6.57081	9.21607	9.24424	6.76166	4.72071	4.83109
uc002cmm.3	Q13232	NME3		534	644	374	382	186	90		51.807	75.301	52.5423	29.8779	55.9511	37.6013
uc002cmo.3	P82930	MRPS34		2792	2472	2168	2283	592	395		273.842	292.478	307.917	180.522	180.034	166.838
uc002cmu.3	Q6PJ21	SPSB3		328	453	334	376	121	42		20.8983	35.071	30.8159	19.3137	23.9041	11.5239
uc002cmw.4	Q9Y5Y2	NUBP2		814	980	734	676	119	92		57.9431	84.5348	75.6595	38.7939	26.2647	28.2019
uc002cna.3	Q16775	HAGH		760	744	733	774	277	183		49.3825	58.7199	68.9689	40.5453	55.8069	51.2063
uc002cnd.3	B1AK40	FAHD1		352	165	275	226	89	177		20.3455	11.4755	23.017	10.5311	15.9501	44.0567
uc002cow.3	Q6Q0C0	TRAF7		353	282	239	312	98	54		9.46998	9.08464	9.28458	6.7479	8.15172	6.23851
uc002cpm.3	Q66K89	E4F1		193	195	133	209	102	61		7.37909	8.97317	7.36355	6.44216	12.0919	10.0436
uc002cpr.3	P42126	ECI1		2107	1623	1754	1534	247	253		197.218	183.63	237.74	115.757	71.685	101.98
uc002cpu.3	Q15287	RNPS1		1266	1005	1188	1771	410	187		59.4477	57.2789	80.7807	67.044	59.6944	37.8143
uc002cqs.3	O15530	PDPK1		160	152	157	269	66	50		2.17524	2.52484	3.09084	2.94835	2.78214	2.92731
uc002crd.3	Q9NXV2	KCTD5		381	586	375	733	165	85		15.2176	28.4112	21.6891	23.6029	20.434	14.6202
uc002crk.3	Q9UQ35	SRRM2		1761	1771	1250	2117	649	452		18.5222	22.4442	19.0386	17.9513	21.1655	20.4732
uc002crm.3	B7WPD3	TCEB2		4232	2841	3046	4670	1098	858		692.718	558.644	721.989	616.265	557.265	604.799
uc002csc.3	Q4VC44	FLYWCH1		276	399	276	792	322	406		5.43901	9.55703	7.87607	12.5828	19.675	34.4548
uc002cuq.3	O14978	ZNF263		222	168	107	167	48	74		6.64818	5.9934	4.64006	4.03187	4.45697	9.54321
uc002cvt.4	Q12931	TRAP1		1094	786	719	1285	147	251		46.8739	40.3724	44.61	44.3871	19.529	46.3127
uc002cwf.3	P57737	CORO7-PAM16		2869	3472	3379	2276	416	267		77.1564	114.011	131.589	49.3462	34.6884	30.9219
uc002cwk.3	Q96EY1	DNAJA3		711	525	708	1409	307	197		25.3239	22.7635	36.5161	40.4588	33.9038	30.2162
uc002cwq.4	P30519	HMOX2		1027	1073	699	690	211	127		58.3658	73.3894	57.5248	31.6138	37.1809	31.0817
uc002cww.3	Q9H305	C16orf5		879	726	618	843	193	155		31.5475	31.3671	32.1185	24.3918	21.4774	23.9563
uc002cwx.2	Q8TB05	FAM100A		395	1024	466	261	74	60		27.5005	86.6989	46.9806	14.6495	15.9744	17.989
uc002cxa.3	O60291	MGRN1		651	518	497	818	266	100		16.2792	15.6299	17.9969	16.4909	20.6244	10.7687
uc002cxe.3	Q9BRJ7	NUDT16L1		614	387	556	485	116	101		44.7425	34.2455	58.67	28.4927	26.2095	31.6946
uc002cxx.4	Q49A26	GLYR1		953	1220	679	1407	344	247		25.121	38.804	25.9181	29.9004	28.1158	28.0384
uc002cyb.3	Q9NPG3	UBN1		321	393	323	463	239	77		5.28598	7.87073	7.70216	6.14669	12.203	5.46039
uc002cyg.3	Q9UK23	NAGPA		187	434	126	157	96	64		8.32782	23.3893	8.1255	5.63676	13.2559	12.2739
uc002czf.4	O15305	PMM2		643	674	842	1006	185	109		27.23	35.0354	51.6343	34.3458	24.2916	19.8781
uc002czi.1	Q9Y2V2	CARHSP1		578	568	422	334	64	56		20.9741	24.836	22.1747	9.77107	7.20086	8.75098
uc002czl.2	Q93009	USP7		1461	1261	794	2708	659	308		26.5569	27.4218	20.8996	39.6841	37.1417	24.1096
uc002czm.3	Q14CZ0	C16orf72		1338	1286	1157	2331	618	505		33.0802	38.4973	41.4223	46.4615	47.3749	53.767
uc002daa.1	P53384	NUBP1		396	455	293	467	116	137		31.6206	43.874	33.8791	30.0629	28.7198	47.1094
uc002dao.3	Q2KHT3	CLEC16A		317	232	144	295	110	163		4.5294	3.9405	2.97943	3.39816	4.8733	10.0296
uc002dbb.3	Q99732	LITAF		1439	1426	901	2566	864	617		57.2893	68.1767	51.943	82.3586	106.653	105.782
uc002dbg.1	Q6PKC3	TXNDC11		8896	7102	6741	11111	2727	2568		287.215	276.29	315.157	289.205	272.99	357.043
uc002dbl.3	Q8IWR0	ZC3H7A		542	316	258	618	132	101		13.9726	9.66019	9.63134	12.8441	10.5511	11.2127
uc002dbp.1	O76021	RSL1D1		1971	1598	1615	3340	550	303		37.76	36.987	44.803	51.5859	32.6705	24.9977
uc002dbt.3	E7EQZ3	GSPT1		2259	2225	2630	2464	870	585		31.068	37.4131	52.3773	27.3198	37.0992	34.647
uc002dbv.3	Q02223	TNFRSF17		6380	4288	3885	4671	971	521		631.422	507.075	556.775	372.691	297.966	222.049
uc002dby.4	Q8TEQ0	SNX29		529	763	270	547	258	291		6.37438	11.0549	4.71125	5.31385	9.63942	15.1004
uc002dco.3	Q9NZS9	BFAR		557	398	303	972	233	192		18.0069	15.3661	14.1846	25.3332	23.3554	26.7299
uc002dda.4	Q6P996	PDXDC1		1414	1698	1047	1633	396	226		34.6802	50.2708	37.1851	32.2893	30.1146	23.8701
uc002ddd.3	Q96AB6	NTAN1		294	258	214	206	44	46		26.0327	27.5788	27.4394	14.7055	12.0802	17.5405
uc002dds.3	Q9NXR1	NDE1		350	214	343	258	98	100		10.6929	7.98806	15.1745	6.35461	9.28334	13.1566
uc002dec.1	Q96NB1	FOPNL		273	165	166	447	95	36		11.9362	8.64982	10.51	15.7562	12.8788	6.77826
uc002dfa.3	Q86Y38	XYLT1		593	624	367	352	185	135		6.24855	7.90693	5.5999	2.99025	6.04428	6.12591
uc002dfi.1	P62244	RPS15A		6963	4929	3415	8975	1997	1070		1436.03	1208.9	1019.88	1492.25	1277.01	950.306
uc002dfl.1	Q15041	ARL6IP1		1449	907	1215	1528	353	388		62.9618	47.6274	76.4496	53.5269	47.559	72.6028
uc002dfm.3	Q96Q15	SMG1		302	322	223	655	163	165		1.84932	2.37881	1.97742	3.2336	3.09486	4.35112
uc002dgh.3	Q9NZC3	GDE1		480	659	490	880	306	139		16.0777	26.8504	23.7666	23.7631	31.7798	20.0497
uc002dgn.2	E7EWW0	C16orf62		197	171	129	267	122	47		4.97686	5.20738	4.71921	5.43802	9.55648	5.11328
uc002dho.3	Q9NXG2	THUMPD1		430	317	268	616	161	122		9.58561	8.45917	8.6512	11.0706	11.1282	11.7118
uc002djx.3	P22695	UQCRC2		1677	1115	685	2479	666	367		98.5514	77.5468	58.2922	117.448	121.354	92.8771
uc002dkk.3	Q9NVU0	POLR3E		535	577	391	637	230	256		20.2037	26.2695	21.3818	19.3935	26.9311	41.6323
uc002dkn.3	Q01850	CDR2		728	1056	622	853	226	199		26.5052	46.5541	32.7929	25.0374	25.5127	31.2008
uc002dlm.1	P51170	SCNN1G		2127	1036	918	858	683	231		59.8011	34.2269	37.3744	19.4477	59.5403	27.9683
uc002dln.3	P51168	SCNN1B		6983	4736	4668	6120	1471	758		264.518	215.022	256.056	186.898	172.773	123.65
uc002dlo.3	P83436	COG7		378	146	151	343	102	54		12.6612	5.6846	7.324	9.26223	10.5933	7.78911
uc002dlq.3	Q9UJY4	GGA2		1111	973	627	831	198	207		18.2981	19.1909	14.9538	11.034	10.1113	14.6817
uc002dlt.4	Q5JPH6	EARS2		319	298	391	657	195	182		7.92066	9.0781	14.0585	13.1515	15.0125	19.4605
uc002dlv.3	O14562	UBFD1		349	293	217	1085	339	203		6.96267	7.02342	6.26902	17.451	20.97	17.4405
uc002dlw.3	O14561	NDUFAB1		1648	1315	1114	3251	862	422		243.062	232.887	237.922	386.56	394.199	268.031
uc002dly.2	Q9BTE1	DCTN5		485	334	485	630	157	158		6.51002	5.46417	9.42697	6.81744	6.53415	9.13293
uc002dmh.3	Q7Z6E9	RBBP6		767	663	436	633	228	194		11.0377	11.4207	9.08573	7.3439	10.1734	12.0226
uc002dmm.3	Q8NDV7	TNRC6A		233	286	175	257	80	94		2.72161	4.03208	2.96004	2.42015	2.8974	4.72836
uc002dnb.3	Q68EM7	ARHGAP17		296	247	161	258	74	123		8.37235	8.36591	6.59434	5.88322	6.48987	14.9821
uc002doi.1	Q8WV22	NSMCE1		356	209	251	292	62	44		32.977	23.3033	33.6686	21.8064	17.8074	17.552
uc002dov.2	Q12789	GTF3C1		1387	875	837	996	250	225		19.1989	14.4595	16.777	11.1147	10.7297	13.412
uc002dpa.1	Q96QU8	XPO6		597	665	427	772	166	186		13.2813	17.8392	13.7558	13.846	11.4505	17.8194
uc002dxs.3	O95400	CD2BP2		916	1064	1165	1814	545	433		26.3407	37.4675	48.5119	42.0542	48.5934	53.6207
uc002dxu.2	Q4KMP7	TBC1D10B		568	321	315	380	127	195		16.9942	11.4144	13.6475	9.16594	11.7816	25.1247
uc002dyf.3	Q9H773	DCTPP1		680	479	582	581	95	66		59.7278	50.9541	74.0253	41.1418	25.8726	24.9646
uc002dyi.4	P20701	ITGAL		2309	1988	1250	1986	426	212		43.6069	44.8922	34.1846	30.2378	24.9453	17.2417
uc002dyy.3	Q9BWN1	PRR14		236	118	139	171	66	73		10.9615	6.53643	9.34898	6.40318	9.505	14.6014
uc002dzd.4	Q9HAH7	FBRS		198	278	127	114	44	61		6.9293	11.7253	6.43603	3.21639	4.77448	9.19321
uc002dze.1	Q6ZRS2	SRCAP		990	949	723	899	238	187		8.8121	10.1827	9.31907	6.45125	6.56856	7.16801
uc002dzq.3	O75150	RNF40		1261	799	675	1182	329	292		20.6099	15.5365	15.9755	15.5747	16.6727	20.5521
uc002eal.3	Q12846	STX4		403	230	258	497	128	70		28.604	19.5063	26.5174	28.4393	28.1696	21.396
uc002eap.3	O15015	ZNF646		190	209	217	234	115	38		3.01084	4.058	4.97947	2.98944	5.65041	2.59316
uc002eas.3	Q9BQB6	VKORC1		1158	942	775	667	151	117		114.147	111.507	110.623	53.0055	46.1509	49.6653
uc002eaw.4	O14874	BCKDK		652	639	303	469	155	48		30.822	36.1239	20.7418	17.8742	22.7192	9.77163
uc002eax.3	Q9H7Z6	KAT8		522	506	299	384	99	158		28.1689	32.7361	23.3647	16.7059	16.5647	36.7171
uc002ebf.3	P35637	FUS		5582	4774	4364	6030	1077	867		107.273	110.686	121.444	93.4238	64.1748	71.7517
uc002eci.2	Q96GQ5	C16orf58		889	636	608	884	251	184		31.6638	27.1895	31.3585	25.3836	27.7194	28.2223
uc002ecs.4	Q14586	ZNF267		214	193	140	510	141	135		6.44589	6.98221	6.10643	12.3845	13.1685	17.5112
uc002eec.4	Q8NEM2	SHCBP1		1221	1447	1333	985	138	103		37.1646	53.6753	58.7535	24.1708	13.0239	13.5009
uc002eef.4	Q96QK1	VPS35		1447	1071	1147	1833	428	250		43.333	38.6846	49.7397	44.254	39.7413	32.2406
uc002eeh.3	Q9Y5N6	ORC6		271	316	289	373	100	62		16.3757	23.2458	25.2882	18.171	18.7361	16.1337
uc002eel.3	Q8TD30	GPT2		302	146	150	823	142	77		7.50614	4.27881	5.39872	16.4911	10.9433	8.24163
uc002eeo.2	O60884	DNAJA2		973	1050	735	2123	370	282		31.4039	40.9128	34.3517	55.2408	37.0272	39.1951
uc002eet.3	Q8TB96	ITFG1		579	276	254	673	214	251		25.5422	14.3015	16.2257	23.9351	29.2714	47.6834
uc002eev.4	Q93100	PHKB		498	460	170	363	233	61		8.92202	9.79027	4.41035	5.24301	12.9431	4.70626
uc002efp.3	O75113	N4BP1		272	322	337	665	148	116		3.76556	5.45479	6.75585	7.42201	6.35288	6.91561
uc002efw.3	Q7Z4Q2	HEATR3		493	523	442	663	109	44		18.5962	23.9412	24.1429	20.1619	12.7483	7.14732
uc002egd.1	P51828	ADCY7		724	617	519	1793	683	382		11.6037	11.9159	12.0452	23.1675	33.9413	26.3654
uc002ege.2	Q9NPI1	BRD7		292	201	198	407	109	81		12.4245	10.2559	12.1998	13.9615	14.3805	14.8421
uc002egk.2	Q7Z614	SNX20		471	227	327	281	44	53		29.7972	17.215	29.9566	14.3318	8.6309	14.4392
uc002egq.1	Q9NQC7	CYLD		774	882	596	949	366	207		8.88787	12.2318	9.91044	8.78542	13.0313	10.2362
uc002egy.3	Q3L8U1	CHD9		223	169	144	316	73	145		1.91395	1.74032	1.78969	2.18651	1.94266	5.35927
uc002ehi.4	Q08999	RBL2		629	470	378	335	87	59		12.6643	11.3307	11.0208	5.43772	5.43125	5.1156
uc002ehl.3	Q9H8T0	AKTIP		325	263	130	274	91	36		14.5791	14.0187	8.44462	9.90917	12.6572	6.95443
uc002ehr.3	Q9C0B1	FTO		565	394	327	554	154	76		12.9501	10.7986	10.8533	10.2371	10.9445	7.50156
uc002eiy.3	Q9UKV5	AMFR		1075	1357	862	666	322	145		29.4249	44.9114	34.1668	14.6968	27.3282	17.0918
uc002eja.3	O43809	NUDT21		682	384	583	1071	188	251		15.2239	10.366	18.8452	19.274	13.0121	24.1284
uc002ejb.3	Q8N543	OGFOD1		708	602	604	1446	257	229		23.0628	23.721	28.4908	37.974	25.9573	32.1238
uc002eka.3	Q8N1F7	NUP93		528	424	405	689	127	52		17.7823	17.2455	19.7514	18.7074	13.2619	7.54171
uc002eke.1	Q15011	HERPUD1		15180	13792	14776	35227	11603	5114		686.275	757.576	967.327	1283.93	1626.47	995.634
uc002elb.3	Q96DX4	RSPRY1		122	68	116	288	88	41		5.80076	3.94932	7.9868	11.0397	12.9735	8.39501
uc002elf.1	Q9Y2Y0	ARL2BP		839	712	689	768	189	197		39.3032	40.3347	46.7385	29.0046	27.4522	39.7416
uc002ell.1	Q6FI81	CIAPIN1		675	416	519	960	154	106		31.5455	23.4171	35.1229	36.1697	22.3153	21.333
uc002elq.3	O75208	COQ9		545	308	238	400	66	122		31.7433	21.1971	20.0735	18.7826	11.9192	30.6005
uc002elt.1	P19387	POLR2C		854	608	610	2016	639	387		46.57	39.883	48.1691	88.6297	108.043	90.8809
uc002elw.3	Q96A19	CCDC102A		305	203	122	247	83	75		12.3526	9.76107	7.15497	8.06482	10.4228	13.0807
uc002emc.2	Q9Y653	GPR56		885	941	287	1689	497	222		22.8749	28.9645	10.7421	35.1954	39.831	24.7105
uc002eml.1	Q9BVA0	KATNB1		250	230	218	289	58	67		9.2947	10.382	11.7366	8.6623	6.68609	10.7271
uc002emz.3	Q9BQ65	C16orf57		223	237	141	173	42	55		9.59233	12.2696	8.7827	5.99936	5.60167	10.1881
uc002enb.1	Q9Y6A4	C16orf80		212	194	146	288	57	66		16.1546	17.8102	16.1102	17.6926	13.4674	21.6579
uc002enc.3	P19784	CSNK2A2		408	216	321	750	215	41		24.2081	15.4367	27.5801	35.8758	39.5538	10.476
uc002env.3	A5YKK6	CNOT1		1378	856	926	2982	550	393		16.0789	11.9601	15.6461	28.0514	19.8984	19.7475
uc002eod.1	Q9NVC3	SLC38A7		74	52	57	183	93	131		2.62523	2.24368	2.9282	5.23391	10.2298	20.0133
uc002eof.1	P00505	GOT2		1173	1179	805	2069	498	473		47.1573	57.072	46.8638	67.0582	62.0768	81.8889
uc002eos.3	O00142	TK2		317	269	193	206	49	79		6.09795	6.20071	5.37616	3.19471	2.9226	6.54432
uc002eqb.1	O43237	DYNC1LI2		464	713	547	811	307	82		10.5272	19.7399	17.971	14.834	21.5965	8.01166
uc002eqf.3	Q13564	NAE1		758	554	421	737	167	103		41.1298	35.9035	33.0795	32.24	28.0965	24.0679
uc002eqk.2	Q9P2J9	PDP2		172	185	270	372	86	82		2.4069	3.20059	5.47121	4.19675	3.73145	4.94147
uc002eqr.3	A8K367	CES2		315	178	215	352	79	84		7.86901	5.33171	7.77746	7.08912	6.11907	9.03653
uc002erb.3	Q13951	CBFB		1112	1049	969	1230	170	139		35.2654	40.2928	44.4997	31.4477	16.7163	18.9833
uc002erd.3	Q9BSU1	C16orf70		49	139	112	149	46	61		1.69672	5.94548	5.61593	4.15949	4.93879	9.09613
uc002eri.1	Q15628	TRADD		1109	1115	920	779	116	119		73.6154	89.5243	88.4331	41.6883	23.875	34.0171
uc002ert.3	Q68EN5	KIAA0895L		73	89	68	124	44	49		2.07554	3.08607	2.79968	2.84231	3.87892	5.99954
uc002erz.3	Q16254	E2F4		282	333	343	407	119	130		13.2104	19.0958	23.2675	15.3709	17.2847	26.2254
uc002esi.2	Q9BTX3	TMEM208		1563	1453	1371	2820	689	338		193.653	218.079	245.976	281.679	264.687	180.341
uc002esl.3	Q9Y613	FHOD1		731	763	644	552	160	120		18.6591	23.6122	23.804	11.3593	12.6632	13.1907
uc002ete.1	P61421	ATP6V0D1		1301	1178	964	1736	470	389		76.6383	83.622	82.231	82.4439	85.8451	98.6804
uc002etl.3	P49711	CTCF		926	724	537	776	142	91		23.1148	21.6245	19.4108	15.6164	10.9905	9.78212
uc002etn.3	Q6F5E8	RLTPR		638	359	295	495	81	59		14.0128	9.32775	9.38245	8.76495	5.51617	5.58045
uc002eud.3	Q6VN20	RANBP10		161	141	184	400	131	246		2.98556	3.20832	4.94092	5.97998	7.53217	19.6448
uc002eun.4	Q96BT3	CENPT		176	243	192	258	110	76		7.38338	12.4249	11.6636	8.72574	14.3082	13.7299
uc002eup.3	P61970	NUTF2		1277	945	995	2453	559	460		141.789	126.525	159.98	219.578	192.447	219.949
uc002eur.3	Q6P2E9	EDC4		1125	1197	805	1160	283	208		23.004	29.5088	23.8361	19.1226	17.9426	18.3158
uc002eux.2	P40306	PSMB10		3332	2889	2455	3031	919	550		68.5171	71.571	73.1031	50.2481	58.5947	48.7045
uc002evo.2	Q12968	NFATC3		291	301	176	613	138	163		4.52103	5.61728	3.95956	7.67794	6.64771	10.9055
uc002evr.3	Q8NCC3	PLA2G15		1039	791	878	986	234	354		37.5365	34.5714	45.9327	28.718	26.2121	55.0749
uc002evw.2	Q96CW6	SLC7A6OS		271	133	268	295	104	50		16.3657	9.80421	23.4363	14.3624	19.4736	13.0031
uc002evy.2	Q9NVM4	PRMT7		629	458	394	341	75	47		25.1026	21.9042	22.7696	10.9714	9.28065	8.07754
uc002ews.4	Q969X6	CIRH1A		707	468	385	1490	205	62		30.8568	24.3567	24.3322	52.4273	27.7418	11.6529
uc002eww.3	Q9UN37	VPS4A		1082	859	992	1241	384	356		48.9163	47.0938	64.9424	45.2312	53.8278	69.3089
uc002exa.3	Q9Y221	NIP7		486	442	455	775	222	118		20.6168	22.7939	27.9503	26.5049	29.2002	21.5565
uc002exd.3	Q15554	TERF2		497	411	416	543	163	102		16.4843	16.4987	19.9801	14.5196	16.763	14.5689
uc002exg.1	O43169	CYB5B		981	504	576	1115	273	143		22.5166	13.7474	19.1446	20.6323	19.4287	14.1345
uc002exs.3	Q9ULX3	NOB1		1080	686	806	1432	316	244		61.9144	47.3088	66.9103	66.1837	56.1699	60.238
uc002exu.1	O00308	WWP2		527	447	386	585	182	67		11.5157	11.7738	12.214	10.3057	12.331	6.30474
uc002eym.1	Q5RKV6	EXOSC6		646	687	281	148	93	183		37.3825	47.5473	23.5468	6.90459	16.6866	45.6037
uc002eyn.1	P49588	AARS		3808	2800	2566	6232	1482	678		112.025	98.836	109.311	147.804	135.181	85.8937
uc002eyx.2	Q16842	ST3GAL2		249	249	132	156	96	168		5.50459	6.60351	4.22561	2.78029	6.58029	15.9936
uc002eyy.3	Q8N0W3	FUK		233	129	153	134	60	54		5.86675	3.90064	5.57857	2.72011	4.68427	5.85529
uc002ezc.3	Q9H9E3	COG4		973	512	341	611	134	167		33.9189	20.9111	17.2136	17.1715	14.4838	25.0702
uc002ezf.3	Q15393	SF3B3		2531	1625	1730	2565	398	311		25.616	19.7191	25.3545	20.9289	12.4897	13.5548
uc002ezm.3	Q08AM6	VAC14		715	869	699	915	242	80		22.7191	33.5287	32.1626	23.4393	23.8423	10.9468
uc002fbd.2	P0C7T5	ATXN1L		406	634	365	340	94	72		5.07114	9.60284	6.6018	3.42372	3.64046	3.8728
uc002fbk.1	P53990	IST1		1671	1237	899	2016	554	431		69.9808	61.7818	54.5195	68.0664	71.9384	77.7306
uc002fcb.3	Q92620	DHX38		747	783	642	1015	253	286		16.4989	20.9435	20.5334	18.0735	17.3262	27.2028
uc002fcq.3	P51665	PSMD7		1680	1553	1191	2162	439	338		98.9642	110.126	101.595	102.675	80.183	85.7429
uc002fcx.3	Q92896	GLG1		2145	2300	1242	2098	641	301		25.4541	32.7585	21.3424	20.0713	23.5851	15.3819
uc002fen.3	P60520	GABARAPL2		627	344	447	550	201	244		61.5581	40.5178	63.5499	43.5332	61.1874	103.162
uc002fer.3	Q15046	KARS		958	736	776	1286	212	187		42.9746	39.8761	50.4079	46.508	29.487	36.1244
uc002fet.2	Q9NYB0	TERF2IP		664	742	610	1012	335	434		29.9913	40.6518	39.8976	36.8509	46.916	84.417
uc002fez.3	Q7L1V2	MON1B		227	103	164	309	78	71		6.7425	3.69089	7.05389	7.39935	7.18354	9.08168
uc002ffm.3	O75444	MAF		10075	8088	6485	6968	2411	1756		374.435	360.481	349.005	208.775	277.829	281.04
uc002ffx.2	Q96H22	CENPN		250	366	254	270	40	38		5.29582	9.41874	7.79142	4.61102	2.62725	3.46649
uc002fgp.3	F8VPR9	CMIP		389	390	242	293	123	93		8.78309	10.588	7.91231	5.33341	8.61096	9.0426
uc002fgt.3	P16885	PLCG2		639	421	326	401	145	119		14.7148	11.5368	10.8708	7.44455	10.3531	11.8009
uc002fgu.3	Q8WUS8	SDR42E1		144	111	109	380	106	87		5.10487	4.76131	5.5955	10.8604	11.6514	13.2817
uc002fgy.1	O75506	HSBP1		328	194	200	675	246	121		17.0635	12.0781	15.0665	28.3098	39.6805	27.1076
uc002fhi.3	Q14703	MBTPS1		403	409	343	488	148	142		9.12222	11.2194	11.2429	8.90544	10.3874	13.8419
uc002fhk.2	Q3SXM5	HSDL1		456	370	388	320	125	64		12.2298	12.0234	15.0688	6.91904	10.3948	7.39177
uc002fii.3	Q14694	USP10		315	317	292	357	71	80		9.17352	11.2261	12.314	8.38173	6.4111	10.0329
uc002fjd.3	O43402	COX4NB		129	109	105	253	50	92		6.46479	6.63814	7.61981	10.2218	7.76933	19.8548
uc002fje.3	P13073	COX4I1		4131	2916	3102	3579	1063	572		493.189	419.019	536.278	344.477	393.496	294.081
uc002fkm.3	Q01650	SLC7A5		807	855	447	8625	1941	920		17.475	22.2143	14.0165	150.571	130.322	85.7913
uc002fky.3	Q86VM9	ZC3H18		444	498	583	704	179	146		11.7195	16.1352	22.2836	14.9809	14.6497	16.5955
uc002flb.3	P13498	CYBA		10510	11792	8799	9273	2435	1567		1502.79	2039.58	1821.88	1068.95	1079.55	964.892
uc002flg.1	P53602	MVD		251	234	217	218	40	55		13.7561	15.5214	17.2215	9.63202	6.79719	12.9806
uc002flm.3	Q2VPK5	CTU2		173	251	162	223	67	56		9.87748	17.4368	13.3938	10.2647	11.8611	13.7689
uc002flv.3	P07741	APRT		1791	1440	1262	1502	493	419		218.327	211.167	222.772	147.612	186.341	219.957
uc002fmc.3	Q9UL33	TRAPPC2L		444	365	347	512	99	68		69.4413	68.8855	78.5876	64.5572	48.0085	45.799
uc002fmm.2	O75081	CBFA2T3		429	309	326	400	73	96		9.653	8.37718	10.6222	7.25613	5.09304	9.30227
uc002fmx.1	Q6UB99	ANKRD11		292	659	315	496	207	130		3.08744	8.46663	4.82299	4.22802	6.78633	5.91932
uc002fnj.3	Q9UQ90	SPG7		197	245	110	219	70	36		6.28809	9.39786	5.08435	5.63556	6.92787	4.94843
uc002fnm.2	P26373	RPL13		5068	3610	3067	4897	1091	1014		110.817	94.3859	97.112	86.3256	73.9678	95.4817
uc002fnu.3	Q9HD42	CHMP1A		398	209	253	336	63	94		16.6327	10.4546	15.3105	11.3203	8.16334	16.9168
uc002fpb.2	Q9BQ70	TCF25		863	894	830	1294	302	100		37.582	47.2771	52.3404	45.4301	40.7779	18.7535
uc002frs.1	P57678	GEMIN4		660	616	583	431	81	44		17.3557	19.634	22.2002	9.13724	6.60437	4.98268
uc002fru.3	Q9HC38	GLOD4		541	299	425	545	104	85		28.9717	19.3185	32.9576	23.5295	17.2686	19.6023
uc002fsc.3	Q9Y584	TIMM22		267	114	225	406	118	158		15.7	8.08951	19.1585	19.2467	21.5139	40.0091
uc002fsd.3	D3DTH3	ABR		893	753	542	607	146	175		16.73	16.921	14.7039	9.16794	8.48096	14.1187
uc002fsj.3	P62258	YWHAE		3565	2942	2848	4663	987	633		191.958	191.258	222.063	202.419	164.783	146.779
uc002fsl.3	P46108	CRK		261	204	240	296	81	102		7.96152	7.55335	10.6012	7.27926	7.66107	13.3989
uc002fsp.3	O00159	MYO1C		874	695	545	435	65	65		17.3627	16.5624	15.678	6.96681	4.00375	5.56072
uc002fsr.3	Q9BT40	INPP5K		369	585	159	359	113	97		12.1732	23.1729	7.59565	9.54799	11.5586	13.7804
uc002fte.3	Q6P2Q9	PRPF8		5121	2888	3567	5829	1286	724		69.0581	46.657	69.6551	63.3715	53.7712	42.0447
uc002fto.2	P27694	RPA1		1680	1738	1216	1756	298	237		38.0369	47.4193	39.8675	32.0524	20.9199	23.1077
uc002fts.3	Q9BZG8	DPH1		441	455	331	311	99	50		19.7647	24.6124	21.4817	11.237	13.7573	9.65014
uc002fub.1	Q86US8	SMG6		379	285	289	248	80	63		6.24735	5.66594	6.89833	3.2957	4.08879	4.47208
uc002fuj.3	Q2NL82	TSR1		848	601	674	1807	291	174		17.0947	14.6115	19.675	29.3673	18.1889	15.1052
uc002fur.3	Q99583	MNT		369	422	128	94	37	121		7.49699	10.23	3.76583	1.53967	2.33083	10.5866
uc002fut.3	Q86W50	METTL16		204	202	240	841	180	78		3.48836	4.22372	5.94281	11.5938	9.5436	5.74379
uc002fuw.4	P43034	PAFAH1B1		1659	1706	1373	3328	738	396		29.071	36.1567	34.8396	47.015	40.0976	29.8828
uc002fuy.1	O75153	KIAA0664		918	1145	905	1268	321	165		17.2872	26.1898	24.6786	19.2505	18.7429	13.3807
uc002fvt.1	Q8NET8	TRPV3		250	578	267	591	309	176		7.19116	20.2217	11.1214	13.7052	27.5592	21.8014
uc002fwa.3	O60931	CTNS		346	397	424	615	128	79		8.42103	11.8163	14.9432	12.0671	9.65934	8.27997
uc002fwc.3	O14907	TAX1BP3		178	97	126	126	92	112		12.6614	8.2951	12.9785	7.22559	20.2908	34.3079
uc002fwg.1	Q9BV81	TMEM93		324	195	256	561	148	66		40.4487	29.3785	46.2795	56.4627	57.2888	35.4826
uc002fwi.3	Q93086	P2RX5		834	821	684	709	112	39		35.548	42.2933	42.2178	24.3633	14.8019	7.15858
uc002fwo.4	P38570	ITGAE		338	315	377	477	63	54		8.61196	9.82467	13.9097	9.79814	4.97708	5.92505
uc002fww.3	P51575	P2RX1		957	830	542	694	119	44		32.8719	34.1368	26.9589	19.2182	12.6738	6.50845
uc002fwy.2	Q93084	ATP2A3		3236	2749	1990	1146	206	169		65.1672	66.3542	58.0315	18.6057	12.8628	14.6562
uc002fxe.3	O43149	ZZEF1		616	415	446	754	242	121		5.31804	4.312	5.57565	5.24786	6.47791	4.49851
uc002fxm.4	Q8WUJ1	CYB5D2		178	194	108	143	61	80		8.74664	11.4703	7.68484	5.66496	9.29394	16.9287
uc002fxo.3	Q9P2R3	ANKFY1		463	437	376	604	123	105		5.72279	6.53808	6.72984	6.01871	4.7139	5.58893
uc002fxs.3	P62253	UBE2G1		1271	1301	980	1524	323	192		29.7136	36.7287	33.1761	28.7233	23.4132	19.3296
uc002fxz.4	Q9BQG0	MYBBP1A		1589	1678	2128	2278	366	98		38.0799	49.4122	73.8471	44.0115	27.1958	10.1137
uc002fyi.4	Q8IZL8	PELP1		985	939	1047	1066	133	240		26.3744	30.648	40.596	23.0114	11.042	27.6739
uc002fyr.4	Q9H2A7	CXCL16		295	350	293	224	88	56		12.4874	18.0328	17.96	7.64429	11.55	10.2082
uc002fzb.3	P28072	PSMB6		3202	2710	2515	6505	2367	1123		381.352	389.425	433.744	624.586	874.082	575.967
uc002fzo.2	Q02978	SLC25A11		843	729	447	460	97	41		45.7672	47.3382	35.1418	20.1338	16.3285	9.5857
uc002fzs.3	Q9H6Y7	RNF167		1035	744	816	1296	455	197		59.6126	51.7035	68.0577	60.1786	81.2564	48.8626
uc002gaa.3	P07737	PFN1		15347	13655	10254	16271	3306	2158		1870.83	2000.13	1810.07	1599.06	1249.58	1132.86
uc002gae.3	O75391	SPAG7		609	706	379	626	168	132		58.4492	81.5449	52.6733	48.4368	49.9942	54.5567
uc002gbm.4	Q15276	RABEP1		341	507	314	704	195	246		6.21106	11.2132	8.28191	10.3377	11.0127	19.2956
uc002gbo.2	Q99567	NUP88		403	344	486	500	100	48		15.8899	16.668	27.7486	15.8937	12.2254	8.15021
uc002gby.1	Q07021	C1QBP		3036	2697	2458	3454	639	353		256.807	275.538	301.077	235.542	167.593	128.586
uc002gcc.1	Q9GZP9	DERL2		646	617	890	1242	204	117		56.5394	66.5384	112.797	87.6356	55.3602	44.0979
uc002gci.3	Q9C000	NLRP1		804	480	537	461	75	158		14.0911	10.0843	13.6287	6.51375	4.07568	11.925
uc002gdf.4	Q9BRA2	TXNDC17		632	443	494	402	75	103		29.9629	25.3509	33.9144	15.365	11.025	21.0289
[truncated: 3,689 more rows]

## Sheet: TE (C)
UCSC	UniProt	GeneID	Translational Efficiency (footprint RPKM/mRNA RPKM; sorted by TE at 0h)	0h	1.5h	3h	6h	9h	12h
[truncated: 5,680 more rows]

[truncated: 1 more sheets: Clusters (D)]
