# Supplementary material for: Global cellular response to chemotherapy-induced apoptosis
Source: eLife. 2013 Oct 29;2:e01236. doi: 10.7554/eLife.01236 (PMC3808542; doi:10.7554/eLife.01236)
Supplement: Figure 3—source data 1. — (A) RPKM values of reads uniquely mapped to either 5′ UTR or CDS of transcripts (same list of transcripts as in Figure 1—source data 1). Sequence and length of 5′ UTR and CDS (for RPKM calculation) are defined based on the canonical transcript isoform annotated in hg19. (B) Transcripts with 5′ UTR/CDS translation ratio increased ≥twofold at a minimum of three time points compared to transcript 5′ UTR/CDS translation ratio at 0 hr. (C) as in B but for transcripts with decreased 5′ UTR to CDS translation ratio. DOI: http://dx.doi.org/10.7554/eLife.01236.012 [file elife01236s002.xlsx]

## Sheet: (A) UTR CDS RPKM
UCSC	UniProt	GeneID	RPKM values	0h 5' UTR	0h CDS	1.5h 5' UTR	1.5h CDS	3h 5' UTR	3h CDS	6h 5' UTR	6h CDS	9h 5' UTR	9h CDS	12h 5' UTR	12h CDS
uc001scc.3	P26010	ITGB7		6179.97	8989.47	6599.43	7905.49	7931.6	7549.25	8614.62	4632.98	3014.9	2251.23	894.712	849.325
uc003fyr.3	P18077	RPL35A		5956.19	2737.99	4818.49	2177.88	5499.21	2433.78	3424.55	2288.64	1183.61	1008.73	297.448	302.576
uc003phj.3	P68104	EEF1A1		5790.35	6175.33	3817.12	5141.77	3500.18	4459.09	6947.33	3925.14	2264.84	1853.4	836.29	557.651
uc003lei.3	Q8WU39	MZB1		4044.65	2875.41	4913.23	3343.18	4530.98	2818.7	1741.39	1551.59	520.678	609.939	119.032	113.48
uc004cvf.3	P62328	TMSB4X		3426.5	573.965	3644.33	479.636	3386.97	640.894	1288.93	440.342	834.043	353.524	311.968	102.227
uc003sxr.4	P22626	HNRNPA2B1		1773.19	879.836	2128.22	679.412	2411.15	794.745	1420.68	953.567	585.894	368.003	196.76	94.6797
uc001pun.2	P62851	RPS25		1759.61	2195.54	1005.22	2015.03	1296.89	1980.13	1262.54	1254.51	445.394	654.494	172.833	182.919
uc003axi.3	P39023	RPL3		1473.52	1264.4	1336.78	1139.39	1271.24	815.588	1013.39	631.38	320.76	300	97.2802	102.482
uc003xsm.2	B4DW28	RPS20		1423.99	563.594	1290.99	413.904	1472.77	551.336	1405.25	655.736	642.599	267.019	102.889	127.476
uc001fmx.3	P43308	SSR2		1356.69	1056.79	988.156	1059.16	1884.62	1301.78	471.835	782.393	171.824	271.12	56.3451	85.5262
uc002lvk.3	P54368	OAZ1		1297.72	1019.69	1336.91	1257.78	1807.05	1279.2	1947.16	1778.57	1101.51	1179.08	360.134	390.411
uc001ffr.3	Q96AQ6	PBXIP1		1220.56	1518.83	737.69	1380.65	671.369	1240.8	1005.22	675.101	677.764	372.845	314.53	175.755
uc003elx.3	Q92522	H1FX		1177.87	1767.09	985.757	1535.07	854.961	917.247	490.084	448.392	620.117	611.965	160.635	170.141
uc003kir.3	P15954	COX7C		1174.44	1675.95	805.732	1959.5	1069.58	1470.02	1457.53	1423.55	612.191	665.556	146.351	182.057
uc001tby.3	P62324	BTG1		1115.72	359.757	781.581	217.267	413.996	144.844	143.98	127.592	128.98	99.0436	45.4415	35.8062
uc003hvo.1	P0C0S5	H2AFZ		1084.63	1772.57	1443.27	1697.22	1176.09	1831.05	767.505	788.106	217.994	302.841	62.3375	101.46
uc002mmi.2	Q9BZL1	UBL5		1040.03	1292.52	1131.34	1336.41	1336.85	1341.45	818.686	1116.08	341.778	771.572	124.085	238.4
uc004bpn.3	P11021	HSPA5		1039.77	637.553	1394.15	622.272	2125.15	1032.61	1902.32	1473.03	741.245	802.738	232.367	252.999
uc003iur.4	P61009	SPCS3		1030.6	540.658	1166.14	394.645	1731.74	543.643	453.179	318.466	92.353	104.799	16.425	36.0747
uc002mcv.3	Q9Y3U8	RPL36		1018.94	2951.05	1081.32	2348.66	902.81	2964.04	1183.74	2567.83	485.245	1009.88	91.1556	234.715
uc001joz.3	P10124	SRGN		985.777	775.757	1495.3	723.147	1111.65	812.245	1335.63	2077.15	1060.29	1805.47	220.704	640.992
uc002jlo.3	O14745	SLC9A3R1		973.284	352.602	1019.27	353.77	1056.47	359.005	360.482	130.5	78.6088	59.7574	81.5383	19.858
uc004dls.3	Q9P1W9	PIM2		961.498	786.094	778.126	583.958	1019.02	574.033	529.555	283.954	196.735	174.231	125.416	76.6346
uc002gpx.3	P0CG47	UBB		959.498	12.9712	956.754	17.4528	1275.46	37.3441	2685.18	160.323	1616.59	130.585	500.751	47.495
uc001zuc.3	P61769	B2M		897.381	6256.46	707.857	4520.31	662.307	5258.11	700.976	5259.74	260.727	2758.1	62.379	719.606
uc003cwu.3	P61586	RHOA		892.348	771.931	1028.74	837.738	1313.33	661.568	575.721	559.77	222.677	242.847	73.3875	65.6941
uc003uoi.3	P60896	SHFM1		891.57	470.207	1321.18	438.03	1069.44	564.789	696.428	616.199	400.271	412.077	111.135	116.805
uc002ypa.3	P00441	SOD1		851.847	1260.87	824.982	1274.82	811.166	1428.4	2095.58	2978.48	1216.08	2479.91	234.554	882.016
uc003omj.3	P84103	SRSF3		831.865	552.659	1178.09	451.843	1028.13	563.342	367.285	410.659	110.961	103.024	12.2526	40.2909
uc002kal.2	P63261	ACTG1		819.778	1189.05	768.981	1254.17	1891.68	1865.8	981.525	687.709	200.234	195.15	71.1749	69.864
uc002rdo.1	P18827	SDC1		798.702	602.832	888.972	610.94	906.584	602.035	335.909	324.979	87.7664	86.4207	45.031	53.9551
uc001tni.3	Q14242	SELPLG		797.579	534.835	581.322	422.051	494.429	349.219	340.098	245.775	323.057	270.609	150.375	146.824
uc003ecz.1	Q14061	COX17		794.394	621.338	1015.84	623.37	750.592	505.172	794.965	413.91	334.202	299.173	72.1543	102.982
uc001gdj.4	Q9UM00	TMCO1		772.825	278.452	922.047	210.02	803.009	265.579	347.989	255.664	112.83	118.419	48.5845	36.8204
uc002jsv.3	Q01130	SRSF2		764.851	402.535	994.13	440.877	843.012	508.425	166.988	154.393	74.2263	63.2074	19.5912	32.9234
uc002sow.1	P63313	TMSB10		742.975	1613.52	672.744	1567.66	912.214	2302.5	722.851	1514.83	202.354	512.059	31.0995	99.6059
uc002luv.3	Q96BX8	MOB3A		742.063	351.371	884.426	272.381	917.005	357.564	589.894	312.148	315.801	209.982	62.038	32.2734
uc003epq.3	Q9UKY7	CDV3		739.865	699.659	751.265	672.554	569.206	750.694	366.342	499.349	198.306	273.026	50.4525	82.6806
uc002hqr.3	P49720	PSMB3		737.513	385.243	917.29	330.872	887.096	461.099	888.34	654.946	389.699	439.312	74.8427	129.415
uc001vud.3	Q14393	GAS6		734.655	202.173	777.163	200.228	859.292	173.379	270.001	81.1295	121.027	46.702	40.94	10.9547
uc002yff.3	Q9H3Y8	PPDPF		734.404	246.062	595.932	146.293	495.425	171.901	420.622	101.828	185.309	45.2428	70.1653	9.01929
uc001qcd.2	P46977	STT3A		723.862	202.799	690.727	140.594	774.709	186.841	395.559	239.152	163.751	94.4988	75.9442	26.657
uc001kzd.3	Q16690	DUSP5		716.68	341.206	766.496	243.947	830.074	226.583	381.243	176.998	187.71	130.141	63.7998	29.5745
uc003mfx.3	Q9Y255	PRELID1		714.436	287.796	1299.56	316.4	1160.23	313.038	375.396	213.078	136.62	95.1571	58.5403	55.7865
uc001cpp.3	P07919	UQCRH		694.637	49.0607	1004.05	39.7505	812.529	38.1642	543.554	29.4288	232.885	12.8061	31.2215	2.55449
uc002mvw.1	P54725	RAD23A		690.6	113.818	680.987	117.586	834.073	132.608	686.305	96.0452	302.595	59.7688	70.7806	19.263
uc002rvt.2	P62158	CALM2		689.651	1131.88	428.463	688.823	1059.94	955.339	227.819	677.256	58.9582	208.229	18.5254	69.7529
uc002pjq.1	Q07020	RPL18		687.476	976.859	578.372	842.769	848.094	743.103	1533.66	949.565	375.232	448.99	214.648	126.286
uc002hkv.3	P10147	CCL3		684.106	590.104	562.905	629.978	448.086	543.553	2747.37	1815.54	819.719	717.984	192.265	149.931
uc001nye.3	P10176	COX8A		677.163	2353.95	265.221	2555.93	656.042	2195.47	887.402	1195.76	157.529	525.615	88.2007	161.896
uc002yrn.3	P17181	IFNAR1		664.25	52.7523	918.961	31.2523	691.595	38.9887	204.037	34.4752	59.104	13.7165	22.9415	4.26893
uc002wwc.3	Q8TCT9	HM13		635.168	296.138	602.104	275.976	1014.68	402.385	927.455	464.333	300.305	214.07	58.5403	49.119
uc003ixd.3	P12235	SLC25A4		634.057	227.496	837.719	161.602	525.622	160.586	155.612	94.7715	78.8053	75.4391	30.0612	13.9817
uc003pnc.3	Q9Y385	UBE2J1		632.436	334.209	835.324	252.852	719.725	259.581	263.293	261.922	70.358	71.4175	32.3652	37.7205
uc002jne.3	P61956	SUMO2		625.949	526.985	656.377	713.506	599.647	458.876	322.702	240.948	142.507	127.852	48.8413	23.253
uc001fwn.3	P09326	CD48		625.71	428.144	693.538	269.154	356.187	326.358	371.806	560.491	95.852	227.36	18.2938	34.1151
uc002yyp.3	P48539	PCP4		614.117	1312.33	555.344	1354.65	794.087	814.57	709.271	1362.1	573.554	1036.92	114.225	157.249
uc001omj.2	P49821	NDUFV1		605.447	182.349	828.685	175.78	568.653	176.482	352.565	125.469	98.1112	50.1187	31.551	14.908
uc001hqd.4	P09874	PARP1		597.52	298.033	815.82	316.343	903.47	318.868	357.778	184.201	118.917	68.1838	27.7296	25.347
uc002jka.3	P63173	RPL38		596.056	2351.44	548.388	1785.05	656.698	2219.23	453.604	2031.2	187.323	1136.56	130.782	226.706
uc001uir.3	P62826	RAN		583.313	576.025	816.888	459.291	972.915	656.968	449.301	530.36	89.5049	194.348	9.75672	57.8198
uc004erx.1	P62891	RPL39		582.302	375.339	393.954	181.146	791.643	281.036	853.641	1023.6	257.725	573.142	124.944	136.72
uc003miu.3	Q99729	HNRNPAB		572.562	242.304	901.477	273.008	813.141	343.303	281.842	149.474	84.5414	63.0619	45.3801	25.3988
uc002ltm.3	O14957	UQCR11		570.605	1971.44	1047.67	1986.84	607.892	2358.59	240.774	1368.83	71.1908	710.349	17.1718	237.26
uc003kya.1	O14949	UQCRQ		566.021	1181.95	522.812	1130.22	461.938	1216.34	290.701	1122.42	148.44	586.794	49.1739	193.797
uc003qdx.3	P25398	RPS12		558.056	712.09	277.001	583.181	295.045	508.114	1770.37	754.784	728.15	271.447	145.998	94.8706
uc003eeh.4	P14317	HCLS1		556.168	509.603	682.361	487.645	760.166	454.96	370.1	299.534	117.238	172.271	24.3528	58.2596
uc001lrq.1	P05387	RPLP2		554.52	2981.45	684.558	2309.04	723.951	2379.63	642.693	1682.88	167.188	737.925	65.1675	259.13
uc002rau.3	Q15084	PDIA6		552.97	593.22	685.702	620.507	686.921	603.608	324.732	632.364	98.7847	279.709	48.7836	64.2527
uc002vqz.3	Q9NQX7	ITM2C		549.697	1882.85	634.744	1500.01	634.205	1610.7	281.51	1010.99	53.5152	352.408	50.3156	106.874
uc002lvj.2	Q96MG2	JSRP1		533.762	744.305	295.295	881.425	391.006	754.799	159.068	191.079	100.802	103.898	105.537	47.2441
uc001hpw.3	P84243	H3F3B		526.932	2847.58	423.534	2005.48	714.725	2516.59	467.709	1526.08	152.351	450.53	80.7766	157.916
uc001afo.4	Q9BYC9	MRPL20		523.663	201.152	776.782	187.027	880.475	196.296	354.82	163.429	106.502	72.6144	15.2449	33.6379
uc001pvg.3	P16104	H2AFX		522.67	800.726	325.731	789.765	354.013	616.885	636.214	283.197	119.827	148.658	161.186	82.7171
uc002plo.3	P02792	FTL		515.607	639.534	1373.56	1913.34	995.348	1086.33	8647.64	4420.29	10074.8	8276.81	4404.57	3717.92
uc004anf.4	Q6IBN1	HNRNPK		514.072	430.041	514.76	386.643	469.038	379.922	404.43	315.188	109.038	119.959	20.3846	27.8423
uc002lqr.1	Q4ZIN3	C19orf6		513.252	58.6588	1890.36	67.6923	1366.58	68.5471	359.474	61.9518	245.101	57.0453	119.887	24.68
uc002asd.1	P05386	RPLP1		500.403	1489.86	629.466	1670.18	491.337	1363.73	1123.81	1634	446.545	768.136	250.372	289.128
uc003srx.2	O00483	NDUFA4		496.288	949.488	405.734	748.36	437.408	778.443	438.682	1099.68	223.682	685.324	101.198	211.94
uc003acx.3	O60704	TPST2		491.634	106.413	494.791	78.6968	550.21	66.9339	255.836	58.4226	161.384	44.5185	34.1694	16.0689
uc003mni.1	P63244	GNB2L1		485.611	1026.52	389.026	889.761	453.534	841.825	1190.8	808.835	362.242	358.807	83.3923	106.024
uc003oxa.1	P08238	HSP90AB1		479.211	115.818	624.955	122.625	1448.48	155.365	10848.3	806.83	4541.42	434.396	911.852	110.107
uc001mmk.2	O00193	C11orf58		478.64	246.418	420.454	270.65	520.755	304.76	416.354	304.933	140.892	144.529	79.1439	45.6848
uc001bmp.4	P05204	HMGN2		476.661	267.913	301.293	237.412	574.263	216.16	300.487	126.341	90.0985	31.7418	46.7169	20.8765
uc002lwd.2	O60262	GNG7		476.084	137.662	397.304	51.7131	296.651	104.634	123.083	64.2062	39.3055	25.919	11.8563	8.80947
uc003ysi.3	P01106	MYC		475.581	360.181	834.741	412.742	843.811	423.688	207.249	128.095	80.7744	68.8777	26.8217	20.3003
uc002kbq.3	P52565	ARHGDIA		474.535	740.8	370.741	651.07	580.852	782.791	299.754	443.125	103.579	237.566	18.9395	48.6247
uc002rao.1	P11926	ODC1		474.441	220.327	614.915	195.643	620.344	175.836	247.185	136.096	131.289	81.0392	65.2006	29.3758
uc010dvi.2	F5GXK8	C19orf79		464.046	927.781	324.313	922.382	765.131	944.172	310.43	582.633	161.315	315.62	5.85403	115.226
uc002dbv.3	Q02223	TNFRSF17		460.671	805.364	200.763	688.703	290.631	676.292	390.774	350.813	132.277	145.797	35.5519	37.935
uc002fbk.1	P53990	IST1		455.589	102.931	427.748	82.4336	195.251	79.8928	347.031	88.5829	153.273	48.0867	63.1864	17.9084
uc003hfn.4	P01591	IGJ		453.441	13117.8	325.611	9462.48	877.999	11714.9	1347.1	8288.85	356.116	3088.61	76.393	841.319
uc001tnj.3	Q9ULV4	CORO1C		442.204	237.165	449.707	200.322	505.48	184.652	118.902	119.73	33.134	37.8941	14.6351	17.7594
uc001gzq.3	P78543	BTG2		440.414	342.474	263.72	397.075	758.611	328.359	474.771	212.397	296.628	147.254	91.0627	58.4173
uc002qsn.3	P46782	RPS5		435.558	874.32	388.454	943.027	411.211	727.284	421.937	719.723	189.856	324.895	36.8884	85.6176
uc002esi.2	Q9BTX3	TMEM208		433.688	158.344	450.993	181.519	386.014	210.54	294.637	258.503	125.281	121.234	43.2214	29.1016
uc021xdw.1	E9PDR7	CNBP		430.924	838.342	520.833	707.337	482.631	685.319	462.636	635.273	137.867	263.023	37.7955	72.4109
uc002ffm.3	O75444	MAF		430.821	411.863	368.922	394.664	367.349	352.067	237.617	180.637	139.001	127.392	48.1553	49.5006
uc002wyh.3	Q15691	MAPRE1		430.286	244.796	313.225	254.785	454.629	203.58	189.381	180.361	54.3669	86.2589	19.6528	21.0629
uc001qop.1	P04406	GAPDH		429.672	3561.37	438.382	2968.78	892.949	3516.21	1487	2741.34	740.07	1758.07	272.809	693.764
uc001fes.3	O00165	HAX1		420.654	118.505	386.649	151.997	391.496	162.619	330.308	160.957	146.561	86.7928	35.7746	23.5138
uc002fsj.3	P62258	YWHAE		419.496	310.686	312.573	302.073	542.725	307.95	413.625	280.242	123.318	118.49	40.439	38.8488
uc003mir.2	Q9NX24	NHP2		414.048	238.23	515.044	269.373	530.322	286.167	299.863	268.174	73.8813	83.0456	33.9779	25.2701
uc003prd.2	O75626	PRDM1		412.485	85.7956	501.095	65.0237	490.783	84.5131	268.821	119.181	98.6165	59.1631	38.6117	19.3086
uc003fmw.3	Q96CW1	AP2M1		406.829	130.256	313.489	86.5492	363.552	99.6665	198.386	90.6621	92.7513	52.217	38.5329	29.3827
uc004bep.2	P10599	TXN		406.197	1494.23	309.321	1357.63	390.851	1448.91	635.472	1762.5	330.832	995.902	86.5254	318.925
uc003hmm.1	Q14103	HNRNPD		406.162	299.523	415.68	238.86	476.601	330.304	252.405	225.278	46.084	58.7708	6.44312	18.7088
uc003led.3	Q9BPZ3	PAIP2		405.051	223.026	320.886	205.156	402.587	217.452	175.417	161.316	106.582	86.314	81.8907	28.888
uc001ehe.3	Q5VWP2	FAM46C		404.751	1123.88	275.091	741.684	286.078	707.265	377.468	560.927	264.694	446.481	95.4207	98.6964
uc003fkt.3	Q96DA6	DNAJC19		404.191	79.0597	432.976	79.5371	397.604	61.5845	116.576	78.8585	62.0851	33.4316	25.8666	0.83629
uc001iba.1	Q00839	HNRNPU		401.29	414.509	345.01	350.206	387.732	330.533	448.529	336.49	184.474	162.751	73.8467	42.6957
uc002xab.3	Q9UKM9	RALY		398.028	358.122	591.68	336.415	498.082	312.303	258.866	233.964	89.6131	92.3636	20.8416	19.5346
uc001gdt.1	Q9P215	POGK		394.872	32.8421	785.409	32.9537	392.648	24.8038	98.3288	14.6942	60.0872	6.3354	27.093	2.11244
uc003meg.3	Q9BW72	HIGD2A		393.489	303.993	287.618	248.043	638.501	269.08	387.799	215.912	170.404	127.448	86.2699	32.5631
uc002rig.3	P0C6T2	OST4		391.861	2022.12	526.767	1360.65	338.554	1621.86	141.928	1794.21	54.5292	832.414	33.9534	160.079
uc002ktj.1	P62314	SNRPD1		390.611	297.06	421.46	283.811	453.115	318.121	361.454	285.824	108.439	100.312	27.4962	26.7427
uc001gql.3	O15511	ARPC5		390.529	980.975	383.271	1047	382.276	793.68	168.22	572.889	66.0202	277.14	23.9065	115.151
uc001hdb.3	Q9H1E3	NUCKS1		386.23	259.802	649.949	191.851	449.323	190.35	138.173	100.465	22.2174	34.1895	6.48048	12.8132
uc010tvv.2	Q9UBV2	SEL1L		385.603	253.477	625.239	199.244	334.696	191.62	224.545	203.655	75.7349	104.977	2.00138	37.8892
uc001nzt.3	Q9UI30	TRMT112		383.022	577.607	386.344	691.023	393.367	763.916	215.696	795.706	120.094	537.276	28.4339	162.733
uc001zhq.3	Q5J8M3	TMEM85		381.931	180.447	410.81	153.461	463.944	173.68	504.129	182.5	276.117	105.149	110.576	35.1667
uc003ekb.3	P61619	SEC61A1		380.899	278.535	452.895	272.252	996.141	375.644	379.998	431.592	88.4257	142.36	48.7309	49.3294
uc002jpl.3	P84243	H3F3B		375.398	216.513	443.304	101.974	367.403	112.025	184.817	166.307	187.06	132.721	53.2585	58.5403
uc003yow.4	Q8TB45	DEPTOR		374.363	303.813	476.558	274.855	274.325	200.451	142.956	167.18	51.9671	38.5453	21.1742	13.7182
uc003exy.3	Q9Y6X1	SERP1		370.623	961.607	585.501	945.101	615.266	1164.63	298.323	1357.98	111.967	572.556	41.6299	101.275
uc003wix.1	Q14296	FASTK		370.044	13.5494	616.439	21.3755	874.021	21.2836	252.672	9.30278	98.5327	6.54471	16.7258	1.20702
uc001usx.3	P09429	HMGB1		369.571	541.506	197.776	508.858	291.475	616.408	137.834	176.424	49.4833	47.4075	12.9292	23.1628
uc002lze.3	P13639	EEF2		368.586	1577.88	303.549	1347.01	792.678	1076.95	1440.74	803.817	543.375	310.333	67.004	94.7188
uc003mke.4	P31943	HNRNPH1		367.976	231.176	345.125	252.939	660.71	230.304	469.738	346.118	142.731	130.529	26.0179	34.1521
uc002shn.3	Q6UWH6	TEX261		363.337	26.7999	816.057	48.3167	612.762	34.8117	186.482	70.2219	138.515	35.236	187.945	7.1439
uc002tzj.1	O60759	CYTIP		362.834	225.388	229.276	141.688	280.561	130.004	495.741	166.743	263.494	127.184	37.4008	27.9409
uc004bqy.2	P30050	RPL12		361.672	56.5404	168.401	27.6431	168.786	32.2432	195.889	31.7164	34.5746	23.5434	17.3076	8.83405
uc003tkf.4	P49005	POLD2		360.193	48.4868	292.435	55.9358	737.135	59.1087	305.187	34.7195	64.0524	5.88572	3.73662	3.07451
uc001bys.3	P23246	SFPQ		355.75	190.205	403.776	195.812	831.216	234.208	625.379	175.78	201.553	79.3023	93.1609	31.8208
uc002gfb.3	O95166	GABARAP		354.48	801.649	472.162	789.776	217.022	710.676	151.568	442.098	65.5399	221.09	49.5341	60.5304
uc021rrm.1	E9PL57	NEDD8-MDP1		352.915	69.5167	542.663	72.8777	351.701	70.702	273.829	61.6423	125.735	31.2847	24.4392	17.1288
uc003hwl.3	P61077	UBE2D3		351.55	99.5133	404.089	58.8785	461.218	76.1682	576.735	336.467	184.548	150.273	83.7613	38.5864
uc002mdp.2	C9JT23	NDUFA11		350.5	203.938	344.77	185.542	551.306	248.24	333.657	290.265	111.368	145.398	36.0839	48.6414
uc003xyo.2	Q15629	TRAM1		350.348	155.278	422.489	128.106	556.01	178.012	195.819	255.067	65.5399	86.3135	37.3757	26.6661
uc001mil.1	P35318	ADM		348.664	214.913	465.882	263.662	534.067	501.854	538.553	279.204	517.361	278.397	174.875	129.587
uc002yxo.3	P05114	HMGN1		347.95	754.06	374.153	564.07	305.915	819.106	160.757	396.566	41.2087	131.658	24.3918	36.4423
uc003zec.3	P62917	RPL8		347.644	2010.07	360.211	1762.27	453.115	1857.01	464.857	1453.7	146.306	603.87	95.7933	171.986
uc001aif.3	P62873	GNB1		347.052	158.331	437.552	105.926	447.985	152.382	173.531	114.171	71.9795	51.1322	27.5768	6.81634
uc003ean.2	Q9GZZ1	NAA50		346.39	162.921	362.381	147.448	458.719	147.217	358.641	292.363	137.094	111.147	49.687	15.6414
uc003ulm.4	Q16850	CYP51A1		344.268	145.229	287.773	113.572	433.99	132.927	129.737	65.4508	25.9462	24.2956	7.94992	8.65279
uc001hey.3	O60667	FAIM3		342.298	191.227	199.136	212.541	288.748	173.417	371.142	155.368	145.97	92.1807	26.8174	31.9674
uc002yal.3	P56381	ATP5E		334.848	488.995	172.783	419.573	158.575	556.247	111.939	249.372	46.0286	109.938	26.7469	40.4117
uc003xfp.2	Q14289	PTK2B		331.614	157.031	260.064	134.131	218.679	112.926	184.192	67.4932	46.6665	38.3675	3.15778	10.3977
uc003zvy.2	P55072	VCP		327.169	450.836	449.766	458.713	581.953	461.524	368.269	456.431	153.027	223.543	96.6141	72.2319
uc003dma.1	Q15008	PSMD6		326.551	92.8446	363.369	106.777	519.116	128.876	497.654	224.841	77.2496	113.894	149.863	30.1465
uc001dzw.3	P19397	CD53		326.251	370.992	352.939	254.221	500.613	238.032	194.528	204.005	99.7324	122.222	30.6316	51.8779
uc002wni.2	Q9UJQ1	LAMP5		324.507	1000.49	316.913	847.883	258.238	651.24	132.236	330.378	29.3168	108.475	5.19309	34.415
uc003lbt.3	Q13151	HNRNPA0		322.859	333.243	357.528	384.305	351.667	304.342	166.936	130.34	54.4011	53.766	38.3398	25.5356
uc002sgp.3	P62308	SNRPG		322.254	236.133	287.145	148.84	520.655	318.437	287.562	436.418	27.1097	207.448	29.2702	72.03
uc001mjc.3	P78344	EIF4G2		318.829	58.0108	302.518	57.1289	417.386	50.9305	304.308	54.9148	134.347	29.0347	43.4386	11.2631
uc001bke.3	O95807	TMEM50A		318.404	165.147	276.511	104.187	471.627	109.034	148.369	131.132	59.0995	59.8034	25.7171	10.5199
uc002pew.3	P62158	CALM3		317.15	484.218	308.831	296.899	309.25	277.981	114.45	198.94	48.9557	105.759	39.7815	25.9455
uc003cyq.1	P04899	GNAI2		315.563	194.017	382.323	139.459	452.33	167.532	144.552	83.8283	43.7649	54.1927	50.3831	21.2325
uc004aop.3	Q9BUE6	ISCA1		315.093	15.2429	397.132	14.026	536.285	19.147	173.958	38.0379	138.847	17.5222	9.50655	5.41761
uc002zro.1	P43487	RANBP1		310.51	246.014	312.233	195.85	640.243	327.921	234.735	232.695	37.8675	56.8951	27.7091	10.2566
uc001kwx.2	Q96IX5	USMG5		309.816	502.424	127.611	419.04	202.934	230.832	245.818	427.225	122.571	252.378	28.7566	105.772
uc003atn.3	P09382	LGALS1		308.662	1731.57	456.019	1720.31	254.491	1461.52	398.729	1033.09	185.473	647.561	75.8635	227.401
uc001mqp.4	Q8NHG7	SVIP		307.606	500.854	230.191	413.874	179.536	538.102	181.871	298.086	73.5834	131.155	5.32185	43.4656
uc001hgj.3	P15529	CD46		307.606	207.131	325.878	169.25	435.375	150.5	233.687	186.272	67.1287	82.3357	41.2443	29.3434
uc002utk.3	O94768	STK17B		306.34	107.149	277.841	87.5887	346.216	70.961	257.61	110.958	66.9693	36.174	17.3453	9.11093
uc003uyj.4	Q9Y3D6	FIS1		305.767	191.007	163.591	185.563	101.041	227.181	368.69	134.768	96.43	53.5767	68.0701	13.8043
uc001rcq.1	P52566	ARHGDIB		305.728	862.753	137.926	727.631	418.852	1087.48	663.182	881.566	258.882	465.863	99.0682	136.239
uc002azq.4	Q6ZRI6	C15orf39		301.701	47.0276	326.429	34.1589	258.923	35.6543	67.9769	15.949	15.7371	8.89157	21.5408	4.04176
uc002xaa.3	Q9H444	CHMP4B		301.288	924.373	377.646	789.695	312.04	814.407	99.6879	532.535	41.0611	223.328	39.4971	72.4371
uc003phw.2	Q9NV96	TMEM30A		298.916	119.358	358.445	77.6255	229.356	113.683	147.728	150.681	87.4493	101.352	18.5307	26.4915
uc004dam.3	Q13162	PRDX4		298.818	244.201	216.385	235.153	456.535	258.519	186.675	206.676	43.8918	68.9978	2.66092	13.7193
uc002ycr.3	P63220	RPS21		294.632	2974.15	158.854	3093.05	205.861	3512.78	236.934	2419.16	79.8962	934.617	42.4578	212.005
uc002slb.3	Q9H977	WDR54		294.431	52.9815	297.494	50.7664	288.603	28.4376	89.1072	14.9784	27.935	8.03364	3.83871	3.2652
uc002oav.3	P14854	COX6B1		292.979	890.083	282.159	743.077	499.352	849.857	376.138	641.812	170.698	392.803	83.4124	111.902
uc003ngq.3	P10412	HIST1H1E		291.614	2434.85	268.674	1832.04	408.855	2045.19	413.853	1127.34	121.052	186.177	4.79839	68.4007
uc002wpw.1	Q9P2E9	RRBP1		290.688	242.976	366.988	214.039	366.257	199.769	154.149	107.858	27.888	32.574	9.93283	11.1771
uc010hxy.3	B2RU10	EIF4G1		289.779	94.3681	277.612	107.614	381.595	103.018	221.073	66.1594	64.9911	20.3872	19.0596	8.31953
uc002rqg.3	Q16769	QPCT		284.352	537.784	254.71	441.021	333.049	504.034	110.478	466.404	78.5057	214.745	12.8503	51.796
uc002amt.1	Q9H5X1	FAM96A		283.942	126.762	247.482	178.159	318.805	137.201	128.842	71.6719	42.6009	45.0167	36.8316	18.8252
uc001tej.3	P62306	SNRPF		282.271	281.27	290.617	267.151	291.532	212.681	278.907	275.029	84.4129	111.855	43.4987	22.2904
uc003tqg.3	P60059	SEC61G		280.418	1397.48	198.707	1035.6	374.191	1123.03	563.262	2774.94	194.918	1127.75	28.3458	247.518
uc003dvh.1	P83731	RPL24		277.788	1073.36	174.872	857.021	359.549	951.243	478.945	1198.58	166.441	492.357	70.7929	113.987
uc003fwv.3	Q86YC3	LRRC33		276.627	46.6891	488.579	74.7725	426.685	50.5061	86.8536	23.9777	54.0964	18.0408	26.2038	4.11304
uc001hpq.3	Q96C36	PYCR2		275.545	218.856	353.183	164.293	432.475	157.194	259.893	161.786	77.6894	71.9167	21.9054	28.0531
uc003pyy.1	Q9NRX5	SERINC1		273.763	166.186	175.74	138.298	398.204	135.488	273.502	133.082	165.535	83.2192	5.85403	23.528
uc002hxj.3	P41567	EIF1		272.907	970.983	228.209	778.01	447.301	793.268	663.977	1725.07	353.889	1139.02	168.88	235.706
uc003czy.1	O75896	TUSC2		272.749	42.1907	120.419	77.7662	270.68	47.248	147.924	23.6486	47.7459	34.9019	53.8741	0.881631
uc002vhd.3	O15144	ARPC2		272.253	408.998	540.179	318.746	373.508	386.972	167.823	389.821	61.3252	138.917	23.3125	32.8397
uc002qtg.1	Q13263	TRIM28		272.027	140.881	311.587	130.446	340.499	117.353	120.79	67.3327	30.1634	29.4089	35.9316	14.2907
uc003tqs.3	Q96AW1	VOPP1		271.421	491.054	331.197	531.116	322.52	495.412	87.457	301.275	68.2856	154.613	19.1935	51.9856
uc002mvd.3	P32119	PRDX2		269.834	628.792	287.228	663.535	253.539	606.67	268.958	408.78	83.3084	208.335	30.0507	76.2203
uc010oev.2	P16949	STMN1		267.08	605.149	158.014	520.275	133.37	600.868	165.743	174.615	16.7822	26.2326	0.997846	14.5234
uc003ltl.2	P08133	ANXA6		266.095	363.169	275.154	280.686	326.18	298.238	244.228	290.917	134.529	169.757	28.4999	56.8603
uc002eyn.1	P49588	AARS		264.834	102.169	168.923	89.4157	254.428	89.0462	232.795	119.252	65.0632	54.573	31.3989	10.4954
uc002wwl.3	Q07817	BCL2L1		264.612	182.779	218.039	195.441	216.452	151.971	150.657	148.273	58.6636	61.4199	33.9086	11.2738
uc004ecu.1	P24311	COX7B		264.414	493.236	199.919	463.005	224.462	342.751	504.397	728.483	205.982	405.589	49.5341	99.1799
uc001adh.4	Q9BRK5	SDF4		263.289	210.334	286.361	190.524	294.305	201.016	179.9	116.848	102.208	66.4072	26.6901	22.0064
uc002uhs.3	Q15118	PDK1		262.908	176.068	220.895	155.086	385.482	143.519	278.056	110.786	65.237	34.601	2.89804	9.56308
uc001yuz.3	Q8N8Q9	NIPA2		259.412	54.801	343.632	43.8269	308.983	52.4623	197.333	71.1677	58.6237	28.6631	29.4267	8.71071
uc003fix.4	Q9BZK7	TBL1XR1		257.803	98.4015	281.874	83.757	294.019	75.2098	278.834	130.764	82.2638	54.0052	51.5872	16.91
uc001kqy.3	O00767	SCD		256.928	389.214	174.63	248.118	217.888	238.671	163.964	170.382	38.176	73.4889	17.2879	17.5784
uc001suc.3	P61224	RAP1B		256.692	171.093	248.455	132.232	204.3	101.851	108.555	181.73	45.0492	86.1246	16.1491	19.6543
uc003jfx.3	P80723	BASP1		256.371	181.683	158.002	194.817	215.671	130.861	92.941	46.6889	88.3575	49.3996	34.4737	9.94242
uc002eke.1	Q15011	HERPUD1		256.126	1004.52	339.893	991.432	304.423	1305.71	316.705	1661.81	174.283	1022.03	54.9708	225.243
uc003xmr.3	Q13443	ADAM9		255.628	13.2449	324.311	9.89482	412.836	13.1254	204.884	18.4206	40.2641	17.0473	34.8278	0.952262
uc003axz.3	P18848	ATF4		254.134	21.7483	189.364	36.1344	179.919	59.5812	555.59	107.795	215.885	22.1821	85.2064	4.88299
uc003iwi.3	P42574	CASP3		253.328	128.231	128.818	95.0126	176.33	100.658	222.706	82.2182	74.5516	41.7315	11.5861	17.8502
uc001jqv.1	Q15181	PPA1		251.378	240.894	198.347	175.294	257.343	227.391	177.798	239.495	43.5299	66.8019	6.01816	31.7963
uc004bvu.4	Q01105	SET		251.249	401.303	371.017	426.634	299.343	440.702	75.7495	296.174	26.6356	108.011	27.6165	20.2396
uc003sxl.3	P99999	CYCS		249.715	283.556	174.438	177.959	239.643	278.746	147.079	513.451	31.4077	170.224	1.72177	47.8295
uc001hrr.3	P84077	ARF1		249.172	1214.28	241.544	1289.97	333.133	1303.9	456.786	1205.57	177.597	654.518	76.6904	122.129
uc001slu.4	Q15185	PTGES3		247.025	605.642	396.833	483.489	384.459	719.486	810.724	2396.12	263.019	1108.69	50.2058	187.402
uc002arf.3	Q9NWW5	CLN6		246.382	152.752	339.274	188.403	300.699	158.716	82.1829	90.2371	17.9751	24.543	0.370508	2.94267
uc001qmo.3	P30279	CCND2		245.728	1923.19	254.224	1615.58	240.454	1381.36	323.488	904.186	118.8	574.156	51.4619	75.5837
uc001gfi.4	O95562	SFT2D2		244.376	167.768	205.11	128.121	349.134	146.332	84.9303	109.638	31.9507	41.9528	5.48815	25.5051
uc002ybx.1	O14818	PSMA7		244.353	435.432	147.45	410.996	257.105	410.561	133.919	585.167	54.3316	296.341	59.5584	100.837
uc004dyw.2	P31785	IL2RG		243.792	393.33	97.1593	296.446	204.85	306.397	249.457	253.669	134.594	142.592	5.72677	55.2148
uc004boy.1	P42766	RPL35		243.773	3458.92	167.872	3586.45	175.035	3500.21	152.836	1907.57	157.652	813.895	274.781	225.798
uc001rsm.3	Q9BUQ8	DDX23		243.638	27.2952	347.531	24.7654	393.119	33.9654	116.144	16.4602	36.203	12.7353	3.8598	3.18619
uc003wuq.3	P07858	CTSB		243.481	193.626	154.782	148.391	174.153	176.088	118.553	116.937	59.6062	102.9	14.4544	52.4507
uc002zdb.1	Q01081	U2AF1		239.389	308.983	394.219	329.136	394.979	394.198	153.863	316.864	47.3343	100.228	0.696909	28.2972
uc002iqt.3	Q96AG4	LRRC59		238.504	243.744	309.764	344.593	508.309	416.314	262.308	267.687	58.7267	94.279	43.9052	29.0482
uc002fte.3	Q6P2Q9	PRPF8		238.204	58.3646	218.716	37.0665	217.783	53.0515	90.5923	48.1726	38.864	20.0551	2.05405	5.83983
uc002jwf.3	P16035	TIMP2		237.885	447.586	407.948	412.75	443.558	414.924	106.991	227.53	52.6634	149.983	26.9441	45.4527
uc002svm.4	Q9NQZ5	STARD7		236.588	59.1959	311.796	49.3785	336.865	76.3167	160.701	92.5475	76.7737	61.2963	25.6935	29.3228
uc001rxb.3	Q9H8H3	METTL7A		236.097	858.291	110.304	742.12	190.559	692.636	130.612	209.983	37.3433	71.0402	25.3202	61.0925
uc002kby.1	Q9NYG5	ANAPC11		235.337	182.647	340.664	206.09	379.121	216.139	139.737	119.869	53.46	49.2919	41.3226	18.5543
uc003mfw.3	Q969Q5	RAB24		234.951	195.075	174.658	228.445	194.699	112.482	120.79	121.383	54.679	53.9193	21.3576	26.2521
uc002tkx.1	P61158	ACTR3		234.513	191.71	215.548	154.514	291.444	190.661	391.344	253.841	105.817	75.6144	20.6077	22.8382
uc002zdm.4	O00764	PDXK		234.053	315.704	345.776	305.219	360.67	332.177	101.366	146.545	32.5394	65.1579	8.531	13.855
uc002uzb.3	Q9Y2X3	NOP58		233.901	66.6275	424.631	63.3468	374.427	90.2668	480.759	171.531	82.7567	46.3275	42.6453	10.8681
uc003sot.4	P60709	ACTB		233.251	1897.88	232.545	1822.92	755.029	1888.63	585.255	1584.14	100.078	378.305	72.4785	95.4202
uc010yqa.2	P43007	SLC1A4		232.991	383.908	221.314	354.979	321.864	417.225	463.382	337.765	151.603	139.622	26.3844	36.4137
uc001rwb.1	Q96I36	C12orf62		232.555	4.96731	207.529	0.827885	222.794	0	92.4601	0	50.3598	2.62665	18.407	0
uc001cdl.2	Q4VC03	PABPC4		230.913	246.01	267.199	206.281	225.577	124.239	130.138	89.0078	43.012	30.55	25.8151	13.6752
uc003vpf.2	P62256	UBE2H		230.644	170.465	283.938	122.434	233.226	108.141	163.141	274.243	63.6734	126.179	26.0179	18.6989
uc001ohz.4	Q9Y3B7	MRPL11		230.507	48.1709	361.343	38.6975	309.345	34.363	142.816	45.1394	37.422	20.6371	30.3032	6.07685
uc001rfm.3	Q8NFW8	CMAS		229.875	30.512	345.884	23.7283	275.075	27.5205	73.9837	23.7134	5.68012	12.9806	6.58579	4.17504
uc001ddv.3	Q8NC51	SERBP1		229.568	430.233	101.444	378.948	196.684	500.927	176.008	312.024	53.5554	95.3483	5.43589	25.1637
uc002lug.3	Q96GS6	FAM108A1		229.441	4.2414	406.474	2.65331	252.387	5.93317	62.775	1.94404	46.7281	1.3408	23.791	3.20339
uc001sdc.4	Q6IPF4	PCBP2		229.403	683.574	152.219	539.477	275.537	410.676	579.86	455.492	253.744	254.882	75.3853	63.4896
uc004euu.3	O75995	SASH3		227.75	125.666	125.858	117.697	65.9841	132.911	96.3678	57.8034	40.3506	37.1048	17.914	20.3507
uc002nfv.3	Q9NWV8	BABAM1		227.699	54.5671	217.987	57.351	322.021	52.1466	265.43	55.9981	212.01	40.0882	31.3209	18.9413
uc001rsp.3	Q9NYL4	FKBP11		227.474	195.732	137.597	153.873	397.35	206.676	352.219	245.073	67.7796	84.4977	11.3145	16.1591
uc001fun.1	P37802	TAGLN2		226.019	1142.97	258.292	1129.46	296.814	1019.05	264.745	507.457	129.164	264.756	83.3999	77.5977
uc001ccy.3	O43920	NDUFS5		224.875	520.172	190.353	392.372	309.023	373.115	163.687	486.934	83.8747	276.906	60.1816	111.775
uc003wly.3	O15503	INSIG1		222.943	586.583	113.951	399.88	103.27	246.701	45.581	140.945	25.1854	102.283	3.03747	32.3272
uc002jup.2	Q8IU68	TMC8		222.801	45.3325	134.238	38.0596	156.754	31.6812	49.9874	17.1488	25.212	6.82657	13.6034	1.93344
uc002eup.3	P61970	NUTF2		222.57	219.436	132.209	192.52	331.783	181.799	160.65	327.362	64.7534	146.23	79.0294	35.3076
uc001cxa.4	Q9BZE1	MRPL37		222.548	55.2387	254.181	51.7978	341.447	52.0305	364.692	58.8743	144.188	27.3504	6.75465	14.0018
uc001nmw.3	O60711	LPXN		222.244	127.642	133.111	130.37	175.892	126.568	634.771	249.285	640.091	246.106	75.4968	55.5628
uc002juk.2	Q7Z403	TMC6		218.549	53.2957	265.318	52.4981	115.638	36.2319	46.7252	16.067	15.895	8.78926	7.70901	2.01028
uc002itj.3	P22392	NME1-NME2		217.44	826.491	236.904	745.28	386.43	796.284	303.804	694.278	90.3656	233.288	30.1571	50.8127
uc003fdh.3	Q9NTJ3	SMC4		217.098	68.4852	212.955	69.5562	291.037	55.112	225.686	55.0052	46.8361	13.9872	7.18916	3.78559
uc001xlc.2	P84090	ERH		216.652	187.742	102.627	190.198	201.861	214.92	214.359	383.527	94.402	127.712	1.64902	40.2698
uc003apg.3	P35579	MYH9		215.022	339.542	184.239	395.519	318.035	347.051	277.66	187.6	91.4721	75.2843	36.2392	22.3632
uc003kou.1	Q16706	MAN2A1		214.034	153.176	256.128	82.5295	228.044	86.035	102.747	113.087	37.1211	52.5996	8.68389	14.0128
uc003zbt.4	Q00613	HSF1		213.077	31.2587	236.809	28.6028	121.431	26.5616	108.075	22.9189	45.1752	11.5104	29.7837	5.37878
uc002sdp.3	E9PF41	ACTR2		212.449	196.309	280.184	153.288	259.662	177.889	122.188	233.117	45.2306	99.2955	33.6065	29.6363
uc003eks.1	P51149	RAB7A		211.701	215.319	235.974	169.013	306.103	165.382	181.444	175.95	55.0947	121.626	51.2542	29.1292
uc003els.3	Q9Y678	COPG		211.007	116.654	213.445	102.008	176.54	125.41	219.455	74.5275	32.6185	30.8683	11.0125	6.00128
uc001fez.2	P08887	IL6R		210.912	111.972	285.983	109.836	167.731	114.055	96.3835	83.1611	42.5361	48.1558	25.5279	22.3169
uc003ler.3	P62837	UBE2D2		210.656	127.447	325.253	105.296	311.376	121.258	131.867	212.405	38.5922	92.5745	10.1769	23.2576
uc003aqa.4	P32927	CSF2RB		210.106	22.1777	74.7826	26.462	113.887	26.3166	163.731	24.602	51.5901	17.9705	12.084	3.41286
uc001fgb.3	P61024	CKS1B		209.516	201.353	105.603	137.752	173.039	211.537	134.019	335.078	15.147	87.4596	0.557527	34.5363
uc001kkh.3	O00151	PDLIM1		208.923	146.584	88.2256	122.749	131.487	95.9635	108.6	80.608	40.6467	32.5071	2.14827	4.67612
uc003arc.3	P15153	RAC2		207.859	784.709	135.428	710.605	171.688	627.711	346.883	406.986	148.557	196.74	44.5307	61.3762
uc003jhs.2	P53999	SUB1		207.175	4013.12	286.77	3212.78	245.823	3277.7	150.285	2370.38	36.9868	793.734	6.35321	164.616
uc003psm.2	O43524	FOXO3		206.842	201.761	406.311	179.392	260.148	176.341	92.8746	108.627	24.1075	48.3415	16.6772	23.2887
uc003dnr.3	O75915	ARL6IP5		206.243	570.416	109.196	371.487	134.396	434.457	132.869	329.824	52.6702	143.91	21.8196	63.7117
uc002oiz.1	Q9UBQ5	EIF3K		205.694	373.213	295.605	348.377	135.061	311.201	177.008	341.655	49.55	169.884	6.22769	39.0864
uc002hbq.3	Q96R06	SPAG5		205.495	15.0943	131.203	14.8248	111.625	11.282	141.14	33.2921	62.9752	15.0688	36.2695	2.43577
uc004aqh.3	P33552	CKS2		204.989	128.722	390.442	137.278	464.336	157.236	351.674	337.099	127.803	120.257	40.2465	42.8642
uc002knu.3	P19404	NDUFV2		204.748	417.74	236.01	298.871	294.395	364.167	134.444	337.373	20.7448	134.078	17.8166	35.0929
uc001gcc.2	Q8TAS1	UHMK1		204.149	40.8854	319.851	59.0997	268.093	24.8291	152.673	26.7196	55.9362	17.4148	28.5273	4.74274
uc002ylz.3	P05067	APP		204.094	238.104	254.184	208.433	151.221	192.267	194.17	181.027	141.435	160.281	43.6125	42.6899
uc001rfe.3	P07195	LDHB		203.61	698.518	156.011	501.159	313.137	612.027	687.196	755.959	244.603	377.129	38.4995	78.5396
uc002ibr.3	P61289	PSME3		203.29	140.262	201.577	147.653	238.628	148.302	209.919	140.79	68.0613	76.7262	30.4307	27.5078
uc003vfn.3	Q9UBS3	DNAJB9		201.83	150.738	364.14	119.272	318.729	141.947	98.5905	181.095	47.8972	93.9632	2.84791	19.9787
uc003tvk.3	Q9NWD8	C7orf42		201.379	51.7063	439.052	63.0527	306.615	51.2852	78.8552	41.5214	16.7188	27.3175	0.662721	6.88345
uc003paq.3	Q15035	TRAM2		200.706	90.2621	269.411	69.4699	193.892	86.1607	72.5549	78.9695	9.91162	37.2886	1.57155	10.4235
uc003mxf.4	P43307	SSR1		200.666	314.06	122.654	257.938	364.365	364.273	264.067	311.174	88.8275	98.1472	4.35939	26.1389
uc002cfj.4	Q9BV90	SNRNP25		200.514	34.9783	248.883	44.5825	252.87	49.337	83.8818	15.1746	14.7262	8.27756	12.2862	8.38391
uc002ivi.3	Q07955	SRSF1		199.828	225.664	138.91	215.212	298.597	291.507	116.455	156.654	8.15328	52.385	10.0835	9.10278
uc002uui.3	P10809	HSPD1		199.468	375.096	278.602	493.048	425.869	461.962	3797.38	6091.35	1545.66	3930.27	261.081	587.445
uc010bdq.3	B9A026	SERF2		199.445	489.088	213.858	356.706	209.701	603.71	171.72	441.873	64.9964	221.214	31.4545	95.6997
uc003fup.3	P41236	PPP1R2		199.295	18.524	199.17	24.1192	162.074	17.3758	155.967	20.5558	53.4778	7.73307	9.65292	2.75149
uc002qtk.3	O43633	CHMP2A		197.759	288.807	187.941	287.36	156.256	255.774	74.3322	154.604	37.8675	92.6847	20.6392	27.4298
uc002gjo.2	Q9Y5R8	TRAPPC1		197.649	253.674	108.645	169.404	179.622	199.104	58.885	130.879	41.6542	67.0696	8.78105	14.7355
uc002arl.3	P39687	ANP32A		196.996	69.9867	115.974	64.2219	195.345	73.3759	140.215	40.6395	23.9163	11.3754	15.063	7.26869
uc003gcv.1	Q13363	CTBP1		196.868	41.5372	248.244	71.4538	236.646	40.7187	71.7418	24.4869	21.3435	6.18712	3.5479	1.59414
uc002ngd.3	Q9BW61	DDA1		196.709	66.4039	396.575	30.9015	277.72	49.464	116.543	117.26	58.5762	82.9887	36.1304	8.74304
uc010qss.1	Q9H8W3	FAM204A		196.608	16.4268	157.145	31.1016	290.677	22.699	213.212	22.4004	91.2262	8.10288	6.20882	5.34462
uc001wzv.3	Q96HE7	ERO1L		196.477	71.3269	248.95	51.2004	130.805	56.5862	40.3547	30.5411	14.4585	11.9581	1.33046	2.95616
uc002flb.3	P13498	CYBA		195.74	1520.91	258.687	2017.12	235.107	1663.93	172.796	938.95	37.8675	466.989	0	152.185
uc002odj.3	P04632	CAPNS1		195.256	390.97	174.521	344.566	387.837	393.72	233.552	380.204	94.9084	204.231	40.7559	61.0097
uc001rdc.4	Q9Y3F4	STRAP		194.866	83.4022	226.981	74.7078	299.135	86.4621	290.236	138.874	135.043	91.5732	34.6295	24.7628
uc004bde.3	P54727	RAD23B		194.712	99.2196	151.124	81.011	167.706	112.025	133.48	163.199	45.441	78.1073	30.8263	21.0059
uc002cwx.2	Q8TB05	FAM100A		194.518	15.6391	697.024	28.0839	350.801	13.7623	67.4175	13.1441	24.6579	9.5912	10.4374	2.52613
uc003lgq.3	Q13123	IK		193.546	77.4077	302.366	85.216	232.819	90.9285	106.099	78.5528	60.3833	35.1061	15.2943	10.0775
uc002lqd.1	Q9Y2X0	MED16		192.357	48.7604	355.366	37.624	245.881	33.6882	68.3942	21.6302	34.6074	14.7126	5.42758	5.35823
uc002dfl.1	Q15041	ARL6IP1		191.796	177.635	288.997	113.604	210.983	197.259	216.196	121.185	47.7459	57.8238	22.9071	24.1443
uc002njo.3	Q9BQD3	KXD1		191.511	47.0207	417.759	66.9849	156.702	78.9959	58.3242	32.3625	25.3171	23.5779	2.0071	0
uc001tym.3	P63167	DYNLL1		191.228	387.184	143.124	336.941	244.304	296.182	244.898	464.524	162.913	260.567	59.8269	83.5669
uc003grk.2	Q8TCG2	PI4K2B		191.108	42.878	249.148	49.9338	163.382	39.5174	148.283	38.0759	59.3445	14.0725	21.4065	5.95531
uc002tuw.3	Q14566	MCM6		191.091	72.6869	141.74	100.658	242.036	87.9461	143.835	54.1961	31.3901	19.4945	0.770267	4.15601
uc002fcq.3	P51665	PSMD7		190.762	120.432	272.665	120.843	232.906	102.655	166.193	107.83	49.9528	42.1052	7.47323	18.091
uc003zzc.3	P09496	CLTA		188.46	175.785	135.577	156.525	186.596	188.035	184.473	131.072	93.3565	78.4253	36.8051	46.2202
uc002tpg.2	Q9C0J8	WDR33		187.847	16.1368	362.293	16.0024	247.252	12.4953	97.4209	13.073	35.9646	4.24947	18.5329	1.76643
uc002rkg.1	Q15036	SNX17		187.668	78.4488	124.501	69.4253	260.115	60.1021	96.9568	46.3656	24.962	26.3088	21.526	12.8109
uc001hpg.3	P49458	SRP9		187.191	791.259	68.7135	522.567	218.704	804.282	296.356	922.649	58.1222	345.177	69.8853	155.357
uc001qom.2	Q4U2R6	MRPL51		187.124	212.832	322.758	232.775	321.192	239.443	217.993	196.048	111.586	106.833	46.0702	28.2085
uc003msz.4	Q15306	IRF4		186.755	556.577	196.319	543.781	235.477	472.143	326.703	421.382	62.6155	121.483	41.0243	59.1452
uc002lsn.3	Q96EP5	DAZAP1		185.89	87.5504	458.827	96.255	282.128	82.1239	60.077	64.691	11.9581	18.9492	2.15675	7.32352
uc003ypl.2	Q9BUN8	DERL1		184.489	207.267	247.012	260.945	192.952	230.187	133.671	206.462	57.5956	110.142	16.3749	35.4343
uc002lnp.3	P83876	TXNL4A		184.145	241.339	291.721	187.458	271.649	161.63	62.5518	149.999	30.8349	63.1714	26.3431	11.2157
uc002jnx.4	P62993	GRB2		183.871	107.517	198.335	119.109	236.42	122.702	157.567	125.137	73.9367	81.9399	18.9684	25.1912
uc001fjs.3	O14828	SCAMP3		183.621	104.802	135.78	81.5385	161.078	109.173	165.441	126.175	53.8883	55.004	29.02	18.8586
uc001zie.1	Q9NPE3	NOP10		183.587	271.535	115.972	263.76	170.559	223.957	234.716	525.809	149.749	380.041	41.2443	110.442
uc001rtm.3	P68363	TUBA1B		183.534	41.4134	108.444	32.711	295.66	21.4043	182.551	23.0437	43.6932	9.89305	16.1582	2.28977
uc003bun.3	Q9P0I2	TMEM111		183.521	71.4843	361.684	64.2488	204.025	82.0867	136.144	102.479	43.002	57.4524	22.4901	18.196
uc002nyg.2	Q96DB9	FXYD5		183.456	466.708	103.865	469.196	291.638	452.668	172.363	450.821	66.3744	210.673	51.9628	60.9431
uc003qkr.1	Q9BWJ5	SF3B5		181.895	171.208	589.723	156.025	229.464	200.962	140.418	182.346	48.281	93.5036	19.5134	16.2112
uc003dzd.3	Q9NT62	ATG3		180.462	60.8095	288.946	47.6964	280.076	48.6552	175.694	56.1723	32.0152	29.1227	28.738	13.2708
uc001jbo.3	Q9H2L5	RASSF4		180.144	44.9709	141.048	60.5536	98.6404	52.8588	161.948	26.411	29.4525	8.8292	8.23901	3.76114
uc002jzx.2	A1L188	C17orf89		179.826	337.216	100.868	595.366	219.433	399.513	165.527	199.788	115.706	105.488	8.67264	46.5187
uc001kmm.4	Q9HD45	TM9SF3		179.789	56.5933	377.226	36.8253	286.029	54.2247	85.7217	85.5564	18.8465	49.3839	15.377	8.73637
uc003hih.2	Q6UWI2	PARM1		179.65	76.8062	140.499	45.7588	181.717	69.1395	112.705	112.625	25.4935	53.5102	29.0397	14.5723
uc003vwo.1	Q04837	SSBP1		179.483	407.321	84.4939	312.361	197.133	317.046	366.192	485.867	120.792	171.423	68.9145	51.0587
uc002loz.3	P35613	BSG		178.813	784.699	113.1	797.332	196.065	774.255	140.921	433.726	44.7525	205.604	5.91316	71.2907
uc003mzk.4	Q9NUH8	TMEM14B		178.119	108.167	197.604	84.5946	323.507	100.057	125.548	77.9515	75.7349	32.6937	12.4176	22.1228
uc001fqa.3	Q92733	PRCC		177.775	67.291	261.693	85.1861	160.939	92.8058	206.712	59.1665	71.0503	36.9689	10.4608	12.6209
uc002slj.2	Q96G27	WBP1		177.766	11.1534	171.772	21.9364	216.851	6.41676	42.0396	7.91329	28.4006	3.651	15.7829	0
uc002xaf.3	P20042	EIF2S2		177.462	147.316	202.785	95.5813	213.015	127.845	368.802	285.322	82.681	113.943	23.9011	22.8664
uc001wxg.4	P62330	ARF6		176.981	128.005	210.459	109.825	207.015	85.4415	59.8123	66.9271	29.4051	33.8436	8.94104	11.6636
uc003zre.2	O95139	NDUFB6		176.027	345.074	392.243	297.706	171.097	363.404	128.583	231.566	59.5496	104.773	9.91409	40.1896
uc003awr.3	Q9NRW3	APOBEC3C		176	86.2349	53.7119	100.814	98.7448	67.8686	63.8792	44.2403	36.0469	25.4215	20.264	6.34528
uc001myc.3	P27701	CD82		175.665	140.513	214.602	119.55	202.135	153.607	137.768	134.328	55.6606	66.3506	25.6261	22.1622
uc001yoi.4	P56378	C14orf2		175.413	100.094	249.213	114.656	258.278	138.499	207.335	278.297	87.8369	128.448	8.44912	24.2809
uc001mhe.1	Q9NQ34	TMEM9B		175.2	59.8369	276.133	56.8527	201.208	41.4672	45.4132	43.8775	8.80639	33.1658	21.3286	16.2066
uc002lus.2	Q9HBH9	MKNK2		175.026	110.478	311.347	82.9221	149.701	65.6751	132.376	106.999	132.613	131.98	87.4521	28.914
uc003wjd.3	Q9BVT8	TMUB1		174.513	39.3673	277.142	18.7803	135.422	31.5679	68.2927	27.9938	27.9637	21.1853	17.5621	2.92702
uc003mcd.1	O15342	ATP6V0E1		174.396	392.492	108.945	204.758	123.915	341.778	118.421	697.13	77.9624	472.957	20.0874	120.426
uc003pqe.3	P24863	CCNC		174.264	42.4118	224.675	36.5463	301.199	63.1224	257.572	114.97	103.707	55.1325	43.0384	8.9427
uc002pcw.3	P62316	SNRPD2		174.184	518.021	95.4678	569.68	240.521	588.348	118.35	486.383	39.3975	273.476	5.12474	71.8599
uc001tib.3	P40616	ARL1		173.599	83.727	98.366	99.9541	203.738	92.7658	175.105	129.101	93.0168	70.4544	5.89332	17.938
uc002iuv.4	Q9HB40	SCPEP1		173.46	386.832	99.633	314.675	294.667	323.762	263.948	330.259	130.432	228.208	9.75672	58.2817
uc001hwl.3	Q15388	TOMM20		172.249	456.22	148.981	326.633	233.193	381.938	276.32	448.747	112.094	178.852	12.6924	54.9234
uc003hju.2	Q14108	SCARB2		171.869	175.519	242.809	136.023	199.709	126.604	69.7256	90.3401	29.677	42.0867	21.5415	16.5103
uc002sgf.3	Q15365	PCBP1		171.575	494.245	155.242	397.324	184.349	416.495	237.65	341.543	119.438	219.561	53.5283	70.0843
uc003pmv.3	Q12796	PNRC1		171.407	55.8617	116.324	51.995	63.7063	35.7037	75.0065	21.9953	84.2856	28.6606	4.72099	13.9949
uc001jzs.3	E7EPK6	RPS24		171.268	554.075	172.592	464.087	207.552	373.357	211.593	715.287	102.48	299.105	41.3467	83.0612
uc002rqz.3	Q16629	SRSF7		171.147	250.243	149.588	120.967	132.766	140.749	116.983	210.876	30.5485	34.9058	7.13306	6.86786
uc002mvu.2	P27797	CALR		170.808	1245.33	120.025	1180.7	234.062	1452.3	272.895	1547.52	96.7724	608.811	31.077	184.451
uc001rgp.1	P01116	KRAS		170.445	77.6279	95.4622	29.5646	79.1829	27.3699	68.7367	42.4568	43.307	27.1528	1.94056	3.80666
uc002jek.2	P17844	DDX5		170.129	362.053	160.674	294.452	163.566	310.586	210.526	206.666	83.2471	89.2063	32.2327	33.9369
uc001jrb.3	Q13542	EIF4EBP2		169.562	57.4479	226.803	29.7779	230.626	42.7089	41.1415	36.3704	31.2597	23.5364	1.768	14.2308
uc001ewp.3	Q9NRR8	CDC42SE1		169.493	315.692	115.23	325.514	109.991	203.51	163.79	223.638	73.0301	97.9167	10.2513	10.5324
uc002juu.1	O43760	SYNGR2		168.8	1411.55	69.9822	1308.48	221.672	1544.26	140.202	818.022	48.6867	453.398	0	112.304
uc001rat.2	P46527	CDKN1B		168.235	213.394	185.449	224.245	212.103	148.638	133.558	131.734	61.4846	77.5775	34.0351	46.5572
uc021ohu.1	Q5TGZ0	MINOS1		168.186	449.629	119.359	390.909	394.979	419.047	167.38	302.117	50.3096	116.025	0	30.9348
uc002vrn.2	Q99460	PSMD1		168.178	35.8035	189.924	28.4568	271.397	28.4002	198.97	76.4377	78.0581	30.0186	21.9077	6.99783
uc002pfs.3	Q15758	SLC1A5		167.988	274.514	159.607	291.844	234.257	299.663	501.766	355.383	155.012	150.165	44.5662	54.1813
uc003pte.3	Q04900	CD164		167.596	331.13	100.308	254.599	183.929	218.471	103.105	280.79	34.5201	120.69	15.8479	48.3723
uc002azb.1	O15127	SCAMP2		167.224	101.488	227.098	91.7955	254.678	86.9491	147.723	82.1958	99.7859	60.5344	9.49302	10.2993
uc002txc.3	Q9H3L0	MMADHC		166.839	111.425	165.757	66.37	136.522	69.7395	174.998	179.624	54.3075	64.3322	4.569	13.2867
uc001bhq.3	Q9GZP4	PITHD1		165.965	46.4181	229.59	39.4554	164.539	30.7453	98.1993	53.7372	88.4538	31.8445	16.9812	18.4379
uc001plg.4	Q16633	POU2AF1		165.466	374.763	258.268	389.995	127.456	343.83	169.816	236.403	38.313	77.7513	12.6263	39.9139
uc011lql.2	F6S928	TOMM5		165.444	550.228	103.888	869.106	184.57	1043.27	190.216	455.568	88.1215	230.883	18.6016	84.0201
uc001swt.3	Q9UL25	RAB21		165.076	103.832	134.229	147.037	200.724	98.1823	209.353	175.921	70.9454	109.911	20.5932	24.2981
uc003lxu.3	Q99614	TTC1		163.444	61.955	219.268	40.223	199.149	66.3226	309.08	163.3	129.195	90.4419	10.3306	29.6035
uc002xlb.1	P10244	MYBL2		163.116	20.6455	532.449	24.4909	169.277	19.1128	64.5889	12.5559	16.304	3.67506	0.27102	0.835495
uc011lct.2	Q9Y277	VDAC3		162.909	146.018	142.684	79.9113	119.269	136.456	183.474	247.895	75.376	146.976	15.2593	33.8447
uc004czt.3	P47813	EIF1AX		162.78	70.886	204.881	35.0972	205.085	78.0078	171.312	102.142	68.8168	51.5661	21.1083	8.49779
uc003jch.3	Q96KA5	CLPTM1L		162.528	493.378	186.937	440.19	215.889	536.881	38.075	308.103	24.6962	103.339	11.4535	31.4437
uc010wnn.1	Q96FJ2	DYNLL2		162.182	155.896	147.078	63.9769	143.629	111.593	101.903	132.914	57.4208	103.889	41.2975	43.3068
uc002jgk.3	P52292	KPNA2		162.177	101.293	86.1556	80.3428	187.52	81.8863	146.219	74.9139	58.9366	36.1755	9.68336	8.87867
uc001wwq.1	Q969Q0	RPL36AL		162.14	0	237.479	0	275.74	0	176.627	0	68.5901	0	34.2406	0
uc001zfo.3	Q9Y2Y9	KLF13		162.092	103.498	223.175	91.5159	125.015	98.3864	21.6988	24.7577	10.2038	11.2815	0.350541	7.97663
uc003lzk.3	Q9NZL9	MAT2B		161.62	63.0813	178.308	38.7887	209.137	63.3946	82.5581	71.7038	33.3512	34.6239	47.2619	14.8683
uc001gyq.4	Q96A54	ADIPOR1		161.57	105.912	215.052	89.2075	166.107	114.654	93.8722	59.8053	50.6318	39.7155	7.01607	16.3103
uc002htn.1	O43242	PSMD3		161.453	120.223	204.794	134.096	201.08	157.668	292.457	232.732	124.618	129.609	95.4385	44.6352
uc003ldc.4	P62495	ETF1		160.932	81.0913	360.974	74.9605	125.162	83.1988	158.857	125.482	44.7525	41.1841	17.0299	9.58581
uc001zws.3	P33316	DUT		160.781	155.997	208.75	191.803	126.199	110.171	50.6538	67.0878	28.0952	15.7365	3.14733	4.6338
uc001fpy.4	P51858	HDGF		160.66	275.538	187.876	363.221	228.506	373.722	103.909	181.854	40.2195	71.5916	23.2707	15.6486
uc003khx.4	Q8TBQ9	TMEM167A		160.631	81.5983	134.101	32.8222	108.511	54.8726	102.207	148.494	49.8103	95.8846	11.2578	25.2422
uc002aly.3	Q71UM5	RPS27L		160.578	479.068	73.523	454.204	148.272	233.7	218.215	354.998	120.236	187.846	55.5492	50.9347
uc001kcs.1	Q9H3K2	GHITM		160.551	323.684	140.063	281.768	392.502	311.565	396.544	422.59	197.834	255.14	70.5339	61.7581
uc003jom.3	Q6PCB8	EMB		160.48	31.2092	111.452	31.2813	150.922	23.6494	65.4884	19.1076	19.6181	5.43165	3.05632	3.63272
uc002vle.2	Q9ULA0	DNPEP		160.097	30.7878	425.376	34.3149	174.688	29.5102	83.56	45.4724	20.2306	28.3031	12.0288	12.375
uc003pym.1	P33908	MAN1A1		160.009	77.3892	152.686	77.0637	296.681	83.7896	71.3261	53.5885	25.9589	28.1544	14.0391	13.0753
uc001hav.4	Q5SWA1	PPP1R15B		159.562	34.2775	101.06	33.9203	131.52	30.1499	187.895	40.7333	79.1009	19.1018	19.2244	1.44915
uc001ldu.3	Q14152	EIF3A		159.508	92.792	232.509	103.98	360.969	107.274	178.289	84.3025	29.5678	22.6493	13.2317	7.64919
uc004dmx.3	Q04941	PLP2		159.369	359.686	59.4877	314.944	175.09	313.175	228.036	264.129	59.211	99.9601	13.482	38.7286
uc002afd.1	O14672	ADAM10		159.288	83.1032	148.219	49.303	187.323	50.5972	63.2514	65.7999	15.6075	24.076	14.6351	8.57514
uc001qfw.3	Q9Y5Y6	ST14		159.023	61.6638	257.064	63.5054	298.416	69.8561	81.5642	34.0911	17.5674	16.5071	3.3193	4.5838
uc001bjo.2	Q9Y696	CLIC4		158.949	178.644	87.6642	157.75	96.2787	163.271	105.163	200.232	43.296	85.9856	16.989	24.2315
uc010grb.1	P55957	BID		158.57	72.6124	97.3849	78.7973	200.177	86.5129	255.959	163.797	171.756	99.8617	2.09073	24.0344
uc003guu.4	P61086	UBE2K		158.3	37.6855	142.988	31.3048	228.474	24.9323	132.657	107.346	64.9726	45.8561	10.2702	10.016
uc004bcn.3	Q8WWI5	SLC44A1		157.547	106.492	104.422	83.8346	90.4843	102.155	79.1663	57.8235	44.5199	43.8749	11.0752	12.6694
uc003jhp.1	Q9H4A6	GOLPH3		157.396	131.779	108.108	126.647	142.945	96.2258	97.9033	69.1576	29.4968	19.3986	10.0648	5.42282
uc004blv.3	P51970	NDUFA8		157.345	144.994	189.69	83.7238	136.693	101.305	99.5239	116.009	30.4006	58.1171	12.3677	20.6812
uc002vbf.1	P24534	EEF1B2		157.276	457.979	181.445	485.994	149.049	361.391	254.874	214.013	96.4549	99.8426	40.8678	19.8017
uc003lzb.3	P51959	CCNG1		157.242	62.1983	113.849	21.8242	110.45	41.3491	155.485	50.522	70.0951	20.2358	18.6831	11.4177
uc003gjh.1	Q9Y605	MRFAP1		157.154	198.345	107.139	224.611	206.379	248.096	162.57	125.52	87.9252	63.4749	22.0529	6.26672
uc004bks.1	Q5T6S3	PHF19		156.584	57.5198	225.258	57.9792	92.7789	36.4078	28.1684	11.0943	8.08239	6.97787	8.56123	0.168026
uc002skh.4	Q9H8S9	MOB1A		156.365	149.923	96.5725	103.932	206.506	117.539	168.109	174.681	122.972	82.8423	37.7193	24.1366
uc003bqi.3	Q92611	EDEM1		156.362	72.7372	163.608	94.929	202.793	77.217	227.048	50.2014	90.5403	27.0043	7.04244	13.7969
uc001cwp.3	Q9BXS4	TMEM59		156.057	498.615	152.908	402.689	209.452	428.161	86.727	392.287	39.0792	230.832	4.44906	83.8012
uc002xmt.3	P31946	YWHAB		155.168	264.307	156.09	180.665	184.629	240.8	153.655	256.107	44.1564	122.507	20.0651	36.8646
uc021yyt.1	F6U211	RPS10-NUDT3		154.499	423.681	333.023	505.69	274.925	290.189	178.615	246.066	91.8488	112.434	34.2523	33.184
uc002klt.4	O14950	MYL12B		154.194	56.0731	202.115	25.5523	161.673	50.3256	96.8031	54.4486	54.787	26.9751	22.8349	6.10266
uc001ado.3	A8MYC7	UBE2J2		154.136	40.7331	311.956	25.7131	189.877	36.8438	77.331	52.2157	38.4685	19.6435	25.7082	6.08763
uc003xud.2	P61019	RAB2A		153.762	43.9101	96.9287	56.7929	221.173	48.289	102.813	104.697	45.5929	53.9522	10.5725	10.1849
uc002arg.3	Q9UK73	FEM1B		153.315	58.4611	116.114	40.8983	157.552	30.7449	56.9633	24.8892	20.8394	13.0314	19.1967	2.39384
uc003svk.3	Q9P0U1	TOMM7		153.187	893.821	82.8141	933.433	39.2526	762.929	57.769	688.574	44.4531	319.039	94.1736	84.8309
uc002vru.3	P19338	NCL		152.976	389.728	98.0812	455.045	169.677	555.787	427.047	288.972	108.768	69.0032	2.49108	19.0558
uc003fmd.3	Q9H300	PARL		152.934	46.0228	436.064	62.3264	348.117	58.1595	119.766	46.4495	40.4348	10.9713	22.8208	1.69608
uc001pmz.3	O14521	SDHD		152.464	317.186	209.184	310.108	225.702	325.832	132.479	257.34	64.1304	119.769	1.8884	45.0968
uc001cfj.3	Q8WU79	SMAP2		152.451	90.1345	151.242	55.4009	113.394	62.6854	49.7968	56.178	27.0352	29.6124	22.9377	6.85771
uc003pvy.4	P29966	MARCKS		151.904	275.111	92.7064	295.759	145.339	185.334	44.5336	19.9702	33.5644	12.066	2.66092	5.27919
uc021rdx.1	P36873	PPP1CC		151.892	39.7012	231.111	26.0601	132.84	40.2165	68.195	60.7527	37.7277	25.569	10.8008	8.55278
uc001nuw.3	Q1KMD3	HNRNPUL2		150.854	151.832	163.419	152.691	210.918	161.805	61.7136	73.6695	32.2452	32.1105	0.511269	10.3352
uc010lkm.3	Q92520	FAM3C		150.798	139.408	131.142	90.8768	123.16	129.044	105.401	230.703	45.3317	137.387	17.1681	33.9414
uc001puc.2	P26196	DDX6		150.633	165.473	104.999	117.49	154.03	120.473	141.572	88.4906	35.4188	36.4843	13.9253	10.5703
uc001tcr.3	Q9Y6G3	MRPL42		150.253	38.9516	211.283	35.9698	164.777	30.5859	67.4348	42.1917	34.8474	23.0921	7.542	3.41941
uc003apy.4	Q15080	NCF4		149.108	54.9002	111.633	37.8255	111.021	33.0026	40.1544	18.2548	33.1596	8.58428	2.21504	3.38948
uc001fds.3	O76095	JTB		148.692	201.555	276.014	203.858	250.052	190.308	99.9899	145.222	53.423	80.038	15.6269	36.5877
uc003gfq.3	P35611	ADD1		148.68	85.9343	161.91	73.3405	168.978	68.3176	62.6317	44.9687	19.2343	27.637	19.2037	7.79353
uc003hvf.4	Q9UN19	DAPP1		148.261	158.703	49.3675	101.643	48.3648	85.2415	75.6595	85.7147	39.9481	73.6661	21.8722	17.3118
uc002huj.1	Q99741	CDC6		147.433	24.8811	345.893	29.8912	336.949	21.7383	53.2391	15.5117	6.9992	1.82358	2.21954	1.32255
uc001hoy.3	Q14739	LBR		147.175	82.7704	120.981	85.9762	242.565	80.9571	139.533	80.5043	44.3963	43.3621	8.07453	11.632
uc002asm.2	Q04726	TLE3		146.987	59.6871	163.952	48.0587	127.777	39.7755	45.4985	25.3252	25.4819	17.6922	9.05047	6.64198
uc002ilt.1	Q14974	KPNB1		145.859	138.77	223.414	135.514	302.388	153.572	118.281	84.1397	25.9566	28.2926	17.0236	13.3329
uc001pha.3	Q8N131	TMEM123		145.741	223.622	145.868	172.735	126.79	169.277	70.1498	172.212	28.0633	106.343	28.2273	7.66822
uc003fpv.3	P62995	TRA2B		145.715	165.32	179.964	163.799	202.805	179.181	311.165	300.649	87.6714	93.1381	13.3625	22.1723
uc003zcd.2	Q9HAB3	GPR172A		145.688	41.9067	224.51	32.863	185.658	61.6166	87.8865	42.5519	44.3823	18.5231	5.45537	4.55362
uc004cnh.4	Q8IXM3	MRPL41		145.629	279.027	109.834	312.97	63.748	254.394	47.486	136.291	26.0158	66.5661	23.2374	22.6791
uc004ess.4	Q6Q3G8	LAMP2		145.611	82.177	94.5329	90.3793	163.007	71.5486	128.507	100.299	46.7032	68.1615	51.7106	23.9375
uc003vnq.3	O43852	CALU		145.471	193.829	302.808	144.71	171.858	178.155	136.579	235.648	51.2325	90.9299	14.1568	27.7556
uc002obi.1	Q9NZ42	PSENEN		145.041	154.4	157.84	150.962	146.982	217.932	139.939	161.383	49.3201	91.9994	17.9904	28.0226
uc002klr.3	P19105	MYL12A		144.96	181.046	121.055	110.082	129.95	127.533	91.2024	102.964	26.1056	61.985	10.9394	16.0275
uc010lpr.1	C9J3L7	REPIN1		144.848	46.3147	162.517	39.0516	146.59	24.0276	48.2536	13.5679	38.6482	8.48684	33.193	3.99849
uc002ujz.4	P48201	ATP5G3		144.179	1113.74	67.7521	851.446	138.765	886.463	304.211	818.858	136.323	423.09	30.7879	130.348
uc002azy.3	Q9H0A8	COMMD4		143.718	244.605	280.683	268.112	134.254	254.904	103.088	133.494	76.3878	59.9305	2.01863	11.7276
uc002ign.2	Q9BZJ4	SLC25A39		142.852	62.9177	106.442	71.686	57.1584	60.6615	54.9044	34.7592	25.0811	14.0029	15.5854	5.42542
uc002rsi.3	Q9HC35	EML4		142.462	33.7026	157.053	28.7416	120.146	25.5975	67.284	23.2146	22.8933	10.5695	7.12278	4.61167
uc002xdy.3	P60602	ROMO1		142.256	962.538	105.112	900.807	190.627	1124.73	51.4173	601.674	21.4923	287.096	18.5905	63.929
uc003pax.3	Q9Y6G1	TMEM14A		142.253	120.711	72.0205	60.7638	101.375	90.9604	47.77	34.1362	10.2691	17.4773	8.26841	5.28625
uc002box.3	P48735	IDH2		141.892	308.807	198.15	322.436	347.739	315.202	151.689	129.684	34.3449	36.3896	1.3614	15.4757
uc003qgx.1	Q9NYF8	BCLAF1		141.299	54.4169	132.574	45.1464	121.772	40.0414	108.854	40.3434	48.9433	17.6861	9.48677	5.72262
uc002vsg.1	Q9H9Q2	COPS7B		141.296	20.239	95.6443	34.4717	111.766	26.2941	130.662	26.9267	42.6009	13.0199	0	6.41437
uc001ufg.3	Q15363	TMED2		141.122	244.025	290.674	266.262	223.632	382.015	128.547	301.674	65.6601	96.8907	49.9472	29.3185
uc001gpr.3	Q08211	DHX9		141.108	53.4272	87.8082	49.0875	189.154	52.2219	117.015	39.2755	31.6279	11.6225	4.98923	4.62241
uc002eas.3	Q9BQB6	VKORC1		140.689	135.29	87.4876	152.098	110.854	122.964	42.223	61.7478	11.5613	28.6898	2.84931	11.4458
uc003jqq.3	P40189	IL6ST		140.021	37.8223	172.663	30.0043	189.287	30.7106	180.606	87.1304	56.9827	44.3114	7.66822	11.7675
uc002mal.3	Q13111	CHAF1A		139.537	25.2713	239.532	39.2907	335.202	30.7883	39.466	11.7844	3.37433	2.45413	0	1.59099
uc002bww.3	P09661	SNRPA1		139.504	191.364	55.0663	160.302	164.147	228.057	103.534	170.003	45.736	61.9111	13.6847	17.3255
uc002fto.2	P27694	RPA1		139.273	68.2367	295.857	76.1765	261.698	57.5237	87.4684	50.0463	17.628	16.457	9.5885	6.67676
uc002nva.4	Q8ND56	LSM14A		139.153	46.5196	117.415	45.2702	176.438	35.2914	102.395	48.2378	21.3365	17.0689	23.4756	3.40889
uc003tlw.3	P62937	PPIA		139.132	919.862	137.157	869.597	193.459	898.95	209.225	915.888	50.0392	323.892	9.75672	79.742
uc003wnk.3	O75190	DNAJB6		138.817	54.9805	110.167	42.7975	287.192	63.1046	539.682	233.815	217.738	100.387	85.1837	23.2369
uc002nhp.2	Q02543	RPL18A		138.45	1242.32	105.648	1194.21	72.0994	1063.36	55.362	1125.85	31.5562	455.696	29.2702	133.98
uc003knk.3	Q92187	ST8SIA4		138.333	81.4745	118.57	37.5469	98.4008	44.5548	32.5911	26.4193	7.96602	13.4765	8.03145	6.78178
uc002bdn.3	Q9GZS3	WDR61		137.947	51.5419	57.8606	32.7876	68.3047	30.6434	108.87	37.0141	34.3797	19.0783	32.3512	5.49015
uc004aiy.2	O76080	ZFAND5		137.556	77.8907	191.018	83.7208	233.95	110.21	257.189	234.513	100.035	128.844	50.088	47.7638
uc001jas.2	P52597	HNRNPF		137.36	63.0553	126.731	83.5187	263.023	99.8195	200.999	53.4206	44.4272	11.2965	8.758	7.27646
uc001doz.3	P46777	RPL5		137.06	367.796	183.201	262.198	91.4238	187.411	101.677	349.857	38.8261	135.61	8.15118	29.6963
uc004bis.3	Q7Z591	AKNA		136.859	19.6381	77.5568	19.1495	107.278	15.9126	42.5001	6.3625	23.8425	5.73404	6.86584	1.1521
uc003frd.3	P15907	ST6GAL1		136.5	357.192	103.925	247.413	162.564	268.716	72.8234	208.759	40.1809	157.088	7.5293	53.9819
uc002lcu.3	Q9Y5U9	IER3IP1		135.546	288.296	245.604	303.021	272.239	267.567	62.2627	234.03	15.2251	94.8213	25.3474	61.3729
uc003lmi.4	Q9BT67	NDFIP1		135.436	207.276	177.021	172.011	199.7	181.241	97.1327	156.391	68.5803	100.278	29.405	33.1875
uc001dmi.3	P61968	LMO4		135.229	384.197	166.384	307.188	182.209	247.274	95.1162	159.918	40.5827	72.2301	8.32007	31.0959
uc010ljc.3	Q8IZD2	MLL5		135.187	5.1012	97.9602	3.34694	117.723	4.04775	86.3198	7.33274	38.9572	2.66892	6.87884	0.60892
uc002rix.1	Q9HCU5	PREB		133.487	42.59	125.366	56.3223	205.184	58.0018	69.9435	33.7402	17.9609	9.97307	10.1809	8.78338
uc001tyy.1	Q14165	MLEC		133.425	46.4908	150.529	84.9996	141.064	57.711	79.4669	26.0015	5.97907	9.83347	10.7837	5.73402
uc010rfh.1	B4DRJ2	API5		133.347	56.8893	87.7994	44.3155	154.36	59.5803	184.656	116.07	60.7185	61.7091	45.4192	11.6411
uc001pfd.4	Q9P013	CWC15		132.744	86.185	40.6341	66.0866	54.1319	64.1574	142.885	67.35	40.6383	35.1074	13.3263	8.19223
uc002ufk.3	P05455	SSB		132.585	64.1354	280.021	56.2906	208.291	68.668	213.97	172.367	65.5648	59.7663	9.70097	18.7176
uc003xzx.2	Q15369	TCEB1		132.359	248.651	156.185	231.577	134.038	256.085	133.517	293.755	45.2669	160.993	5.8316	45.031
uc002dlm.1	P51170	SCNN1G		131.357	82.407	84.4031	45.0155	74.9655	46.0901	45.2962	22.9618	56.8012	35.1474	38.8875	3.9948
uc003qsw.4	Q9H0U6	MRPL18		131.233	61.042	114.848	115.463	117.225	91.4053	30.8997	498.425	19.3741	256.549	0	77.4417
uc001tqq.3	O15145	ARPC3		131.212	172.831	163.577	99.7047	150.468	202.543	87.0205	206.65	19.5445	105.972	44.6921	39.9734
uc002qzx.3	P27348	YWHAQ		130.707	322.516	219.997	247.618	171.648	378.519	86.7859	215.028	36.2764	83.2365	30.9919	17.8719
uc002fer.3	Q15046	KARS		130.692	33.742	97.374	32.1415	124.607	37.096	60.3949	36.5523	14.9892	11.4389	0	5.8322
uc003ire.3	Q15800	MSMO1		130.542	73.4491	171.159	45.1643	66.3324	33.4327	42.4147	56.0761	30.3518	37.2657	4.02185	9.03687
uc002cje.3	Q9BQD7	FAM173A		130.358	98.8184	88.6471	184.873	160.67	123.705	43.5048	46.8124	9.62732	22.9776	1.48831	5.96167
uc002xje.3	Q96T49	PPP1R16B		129.806	58.7867	78.9548	45.2838	90.281	54.7359	65.1629	16.4197	23.9163	8.07158	12.9405	2.71561
uc001hem.2	P49137	MAPKAPK2		129.513	36.6759	218.385	31.8995	142.267	31.358	23.1848	14.9229	9.6912	10.3962	28.5766	1.89939
uc002mjj.2	Q9NPF0	CD320		128.902	270.876	176.224	283.45	179.536	285.455	66.8004	197.067	24.0975	59.2126	1.77395	19.5365
uc001phm.3	Q9BTE7	DCUN1D5		128.776	30.975	112.789	33.0477	151.675	32.1302	153.54	68.103	30.8018	24.5368	14.3364	3.941
uc002qkx.1	Q16763	UBE2S		128.668	116.166	127.12	100.254	140.451	92.5786	61.2155	79.4717	30.5615	34.5229	23.2252	11.4802
uc001nza.3	Q96C90	PPP1R14B		128.581	183.508	159.397	221.677	173.067	248.375	53.6342	80.981	6.78223	26.1568	11.7954	17.7075
uc004ajv.4	Q92882	OSTF1		128.496	80.0632	170.883	52.993	168.212	69.0425	87.7435	63.3959	53.5861	39.1611	44.4575	14.4533
uc002sdm.3	P62820	RAB1A		128.011	104.598	82.9737	74.2142	156.413	74.9903	133.62	129.697	37.6713	83.4066	29.4218	20.3041
uc001fxl.3	Q7Z6I6	ARHGAP30		127.908	74.936	102.28	69.0928	109.59	61.3256	65.9805	24.5052	29.2214	14.1273	6.26009	2.97573
uc004ecz.4	P00558	PGK1		127.66	1244.71	63.0086	972.382	181.345	1011.7	330.601	823.887	154.315	601.83	39.2525	149.317
uc002ghm.3	Q9H4L4	SENP3		126.784	19.6393	254.983	23.978	139.872	16.9539	66.7746	16.3599	10.4002	5.53515	15.2535	2.2411
uc001gkj.1	Q9HB71	CACYBP		126.683	243.773	112.387	235.61	197.622	244.621	578.855	1856.13	266.139	938.793	66.7854	173.743
uc003wey.3	Q13616	CUL1		126.576	61.3713	77.5661	37.5222	70.09	49.2089	111.67	71.1782	33.66	32.3742	7.00482	9.14535
uc004bwv.3	Q9NR46	SH3GLB2		126.547	170.348	106.829	167.088	99.711	157.25	35.5751	75.608	5.44669	26.7975	10.425	7.29905
uc003xte.4	Q9NX62	IMPAD1		126.498	57.5817	181.639	60.332	253.323	81.4746	95.8716	55.5253	42.8988	26.4265	12.8952	11.0679
uc003fyc.2	Q92622	KIAA0226		126.319	30.2449	84.1992	28.6837	72.7675	21.3095	28.7123	12.8323	17.3818	11.9131	0	2.02624
uc003tin.1	Q9GZY4	C7orf44		126.159	27.3428	144.79	11.9138	98.4447	31.0341	110.51	41.3156	47.1329	11.1021	52.9354	5.1888
uc001rpg.3	Q96QD8	SLC38A2		125.581	130.428	106.8	84.2862	132.344	59.3211	301.014	221.395	103.275	86.0988	29.5362	21.9141
uc010wsy.1	Q8IYN6	FAM100B		125.487	301.118	124.86	179.268	54.9309	174.988	35.597	159.545	33.4789	96.5851	10.8552	21.3305
uc021pwv.1	Q92902	HPS1		125.408	25.7149	136.113	31.0364	145.422	30.9777	74.3888	9.48159	36.4821	4.05337	15.468	4.31672
uc001jkf.3	Q00059	TFAM		125.348	38.3221	152.138	39.7525	186.671	47.123	120.336	34.1966	66.624	13.5095	18.9266	5.22116
uc002czi.1	Q9Y2V2	CARHSP1		125.321	83.2187	34.1899	95.7809	54.0746	80.4989	30.1974	36.2642	16.567	14.3606	0	7.40013
uc002wpr.3	P60981	DSTN		125.209	49.6241	175.466	50.8293	179.416	53.1332	142.022	132.941	46.5947	60.3442	11.205	14.959
uc021qjj.1	Q8IZQ5	C11orf31		125.063	257.57	95.5099	317.573	59.8404	172.65	62.6575	118.656	45.1791	61.7404	14.3398	34.6788
uc001lyu.2	P84095	RHOG		124.551	0	100.794	0	65.7109	0	56.5724	0	30.9171	0	10.0037	0
uc001sfl.3	P09651	HNRNPA1		124.4	59.8005	177.407	45.1001	622.294	57.536	237.553	73.6838	96.2916	26.5208	23.9737	9.21565
uc001lsm.3	Q9BWS9	CHID1		124.395	112.785	211.511	123.175	194.136	118.107	137.261	69.0886	42.1044	32.4166	2.86561	8.3275
uc002syy.3	Q96PE3	INPP4A		124.321	52.7091	145.219	51.0644	143.785	44.7096	64.8402	32.1021	25.0848	9.76058	10.9949	2.11567
uc002zpf.1	P54198	HIRA		124.214	12.6664	231.546	11.27	244.682	14.7487	58.1987	12.799	17.0404	5.43267	9.57932	3.01043
uc003ass.2	O00587	MFNG		123.837	18.6117	79.6066	21.2854	154.902	22.4533	122.168	21.6545	38.0115	7.41653	19.8102	2.91185
uc001ffq.3	Q15126	PMVK		123.714	277.577	141.967	238.619	163.163	299.7	129.952	145.449	70.3421	68.5938	10.6931	10.1281
uc001vkd.3	Q9UKT7	FBXL3		123.69	24.524	170.125	18.2395	129.885	14.1283	31.0928	7.9368	10.7172	4.50523	9.46744	4.77973
uc001irc.3	Q96KC8	DNAJC1		123.662	116.559	131.356	88.9936	167.901	96.8459	79.5444	64.242	39.9785	27.1718	9.17879	11.3985
uc001nkm.1	P62072	TIMM10		122.763	275.18	218.822	397.672	184.247	245.202	202.96	204.055	68.7797	90.6314	50.9739	49.7162
uc001yaw.3	Q99538	LGMN		122.359	195.648	123.413	162.483	109.6	153.967	86.4914	99.3894	38.335	62.608	11.0817	22.4532
uc003xhm.3	Q13115	DUSP4		122.165	168.531	170.965	146.549	74.5966	118.665	42.0973	48.2547	9.14596	41.8333	1.11623	1.7305
uc002qdx.3	P46781	RPS9		122.117	703.219	143.843	661.893	126.71	720.585	214.031	642.731	79.721	281.866	55.4592	84.9035
uc011ckc.1	P26583	HMGB2		121.74	501.671	71.5579	334.911	53.6043	413.548	39.2567	159.293	4.73343	42.6235	0	10.8891
uc002xeb.3	Q14498	RBM39		121.653	62.9934	175.841	64.3396	182.107	58.6231	256.789	100.038	84.7157	37.035	37.7864	10.1122
uc001haa.3	Q8IWV1	LAX1		121.479	106.125	81.5468	76.3938	60.1324	71.9002	44.0838	34.9442	24.3236	23.8413	22.647	9.98514
uc002rmg.3	P62140	PPP1CB		121.162	270.48	102.149	268.207	115.655	240.512	118.539	175.963	38.8083	92.9159	2.90884	28.2875
uc003hwt.4	Q8N5K1	CISD2		120.945	105.571	90.732	53.8579	175.546	118.397	71.0199	186.972	16.83	70.6177	0.54204	8.05469
uc003nbb.3	Q96S59	RANBP9		120.891	12.6016	121.697	14.1464	141.542	8.30016	37.8747	9.5462	0	6.9023	7.93767	2.29989
uc003pla.2	O60506	SYNCRIP		120.721	101.091	150.165	96.2168	168.13	111.645	77.0285	80.989	15.749	24.3477	6.05963	4.44293
uc003kve.3	P49773	HINT1		120.687	1798.74	202.602	1599.29	165.128	1584.97	97.2535	1476.65	60.9778	877.728	37.879	287.926
uc003gyt.3	Q56VL3	OCIAD2		120.647	54.6351	231.755	69.831	135.644	50.1021	66.3451	58.5726	25.7424	33.5421	5.76752	6.05589
uc002wen.4	Q92530	PSMF1		120.212	87.6216	271.515	87.3116	166.741	90.5579	142.165	80.6254	45.3133	40.8411	40.452	10.5588
uc002vsb.4	Q53S24	PTMA		119.745	326.137	85.2421	401.516	238.653	300.143	351.479	107.692	114.223	34.5598	60.1398	16.9273
uc001bzf.2	P49721	PSMB2		119.724	238.06	206.066	182.466	247.889	248.086	248.323	628.506	83.8231	322.969	35.9483	102.47
uc001cld.3	Q99437	ATP6V0B		119.694	438.308	120.422	403.772	227.718	458.904	137.506	382.338	64.9157	207.136	32.4062	61.4816
uc002vjd.1	Q9GZT5	WNT10A		119.642	98.9653	171.084	102.608	41.3464	35.7557	18.0924	9.59184	12.7313	8.06912	2.01863	1.21472
uc010lez.3	Q00534	CDK6		119.51	57.6988	58.3624	54.6314	75.3069	64.141	36.7976	44.3717	16.0406	23.416	28.4209	5.67483
uc003psc.4	Q9UGP8	SEC63		119.478	33.4399	115.353	28.7374	205.146	32.4905	83.9691	59.3364	21.1157	19.7635	2.82909	4.43798
uc001txq.3	P05388	RPLP0		119.434	371.872	76.9735	390.667	163.22	273.543	307.775	203.809	90.4968	89.1654	49.2797	39.6821
uc001udl.3	Q9H9H4	VPS37B		119.307	174.977	148.41	144.776	95.321	115.485	43.3905	62.3681	7.72055	35.7907	0	4.64497
uc003sxq.3	Q9Y4A8	NFE2L3		119.301	46.2661	103.339	26.452	109.958	35.9565	40.4845	21.0687	14.1483	7.57713	14.1526	4.97199
uc003bjs.1	Q9H4I3	TRABD		119.173	70.9529	285.438	58.9351	213.992	86.1864	28.4881	45.6969	30.0082	11.7624	1.10453	2.33125
uc002kbn.1	P07237	P4HB		119.087	1243.52	98.5369	1305.51	162.689	1264.88	190.382	853.008	33.4464	335.075	16.9381	78.757
uc002rev.3	Q9Y3B4	SF3B14		118.709	219.737	62.5933	161.423	105.503	107.463	209.556	224.919	101.45	112.096	31.04	28.2608
uc003ubr.3	Q96I51	WBSCR16		118.671	10.788	120.193	15.8798	85.9819	14.1671	42.1805	14.8604	26.1466	4.48216	29.7348	3.98948
uc001nva.3	P62487	POLR2G		118.45	88.7547	151.136	41.1712	146.402	54.9006	122.966	94.7895	37.8675	31.7999	9.49302	11.9793
uc001exw.1	P48382	RFX5		118.209	18.534	50.85	20.5547	75.064	15.0672	67.5002	10.4793	31.3563	4.91254	7.15199	0.854372
uc002rii.4	Q9Y6C2	EMILIN1		118.074	48.0387	166.845	54.5618	156.412	38.4064	21.7422	6.1187	4.5441	2.83075	0.585403	2.6871
uc001yfq.3	P51003	PAPOLA		117.864	8.60497	121.255	6.35354	127.864	4.84297	113.864	14.579	56.8012	9.49649	5.37067	1.33463
uc001waa.3	P07910	HNRNPC		117.864	65.8519	54.8965	30.7751	90.5916	51.6417	131.317	77.5942	49.5056	23.3379	5.10214	7.4448
uc003xmi.4	A8K727	PLEKHA2		117.748	70.1204	134.226	25.6987	151.269	32.7861	61.4229	35.5654	22.7205	12.8993	1.99286	2.93389
uc003kdk.1	O95478	NSA2		117.648	78.9014	53.2614	52.8939	94.0427	63.0639	172.557	124.342	67.6205	54.9126	3.48454	22.0088
uc002rdv.3	P62745	RHOB		117.64	108.802	116.985	65.68	107.395	54.8955	129.703	104.923	116.782	118.994	71.3507	61.6162
uc001nyw.3	P49765	VEGFB		117.432	10.897	139.427	13.0709	111.952	6.70224	32.0021	6.39817	15.3884	2.00582	7.92976	0.281896
uc003tli.3	Q7Z7H5	TMED4		117.183	206.595	72.0652	159.543	71.8144	216.945	49.414	161.112	20.655	103.789	0	37.7984
uc001chs.3	P67809	YBX1		116.911	358.472	326.73	298.981	274.911	438.66	267.212	303.773	70.0108	100.423	69.0912	48.1425
uc002ntm.3	O14737	PDCD5		116.871	292.678	57.9978	460.406	99.3091	362.201	60.3949	180.223	16.6617	60.2665	2.34161	24.8447
uc001fpl.3	E9PAV9	GPATCH4		116.67	36.0121	94.5472	58.7502	98.8478	49.4232	174.572	49.5325	59.7035	17.3673	11.5371	12.8978
uc004fkl.3	P50402	EMD		116.65	62.9886	93.6585	56.9081	135.965	80.0594	92.8965	82.6083	31.4802	31.2258	12.9306	14.0987
uc002hqi.4	P55198	MLLT6		116.625	7.35982	19.4375	7.55325	0	7.70456	64.7088	4.54664	8.11446	3.39318	0	2.71202
uc003oes.3	Q16611	BAK1		116.584	79.8446	123.177	66.6234	166.644	62.3792	68.4475	41.8484	62.1026	33.6335	25.9529	12.169
uc003yif.3	P62888	RPL30		116.572	898.226	75.1008	683.732	61.8229	747.03	98.2073	713.425	62.2344	351.284	74.3208	88.7384
uc003gwi.2	P57088	TMEM33		116.223	59.6799	109.488	53.2738	156.943	58.1723	145.047	135.177	54.9389	66.3572	20.4731	19.3033
uc003jbr.3	Q15645	TRIP13		115.953	54.4207	50.6494	57.9185	156.91	73.8141	42.6073	35.6879	6.22479	5.33879	0	3.15703
uc001xtw.3	O95433	AHSA1		115.825	69.864	230.154	58.9192	175.235	107.298	312.853	458.787	149.588	237.604	51.9954	52.1447
uc003ccp.3	P61313	RPL15		115.734	2095.46	68.7746	1726.67	147.435	1323.34	186.055	1449.08	101.692	586.144	19.8282	180.293
uc002gby.1	Q07021	C1QBP		115.681	295.298	42.0551	317.36	68.0001	319.257	193.573	226.053	49.519	80.7809	54.0372	19.1223
uc003dcs.3	P47914	RPL29		115.189	404.377	80.9052	272.276	124.857	238.661	239.652	431.968	137.773	235.506	114.59	45.8301
uc001oeo.4	Q8N3D4	EHBP1L1		114.687	21.3943	199.411	24.5394	143.397	17.5289	25.2024	5.24542	8.11446	3.45455	5.50191	0.550696
uc002stc.4	Q9NZJ5	EIF2AK3		114.674	24.8568	215.76	18.6518	133.777	20.0437	62.7947	26.6457	25.2032	11.8689	14.3443	3.59979
uc002tur.3	Q92575	UBXN4		114.579	71.1802	132.889	74.5386	153.362	97.7648	151.374	183.955	72.8221	82.1121	22.5155	21.0607
uc001bty.2	Q12974	PTP4A2		114.55	23.0639	161.831	7.26914	94.7996	17.2754	72.3643	25.935	31.8864	11.97	11.3665	9.31059
uc001sjx.2	P60660	MYL6		114.378	1967.99	52.6065	1615.44	70.7307	1884.74	68.9012	1414.17	32.0007	663.388	1.23677	235.705
uc010uki.2	P14618	PKM2		114.364	710.933	56.9013	610.904	128.973	463.392	114.432	231.973	50.1103	143.05	20.8339	38.1462
uc003xgm.4	Q68CJ6	C8orf80		114.179	32.7558	189.841	41.2471	108.905	35.3191	31.2533	11.5483	7.94422	5.27609	0.818746	1.15121
uc003kzr.3	Q9Y6B6	SAR1B		113.51	94.7298	63.679	60.3031	65.6895	70.816	115.381	121.702	63.5834	63.0913	7.42676	25.1448
uc002iex.3	Q9BUM1	G6PC3		113.492	58.6669	158.159	49.9594	202.847	39.498	54.0241	30.5459	11.504	14.3095	5.18712	6.13548
uc002koj.3	Q9P0L0	VAPA		113.147	46.4669	108.996	41.7151	135.798	44.9363	112.133	78.1582	40.5182	38.8099	2.92702	15.6946
uc001etw.3	Q9BTT0	ANP32E		113.108	272.943	75.2582	235.65	114.681	243.064	197.508	207.711	63.2489	100.635	31.6434	38.4942
uc003snx.3	Q9Y4P8	WIPI2		112.863	31.9466	139.668	39.4325	163.296	40.8332	44.2524	20.7463	9.42324	11.2735	4.31634	3.61967
uc002erb.3	Q13951	CBFB		112.83	106.083	131.858	99.2204	161.093	114.655	51.6353	103.197	13.0079	24.6172	0.893745	13.2054
uc001shi.3	P78537	BLOC1S1		112.633	201.046	297.123	152.067	154.486	194.571	73.2947	100.925	17.647	52.4319	27.2809	10.8696
uc001gem.3	Q6JBY9	RCSD1		112.446	46.8859	125.272	55.7051	93.6425	60.3077	48.5086	25.5108	18.128	8.72466	0	3.0441
uc001fys.2	O60512	B4GALT3		111.872	86.8805	165.194	96.249	103.218	74.5335	73.9285	186.042	35.6739	111.294	16.5983	35.1936
uc002gaa.3	P07737	PFN1		111.841	3036.22	65.0179	3221.84	160.149	2665.11	107.467	2276.26	49.2834	859.556	27.9788	282.852
uc001enn.4	Q9H3M7	TXNIP		111.815	419.287	204.14	347.585	112.191	285.057	305.329	329.936	229.862	297.493	98.423	119.322
uc001kzu.3	Q9ULC5	ACSL5		111.791	13.9803	104.766	23.5072	42.9434	13.8331	64.1361	13.5269	17.0906	5.93865	1.03611	2.11051
uc001wwl.3	A8MZ73	RPS29		111.715	1247.95	180.84	1046.66	218.179	1164.65	171.119	1423.59	11.3602	587.039	5.85403	131.788
uc002dbt.3	E7EQZ3	GSPT1		111.576	83.7782	206.989	88.2745	210.231	126.773	143.681	57.1746	51.3043	43.9445	8.73384	16.0351
uc003brz.3	Q8NCE2	MTMR14		111.376	30.0243	79.8377	24.3364	74.9867	23.9925	60.3949	11.85	14.2003	6.69276	6.93241	1.58947
uc001vqk.4	Q9NWB6	ARGLU1		111.332	65.733	75.0865	53.0023	79.0416	33.5392	48.1692	26.5561	14.7177	12.1766	6.39914	4.84865
uc003knj.1	Q8TBP5	FAM174A		111.254	38.6104	260.815	41.2432	137.034	33.1451	67.405	24.2847	58.8298	19.0661	21.4299	11.9742
uc002mez.3	Q9BUF7	CRB3		110.799	31.0383	108.015	33.7377	112.851	45.9314	50.8911	13.0231	34.0231	9.49238	12.7778	1.89349
uc003hyz.3	P49207	RPL34		110.76	1402.22	60.277	978.768	95.2966	925.508	126.158	1551.96	40.392	693.523	6.50448	135.82
uc002iox.1	P35232	PHB		110.655	50.321	27.9626	39.633	40.1936	55.046	249.025	89.2632	68.4727	51.6627	12.8308	17.2472
uc002lwg.3	Q9BRY0	SLC39A3		110.632	43.3314	160.984	33.9529	114.184	37.7765	85.599	29.3018	35.7803	6.85947	9.91037	4.96104
uc001rhb.3	Q9C0J9	BHLHE41		110.445	74.243	73.7139	47.8509	79.8878	52.9965	95.262	37.9553	68.708	41.2672	15.49	5.45783
uc001cae.4	Q9Y2W1	THRAP3		110.378	62.5851	131.931	47.2944	117.365	48.0612	93.1423	32.6306	39.8871	13.7496	3.64251	2.53191
uc001rsr.2	P61204	ARF3		110.05	81.0465	299.794	58.9477	158.349	77.65	82.1179	59.9517	23.7981	29.1823	17.5852	4.61878
uc002lqz.1	Q92619	HMHA1		110.011	68.1175	152.716	84.3511	160.035	65.2286	24.991	19.6416	4.40699	3.93111	2.52329	4.0858
uc001cao.1	Q969L4	LSM10		109.996	0	146.166	0	135.422	0	264.932	0	144.654	0	42.9296	0
uc001gog.3	Q9BR61	ACBD6		109.874	55.1278	113.674	106.113	118.485	58.4218	78.1923	64.5256	23.9644	30.2761	2.54523	1.4497
uc002zoz.3	P53007	SLC25A1		109.847	121.135	124.279	114.892	52.0097	72.1765	29.4097	28.4211	5.92708	6.075	0	6.51144
uc010qji.2	Q9NR31	SAR1A		109.841	102.66	181.528	88.2907	211.278	106.413	186.18	171.963	71.7489	97.782	24.6486	11.2955
uc001zfh.1	Q9NXD2	MTMR10		109.61	11.0871	58.4854	7.42015	127.821	3.77299	44.988	7.4814	10.4329	2.14252	2.3894	0.828046
uc001tdc.3	O60486	PLXNC1		109.309	32.1752	98.0251	23.5387	129.553	22.4935	26.5737	13.7448	11.3602	7.12127	0	2.26399
uc001prv.3	Q13651	IL10RA		109.071	41.5317	38.952	27.6705	66.5533	26.2626	59.6206	41.4693	49.519	35.4026	69.7981	6.81172
uc001itj.3	Q96TA2	YME1L1		108.85	33.6943	166.896	24.0723	213.88	43.3034	130.568	53.2317	25.9663	27.6873	13.9382	6.97038
uc001nqg.3	Q9BVC6	TMEM109		108.835	512.198	128.906	497.446	102.727	575.835	119.993	333.866	28.7753	111.893	6.48732	53.8955
uc001jrd.4	Q9ULE6	KIAA1274		108.789	32.8022	137.123	23.7271	80.0363	30.3864	32.9816	10.1285	9.66829	3.49206	11.625	0.637793
uc003hsm.1	Q6ZVF9	GPRIN3		108.784	0	127.404	0	148.511	0	59.3475	0	25.3909	0	7.33164	0
uc003uzj.2	Q96SN7	ORAI2		108.264	40.3802	103.895	39.2394	67.533	51.108	24.2531	19.7627	1.78901	6.54255	2.30474	2.52857
uc001sui.3	Q00987	MDM2		108.015	104.353	176.412	92.9166	119.513	113.532	62.2822	161.849	26.8228	72.5901	24.1885	22.8201
uc001ztp.3	B4DPZ6	CASC4		107.955	62.0564	74.4553	67.9796	105.798	46.1742	46.0511	38.2654	14.5553	27.1432	5.30522	7.28402
uc002lbr.1	P25705	ATP5A1		107.895	510.382	52.2765	551.349	141.691	465.945	136.224	372.624	53.0145	125.845	33.1729	35.7022
uc003gfb.3	P78317	RNF4		107.603	110.573	158.801	84.2477	177.199	122.716	99.6775	101.256	30.5978	50.8431	16.1028	17.8077
uc002hdc.3	Q14254	FLOT2		107.593	122.553	45.8313	126.207	123.861	85.3843	17.1855	31.2306	2.77079	15.1941	0.475938	4.37004
uc001hup.4	O15228	GNPAT		107.522	18.0117	180.274	6.54531	120.484	9.56085	99.1993	12.984	20.8545	5.34076	3.11084	2.83814
uc002gev.3	P49748	ACADVL		107.418	80.2549	148.106	117.147	117.306	81.526	108.87	75.7776	69.5067	59.1402	21.9526	27.8565
uc002tab.3	O60841	EIF5B		107.302	25.6958	66.3126	22.1679	159.212	32.8507	93.3672	34.1556	28.2471	10.9197	0.316434	1.08704
uc002spt.4	Q9BV40	VAMP8		107.281	290.811	62.0617	189.312	128.665	340.422	73.8587	177.185	31.8376	77.8666	26.1008	18.6088
uc001iha.3	Q99612	KLF6		107.177	99.0619	88.3513	97.2384	112.851	86.9923	106.313	111.989	45.1006	62.4746	22.583	24.4893
uc002hni.3	Q9NY61	AATF		107.077	59.0098	110.413	65.3358	187.638	64.611	68.0641	52.8546	23.8926	16.1421	10.4536	6.82158
uc001ofn.3	Q8TDP1	RNASEH2C		106.941	264.239	89.5137	266.401	31.9745	251.06	37.2435	86.4356	11.3602	41.6236	0	17.6569
uc001fei.2	Q9BWL3	C1orf43		106.867	53.7514	140.443	55.5859	240.46	50.2715	187.534	76.6641	87.6778	41.9478	43.6801	9.15414
uc002mps.2	E9PEQ4	DNM2		106.631	30.893	322.129	23.2316	204.432	38.3228	83.4777	30.1975	23.7911	9.78581	27.8909	3.65317
uc002yse.1	P18583	SON		106.559	57.6636	40.7623	52.0917	47.3975	41.0171	14.4948	36.6187	27.2646	17.5866	0	7.14064
uc003wkh.1	Q15382	RHEB		106.534	81.4361	145.758	40.4001	174.605	95.5366	122.983	164.505	40.7098	79.1526	23.3878	19.5487
uc002mrb.2	Q6UW68	TMEM205		106.504	119.009	67.9727	138.949	126.057	101.546	98.3023	100.304	69.4908	55.1042	35.4979	15.6382
uc002bmv.1	Q96AZ6	ISG20		106.395	444.81	95.601	486.536	147.781	572.125	100.453	321.922	29.753	157.376	9.75672	37.0576
uc001loe.2	Q9NYM9	BET1L		106.355	92.0909	68.3779	217.673	140.785	85.2279	52.6213	71.2118	25.8699	32.5547	0	9.6111
uc002cwq.4	P30519	HMOX2		106.287	70.1948	78.1332	98.5077	61.1773	70.7993	42.5943	34.2661	20.3289	20.9268	4.3135	6.90159
uc003man.1	Q13094	LCP2		106.276	27.8039	130.502	25.1797	121.574	34.2572	87.5288	28.5942	47.7459	14.4753	3.95925	1.46259
uc003khu.3	P62266	RPS23		106.263	2049.27	147.497	1434.65	92.2225	1286.14	98.0605	1961.22	57.412	842.134	46.5805	218.406
uc010eth.1	Q6DD87	ZNF787		106.154	41.8846	274.454	52.5345	62.5898	46.0817	52.2745	20.0966	10.5011	12.9296	0	5.84895
uc004fjm.1	P41227	NAA10		106.063	87.6361	42.1364	78.6801	76.2508	77.4156	79.4383	87.218	24.5627	34.386	23.7326	9.43932
uc002azk.2	Q8TAC9	SCAMP5		106.047	32.2102	182.375	15.1768	63.6289	13.4081	22.8087	16.914	5.43841	12.0512	15.8806	1.49042
uc001gce.4	Q16222	UAP1		105.986	22.7157	117.419	14.8576	142.945	17.5563	42.6424	16.5618	5.16375	2.54613	3.01571	0.733201
uc003xsv.3	Q9BUK0	CHCHD7		105.919	65.745	124.778	53.3665	113.507	50.987	37.5712	55.4833	24.4377	18.4775	5.44561	10.0506
uc003hfo.3	Q9NQZ2	UTP3		105.699	64.9735	75.9923	69.0858	72.2248	55.2885	59.187	31.0159	19.3124	14.9996	29.5629	4.5563
uc003vmi.3	Q7KZF4	SND1		105.62	248.935	40.7619	192.431	120.806	178.2	286.809	186.647	56.0505	55.0963	4.64196	8.7639
uc001fpx.1	Q96A35	MRPL24		105.508	125.729	107.874	108.74	97.8044	138.894	83.2107	91.1498	30.294	38.6248	11.7081	11.7081
uc002bel.3	Q9UBU8	MORF4L1		105.486	144.935	151.308	138.8	122.405	124.157	132.933	149.155	92.5649	75.3868	23.54	18.7243
uc003otp.1	Q96EU6	RRP36		105.031	76.5578	17.5052	79.9559	0	69.5361	73.8159	59.0769	50.49	34.8536	0	8.41658
uc010sfi.2	Q15773	MLF2		105.031	100.564	92.7982	92.9766	268.693	103.926	70.94	86.9493	32.4578	65.0244	1.85842	20.4813
uc002qtl.4	P61081	UBE2M		104.999	33.0637	119.903	57.0248	97.2986	46.6971	75.722	49.9819	29.0211	27.4213	16.7258	17.6365
uc001ssb.3	O43592	XPOT		104.918	17.6451	121.837	15.7122	101.277	14.3018	159.028	41.2183	52.6559	24.9783	13.3938	6.527
uc003neb.3	Q9HD23	MRS2		104.798	29.1829	141.723	27.8484	129.366	36.7127	62.3589	15.8815	17.5483	4.26756	0	3.38663
uc003geu.1	Q14582	MXD4		104.733	101.099	65.0647	84.634	285.655	88.451	37.7468	60.5869	17.7504	42.8041	0	10.6098
uc003ddx.3	Q92560	BAP1		104.616	12.8764	194.053	17.651	106.963	12.6822	52.5173	10.8705	38.526	5.34539	3.05428	2.75452
uc004dwf.3	P26038	MSN		104.503	325.838	79.5929	313.981	106.046	302.153	410.928	340.763	200.374	195.347	51.186	49.7576
uc003aww.3	Q8IUX4	APOBEC3F		104.349	14.8718	75.0987	8.21506	98.265	10.1677	58.7514	21.0116	17.7745	7.70186	8.96025	2.14108
uc003his.3	Q9UN86	G3BP2		104.267	159.287	140.863	135.313	107.961	149.949	63.4146	91.4679	34.4594	54.9184	16.9767	12.8562
uc002waz.3	Q00341	HDLBP		103.817	39.7159	76.4834	37.4667	119.374	46.0182	136.15	36.5288	28.2364	14.7152	3.04545	2.86088
uc002czm.3	Q14CZ0	C16orf72		103.779	90.2988	86.455	100.384	86.3343	118.037	117.984	106.622	52.4558	54.2599	19.3535	17.7674
uc002elf.1	Q9Y2Y0	ARL2BP		103.616	92.4101	144.236	63.5963	158.363	78.6051	40.2632	67.283	21.505	30.5408	1.92725	22.0569
uc002oaj.2	Q9BVK8	TMEM147		103.609	95.4969	313.082	66.5741	194.488	84.5547	53.1132	97.2232	15.3081	47.6995	7.88841	9.03293
uc003tul.3	Q8N0U8	VKORC1L1		103.455	44.7508	171.351	39.8601	192.833	87.9388	45.1496	38.8578	20.9558	11.1459	1.13671	4.63904
uc002fuw.4	P43034	PAFAH1B1		103.303	66.4039	147.944	60.5135	140.816	60.6392	102.003	111.476	37.7344	49.701	19.8564	9.12317
uc001ocx.3	E9PM49	FAU		103.266	1825.84	66.342	1966.44	194.408	1446.24	348.159	1444.96	162.289	622.972	56.0806	186.424
uc002roa.1	Q9C005	DPY30		103.2	127.608	125.072	61.4918	88.632	85.6763	46.3303	78.7759	17.6369	38.754	9.89037	7.24412
uc003bmz.4	B7XD04	ARSA		103.121	39.4971	136.629	37.5941	163.73	37.049	60.3949	21.1759	22.7205	9.17472	3.77039	5.95781
uc003hvg.2	Q9UHA4	LAMTOR3		102.845	92.8276	79.0947	32.1172	126.901	55.8221	63.3055	96.4057	31.024	62.8762	14.5763	12.0524
uc001hwf.3	Q7Z5L9	IRF2BP2		102.567	78.2681	258.93	111.727	69.1669	68.0398	111.049	54.3378	7.32919	36.366	1.8884	12.1859
uc004clv.3	Q969S6	TMEM203		102.431	40.8713	159.799	82.0283	67.5092	28.3504	27.2316	9.7221	9.12877	6.92698	11.2376	8.56688
uc002lwb.2	O75293	GADD45B		102.39	128.367	175.962	167.039	289.091	179.11	704.692	313.127	374.163	246.532	129.287	111.494
uc004bam.3	Q9BS26	ERP44		102.047	105.023	146.092	68.8063	126.958	79.9209	104.53	125.939	27.8544	72.6311	14.9165	12.6198
uc002vpd.2	E9PHX7	AGFG1		102.026	24.3497	170.867	26.2957	137.13	22.5831	66.4103	33.9161	28.9664	21.2438	8.16299	3.03715
uc001vul.1	Q13042	CDC16		101.912	68.3045	90.7013	49.063	146.31	38.4858	38.24	38.8577	18.2677	23.1842	9.70769	3.23827
uc002hnb.3	Q9H3C7	GGNBP2		101.657	49.1875	120.592	27.317	98.2554	19.4645	42.6765	22.7093	10.751	10.3127	6.83278	1.67817
uc001jld.3	P06493	CDK1		101.559	56.3915	111.428	25.8595	307.776	49.4119	67.997	44.569	23.0382	8.26893	5.73122	1.11443
uc003wzj.3	Q9NVR2	INTS10		101.559	24.023	70.3163	28.81	139.354	24.0312	90.1348	27.7045	40.4493	14.6532	3.5479	2.91054
uc002dln.3	P51168	SCNN1B		101.471	301.71	52.9716	235.67	79.0596	263.868	76.7731	183.196	25.031	83.3989	8.92988	20.3764
uc001mld.3	Q8WVX9	FAR1		101.359	37.7178	199.007	22.4155	168.553	27.2827	58.4591	47.0042	8.01043	12.3369	0	1.70285
uc003cfy.3	E9PFU1	PDCD6IP		101.359	27.6066	110.247	24.575	79.5746	23.5089	55.7491	32.8818	33.4981	16.2537	7.12991	3.88631
uc001bsc.2	Q13571	LAPTM5		101.044	1571.36	134.815	1441.35	110.371	1470.65	138.045	1309.22	46.19	602.9	0.6433	170.272
uc003fqs.3	Q14240	EIF4A2		100.973	189.224	80.5896	130.706	341.375	125.862	173.635	259.705	31.2407	120.197	4.39052	35.1338
uc003qht.2	Q96FX8	PERP		100.961	419.762	218.433	320.088	75.2342	309.03	31.3525	126.091	18.6233	67.6531	13.4355	38.9933
uc004aya.3	Q92688	ANP32B		100.912	305.949	107.082	325.11	167.342	347.372	119.237	180.464	37.0019	71.0203	16.5585	20.5473
uc001fdv.3	P42677	RPS27		100.666	2111.49	95.6108	1470.45	25.7946	1001.44	136.32	1857.02	318.087	1037.63	133.806	335.34
uc002olk.3	P62249	RPS16		100.429	2695.61	86.2151	2163.52	99.2547	2353.72	82.2243	1701.49	64.3291	695.041	43.7289	163.115
uc003vre.3	Q9NX63	CHCHD3		100.366	86.4377	78.1993	61.4818	208.473	71.3788	216.223	116.722	56.3676	52.3935	31.2811	11.1424
uc002wmn.4	Q9UJA2	CRLS1		100.349	16.5222	203.92	12.6867	118.676	12.7191	112.218	11.8788	8.79503	8.15929	15.4849	0.194056
uc003ayu.1	Q96HU1	SGSM3		100.257	14.1377	171.241	17.4709	111.239	10.2866	63.5584	8.4859	27.0482	5.05124	10.8718	1.06721
uc002xnb.3	Q13043	STK4		100.099	66.6095	35.4501	39.7105	58.2858	53.6873	82.96	57.7115	9.98703	27.4106	0	5.28183
uc001ofg.3	Q04206	RELA		100.052	43.5644	92.0823	42.8297	34.6615	36.9579	66.4344	30.8361	9.73735	20.7985	31.779	4.81056
uc003ooc.3	Q04760	GLO1		100.022	190.638	98.3086	141.487	128.576	151.962	118.314	157.092	34.4532	79.5627	8.15726	28.6362
uc003hkm.3	Q14094	CCNI		99.9936	59.7673	144.134	45.2461	152.266	63.7465	98.6967	38.9129	53.46	22.4598	6.13382	5.73519
uc002iph.1	P78383	SLC35B1		99.763	29.9173	96.6376	27.3569	129.714	41.0368	56.9239	57.213	22.1982	26.6402	12.1118	8.4061
uc004can.4	Q5JSZ5	PRRC2B		99.7454	14.119	36.6586	18.6437	112.851	9.00921	83.0429	7.32249	20.2861	3.15893	0	0.358821
uc003xru.3	P23193	TCEA1		99.5031	117.555	136.828	73.0671	160.368	121.954	104.896	108.51	32.3573	60.3787	16.1303	13.1958
uc001bfr.3	P60953	CDC42		99.3135	301.892	84.7459	282.205	88.524	258.086	155.146	254.393	66.6649	130.989	16.4754	44.3888
uc001oct.3	O76062	TM7SF2		99.2891	17.8574	94.1763	10.7084	106.751	20.4857	26.9328	5.57787	9.21101	2.80388	7.11977	1.6313
uc002llm.2	Q96KP4	CNDP2		99.1552	207.278	150.111	196.414	324.664	206.011	155.865	280.346	45.004	139.953	31.972	21.4552
uc003xex.1	O60238	BNIP3L		98.9965	112.667	67.9585	63.1482	45.1405	40.5854	12.5621	19.8872	12.7235	24.134	11.7081	5.24109
uc001ebl.3	P62834	RAP1A		98.8246	44.2082	138.582	15.8793	89.6541	22.8147	38.2501	45.6778	15.147	17.43	13.6594	3.38139
uc001eoh.3	Q9BUI4	POLR3C		98.7446	30.4306	64.7752	34.663	228.506	32.7156	180.81	52.036	46.5699	19.3351	24.7251	7.70075
uc001gqv.1	Q9H246	C1orf21		98.6988	26.1335	83.5039	7.23091	48.1625	3.71018	18.447	7.28048	11.1701	5.60231	2.57185	0
uc002agg.3	P52657	GTF2A2		98.683	81.2329	64.3253	46.8561	56.4256	34.6443	98.5565	133.456	53.0561	70.0951	17.6908	20.8183
uc002zpm.2	Q92890	UFD1L		98.4941	78.5793	188.576	87.4754	199.66	91.9438	278.281	196.561	138.071	114.464	25.6677	26.3844
uc003crh.1	Q12770	SCAP		98.4034	6.73776	88.8488	5.7182	71.2512	5.79101	53.7633	5.49045	24.5025	1.86428	3.21398	0.762442
uc003yhz.3	Q86UE4	MTDH		98.2108	39.1818	134.357	44.2682	124.514	42.1578	71.7763	37.7642	27.969	17.5473	10.3202	3.14805
uc004edf.3	O00398	P2RY10		98.0039	99.1746	49.4965	63.8162	39.3077	56.1488	65.4843	43.5625	51.0573	42.9215	9.20859	7.75559
uc001ugs.4	P0CG48	UBC		97.9428	93.496	168.699	149.278	365.658	219.668	2722.65	1193.39	627.294	404.429	152.997	85.0357
uc003wmw.4	Q8WVP7	LMBR1		97.9253	16.0543	112.828	13.3626	65.6112	9.27649	54.4958	17.8887	24.834	7.94908	0.816842	4.45415
uc001nzu.3	P30044	PRDX5		97.9253	403.118	55.5412	434.115	107.602	441.417	58.5222	366.964	14.9709	240.612	0.453801	82.9927
uc002fgy.1	O75506	HSBP1		97.3924	80.7036	29.0322	71.3021	53.9178	73.108	88.5792	136.545	44.1787	96.809	11.7081	25.9614
uc003fez.3	Q9BUL8	PDCD10		97.2936	30.4407	88.6597	18.1494	131.66	48.1121	161.747	100.437	67.9003	51.6374	2.69151	8.99209
uc002fxs.3	P62253	UBE2G1		97.2163	141.154	104.955	159.876	73.4479	162.444	43.0187	144.617	12.3757	58.7981	2.61633	20.1232
uc001spv.3	P11802	CDK4		97.1177	86.3118	117.428	87.4089	167.344	94.5176	124.513	99.5089	23.343	44.7676	11.6279	15.9363
uc004amv.3	Q9UMX0	UBQLN1		96.7137	63.5399	99.1159	53.1838	137.034	66.7283	211.803	191.529	73.228	94.401	21.2132	23.1315
uc004dau.3	P21673	SAT1		96.511	6.3408	120.051	11.3739	146.417	5.91647	130.081	35.1814	291.871	58.8967	60.6418	9.88933
uc002tnq.3	P04921	GYPC		96.3342	244.223	145.155	281.906	142.322	243.536	20.7728	129.239	2.17075	63.5703	1.86434	11.3744
uc010nid.3	Q8WUX1	SLC38A5		96.0728	111.751	105.625	123.364	88.7594	103.54	86.1814	136.123	25.5286	47.3477	0.657756	12.509
uc010bhq.3	Q02750	MAP2K1		96.0444	63.9598	89.0273	55.3035	91.988	56.8556	70.2915	59.9859	37.7084	39.3424	2.82863	10.6572
uc002jfy.3	O00232	PSMD12		95.9268	64.5449	68.3448	82.6369	141.72	84.0206	212.787	186.298	54.1593	85.6578	7.48772	28.6719
uc003zbc.1	Q9H063	MAF1		95.8631	47.6546	140.557	54.3692	128.812	44.2611	51.2514	33.9623	22.1774	19.7698	17.0257	5.4739
uc001evz.3	Q96G23	CERS2		95.7301	174.653	123.6	127.159	82.4457	149.711	55.5445	157.704	25.6047	67.3457	9.55451	20.1457
uc003bca.3	Q9H4I9	C22orf32		95.7245	284.142	104.043	194.515	111.423	209.631	35.1666	171.649	17.2561	80.8934	0	18.6677
uc001xjg.3	P05198	EIF2S1		95.6172	61.3428	188.223	60.1032	178.019	76.1478	124.192	90.7516	32.8007	34.0687	23.9108	11.4979
uc002szc.4	Q53HI1	UNC50		95.4828	46.7731	90.4642	40.6168	89.2484	40.4178	99.4739	63.4185	40.095	39.2286	6.8871	10.2953
uc001zot.3	Q9H223	EHD4		95.4827	31.2008	32.1844	20.8549	32.2432	21.1813	23.9662	10.6667	1.80321	6.22192	1.85842	1.58509
uc003llp.3	Q08174	PCDH1		95.4827	48.8575	43.6759	52.7521	32.7944	38.0223	34.0689	25.1469	26.2159	31.7891	9.50655	4.82449
uc001nqf.3	Q9UMS4	PRPF19		95.4827	156.657	87.9392	159.678	117.758	151.462	113.496	180.985	31.2818	70.3825	17.251	23.1223
uc003tkm.3	O15498	YKT6		95.1806	73.6787	165.917	43.1682	47.8546	66.4611	81.8006	110.353	39.5451	66.5222	4.07559	23.3768
uc003fre.1	Q96EH5	RPL39L		94.6489	0	92.9704	0	95.3673	0	52.0587	0	10.2402	0	7.58551	0
uc001foc.4	Q9UPR3	SMG5		94.5856	10.9038	128.184	13.2699	110.579	10.9151	91.2003	12.4948	30.4973	6.51817	5.89332	2.89823
uc021qns.1	E9PQ53	NDUFC2-KCTD14		94.4374	259.552	58.0758	204.542	73.6503	286.393	100.7	315.317	48.3109	139.361	11.2151	55.6473
uc001pqe.2	P68402	PAFAH1B2		94.3476	65.7292	147.993	36.0689	157.045	43.0767	41.3895	59.4306	34.1602	42.7039	17.1937	12.2348
uc011kgj.1	P61981	YWHAG		94.2507	413.711	145.243	367.785	302.67	499.097	646.81	752.05	267.515	378.878	92.8012	90.6862
uc002uow.1	Q8IXB1	DNAJC10		94.1974	37.8963	161.261	26.9802	54.5267	36.9693	61.1208	33.7359	10.3771	11.2123	5.06599	2.08985
uc004dhi.3	Q7Z3D7	RBM10		94.1542	11.9106	206.738	15.3784	134.44	9.06739	51.2043	14.1737	16.2995	7.34023	7.63569	1.1759
uc003jdo.3	Q9BTT4	MED10		93.9284	107.893	29.0393	106.694	41.9912	89.0055	82.8674	198.843	18.4934	79.5496	35.3965	18.4107
uc001fpc.3	Q14814	MEF2D		93.8669	43.2144	130.19	37.8302	66.264	28.4832	37.1661	21.418	24.4682	20.5428	1.50103	3.47875
uc001hoj.3	O15121	DEGS1		93.8669	115.494	109.056	89.6053	113.719	97.6262	54.3554	100.762	9.61251	52.6479	3.60248	24.2963
uc002izo.3	Q9UHV7	MED13		93.7467	4.04382	84.8976	2.44452	180.269	3.61525	61.1792	5.54516	20.655	3.98758	9.12317	1.48056
uc003wit.4	P04920	SLC4A2		93.6251	19.9091	138.717	21.123	153.688	13.7239	45.3549	7.78243	15.0291	3.87316	8.65577	1.72871
uc001okw.1	P62136	PPP1CA		93.6196	212.151	40.7955	161.376	33.9471	196.807	7.36523	122.19	0.923597	56.3431	0.475938	22.8968
uc001ogj.2	Q14919	DRAP1		93.6196	214.906	98.4166	231.43	110.099	187.659	30.1974	100.43	13.854	34.7988	1.18984	6.35689
uc003pow.3	Q9P032	NDUFAF4		93.5731	55.2785	130.764	30.748	77.742	54.1772	166.421	88.5868	66.8992	25.6522	0.650448	12.3301
uc001ffh.3	P55265	ADAR		93.3916	71.9698	76.3809	73.6976	75.5451	64.092	39.1818	74.5583	17.369	40.1312	12.8208	11.3263
uc001bvh.4	Q9NW68	BSDC1		93.248	37.9788	30.3279	46.8277	62.4283	44.3719	118.22	56.0475	123.271	43.1725	13.7009	20.1176
uc004dpn.3	Q9Y5V3	MAGED1		93.1331	77.5262	37.2012	66.7189	106.352	65.8449	51.5412	43.7041	22.0068	22.911	12.5662	3.53019
uc004bss.3	Q9H4F1	ST6GALNAC4		93.0957	55.0813	139.441	106.775	106.309	66.617	62.5831	29.1332	37.4559	17.8911	18.0287	2.83676
uc002hho.1	O94832	MYO1D		93.0956	30.7315	23.3528	24.5899	47.0214	20.9261	65.4278	20.2582	0	8.20044	0	2.19042
uc003gdo.3	Q9Y6A5	TACC3		93.0956	48.1587	113.536	42.496	165.66	30.5003	32.1332	16.0829	10.1951	1.26426	0	2.9084
uc003spw.3	A4D2P0	RAC1		93.0365	126.127	77.1144	149.186	66.6848	137.199	69.8784	131.252	23.0021	73.8863	14.5141	36.0461
uc002egd.1	P51828	ADCY7		92.9625	10.7617	78.9661	9.59216	86.8409	10.582	131.791	21.591	70.1041	17.6256	28.2909	3.75583
uc002acd.1	P56211	ARPP19		92.8646	189.666	98.6809	171.042	143.794	156.589	116.893	201.376	31.149	146.876	18.4119	44.165
uc003qrt.4	P15311	EZR		92.7293	226.506	66.3552	232.793	96.5797	158.761	57.5858	53.635	26.9475	44.0209	9.25754	10.8765
uc003wui.3	P37268	FDFT1		92.6744	155.478	82.7864	120.967	102.525	67.3685	59.6054	74.5176	25.9875	46.1482	8.80018	13.6423
uc003kzw.3	Q7L014	DDX46		92.5448	44.7579	115.564	47.7316	84.1376	42.0047	63.2538	20.821	20.8383	4.80837	0	2.40214
uc002jdx.4	P13598	ICAM2		92.5448	42.1879	160.524	34.7171	104.894	27.1553	34.0689	20.9593	2.18466	12.2257	0	1.13258
uc001ygi.4	O75909	CCNK		92.4943	7.25164	81.0221	11.2075	195.551	4.66434	102.349	10.8517	31.219	7.36916	16.9812	0.470473
uc003lam.1	O75367	H2AFY		92.4819	116.988	148.182	91.6656	176.8	141.215	187.512	125.976	70.8663	67.877	20.9073	20.2116
uc021vum.1	Q9Y3A3	HSPE1-MOB4		92.3649	150.303	122.321	148.484	108.245	197.526	446.593	1999.65	245.237	1293.33	31.3277	230.582
uc002ohr.2	O43291	SPINT2		92.2416	99.8791	130.539	72.3664	107.157	82.1819	34.2145	57.0485	13.8095	26.5272	1.07413	0.69507
uc003xuy.3	Q7Z739	YTHDF3		92.1694	18.6665	62.6194	12.3007	88.6434	17.5646	58.2992	25.79	26.8775	11.14	27.8851	7.00882
uc001ktv.2	O60502	MGEA5		91.7539	50.0608	119.639	33.7129	110.049	29.5465	50.8517	28.2428	21.7973	22.0182	14.1395	4.74709
uc002oan.3	Q9BTD8	RBM42		91.5146	53.9921	85.7709	86.985	112.851	64.8777	102.75	40.6262	56.0635	18.9075	12.1642	6.08949
uc002cww.3	Q9H305	C16orf5		91.4532	82.5026	89.9744	76.2245	93.1799	72.8305	67.0439	53.8344	21.3656	26.1322	0.537067	9.25797
uc003fqi.3	Q9UBS4	DNAJB11		91.4221	140.242	122.987	112.7	169.124	174.206	115.292	298.268	27.7832	134.823	13.8397	32.4257
uc003fbt.3	Q96IZ7	RSRC1		91.3054	24.9073	37.0486	12.0267	57.4332	7.86811	61.4733	21.836	29.4149	9.84403	3.13609	5.24764
uc001whd.3	Q7Z4F1	LRP10		91.2085	54.9482	89.1509	39.1645	125.481	42.4839	42.2983	14.4147	12.5086	13.8488	12.0462	7.98401
uc003swi.3	Q13595	TRA2A		91.1793	79.7528	85.6873	43.2743	70.9956	38.0607	89.3163	64.027	37.8675	29.8742	0.549674	4.00394
uc021ohr.1	P47756	CAPZB		91.0648	222.728	153.171	152.775	117.904	185.602	66.2541	155.591	5.93445	76.7805	10.048	22.2074
uc003byk.2	Q9BTV4	TMEM43		90.9894	63.6287	118.986	76.9826	99.5746	91.9146	76.5002	69.3889	24.5025	29.771	9.41236	10.0814
uc001sbt.2	Q8NCJ5	SPRYD3		90.8732	29.5076	68.3819	33.8822	201.057	39.175	40.9574	25.4677	7.83465	10.7785	0.672877	2.82122
uc003meh.3	P09497	CLTB		90.8171	155.779	62.6322	190.312	67.326	206.539	51.1297	184.954	39.3736	113.273	18.9591	42.3971
uc011mlp.2	P10398	ARAF		90.7821	15.5815	116.752	15.0739	94.3321	11.7192	90.1277	15.0323	27.9637	6.36673	0.90062	4.76042
uc004esc.4	O15239	NDUFA1		90.7758	2147.55	34.7326	1951.56	117.62	2456.64	82.5113	1441.78	32.8007	573.37	14.8412	150.769
uc003spp.3	Q9BQI3	EIF2AK1		90.6432	59.3184	72.0342	54.8689	98.9381	43.4823	45.503	45.6473	34.2363	21.2554	12.0288	8.32312
uc001tyi.3	Q13242	SRSF9		90.6432	207.923	125.115	257.461	87.3438	264.055	55.4309	136.32	17.1182	58.595	0	15.1413
uc002iff.1	Q9UQL6	HDAC5		90.5936	10.4518	100.611	8.56417	50.3072	7.33148	12.0062	4.17443	7.52787	2.49379	8.81631	0.434147
uc001jux.3	P53992	SEC24C		90.5054	35.9282	179.105	29.1134	129.659	46.9412	102.157	32.3676	42.2988	11.7615	5.60492	4.95561
uc002hyg.3	P53396	ACLY		90.1521	57.7751	87.6906	60.8966	94.8504	49.3746	34.8289	30.8463	9.75726	9.76191	3.95057	3.57796
uc001rng.1	Q8NEY8	PPHLN1		89.988	33.6618	46.83	40.5476	51.1025	41.9912	78.0575	45.0327	18.2193	22.2086	7.17947	8.46622
uc002jmn.1	O75947	ATP5H		89.9626	375.631	181.901	431.175	81.1118	489.099	36.8031	264.367	12.4253	127.891	0	54.5572
uc002fwy.2	Q93084	ATP2A3		89.9083	80.9276	129.1	71.9058	110.894	63.8228	45.7325	18.9714	5.90995	6.94277	2.36868	2.92887
uc001bzx.3	O43617	TRAPPC3		89.8406	110.51	123.43	112.266	121.828	97.2353	76.8662	105.078	27.1097	40.2429	0	22.1416
uc002sfu.3	Q96IK5	GMCL1		89.6528	1.94422	108.843	2.56533	102	3.06383	41.8118	2.49856	37.1392	1.24838	17.1681	0.6433
uc003dph.1	Q9NY27	PPP4R2		89.5655	42.1785	70.8091	43.6847	85.8305	54.5793	49.3367	51.9599	1.60003	27.3806	0	10.2317
uc003lfd.3	Q9H1C7	C5orf32		89.53	65.6973	78.4406	56.1245	86.4091	81.2683	45.233	55.0356	12.8337	36.0581	3.91902	8.99083
uc001ddz.2	P24522	GADD45A		89.4365	76.0788	121.14	158.53	157.072	115.122	122.872	170.126	118.232	195.433	46.245	46.8794
uc003lgp.3	O43678	NDUFA2		89.3378	613.612	110.476	681.336	116.762	607.66	84.0147	373.479	39.9296	237.843	23.1843	69.7002
uc001psx.3	O75964	ATP5L		89.3347	511.462	72.6807	453.141	157.099	721.377	129.914	545.107	44.542	277.979	5.68557	96.5633
uc003vtw.3	Q70SY1	CREB3L2		89.1895	87.585	89.0076	104.114	135.934	113.068	101.878	62.5989	16.3519	8.72746	7.68711	1.31172
uc001dbu.1	P23458	JAK1		89.0405	46.9117	83.8034	33.3711	82.9389	33.0995	40.9909	25.8212	18.7056	14.1347	32.6791	4.6812
uc003sly.3	P55884	EIF3B		89.0036	155.378	129.093	210.94	87.3254	219.053	47.4531	115.057	5.40964	37.3252	0	13.9884
uc003yab.3	Q9BUB7	TMEM70		88.9818	61.3189	160.72	57.3352	121.655	70.4238	138.351	93.2179	47.5358	44.3078	16.6072	16.544
uc002ndw.3	Q9Y5W3	KLF2		88.9674	85.2096	70.8872	73.9812	50.4511	27.0758	60.3949	19.9241	46.7775	36.1995	42.0113	12.4542
uc002apc.3	Q9P035	PTPLAD1		88.9183	68.7159	63.8385	45.6627	59.5604	60.2634	58.7172	61.8935	9.46687	20.4651	1.21959	7.42515
uc001bfb.3	Q86UV5	USP48		88.462	22.0713	58.7928	13.7613	63.5381	14.8919	27.4061	17.1446	18.1382	12.395	3.93548	2.46823
uc003koz.3	Q96AG3	SLC25A46		88.4619	29.4202	122.794	27.6454	157.66	38.7252	103.915	34.3809	43.4362	13.2958	0.860887	5.63963
uc001jsm.3	P07602	PSAP		88.4133	910.335	87.165	794.706	78.1278	917.578	95.8188	812.605	50.2472	549.75	35.4619	208.387
uc010lqs.3	Q15386	UBE3C		88.4054	21.3845	81.2179	29.415	114.654	28.5339	44.9585	22.7387	21.0509	9.46977	10.8477	2.17883
uc004fhf.2	P43355	MAGEA1		88.2781	0	116.619	0	124.649	0	43.649	0	12.9094	0	6.38622	0
uc004azh.3	P60468	SEC61B		88.1665	1088.7	76.4444	964.434	199.322	1093.1	405.508	1246.63	119.504	564.094	27.3695	109.208
uc003uqg.4	P41223	BUD31		88.1125	53.4615	77.3808	54.6393	93.3493	76.9677	133.036	96.0195	35.3372	32.9813	30.7539	4.72099
uc003mbi.3	P06748	NPM1		88.0304	245.846	70.55	221.66	186.25	422.937	302.956	270.137	60.4956	76.4632	20.7033	16.092
uc003mkl.3	P27824	CANX		87.9969	606.283	112.966	543.665	253.69	646.264	187.466	654.027	69.9791	272.633	58.5403	70.492
uc021xfp.1	P62341	SELT		87.9564	526.88	98.6877	642.497	140.732	574.638	122.211	485.835	44.1045	182.499	2.06613	51.5594
uc001nre.3	Q3LXA3	DAK		87.9329	43.3902	71.7398	43.8025	91.8557	38.1616	36.2837	16.0517	7.48543	5.06508	0.2269	2.67787
uc003hiu.3	O60763	USO1		87.8875	23.4395	74.487	25.1279	164.788	39.075	102.603	41.4926	24.5278	12.7102	0.997846	2.26884
uc003ckr.2	P35222	CTNNB1		87.8512	58.7799	106.889	58.2157	65.0258	25.9871	39.5149	29.8241	13.9364	18.8934	5.22293	3.5948
uc001pbm.3	Q13492	PICALM		87.8321	25.1922	103.568	24.1912	106.087	26.9736	92.9737	47.224	24.7273	20.597	18.2823	2.12276
uc010pmg.2	Q9Y520	PRRC2C		87.5437	17.5162	116.507	14.7681	161.035	12.229	128.028	20.8772	32.7617	9.1387	8.77008	1.95988
uc002jbs.4	Q96A33	CCDC47		87.469	104.59	113.461	90.1405	90.6841	100.718	136.068	214.65	44.6295	108.2	6.27218	32.5583
uc002uax.3	Q9H992	2012-03-07		87.3317	30.1624	76.5915	19.454	44.0395	18.9509	61.3769	37.3109	31.4023	17.035	0.475938	6.67371
uc001xyl.2	P62158	CALM1		87.3149	104.308	61.913	77.0744	118.743	80.1772	53.846	85.5482	26.0054	67.3012	19.9836	12.5164
uc003flb.3	Q9Y2G3	ATP11B		87.2668	14.9102	208.96	15.0092	103.228	7.05919	33.0065	12.4277	15.8515	5.65922	4.76491	1.98835
uc001bui.3	P40222	TXLNA		87.2365	74.7734	210.002	69.2159	136.789	69.7751	117.129	69.5645	46.4737	25.1449	38.1399	12.3149
uc002vmc.4	Q8IZ52	CHPF		86.6916	37.3355	113.274	40.2668	166.543	49.0299	19.6882	12.7174	7.00632	6.24886	0.773661	1.45911
uc002pia.1	P18858	LIG1		86.6506	27.7831	120.818	43.5608	164.575	34.2767	44.7929	12.2804	4.73343	2.22346	0.487836	0.976026
uc002bcj.3	O60637	TSPAN3		86.5617	115.746	61.849	81.8115	90.6105	82.3028	35.2671	86.5051	19.0719	23.1385	4.27302	13.2312
uc003qsg.3	P04179	SOD2		86.4925	49.914	52.3006	100.495	98.928	62.8453	47.4531	40.1427	14.7536	17.5165	7.60264	8.06244
uc002tsd.3	A1KXE4	FAM168B		86.3097	43.9188	105.74	46.3876	112.851	50.562	77.8012	61.0122	26.2923	34.2549	22.4958	4.2883
uc010dmy.3	Q13433	SLC39A6		86.2308	12.5092	130.065	13.709	84.833	12.6939	62.2692	23.364	28.9882	12.9287	9.68943	5.00963
uc021sxt.1	Q86X52	CHSY1		86.115	14.6674	65.2096	15.192	68.0427	18.8398	27.533	6.87218	5.48919	3.4911	4.30444	1.65313
uc003tme.3	Q96QR8	PURB		85.9344	25.0108	228.518	26.62	112.851	30.1979	78.9779	9.65803	34.9546	5.81335	0	7.61399
uc002qwl.3	Q96B42	TMEM18		85.9344	26.88	84.7831	13.9042	111.651	24.3352	68.1049	29.4819	8.45975	12.6524	0.622769	5.96501
uc002ltt.4	P15923	TCF3		85.9344	62.3739	198.738	66.633	92.5959	57.8399	17.0345	20.6671	0	10.5177	0	3.80288
uc003cch.3	P51965	UBE2E1		85.9344	192.28	89.6653	122.052	59.8602	115.376	58.8193	190.02	14.8177	56.1169	2.79975	14.7106
uc003vrp.1	P15121	AKR1B1		85.9344	239.259	58.9411	218.765	117.426	214.417	79.9824	211.509	62.9419	143.139	0.791085	59.6495
uc002qxw.3	P62081	RPS7		85.9344	1078.89	117.846	951.574	70.6639	895.272	109.501	879.555	43.5299	356.369	16.9603	101.644
uc003qez.2	Q9Y450	HBS1L		85.1042	33.1354	24.3696	22.4573	33.2557	30.2182	68.2725	24.5813	41.1603	15.5968	14.9886	3.79059
uc002ayd.3	Q8IVW6	ARID3B		85.0836	28.0488	42.4769	57.7781	75.9791	24.7575	60.9928	19.9281	28.1194	17.0201	3.76745	3.09756
uc001ntq.2	O94776	MTA2		85.0532	56.9327	105.703	31.4132	99.2513	57.832	41.3473	32.7565	7.86478	11.6094	7.05486	5.69061
uc001bpq.3	Q9UII2	ATPIF1		85.0202	1345.41	141.666	1500.18	116.453	1542.89	95.0898	809.291	25.3793	332.997	0.622769	103.36
uc003ueo.3	P40926	MDH2		84.9467	259.918	159.867	234.946	116.743	285.017	156.194	199.494	53.5368	87.438	6.72877	13.4827
uc001bvr.3	Q09028	RBBP4		84.8603	197.777	54.605	204.999	170.688	223.582	81.1556	153.706	43.3109	56.5788	9.87868	17.695
uc003yhg.3	Q96A56	TP53INP1		84.8155	93.1948	37.142	52.8742	97.2754	113.945	64.4841	58.5546	32.8382	39.9654	20.8855	21.5675
uc003nbm.3	Q96EV8	DTNBP1		84.5704	34.2923	72.6142	25.2786	52.5445	31.8765	24.6053	24.9021	9.61714	10.445	4.02658	3.05186
uc003yug.2	Q92597	NDRG1		84.5704	190.377	86.9094	98.7876	5.37387	76.7274	16.9361	42.5927	28.8514	66.0123	9.29211	20.4199
uc003fdn.3	O00629	KPNA4		84.5303	42.5005	206.079	32.0712	177.39	37.2806	59.6054	69.7726	26.3587	31.5038	2.48701	10.8477
uc003dfd.3	Q9BVP2	GNL3		84.4528	119.443	82.2064	135.717	72.6399	120.105	66.6426	100.389	13.7106	27.7634	3.70082	6.8871
uc011amp.2	O14791	APOL1		84.2819	94.4849	71.7012	79.7865	60.7661	105.963	44.4251	100.692	30.5853	60.8856	23.3598	29.4659
uc003uwh.4	O75817	POP7		83.974	47.0399	161.214	67.0032	93.9712	49.4727	56.491	35.4927	13.3904	14.806	6.90019	3.32931
uc002zsz.4	Q4LE69	PI4KA		83.959	16.9235	140.375	13.0048	108.095	13.2279	31.2387	9.58992	14.7988	6.38945	4.71014	2.37635
uc003goc.2	Q9UKA1	FBXL5		83.872	19.2576	94.8535	8.86113	56.877	12.0737	8.69686	10.3326	4.5441	6.29604	0	1.72094
uc001pbu.3	Q53FT3	C11orf73		83.7771	41.5905	75.0146	37.7987	69.8828	26.8331	70.5028	104.189	38.0259	84.6749	10.5324	26.2592
uc003crq.2	Q92922	SMARCC1		83.7497	34.6899	52.4035	44.7358	63.1202	32.1849	57.8358	24.7807	9.62732	6.19898	0.496104	5.71814
uc001onc.3	O00217	NDUFS8		83.7497	271.673	140.666	270.814	121.459	201.597	62.4422	172.202	38.5093	81.0675	3.96884	24.6388
uc001twu.1	P30086	PEBP1		83.5801	258.72	60.7508	190.143	74.9765	221.493	81.9054	207.467	49.0202	106.944	20.0481	26.3067
uc003dwt.1	Q08722	CD47		83.5474	139.566	56.5151	124.876	154.857	101.926	39.5922	96.4077	26.5072	64.9324	8.78105	21.5231
uc002xvl.3	P18031	PTPN1		83.4792	37.5429	160.128	28.8291	46.4302	26.0758	28.6444	26.5701	24.668	16.4276	14.0497	4.97167
uc021quf.1	Q99623	PHB2		83.07	298.702	79.0469	304.043	155.842	292.175	147.824	236.575	36.7855	97.3189	6.1328	32.3185
uc004ene.4	P60891	PRPS1		83.0144	40.3604	99.9741	49.1188	90.9384	41.0798	151.28	67.9758	78.3085	36.3623	22.7341	9.79754
uc003kjl.3	F8W7V7	MEF2C		82.7294	257.212	55.4272	142.951	81.8106	158.505	78.4148	183.849	34.6898	93.5598	3.82081	11.8614
uc002bai.3	Q96ST3	SIN3A		82.6165	13.8314	62.1914	13.1823	80.608	11.9024	17.9552	3.88829	8.77239	1.42709	6.78073	1.71592
uc002mpn.3	Q12906	ILF3		82.4214	59.9365	103.36	67.8003	94.7525	56.9723	107.495	47.3214	28.5792	19.4275	7.17947	3.8169
uc002hbp.3	P09972	ALDOC		82.3786	82.6353	79.2728	97.3669	46.6971	58.7982	21.2423	22.2478	20.3701	22.7413	21.8012	5.02997
uc003nig.3	O00479	HMGN4		81.9793	177.872	75.7497	272.578	57.1339	117.415	80.1053	67.2781	27.5688	32.9948	19.3501	15.2807
uc003zzu.1	Q9UBQ7	GRHPR		81.8423	83.3198	44.7186	65.3593	29.5563	76.5694	70.4607	94.9412	8.11446	63.7141	1.39382	12.1712
uc002meq.2	P35269	GTF2F1		81.7131	76.5275	77.4216	101.788	105.328	86.7639	116.34	90.4563	62.581	52.6682	11.7081	18.0559
uc001mor.3	Q99816	TSG101		81.6377	41.5007	80.8252	35.9908	53.2013	34.5679	33.6486	53.6957	7.30301	34.7011	0	10.1896
uc002uxj.1	Q92851	CASP10		81.6275	78.2619	48.5031	50.3457	78.6457	47.2853	48.7195	42.0609	20.0634	27.3863	4.75029	4.92814
uc001fmt.2	Q92974	ARHGEF2		81.5649	123.938	55.3787	124.875	72.6839	92.0731	38.8984	43.4599	20.2174	22.2216	17.3637	10.8576
uc001fxi.3	P22415	USF1		81.5276	33.9312	100.192	16.2248	84.4938	47.9497	64.7309	32.7247	26.7985	17.1866	24.0165	4.64805
uc001goi.3	Q9UBH6	XPR1		81.4819	15.5833	91.2007	19.8044	60.2263	9.82724	12.2041	5.80831	11.1837	3.96793	2.72986	0.588204
uc002imz.4	Q14494	NFE2L1		81.4532	55.8315	96.2089	49.2284	99.6969	57.9349	108.655	74.3083	55.0589	51.5083	20.0222	18.5874
uc003yad.3	Q9Y6Y9	LY96		81.4509	36.5489	32.9069	32.3176	87.3371	42.846	57.769	49.6191	49.3924	30.8753	1.01809	17.1249
uc004aru.3	P41252	IARS		81.4411	32.0779	120.626	27.5378	25.8156	29.1959	176.843	53.5706	72.7649	38.7471	6.50448	6.3362
uc002mbq.4	O94953	KDM4B		81.3916	37.1948	97.4563	18.6151	49.7142	10.7706	52.6792	9.87612	16.5149	5.49021	9.7997	2.61563
uc003kcr.1	P20290	BTF3		81.356	405.417	78.6904	311.837	115.626	328.907	207.669	322.431	80.0804	120.565	27.8306	42.7722
uc003tmo.3	Q9BSQ5	CCM2		81.2577	64.5474	46.6945	60.4669	159.681	39.5064	59.984	19.5581	11.5921	5.96115	15.1329	5.83648
uc001sku.2	Q9Y2B0	CNPY2		81.2386	127.647	90.8261	115.103	71.3286	148.066	83.6068	120.569	42.4198	60.74	5.11828	13.9941
uc002pky.4	O75807	PPP1R15A		81.1603	8.91612	93.4022	18.844	111.597	9.92467	799.225	64.6917	359.32	30.5896	106.89	18.3372
uc003fwz.4	Q96HI0	SENP5		81.1221	8.75644	192.062	10.5158	102.469	10.0058	53.8722	13.7733	18.6308	6.66481	0.702484	3.04709
uc001lhe.2	O43684	BUB3		80.9835	184.768	30.5332	108.152	78.485	123.266	62.3832	154.356	28.05	42.6297	1.68635	15.6741
uc003ljg.3	Q15545	TAF7		80.941	93.9627	72.112	91.819	77.3184	63.9024	78.8398	70.0098	38.8398	38.1201	13.132	16.6859
uc004cmm.4	Q8WX92	COBRA1		80.8795	35.3702	181.283	34.8939	124.468	44.1817	26.0527	16.8842	3.34125	9.84728	0	2.41958
uc001fnb.3	Q9Y2Q5	LAMTOR2		80.7263	183.266	62.1392	155.429	107.38	110.157	35.8709	101.246	13.77	57.2532	3.5479	9.0062
uc002zxw.3	Q8WYQ3	CHCHD10		80.5635	604.352	185.863	864.346	143.885	600.379	175.9	451.692	85.2018	382.479	17.5621	90.6828
uc002pmk.3	P08621	SNRNP70		80.4659	18.0639	93.3264	19.716	117.211	22.4327	54.4926	26.0807	22.7205	11.9399	5.05575	3.47764
uc002ezm.3	Q08AM6	VAC14		80.2721	16.067	123.895	18.0556	88.3564	22.974	75.8447	14.6872	21.1353	8.9024	5.67251	1.3214
uc003lgy.1	Q96NC0	ZMAT2		80.2055	268.993	17.1293	248.662	22.5702	282.976	16.1053	164.951	0	100.137	0	31.2736
uc001onv.3	Q5H9R7	PPP6R3		80.1627	28.3952	75.8027	22.6569	44.2141	20.1413	59.4935	22.0159	13.5645	9.94398	2.83964	2.59538
uc001dex.4	Q8N6S4	ANKRD13C		80.1352	11.264	73.3544	9.26345	52.9639	11.1115	60.3949	11.7445	22.6508	5.87237	0.538715	0.936645
uc003jpi.4	Q96RF0	SNX18		80.0855	48.1948	43.5047	42.6373	40.7682	22.3414	12.3319	9.70056	1.78433	5.27397	17.1637	4.84192
uc003zao.1	Q7Z429	GRINA		80.0823	66.7437	78.5924	49.7415	53.392	62.1441	24.8939	41.166	5.2933	15.2828	0.629466	6.77283
uc001mtu.3	Q7L2H7	EIF3M		80.0753	124.697	105.271	94.2613	205.184	143.675	89.2197	158.188	10.3275	50.9392	10.6437	19.9995
uc002mrt.3	P14314	PRKCSH		80.0695	349.536	75.571	370.096	125.241	290.453	94.8038	181.489	34.7212	101.784	22.5823	40.1588
uc003flr.3	Q8WZ60	KLHL6		80.0079	120.815	39.8282	90.1869	31.1314	78.4211	231.167	152.688	152.776	98.4961	15.1397	23.2906
uc011mxe.2	P22304	IDS		79.9943	11.0799	57.094	17.8302	99.3299	14.6187	52.602	12.0644	30.8873	9.62732	23.7399	2.58683
uc003ykb.3	Q9Y5V0	ZNF706		79.919	41.8463	52.9929	36.585	139.183	45.1405	108.107	97.4195	42.4116	55.8134	12.8789	16.7985
uc001oit.3	Q96PK6	RBM14		79.7963	30.0706	38.3614	25.7246	70.9351	23.1994	86.7098	34.5413	33.2693	22.1663	8.3629	8.07151
uc002vxe.3	Q32MZ4	LRRFIP1		79.7753	81.1171	96.1673	63.1444	103.607	52.7507	29.476	31.4919	19.3861	23.273	7.39246	3.52304
uc002rwd.4	P52701	MSH6		79.7562	32.0832	50.737	36.3843	52.3689	35.4699	18.1579	13.2567	2.2275	6.23394	4.20878	3.22674
uc001osf.3	O15357	INPPL1		79.5474	14.1783	32.7016	17.7395	61.0007	11.8649	25.3005	5.99791	3.07034	3.03863	13.844	1.31778
uc001rci.3	Q9Y2W2	WBP11		79.5294	20.9814	36.5142	12.4345	103.739	16.1802	106.535	22.7461	52.9204	9.85537	0	3.55803
uc002zjy.3	P55345	PRMT2		79.4703	28.1384	104.448	15.2409	62.4177	16.134	34.2059	12.9517	14.0746	6.89822	8.80695	4.85961
uc004erv.3	Q14141	2012-09-06		79.4488	221.624	43.4446	186.396	45.9922	149.718	23.93	117.038	19.7197	82.7626	0.441814	13.1536
uc001nvh.3	Q13190	STX5		79.3662	35.1147	56.4149	21.5583	127.946	40.1907	55.0093	39.4519	23.8782	16.3962	0.372868	4.16969
uc001ctk.3	Q96K17	BTF3L4		79.3557	81.4211	63.351	50.4517	64.255	68.991	54.0375	88.1816	23.9163	36.5151	1.12039	15.004
uc001jov.1	Q9NR30	DDX21		79.3241	73.5066	285.712	62.2328	295.149	85.9704	70.3501	101.522	3.74513	22.4692	8.3629	7.94316
uc003elt.3	Q96FZ2	C3orf37		79.1756	138.189	51.774	135.599	106.511	88.1385	72.6096	123.287	30.6344	112.748	0	10.8388
uc002rgv.3	P61026	RAB10		79.1743	64.665	72.1043	53.8395	102.469	65.4237	98.2423	127.311	45.2895	64.9157	12.6447	16.0451
uc001geo.3	O95297	MPZL1		79.1613	37.7092	72.152	16.1086	71.7134	14.6469	42.5442	24.1131	9.5135	18.5359	12.6885	7.23613
uc010deb.1	Q92925	SMARCD2		79.1573	38.8456	85.0138	28.0942	54.1117	33.3955	32.3884	26.6949	13.2596	12.3218	0.923349	7.19367
uc021tgl.1	Q99611	SEPHS2		79.0988	16.2165	75.25	32.8257	63.4788	17.0199	71.3757	9.51241	32.2734	4.4732	19.9569	1.26127
uc001tmo.1	Q13610	PWP1		79.0987	49.7906	18.3127	39.9399	30.7776	40.4165	133.143	50.6034	51.6375	20.5315	1.33046	3.18957
uc002wdf.3	Q9NUD5	ZCCHC3		79.0597	19.1123	19.9477	26.1633	40.6264	11.9916	19.3264	4.87537	4.5441	5.24031	0	3.23081
uc002lvy.3	Q03252	LMNB2		79.0202	104.008	40.9503	141.55	119.337	92.2475	47.2052	36.1297	20.8924	14.1215	14.1304	6.78964
uc002tjc.3	Q8NDX1	PSD4		78.9289	32.2322	39.2768	27.9012	51.519	16.8031	61.3796	11.5836	19.7569	7.7049	12.408	1.80976
uc003uva.3	Q9Y3Q8	TSC22D4		78.7637	16.2168	97.4797	17.8856	72.9423	11.9792	32.8772	9.15845	24.5261	5.1681	6.66817	3.3043
uc002ezf.3	Q15393	SF3B3		78.6381	54.2	44.863	41.0935	68.1366	49.2739	92.3016	36.1409	27.3289	10.1692	16.568	4.02234
uc010ffj.3	Q13724	MOGS		78.5536	57.8937	134.174	59.1362	122.544	58.6036	50.0203	34.0306	16.7267	19.2125	13.2883	6.56919
uc001agd.3	Q9NP77	SSU72		78.5308	85.9344	79.2151	39.237	91.3227	76.1359	39.0244	78.4926	16.0791	29.3732	8.64595	6.41538
uc002kfq.3	Q5MNZ6	WDR45L		78.4427	20.611	123.063	13.7924	28.3575	15.9345	27.2551	13.2588	5.82576	7.80055	8.706	1.35877
uc003fgl.2	Q8NDX5	PHC3		78.352	14.4423	39.031	11.4066	119.49	14.6967	35.5264	27.1139	16.7062	12.1703	22.3831	3.99807
uc003bxf.4	P04049	RAF1		78.0657	22.3447	57.6136	29.0556	78.0441	20.123	45.5508	19.8627	16.4244	10.0409	2.39804	3.79038
uc003yjs.1	P11940	PABPC1		77.9207	15.7472	64.0096	18.5366	73.219	7.91731	75.4936	9.45448	28.8514	3.62814	9.87287	1.80831
uc001cjb.3	Q9BW60	ELOVL1		77.8781	69.444	40.4502	50.3101	90.81	64.0252	66.0569	49.2373	16.8629	13.811	5.48815	9.48925
uc002rvo.3	Q9ULT0	TTC7A		77.7835	31.625	164.84	56.1382	87.4674	38.8145	34.3711	12.3791	16.3169	5.46844	12.6917	2.02255
uc002dlq.3	Q9UJY4	GGA2		77.6516	47.1916	131.693	42.9551	32.6317	36.4728	20.3742	25.8507	8.21222	10.8604	0.705305	5.78726
uc001rhg.3	Q14571	ITPR2		77.4853	3.27622	116.332	1.61953	81.1879	2.17209	36.9321	2.55588	22.0667	1.12131	11.9327	0.245573
uc002sbo.3	P50991	CCT4		77.2833	128.026	50.4153	124.068	172.685	122.052	319.404	431.007	99.8787	204.189	22.7875	58.251
uc001njt.3	Q08945	SSRP1		77.2444	97.5995	74.7932	108.612	93.8314	98.6455	99.0747	68.9619	20.4229	26.7331	5.0428	4.34447
uc003tcv.1	Q8NBF6	AVL9		77.1656	9.75925	124.149	7.95812	73.6988	9.62657	54.643	10.521	10.0465	7.2388	5.17703	1.26346
uc001uda.3	O43583	DENR		77.1528	22.4929	38.3048	46.6698	35.4205	26.698	55.1048	29.6907	25.7057	11.8177	0.854603	6.38443
uc002qjw.4	Q9UPN7	PPP6R1		77.0569	52.7953	83.2688	68.6603	165.546	56.7457	118.793	58.3627	42.7183	29.8931	19.1103	8.23327
uc001aox.4	Q99497	PARK7		77.0266	402.336	140.945	302.559	123.173	411.143	62.9727	314.074	25.6298	154.531	6.78211	65.9479
uc002zdk.3	Q14684	RRP1B		76.9674	51.5002	191.464	48.9817	51.0284	61.2352	31.5104	31.3119	9.87847	11.6298	2.03618	2.18626
uc002vfy.3	P13010	XRCC5		76.7925	207.329	42.7386	169.774	83.2378	191.97	94.2331	156.948	14.5024	49.5655	12.8706	19.2826
uc003afj.3	Q10567	AP1B1		76.7436	39.5437	87.5406	30.3071	122.507	28.0841	99.1509	28.5121	49.2075	17.3853	0.939149	9.57521
uc003ezr.3	P61225	RAP2B		76.68	139.585	73.1253	148.485	82.3442	68.8167	33.9804	55.7913	22.9702	36.6991	11.9654	13.1742
uc001oaz.2	Q15637	SF1		76.6442	85.169	296.141	76.1367	219.602	92.6374	66.924	94.2231	33.7737	43.5074	7.11977	12.5133
uc003hmv.3	Q9UHY7	ENOPH1		76.6082	59.333	128.128	36.164	128.598	41.6903	92.465	54.0861	23.3369	18.8131	9.07602	2.38636
uc001scz.4	Q9NZ81	PRR13		76.5598	93.6416	88.5968	85.5916	100.54	117.912	252.56	364.265	163.174	271.016	45.4131	99.4923
uc002taz.2	Q8NC42	RNF149		76.5354	60.1971	94.63	60.7468	79.3485	65.4387	156.649	93.4062	87.8644	51.036	13.263	23.7668
uc002mek.3	Q03111	MLLT1		76.5026	37.414	296.38	45.3737	167.213	31.4559	48.6105	17.8055	13.854	6.83374	1.07086	3.41689
uc001ped.3	Q9H5J8	TAF1D		76.3862	24.4646	67.2631	34.5023	78.0206	25.378	146.638	73.9042	54.23	17.2578	33.486	5.81202
uc003awl.3	O95503	CBX6		76.3862	85.865	262.983	105.997	30.4519	71.0106	71.8987	54.3456	41.4739	40.3756	0	21.3734
uc003fok.2	P52434	POLR2H		76.1692	187.459	60.5278	158.837	137.217	146.807	100.887	98.8766	28.4006	45.7425	0.665231	13.0809
uc002syz.3	Q86WW8	COA5		76.0482	81.3308	48.7265	38.2661	55.9263	34.2584	28.3268	31.2759	3.01599	22.3148	11.9153	3.92011
uc002vqx.3	Q9Y376	CAB39		76.0113	25.403	91.7756	11.4865	67.5023	25.4328	72.6691	56.0346	30.4339	31.0328	5.13749	9.02378
uc001ten.1	P09960	LTA4H		75.8245	41.4921	58.5653	20.324	51.4469	24.7842	54.1777	22.9402	28.4006	10.5864	23.2439	2.93499
uc001hrz.4	Q7Z7F7	MRPL55		75.8245	88.3699	46.1603	113.692	67.1641	108.511	127.686	112.721	42.0604	73.1287	12.1537	11.2578
uc003vte.4	P58546	MTPN		75.7961	421.224	95.5077	335.32	148.989	417.486	186.274	350.155	94.4559	202.634	18.9105	53.1138
uc003sxu.3	Q13185	CBX3		75.758	290.243	45.5284	229.072	72.7594	203.583	87.4136	162.003	32.8849	54.6364	4.23647	16.6803
uc002hzs.3	B7Z3B7	ATP6V0A1		75.7041	31.1154	54.7566	14.4663	66.5016	20.812	156.38	65.3395	83.1732	40.7723	16.7258	11.5638
uc001exu.3	Q9UBF8	PI4KB		75.3971	20.9745	82.7726	19.0095	52.0118	11.7309	41.6252	16.1723	19.4541	11.1004	16.3368	3.11566
uc004byd.1	Q9BV86	METTL11A		75.3579	37.2681	91.1729	31.1091	97.8044	48.1005	71.8544	41.4934	23.8856	16.4224	6.00414	2.53006
uc001ptq.3	P48444	ARCN1		75.3253	54.08	74.6619	42.2843	110.761	65.7258	77.9168	99.0322	32.9587	41.4445	0.36136	11.8225
uc003wxg.1	Q9UIV1	CNOT7		75.3004	26.8733	50.8869	13.9631	129.458	22.7809	49.4874	40.5216	31.1552	14.3163	12.1388	1.77602
uc002dds.3	Q9NXR1	NDE1		75.2877	20.1395	29.259	17.7345	41.9447	32.2752	34.7404	10.1358	28.1493	6.65595	1.03611	5.34827
uc001cxe.3	Q9BWW4	SSBP3		75.271	23.4367	37.1309	30.023	62.329	24.5834	18.2213	16.4195	13.2674	12.2761	9.82794	1.70701
uc001jtg.3	P13674	P4HA1		75.2372	142.081	95.1857	92.0713	51.5089	54.1742	35.5854	78.0164	52.3231	92.9217	17.2463	17.4088
uc003oiz.3	P17096	HMGA1		75.2365	324.05	70.918	264.078	126.67	311.651	102.671	190.908	36.8628	75.266	23.1772	53.4656
uc003gmu.2	P51157	RAB28		75.1427	20.2883	55.5597	7.46548	99.2041	14.5943	50.0013	14.4403	12.1528	7.34572	13.614	1.23243
uc002dkn.3	Q01850	CDR2		75.0531	28.5398	142.42	45.1493	116.149	25.2343	51.767	25.7696	20.2861	13.3258	7.60264	6.73814
uc003pan.1	P25205	MCM3		74.9973	97.2344	40.7892	87.1663	121.059	126.434	32.3936	38.4127	4.131	8.28839	0.532185	2.77499
uc002lwj.3	P52888	THOP1		74.9172	47.9721	173.241	45.0594	69.4469	42.2169	55.362	22.0679	16.0209	7.24772	1.50103	2.29182
uc003gwl.3	Q6PML9	SLC30A9		74.8273	7.95876	45.6032	9.85904	78.3049	7.01186	70.6661	9.45219	40.9587	4.32834	0.796467	2.67652
uc002mza.3	Q9NZ01	TECR		74.7826	155.258	123.942	120.631	124.912	118.823	62.7	111.92	34.6878	39.6259	5.80934	7.01725
uc002cfi.2	Q9Y2Y1	POLR3K		74.7256	143.663	62.3165	128.263	93.2249	182.431	32.8233	135.425	9.87847	37.2867	7.63569	24.0626
uc002xty.3	P55060	CSE1L		74.4765	28.7136	166.34	20.5839	102.82	22.7251	68.8949	30.1664	21.879	8.41789	3.03542	2.77138
uc003jfq.3	Q969S3	ZNF622		74.4765	45.8758	41.7928	39.0515	63.0086	41.2659	111.227	39.4485	36.9208	17.0443	1.95134	5.31071
uc003zvb.3	Q99720	SIGMAR1		74.3217	201.453	36.8885	203.708	57.9506	197.616	36.7266	101.888	3.07034	21.6708	0.791085	16.2273
uc004ahr.2	Q8IY18	SMC5		74.2823	6.47434	74.1606	5.66785	147.28	5.22428	23.0319	6.87095	2.8882	2.50922	15.8753	1.89525
uc002qzj.3	O14713	ITGB1BP1		74.2823	19.271	105.959	11.1475	140.267	6.56112	89.7393	22.8738	34.6584	13.3983	1.65368	8.46015
uc002azi.4	P20674	COX5A		74.2719	384.614	106.647	288.798	41.9162	376.753	94.9062	350.477	36.5151	156.58	5.43589	26.8094
uc001qcb.3	O14681	EI24		74.2643	19.1574	121.101	12.8079	79.4138	25.1579	41.0089	12.002	19.1675	10.709	12.7681	1.34233
uc001gfg.3	O75663	TIPRL		74.1626	67.0246	57.0363	63.0036	64.9281	68.2902	102.589	119.018	32.6801	50.4128	8.82114	14.1699
uc003etf.4	P35606	COPB2		74.0359	42.051	54.3324	37.2855	109.379	41.7384	130.081	73.2062	28.8375	28.3171	4.95341	6.54274
uc002ztf.2	P46109	CRKL		73.9711	27.3556	78.3341	30.0938	79.4385	30.2258	39.5528	26.9822	22.7205	18.5804	4.5914	5.39779
uc011ddv.2	B7Z6F8	CLINT1		73.7778	54.5601	139.618	48.4269	171.204	60.6627	81.3121	72.8115	12.7456	30.1802	24.2728	6.54827
uc001bof.2	Q9Y6W5	WASF2		73.7127	31.0765	59.122	30.1499	57.6795	25.648	40.5317	23.0921	18.1764	9.79593	0.260179	1.95656
uc001bdw.1	Q5SSJ5	HP1BP3		73.6581	101.714	30.0502	94.8385	41.9162	70.7953	33.6486	37.1968	11.3602	18.056	0	4.37026
uc001ouj.3	Q9NYJ1	CHCHD8		73.6581	224.802	57.8999	264.67	124.674	208.968	155.301	146.969	53.0145	57.8811	5.01774	35.6139
uc003mks.3	Q9UQ53	MGAT4B		73.5916	23.337	48.7095	19.5948	107.04	25.916	58.7581	15.7041	28.9394	6.83271	8.24958	0.782434
uc002ueb.1	Q6ZMG9	CERS6		73.5599	33.6589	88.794	19.83	60.4883	24.6434	151.229	86.039	99.0613	88.5981	14.9863	13.1386
uc003bqg.3	Q9NVJ2	ARL8B		73.5475	109.106	78.9169	94.4212	117.935	85.243	84.6072	125.319	32.7502	70.7987	21.0956	20.4891
uc003hru.1	Q96I23	PIGY		73.5401	183.61	28.3343	310.063	72.7023	169.277	25.5517	70.7533	3.27699	34.6752	0	7.82807
uc003fhy.3	Q53EP0	FNDC3B		73.5162	16.6685	143.659	16.764	78.9306	20.5468	73.3117	29.1447	19.0432	10.8447	26.0555	3.83897
uc001fcn.2	Q9Y3Y2	CHTOP		73.4966	61.1522	67.2611	64.5449	120.87	78.6493	98.2212	67.3293	34.3797	24.1159	12.9405	11.8019
uc001eve.3	O43768	ENSA		73.4966	544.565	149.772	676.331	185.611	794.905	168.867	367.995	67.2646	218.801	24.2634	94.1456
uc001cbb.4	Q5D1E8	ZC3H12A		73.4142	8.12054	78.5382	25.9603	228.692	19.1954	226.781	26.0178	78.2427	24.1855	39.1561	6.34539
uc004cuj.3	P53701	HCCS		73.3202	42.0077	67.9718	32.3434	130.452	49.845	101.674	61.7436	26.5767	27.0616	8.59307	8.93357
uc001fph.3	Q8NCW5	APOA1BP		73.0443	185.166	14.0549	181.813	11.2851	194.167	7.54936	98.1243	2.84006	40.1413	0	11.5593
uc002pha.2	P54920	NAPA		72.9632	49.5068	53.4735	45.03	79.4927	67.4308	30.9571	35.8829	11.4317	15.369	9.94081	5.47784
uc003tct.2	Q9Y4Y9	LSM5		72.8575	200.618	17.4584	127.645	31.8927	156.35	14.4422	155.05	17.2873	59.4863	1.27262	30.441
uc002wfz.1	P14678	SNRPB		72.7543	352.546	104.014	331.787	99.0045	335.74	141.909	266.005	42.5138	89.0567	23.7034	19.2161
uc001nxn.3	O95197	RTN3		72.6786	31.141	111.526	28.65	118.854	35.9224	88.0223	41.8255	38.0689	31.5292	22.4197	8.89366
uc002jfp.1	B5BU22	PRKCA		72.5669	20.27	22.5227	7.2691	35.1093	16.6089	20.1316	9.57698	2.5245	5.34798	2.60179	2.08865
uc002cow.3	Q6Q0C0	TRAF7		72.1849	10.8913	86.9813	9.64182	78.9959	9.08643	53.1475	6.18357	22.7205	4.34761	0	1.01835
uc001bms.1	Q15418	RPS6KA1		72.1849	15.3097	87.1886	16.7145	187.333	13.9927	114.75	12.3277	72.7055	6.15304	11.7081	0.995762
uc002nsr.3	O94763	URI1		72.074	8.60949	85.3642	6.77015	94.6494	9.19945	60.3949	10.0721	16.1242	4.31223	0.18884	1.38428
uc002bff.2	Q6FIF0	ZFAND6		72.0528	15.1003	67.0371	9.78159	48.1788	9.37422	35.5401	18.1378	26.6529	8.71073	13.9596	3.55357
uc001qnu.3	P19438	TNFRSF1A		72.0375	29.7973	46.0659	20.2756	71.1372	32.196	113.614	38.3045	50.24	19.28	8.3077	6.55206
uc001rez.2	Q9Y3E0	GOLT1B		71.9701	31.1926	39.7552	41.9447	138.243	27.399	86.8176	81.1557	40.4709	43.9663	9.14692	8.72476
uc002axy.1	Q96S82	UBL7		71.8724	41.1612	26.9571	29.3493	74.8922	37.5512	13.1771	24.3272	0	16.0158	0	5.48495
uc003tih.3	Q9UEE5	STK17A		71.8005	57.7502	54.7307	52.3456	83.1535	43.0903	84.6323	99.5256	47.8326	56.9838	14.6351	17.2233
uc001tfo.3	Q00325	SLC25A3		71.7304	271.467	31.595	251.448	53.1613	252.152	47.9166	272.442	24.4104	138.035	26.6092	36.1572
uc003srk.3	Q86VQ1	GLCCI1		71.6632	26.6747	68.0577	15.1159	60.8591	15.3857	15.4223	17.4237	8.11446	7.81319	4.07691	3.34923
uc003aku.3	Q9Y295	DRG1		71.612	64.9767	35.403	72.6406	84.6384	84.8175	98.3704	107.101	60.2437	36.1509	3.99139	14.1707
uc002nkk.3	O14579	COPE		71.612	392.922	188.799	399.979	51.0518	432.758	30.1974	294.538	0	135.072	0	32.0518
uc002bjn.3	Q9H0C5	BTBD1		71.5415	20.9495	38.0143	36.1687	67.266	21.1206	45.8168	21.8556	20.1462	6.7471	1.1535	4.32584
uc003mmg.4	P26572	MGAT1		71.5252	202.785	78.2053	215.637	73.1823	203.166	36.6029	69.7002	29.376	46.7325	7.80538	11.3841
uc003xjo.1	Q9H9V4	RNF122		71.1845	124.209	29.5426	83.5034	76.3571	60.1712	60.6953	74.7501	48.0408	46.2194	15.1448	13.5382
uc003xvl.3	Q9NVT9	ARMC1		71.1065	30.1987	57.5255	23.5974	72.1363	33.6691	47.6054	34.1146	4.455	10.0474	5.50968	9.11241
uc001riv.3	Q96RQ1	ERGIC2		71.0736	31.5523	24.9337	19.7791	56.8499	22.4109	157.572	28.4117	75.1655	20.8555	1.32046	3.72013
uc003bam.2	Q6ICB0	PPPDE2		70.955	48.232	54.524	76.9113	93.6976	50.1809	111.924	144.303	47.4212	83.069	45.9192	21.8659
uc003qsr.3	P17987	TCP1		70.9416	57.9928	89.9217	74.8684	132.06	96.9709	448.721	332.462	156.143	119.996	26.9036	36.1758
uc002lgs.2	O43776	NARS		70.8582	94.6532	68.2671	73.4149	56.9206	115.114	185.688	197.733	77.728	85.3743	1.79729	16.8579
uc002dbg.1	Q6PKC3	TXNDC11		70.688	254.876	60.1213	233.992	30.9431	258.114	36.0421	225.242	7.32919	99.9355	7.55359	44.1699
uc003xks.3	Q13541	EIF4EBP1		70.6311	69.7614	187.267	49.9935	200.968	58.9616	118.308	183.73	37.3487	65.098	0	11.8396
uc002vse.1	O43924	PDE6D		70.4662	65.9718	31.211	32.2564	48.1499	33.7056	29.3922	30.7319	21.2058	15.3313	0	13.2104
uc002aom.3	O76031	CLPX		70.4185	13.0642	40.4718	11.7625	172.412	11.576	55.362	18.4902	9.46687	10.8164	0	3.94169
uc002jzz.1	Q9HBR0	SLC38A10		70.3516	46.971	88.608	58.4878	59.2845	39.5769	34.1432	22.0435	10.9058	9.53733	2.0294	3.50301
uc002onj.4	Q8IV08	PLD3		70.2097	72.3321	68.1881	74.6813	76.4418	73.8287	23.46	48.7016	11.6702	27.3973	6.57756	5.84608
uc003bao.1	P12956	XRCC6		70.2	187.514	27.3957	161.274	65.1676	166.901	187.99	182.109	89.6019	76.4597	6.59609	22.4687
uc002yqc.3	P57076	C21orf59		70.1602	114.809	58.0877	98.4743	53.7976	128.381	61.5531	82.489	19.6081	38.432	15.3969	11.8155
uc003vvy.1	Q7Z695	ADCK2		70.0918	22.1692	104.241	30.2233	81.3286	19.3888	23.2807	17.5402	10.7891	12.9313	1.6352	6.78819
uc001qvf.3	P20645	M6PR		69.9975	148.554	43.9446	136.012	69.3522	133.985	131.99	147.253	60.3125	95.1914	23.2033	48.6313
uc001get.3	O95563	BRP44		69.936	105.23	43.4999	65.0303	55.2251	97.8241	63.9286	70.0138	35.6518	40.9324	14.6351	14.2148
uc002myo.3	O00148	DDX39A		69.9128	89.4845	95.0936	135.32	116.677	115.666	110.042	100.125	28.882	28.7769	0.496104	12.3651
uc003bia.3	Q8TCT0	CERK		69.8719	37.8261	233.819	50.9396	166.64	47.4353	22.5775	14.8647	16.9873	7.81765	0	2.93972
uc003cvv.3	Q2TAL8	QRICH1		69.7921	19.3998	69.2204	20.4448	99.758	20.536	45.0459	22.0843	9.41456	13.3593	4.85141	2.43709
uc002hhj.4	E1P660	ZNF207		69.7857	83.1548	120.056	68.4339	144.662	78.4787	152.406	105.488	24.3978	43.4813	7.85776	10.1775
uc003ldx.3	P43243	MATR3		69.5058	108.102	53.1061	78.2352	50.4512	72.5123	59.862	73.9319	22.7205	24.7486	4.13226	8.17216
uc002lzc.1	O43293	DAPK3		69.4789	43.0302	40.3527	48.784	120.055	52.7852	53.3274	26.9209	30.2134	15.0748	0	2.01715
uc003nem.3	O75496	GMNN		69.4086	51.7793	68.3135	21.9781	49.3724	43.4181	43.8443	26.1167	6.55399	9.75283	0.562888	1.86138
uc003dix.4	P18085	ARF4		69.3896	128.585	95.7724	89.0001	201.057	169.069	150.467	262.417	37.2146	109.83	10.2614	31.2143
uc003fqz.3	P35249	RFC4		69.3641	34.421	100.612	28.5343	74.3907	40.1341	63.9156	23.3608	13.7546	8.43428	1.83759	2.09264
uc003azc.3	O43808	SLC25A17		69.3614	23.2759	39.692	20.93	62.8743	24.2086	84.5528	56.8615	17.0404	16.7388	2.92702	10.7186
uc003dvn.3	Q969Y0	FAM55C		69.2325	38.1817	45.8622	33.706	49.7041	34.2788	42.3143	32.5895	25.8187	19.0127	10.7354	2.96362
uc002env.3	A5YKK6	CNOT1		68.9235	13.5229	50.702	9.13846	58.1588	12.0765	83.4809	21.3202	20.937	7.72751	16.1835	2.02797
uc003zax.3	O43292	GPAA1		68.9024	99.7578	39.0608	96.6709	109.801	93.5486	63.6595	44.9157	3.07034	20.6494	0	7.81584
uc002toh.1	P19447	ERCC3		68.7476	12.8463	34.6218	13.6587	52.2679	11.3909	36.8727	12.115	2.39163	5.564	8.01078	2.86718
uc003anu.4	P33992	MCM5		68.7476	81.8794	48.6194	113.636	144.925	97.0295	56.5805	42.8299	0	7.21612	0	1.91239
uc001mwi.2	Q96DX7	TRIM44		68.6359	52.774	81.0571	80.3502	127.507	50.0955	43.5314	33.1763	17.3354	10.5472	1.1404	4.92554
uc004bkm.1	Q9UKT8	FBXW2		68.6031	12.0963	52.7565	23.6888	64.4864	4.71592	31.72	12.5306	7.63714	6.16318	9.83871	2.61801
uc003ekh.3	Q9Y265	RUVBL1		68.5823	72.762	49.5533	62.1829	102	73.6416	120.79	62.8635	20.7543	23.3839	12.3835	4.78578
uc002kat.4	Q8TAT6	NPLOC4		68.4643	37.0846	89.537	34.5176	106.651	36.0308	98.5565	85.4329	66.7882	58.7299	36.3465	10.7719
uc003iiq.4	Q9Y3S2	ZNF330		68.4365	34.6596	56.9926	19.2806	85.2767	21.9368	80.071	42.1258	29.3002	14.2889	7.68176	2.43411
uc003dep.2	Q8WVI0	C3orf78		68.4083	166.599	114.89	151.772	135.867	209.733	92.5789	143.865	23.9163	49.2992	13.0945	8.83627
uc009vkb.1	Q9NWT8	AURKAIP1		68.3845	258.808	34.1596	295.235	110.467	282.411	62.0961	176.647	10.4002	82.8786	19.7883	20.9142
uc003btt.4	Q8N5M9	JAGN1		68.3712	60.8248	64.9641	22.5404	56.8375	45.2634	41.4388	48.2282	24.0472	26.5966	0.854603	3.71853
uc002uwe.2	P49759	CLK1		68.3677	7.86058	97.1898	11.5841	102.875	26.2336	234.572	89.5954	116.741	31.8774	12.9371	7.89127
uc003fyi.2	Q96QD9	FYTTD1		68.3569	102.025	93.6529	71.6335	66.6848	71.4174	17.2949	66.0174	17.5567	44.324	0	13.4716
uc001bwp.2	P54819	AK2		68.3334	36.812	61.2192	28.9629	70.702	44.7324	58.9396	47.3751	30.1115	21.3301	5.64244	4.47805
uc003bxv.1	Q8TEM1	NUP210		68.3334	93.6586	346.524	77.0162	110.132	61.7164	22.5571	36.3029	2.73741	16.6301	0	7.88739
uc003fms.3	Q92997	DVL3		68.26	15.708	144.081	25.102	68.8313	22.2553	57.3965	26.8827	16.9195	16.2742	13.2857	4.81937
uc003lyg.3	O95391	SLU7		68.1931	24.3155	24.3251	20.1458	45.8686	20.9672	52.2123	29.8199	24.1863	13.6194	6.42055	4.25748
uc002ebf.3	P35637	FUS		68.099	297.453	141.702	289.419	78.7829	302.698	48.9996	225.754	12.8607	73.5539	12.1499	24.9723
uc002fkm.3	Q01650	SLC7A5		68.0314	39.8357	72.7786	32.2662	94.0427	26.3789	362.369	302.372	94.6687	128.223	26.0179	25.0228
uc003ldh.3	P35221	CTNNA1		68.0314	95.8229	30.7152	63.2716	90.5161	59.0809	62.2822	48.7819	21.3005	25.4353	1.21959	7.44667
uc002kys.2	P17028	ZNF24		67.9159	40.8694	58.3296	33.1983	47.3247	31.3249	31.1715	39.5898	10.9938	15.8181	0.314733	8.15118
uc003tsa.3	Q9Y6H1	CHCHD2		67.8988	1968.18	55.5507	2326.73	112.851	2116.64	90.9651	1566.42	51.8925	738.292	36.8587	224.383
uc002lht.3	Q9BY50	SEC11C		67.843	959.402	22.9386	879.856	33.6574	978.955	46.6206	1307.37	29.8954	534.206	1.02702	109.788
uc003apr.3	O15371	EIF3D		67.7059	150.62	26.8952	157.218	36.2492	118.542	107.613	117.781	31.671	37.5454	19.5134	13.337
uc003vsy.3	E0CX11	C7orf73		67.6336	128	81.6636	111.409	86.7283	168.882	72.1383	283.814	52.5937	162.062	33.0644	53.2185
uc001ohk.4	O95070	YIF1A		67.5199	53.9407	72.0078	56.7534	79.3679	42.5274	54.7536	47.4384	37.4513	14.9579	6.11135	5.91383
uc001lke.3	P46013	MKI67		67.4255	17.6971	41.9432	13.5023	59.6086	13.653	41.5021	9.01286	6.40834	1.23253	0	0.766956
uc002raj.3	P37235	HPCAL1		67.3726	95.9921	86.785	67.1482	109.541	82.1619	67.9643	44.8023	30.5969	35.9774	6.08819	3.42577
uc002seb.3	Q13901	C1D		67.253	28.9144	115.992	39.9239	60.1056	31.3328	26.9151	46.7527	8.64366	23.2551	18.4529	13.6364
uc002icj.3	P61353	RPL27		67.253	1841.52	119.683	1768.36	95.6782	1612.68	44.6397	1538.6	2.46962	643.1	68.7212	187.614
uc004bpa.4	Q9BPX5	ARPC5L		67.1672	213.252	140.949	238.713	77.8284	210.28	43.04	292.542	5.2231	114.342	0.672877	25.1431
uc003mzg.3	Q9NWT1	PAK1IP1		67.1363	20.3529	39.1669	13.1947	116.378	36.7868	67.9442	26.5573	42.6009	8.87218	0	3.57802
uc001bvb.1	Q13547	HDAC1		67.1363	88.3082	19.1242	77.9494	47.6091	61.6473	20.7607	40.5413	28.4006	25.9685	0	11.8455
uc001gqf.3	E9PEH2	SMG7		67.1042	9.30796	163.706	9.52804	106.107	10.4681	47.8828	12.1098	15.3884	5.91144	0.233228	1.35755
uc002txx.1	Q9Y689	ARL5A		67.0774	17.6971	93.4019	20.6706	45.282	7.74675	21.9618	20.3931	12.4642	6.53372	8.99209	4.23576
uc009zmd.3	Q9BSB4	C12orf44		67.0571	56.853	69.1948	52.697	92.871	52.1249	60.3949	56.8963	16.3885	27.8811	0.767742	8.92383
uc003eez.3	Q96A26	FAM162A		67.0478	258.544	13.6549	161.653	14.8815	140.578	21.2378	64.5601	11.2354	26.9316	0	20.1863
uc001maf.1	P02042	HBD		66.9848	113.092	33.0251	78.432	44.5618	82.2821	40.8827	35.9915	5.24319	17.6943	0	5.81439
uc002eaw.4	O14874	BCKDK		66.9584	27.9738	31.6441	44.0013	38.4477	17.7754	30.4832	14.3913	10.751	11.4704	0.923349	2.03331
uc001ler.2	Q9BTE3	MCMBP		66.902	33.5181	103.206	24.9194	100.354	27.9787	19.0507	21.4891	6.86189	9.1919	7.26843	3.64359
uc001bkk.3	Q8N5G2	TMEM57		66.8849	16.4198	141.915	15.1534	102.845	17.488	75.5679	35.195	46.4483	22.7319	4.90239	9.92308
uc001vrn.3	Q9NXR5	ANKRD10		66.8379	52.296	28.2413	40.7376	56.8436	53.7429	46.5264	32.686	34.5015	11.4323	13.009	4.54592
uc010zwg.2	Q13247	SRSF6		66.8379	176.606	52.6827	133.221	61.3752	100.082	79.1137	83.7587	17.9372	37.0251	10.2702	7.19015
uc010dli.3	Q96ND0	FAM210A		66.8052	14.1823	31.7267	21.9674	69.9523	14.8997	33.7136	17.7198	5.44669	8.05494	2.80673	9.58973
uc003ial.3	Q96CG3	TIFA		66.7363	41.2609	73.6965	31.4886	71.6325	26.4813	110.51	78.9276	28.602	9.22763	21.3818	0.951016
uc003wff.2	P13667	PDIA4		66.7363	368.005	35.1	436.054	100.045	501.218	62.1082	377.304	13.2939	98.4123	10.3795	18.9795
uc021yiu.1	P43250	GRK6		66.7193	79.2306	62.9359	71.4748	88.3184	68.5783	27.384	32.0581	1.41121	17.5958	5.45407	8.47163
uc004dfb.3	Q93008	USP9X		66.6872	8.3238	81.4477	6.03325	65.3256	5.44355	38.7708	6.67228	13.0804	3.74157	2.58538	1.33598
uc002fzs.3	Q9H6Y7	RNF167		66.6469	55.7921	46.6952	50.4755	91.7857	46.9856	80.1239	37.8904	42.9165	30.4524	8.32573	7.40101
uc002rtt.3	O75688	PPM1B		66.504	19.7667	100.238	25.1126	86.5456	10.1166	29.2824	18.3829	12.7108	6.31563	0.409373	1.17976
uc003cva.4	O43772	SLC25A20		66.502	75.2994	34.1214	56.7128	65.7826	82.9238	60.3949	67.3352	15.9843	22.4694	12.0611	13.8427
uc002ubu.2	O00487	PSMD14		66.4707	122.355	84.6533	129.84	93.8016	120.601	282.23	401.055	101.708	165.163	8.88112	26.9461
uc003hje.4	Q9NVU7	SDAD1		66.4367	8.08108	51.4872	5.65824	180.183	8.6977	97.4438	11.3881	24.8207	2.478	8.3629	1.33369
uc001wtd.3	P60900	PSMA6		66.4039	106.141	99.3283	107.071	50.2701	112.699	248.168	324.827	66.096	170.097	11.1759	43.747
uc003qux.3	Q8WV19	SFT2D1		66.4039	86.2933	60.7809	110.416	92.3328	64.5538	30.1974	37.3213	30.9825	29.8829	0	4.27748
uc001dwu.2	P49591	SARS		66.3652	64.6734	57.0011	69.5457	39.1069	53.2827	71.1583	94.9729	15.7469	43.9253	7.53489	9.44076
uc010xkp.1	P58317	ZNF121		66.3029	9.45865	71.6582	20.8732	72.4777	5.77737	44.5152	10.5124	16.159	4.07108	0.504658	2.34761
uc004ear.3	P62701	RPS4X		66.2411	559.389	49.5383	465.084	102.271	359.098	74.8645	440.402	17.7504	165.592	9.14692	50.2514
uc003xkw.3	O15116	LSM1		66.2324	30.645	92.0076	11.3223	66.885	27.0168	62.4571	51.2076	16.6247	29.7463	10.2802	1.31387
uc003kjr.3	Q7Z3D4	LYSMD3		66.1927	7.28575	65.8302	6.01857	139.539	10.9171	121.198	24.5518	33.0061	13.2125	0	5.66314
uc003idv.4	P08758	ANXA5		66.1435	219.392	46.8793	185.118	97.8044	252.918	132.869	166.808	43.3755	70.6178	22.3518	23.976
uc002apv.3	P36578	RPL4		66.1034	622.238	51.4983	659.579	78.1278	482.455	97.561	606.726	15.7296	224.814	69.3478	81.993
uc001kbt.1	P50995	ANXA11		66.0757	164.618	46.7959	135.643	124.705	148.559	107.594	116.928	60.6198	89.8634	10.3306	24.0799
uc003gbm.4	O14976	GAK		66.0702	20.5282	43.2126	22.0259	73.1548	15.7447	21.5479	13.4756	11.9882	7.10196	3.2359	2.17202
uc004cmh.1	P68371	TUBB4B		65.9109	190.123	62.7538	196.703	190.642	158.599	150.108	136.69	184.19	88.1119	51.7201	55.1251
uc003hnh.3	O94979	SEC31A		65.8831	33.7449	38.117	23.4434	121.629	35.7167	64.7567	32.9517	20.196	14.4872	3.57746	3.59682
uc003ecn.3	Q9NPL8	TIMMDC1		65.8563	41.9143	58.8138	67.3297	52.2069	33.3155	79.5857	33.6153	29.7277	20.1489	13.6776	9.63149
uc004edh.3	O43736	ITM2A		65.7896	118.526	37.0705	100.128	64.9648	103.15	39.9645	62.8381	9.10168	20.1066	0	4.36647
uc002iss.3	O95232	LUC7L3		65.5949	33.0364	78.5417	30.5298	88.8119	47.6444	66.4701	47.8319	20.1661	21.0051	2.77114	6.71996
uc003aeb.3	Q8IWD4	CCDC117		65.5432	29.6008	96.3467	34.0782	79.6972	30.5331	38.5572	43.0466	7.06004	25.1848	10.2528	4.88417
uc001dxn.3	P28066	PSMA5		65.5432	110.352	88.7868	110.846	153.019	129.195	372.606	307.472	104.938	159.357	45.1455	28.5838
uc001zyt.4	Q96QT4	TRPM7		65.5174	2.05739	51.3138	1.44914	65.6298	1.63319	67.034	3.60406	29.4077	2.27327	0.41518	0.763524
uc003kxa.2	P10914	IRF1		65.369	52.5986	27.7581	27.2522	80.0569	24.4877	61.6854	27.2611	39.8094	19.5345	21.5148	9.94646
uc003gjo.3	Q96HT8	MRFAP1L1		65.3102	102.538	49.156	138.12	68.1621	76.6092	45.4169	23.9687	34.5351	16.9069	7.96148	9.01796
uc003jvm.3	P14635	CCNB1		65.2966	52.5119	129.663	51.8502	106.187	40.7687	40.184	45.9113	5.8143	6.19967	0.460947	4.09467
uc003axx.3	Q9NQG6	SMCR7L		65.2689	16.2478	60.7142	15.7324	94.3066	17.4429	50.7123	17.1068	12.066	4.41016	7.39086	2.56719
uc004fjk.2	P98171	ARHGAP4		65.1917	39.3363	64.6145	45.0001	73.937	27.6168	42.6929	19.6496	5.87599	10.3202	0	1.95822
uc002dkk.3	Q9NVU0	POLR3E		65.135	16.0066	171.659	13.1007	67.567	15.7121	41.9302	14.6584	26.049	9.61827	14.169	5.45201
uc001jkc.4	Q9NZ45	CISD1		65.0647	125.475	19.5967	78.7708	20.152	83.0807	100.946	152.469	25.1548	72.4825	7.94476	24.0626
uc001efi.3	O75534	CSDE1		65.027	75.8286	79.7669	51.6205	84.5304	49.0774	69.8822	42.0191	21.5453	23.1329	21.6442	5.38275
uc001bzz.3	Q3KQU3	MAP7D1		64.9458	42.8141	74.5817	35.383	147.175	34.4141	53.1586	19.2546	15.7054	18.2664	39.3866	4.38183
uc001sxd.4	Q96GX2	ATXN7L3B		64.8893	65.1107	47.4059	25.7444	73.0407	61.2401	45.076	65.9602	22.5218	42.2616	3.07209	22.7768
uc003mbw.4	Q969X5	ERGIC1		64.7814	217.202	57.9234	230.918	63.081	167.853	46.1479	328.432	22.1379	217.955	4.80331	40.6157
uc002xsk.3	Q96S44	TP53RK		64.7399	50.9283	50.3294	32.7385	67.3059	32.9211	38.7285	26.5865	18.8488	13.7338	3.15015	4.84631
uc001iil.4	P50395	GDI2		64.6723	113.894	98.0464	88.1118	115.954	103.313	105.224	126.526	31.2309	45.288	34.4	11.6468
uc004erb.3	O00264	PGRMC1		64.6345	85.6417	43.7994	80.8183	81.986	70.1716	19.0992	25.9276	8.73865	15.0954	7.00482	10.5712
uc002bnr.4	P54098	POLG		64.61	12.963	27.2188	10.4631	81.9216	7.95026	51.6712	7.17788	36.1845	4.58197	2.81861	0.566672
uc010snd.2	F8VU62	DAZAP2		64.567	163.317	104.538	137.602	126.271	132.052	87.8174	159.663	50.3535	102.114	26.264	15.2224
uc002tnl.3	Q15631	TSN		64.4509	87.3124	31.2436	73.1137	44.471	73.3698	45.2962	72.6324	9.14596	34.7762	5.95325	7.93622
uc003der.2	Q86U86	PBRM1		64.4508	7.5425	27.983	9.00606	103.447	9.99888	5.03291	8.13975	0	2.90622	0	1.4976
uc002fhk.2	Q3SXM5	HSDL1		64.4508	27.0278	40.3547	24.9149	92.6116	26.9614	21.6634	14.9769	8.02626	12.4825	0	3.77679
uc002oja.2	O43707	ACTN4		64.4508	64.2231	98.2078	66.4482	123.196	64.286	38.2501	55.0511	23.6672	23.385	0.487836	7.32022
uc001fwq.3	Q9NQ25	SLAMF7		64.4508	504.172	40.7759	355.784	0	361.303	641.695	907.063	468.61	628.48	43.9052	191.317
uc001sna.3	P42226	STAT6		64.3104	22.1341	61.064	27.0512	40.9362	14.6445	18.9474	9.14355	21.5325	10.2747	0.191308	0.621545
uc002mba.3	Q1ZZB8	DPP9		64.2843	18.9004	147.707	15.467	74.7968	25.4526	37.4542	12.291	16.2918	7.93266	13.8409	2.42643
uc001ual.1	Q969K3	RNF34		64.264	14.9886	62.5148	7.5173	42.1966	15.7467	35.7118	10.9121	14.8177	3.86126	18.8347	1.15196
uc002vlr.3	Q96IJ6	GMPPA		64.2247	21.1091	16.1684	11.9111	15.4428	20.6566	20.3435	22.3011	1.19581	6.48128	20.3351	0.60303
uc001iao.3	Q9BSY9	PPPDE1		64.2076	40.4657	82.0376	21.3142	126.479	19.7103	46.9485	36.9194	6.43033	17.3127	4.19723	2.20529
uc010pok.2	Q9BZQ6	EDEM3		64.2039	47.5741	156.676	44.5596	153.063	55.0543	54.1472	24.4558	20.4571	10.7187	8.29882	3.84969
uc004czh.4	A5YVE9	PDHA1		64.1565	64.0832	74.3509	68.7803	125.219	64.4989	74.8731	56.4498	14.7839	22.6145	3.20769	7.32892
uc001hio.1	Q9Y6M5	SLC30A1		64.0064	94.1725	33.5491	93.183	91.8376	74.3944	32.0718	48.4588	28.9882	44.4564	11.7081	19.5263
uc002mcg.3	A0AV56	SAFB		63.9512	56.8422	56.9354	55.3905	66.9234	65.5873	53.3722	44.1169	11.8886	14.484	0	5.6988
uc002jdz.2	O75460	ERN1		63.8805	66.1868	31.5772	59.0888	70.9065	62.9474	155.53	120.666	70.3732	51.7079	42.9986	15.648
uc002rpa.1	Q8NCA5	FAM98A		63.8702	33.9099	41.0687	51.2161	82.3509	59.7618	31.8297	44.4423	12.2813	17.2302	26.1058	4.62754
uc009ytl.3	O94868	FCHSD2		63.7704	16.2046	49.0575	28.0367	68.4256	13.3573	43.9981	13.3456	22.1036	6.4419	0	2.92438
uc001sfj.4	P45973	CBX5		63.7347	137.495	31.0451	111.028	47.0214	102.449	21.6415	55.2482	3.78675	14.8177	5.3662	2.54523
uc004byl.3	O14656	TOR1A		63.6138	38.1452	69.5548	39.0305	38.1056	31.7747	50.9827	25.7193	23.6057	16.05	0	5.86576
uc010czs.3	P17480	UBTF		63.5799	49.4104	61.7949	65.5544	63.6694	58.2457	13.2624	13.5322	4.6055	6.93302	6.52645	4.00646
uc003gdi.1	Q14493	SLBP		63.5168	156.524	34.5218	193.232	75.5613	204.439	105.035	251.695	20.7448	81.8441	7.12665	22.9259
uc002yrd.3	P48551	IFNAR2		63.4713	25.4415	46.68	14.3538	53.853	15.6839	32.3085	16.7091	9.323	10.0605	7.8291	1.70285
uc004bjd.4	Q5VZI3	C9orf91		63.4654	20.4805	48.3794	22.7284	54.8726	20.5284	53.4688	18.1537	16.6756	8.61964	3.75947	1.3667
uc002ioh.3	P05496	ATP5G1		63.4593	202.26	58.1618	195.336	203.132	164.047	72.4738	173.819	29.7114	113.879	0	18.9899
uc003avy.4	Q59F66	DDX17		63.4079	175.471	31.5583	127.847	33.9649	151.565	37.5269	145.581	7.72055	49.9438	3.97847	11.8147
uc002sei.1	P63098	PPP3R1		63.3547	73.6821	46.6619	31.2889	97.8812	55.3236	64.7088	89.7666	27.5312	41.9353	11.6483	14.8638
uc004dtk.1	Q9UNF1	MAGED2		63.3201	69.1254	20.0566	64.0438	57.0196	67.7728	29.2438	35.2083	14.3498	19.7868	0	6.46517
uc002xqs.3	Q9H4Z3	PCIF1		63.2914	9.51214	64.5727	7.21491	46.9318	7.47359	22.8158	4.94244	6.85221	2.257	2.41595	0.0553835
uc002ixq.1	Q00610	CLTC		63.2896	103.508	73.5961	81.9317	138.014	87.8655	142.282	144.553	36.3323	56.1573	12.9211	11.7966
uc003aoe.3	Q9BWW8	APOL6		63.2128	70.7647	63.023	59.9849	56.6169	73.0085	108.097	103.099	41.205	54.7628	8.533	12.3781
uc002lro.3	P30049	ATP5D		63.1871	680.003	99.382	761.65	254.469	656.589	139.737	340.408	37.8675	145.483	18.9395	61.5483
uc002lyp.1	O96018	APBA3		63.1157	12.5891	58.4589	16.3736	75.8717	6.46918	36.5099	7.79853	20.5383	6.18334	17.8598	4.13545
uc003uqs.3	Q53GI3	ZNF394		62.983	17.9519	56.8342	14.5604	70.7949	16.6096	72.7739	20.8604	43.7475	14.3604	4.36325	3.61317
uc003epa.4	Q9GZZ9	UBA5		62.9478	44.9493	98.6577	58.1426	98.4546	46.3862	32.5585	61.7382	16.83	24.33	1.68635	1.88062
uc001zkw.3	Q96LC9	BMF		62.8967	66.3898	79.1444	55.3506	50.9031	32.9998	17.733	11.6647	12.0854	10.2529	0.249108	3.38139
uc003yky.3	O14977	AZIN1		62.8648	10.7897	60.3175	10.0783	50.9345	23.0565	294.577	74.8875	100.641	15.7828	27.2075	4.08825
uc002svr.3	O75204	TMEM127		62.8374	43.6874	75.4502	52.6296	69.1381	42.5556	59.2013	40.3195	31.4315	29.9872	21.7502	6.70434
uc001byb.3	Q49AP7	C1orf212		62.8211	140.03	64.1059	172.734	66.1542	84.4355	28.7396	72.778	14.1024	53.1234	0	22.9529
uc003zhc.3	P51531	SMARCA2		62.7321	25.0672	53.7423	21.588	49.6545	19.6993	76.0975	23.0469	22.7205	10.5461	19.3183	3.81518
uc003dan.1	Q12893	TMEM115		62.568	39.261	56.4572	43.7488	38.2933	34.6576	29.3153	20.3797	24.2522	16.9058	10.9188	12.8178
uc004fnf.3	O15247	CLIC2		62.5603	28.799	33.0418	23.9359	63.1967	35.5413	587.28	315.142	296.275	209.163	40.5099	31.9096
uc002mwm.3	Q96RE7	NACC1		62.544	18.7829	32.1036	10.1572	52.0852	22.3849	20.7272	21.0218	13.4441	13.7069	0	4.51164
uc002vhk.3	Q13685	AAMP		62.4048	104.519	198.986	116.736	28.2128	147.988	74.7746	80.4958	41.9247	47.4796	0	13.4679
uc010iwm.1	Q7Z3B0	C5orf43		62.388	42.5836	38.8131	57.9423	79.8152	71.5396	65.3453	60.9341	35.9165	22.3148	10.5564	12.0217
uc003eug.1	P54709	ATP1B3		62.3639	155.583	55.7917	112.92	93.5053	122.805	61.0851	118.558	12.334	46.7137	0	16.048
uc002hby.3	Q7KZ85	SUPT6H		62.3261	16.5067	87.0568	16.8103	84.3284	28.9318	188.485	44.457	52.4319	22.3038	0	5.14206
uc002rkl.3	O15355	PPM1G		62.2713	85.4104	87.2513	101.066	109.035	108.585	67.9807	69.7118	13.7201	22.9975	3.67645	4.5333
uc003azu.3	P46060	RANGAP1		62.2619	43.9665	82.4691	52.8631	98.3722	48.4563	221.524	143.947	109.316	85.5723	14.3589	26.8628
uc003jvh.3	Q8TAD4	SLC30A5		62.2188	4.63904	87.2972	8.29031	120.546	13.3633	38.0409	11.6478	19.9173	7.2207	4.56158	1.40171
uc003efe.2	P52294	KPNA1		62.1654	29.3007	115.711	26.5332	112.851	30.238	57.8249	39.5034	30.2134	20.7381	6.53908	8.07827
uc003eoh.3	P09001	MRPL3		62.1372	74.104	68.6473	28.1291	140.63	51.3549	71.8544	73.1552	16.8947	31.9303	29.4203	11.7528
uc001tcm.3	Q9NZJ9	NUDT4		62.0278	62.9446	111.459	39.0744	82.305	51.4285	134.715	130.707	65.2004	63.9276	16.1389	9.28868
uc002wsx.1	Q9UKK6	NXT1		62.0145	0	69.0167	0	68.6415	0	30.1974	0	9.95485	0	5.2807	0
uc001oho.1	Q9HCU9	BRMS1		61.9663	33.7037	83.1869	34.0118	64.4864	41.4133	80.1156	27.7041	32.4578	21.8867	21.9028	8.99587
uc003kyj.3	P34932	HSPA4		61.8606	54.416	77.7827	60.8682	82.0373	53.5619	333.885	308.153	110.782	128.737	27.1943	24.7438
uc010iai.3	P0C2W1	FBXO45		61.8468	12.7902	119.538	9.34444	81.2187	18.3711	44.3811	17.346	23.2369	11.2281	2.21744	4.83298
uc001lix.4	P10746	UROS		61.7048	25.5539	69.4095	31.2547	32.6675	36.3899	45.1826	25.3856	6.40615	5.13135	10.5637	4.26015
uc001sws.3	Q96HH6	TMEM19		61.655	48.838	62.0111	26.6974	59.3242	35.0844	17.9944	17.8793	5.64122	11.5852	0.200481	3.01396
uc002tux.1	P14868	DARS		61.6486	90.7879	64.3992	67.4161	33.7327	52.339	34.7927	58.87	4.93924	27.5514	5.40862	1.98376
uc002ano.2	O95190	OAZ2		61.5531	35.9445	217.909	19.1169	100.254	39.6665	67.1366	30.3567	28.0043	16.9705	7.07929	6.48162
uc001sux.3	O95619	YEATS4		61.5476	21.5151	51.0938	20.9193	59.4757	11.7312	26.3887	16.7125	12.7931	3.99189	2.63695	2.22847
uc001hai.3	P62304	SNRPE		61.3818	386.087	46.8488	240.898	85.2142	337.742	93.6737	681.506	25.5026	237.012	0	113.08
uc002knv.3	Q6UB98	ANKRD12		61.2891	8.02684	47.4799	8.09816	72.821	5.41642	111.446	17.2362	27.4361	6.33368	1.98816	0.766284
uc003kre.3	Q6JUT2	TMED7-TICAM2		61.2866	38.7908	56.302	34.5729	125.39	44.8059	62.5797	39.8985	18.1999	20.9612	20.5723	7.90825
uc001vtu.4	Q6UWJ1	TMCO3		61.2461	6.46727	58.574	5.43719	101.317	12.3787	21.8556	7.42682	14.7495	4.24682	7.27711	3.02348
uc002zec.4	P30042	C21orf33		61.2406	219.634	26.6586	138.228	32.4285	167.177	55.5355	96.8865	5.2231	32.6995	0	24.1134
uc002gwa.1	P51648	ALDH3A2		61.1605	21.8497	44.1838	12.7388	77.7759	7.61709	25.0285	9.14235	5.11723	7.96557	2.63695	4.028
uc001waz.3	O94842	TOX4		61.1457	11.7498	30.5999	8.82858	86.8087	9.19753	45.8769	18.8471	24.0313	13.4617	0	4.73973
uc001rox.3	Q99590	SCAF11		61.0823	16.224	72.3326	7.48444	91.6179	10.2031	47.3479	17.688	12.6665	9.15856	6.52714	2.98634
uc002lpp.2	Q9BUQ0	PTBP1		61.0376	139.252	22.5126	108.903	43.2421	103.745	55.8794	126.276	22.2958	40.8099	1.64132	11.0572
uc021tnf.1	Q00169	PITPNA		61.0283	42.4092	38.8621	44.8154	65.4147	46.8992	63.4088	32.9426	21.3686	24.4488	2.02251	4.7788
uc003tma.2	Q71UI9	H2AFV		60.9857	480.431	98.5448	534.744	107.755	481.81	23.7683	276.627	8.06211	93.8839	1.13304	33.6683
uc003jnq.4	Q01581	HMGCS1		60.967	53.7503	77.0572	27.6329	78.5384	20.8074	37.1347	30.1974	13.8165	19.7095	3.95543	2.58597
uc004csr.3	O60907	TBL1X		60.9289	10.2645	69.3042	8.36416	69.607	12.1121	41.3358	7.45787	25.6071	3.93315	1.31956	1.28363
uc003fjs.3	Q8IWA4	MFN1		60.8984	11.8184	18.8727	9.31336	32.8779	7.96299	50.8839	19.3264	25.0462	8.16916	25.3521	1.68386
uc002fje.3	P13073	COX4I1		60.7941	665.021	92.393	539.462	88.2401	649.837	37.9074	402.949	23.5665	226.312	0.311385	64.0608
uc002ynb.3	P50990	CCT8		60.7617	200.635	24.8602	171.071	59.2754	187.925	67.7155	347.948	20.655	123.472	0	32.3288
uc002gbm.4	Q15276	RABEP1		60.727	5.24638	75.8493	9.30391	61.1905	8.24145	47.2422	11.7616	24.7401	6.321	32.7826	2.57867
uc002eal.3	Q12846	STX4		60.727	23.4804	27.6045	17.6805	48.1499	17.5659	37.0422	23.2652	15.147	12.3398	5.72394	3.14662
uc001htb.3	Q5TA31	RNF187		60.6997	282.705	88.7452	220.601	95.834	196.047	54.1637	78.9251	24.3434	49.5397	9.29211	22.7842
uc003fwy.4	Q13177	PAK2		60.6596	16.7064	62.8602	11.039	79.3103	20.2186	52.1677	22.2932	15.827	10.8261	20.6613	3.94236
uc004dyd.1	Q5EBL8	PDZD11		60.6596	54.7781	106.557	57.7969	106.213	54.8211	24.8685	64.5452	23.3887	39.8416	17.2177	21.0856
uc001gyu.1	Q1AE95	TMEM183B		60.5767	28.8983	159.652	38.8475	107.301	35.0538	43.5635	45.59	35.3844	34.0807	21.1129	8.39251
uc003ovl.2	Q9GZM5	YIPF3		60.5767	107.01	22.7019	91.53	73.3841	74.1257	110.889	70.3268	67.6648	36.7156	13.7554	11.8527
uc003fxs.3	Q02338	BDH1		60.1541	68.2642	41.0858	46.395	105.629	39.5144	72.957	40.0095	13.1779	14.2141	31.3776	3.91783
uc002ykk.3	Q14201	BTG3		60.1541	39.1126	56.7712	26.8728	46.0086	34.0936	35.5401	42.7864	11.3602	18.1344	6.5295	3.62981
uc004dum.3	Q9H213	MAGEH1		59.9321	97.9314	41.8272	155.004	46.6396	100.179	69.3092	66.0769	43.5965	33.6153	16.6332	15.3679
uc001gdp.3	Q9BZX2	UCK2		59.9014	58.8952	41.7751	50.1828	96.2555	57.5038	27.7106	35.7753	4.34362	7.9594	0.172177	4.54899
uc002mvc.3	P17275	JUNB		59.8749	18.0438	127.618	26.9178	11.4073	15.9052	13.518	6.13792	22.5564	19.2786	1.6907	4.43402
uc001isy.3	Q8IZP0	ABI1		59.8472	30.865	57.9311	24.7508	46.8534	21.0083	62.8214	46.4351	13.6931	24.3714	6.01084	6.92761
uc001atk.3	Q8IYS2	KIAA2013		59.8392	53.6639	101.153	77.3298	66.1746	45.5791	19.2884	16.7482	11.8955	11.3364	0	9.31603
uc001cze.3	P05412	JUN		59.8163	33.6828	76.7172	33.7421	182.099	87.2187	649.809	383.492	186.143	148.654	79.3634	48.5973
uc002eur.3	Q6P2E9	EDC4		59.796	19.0875	95.5315	22.8618	86.0491	16.505	42.0247	13.8312	19.8804	6.07861	3.90269	2.65902
uc002eja.3	O43809	NUDT21		59.628	70.4587	31.3822	42.935	117.457	67.7438	83.8133	76.1347	37.0947	23.286	3.5841	20.742
uc010enw.3	F1D8P7	NR1H2		59.6056	29.5361	51.7545	39.7368	78.2756	25.8856	56.6684	20.5832	32.8722	13.6454	11.459	4.61714
uc002fen.3	P60520	GABARAPL2		59.5896	126.346	20.9147	52.8082	65.8985	113.491	23.8053	84.6898	35.6562	50.8475	0.427302	37.8107
uc009wgu.3	P01111	NRAS		59.5451	59.3537	53.5384	31.0722	67.0887	29.3532	48.2683	19.3179	5.8143	10.3819	0	5.04126
uc001sjm.3	Q9UQ80	PA2G4		59.5403	26.7094	75.9803	20.8008	68.7855	25.7347	51.9108	56.0592	16.7699	18.7099	5.2965	3.90598
uc003jcm.3	Q8NF37	LPCAT1		59.4931	90.5955	33.7632	70.8073	5.78724	65.6423	17.0345	38.8952	0	21.1765	0	7.37228
uc001giy.1	P30041	PRDX6		59.4931	313.903	98.9109	280.755	82.4682	229.051	63.8792	225.45	10.9233	170.909	24.7671	61.2328
uc003tmv.3	Q969Z0	TBRG4		59.3357	22.6287	34.34	25.7045	42.0953	20.9623	81.0058	19.7279	13.5241	9.23207	0	4.41755
uc001olv.3	O00170	AIP		59.3357	46.6922	49.3939	51.6797	37.6171	30.033	17.2557	33.8504	6.31125	22.5601	20.4427	4.60297
uc001spt.3	Q12999	TSPAN31		59.3225	88.2459	57.7144	106.542	45.1405	75.8889	23.3787	46.7295	9.52794	28.9399	0.755359	6.66915
uc003jba.3	O60645	EXOC3		59.2881	22.2039	45.369	19.0927	34.1178	19.0692	41.6678	16.9008	10.5677	8.88709	9.07602	1.54398
uc004fli.4	P31150	GDI1		59.1269	84.0788	40.0107	54.0993	57.2482	62.9379	20.0729	65.4764	14.9041	45.3394	6.65619	9.63321
uc001bkl.4	Q5SW96	LDLRAP1		59.0332	126.211	77.6136	161.325	62.8042	95.7895	20.4817	55.9599	9.87847	24.7815	0.509046	13.023
uc003yoc.3	Q9BRU9	UTP23		58.9746	14.571	91.1928	8.7603	64.1703	20.943	55.0659	16.7719	23.3887	6.21856	1.72177	6.3308
uc002mft.3	Q9BRG2	SH2D3A		58.9138	24.5385	90.1853	38.7831	136.12	19.8305	51.3668	15.186	10.5404	4.59663	1.81053	1.08283
uc002huq.3	P11388	TOP2A		58.911	53.861	19.3114	41.4012	44.0049	37.9446	22.7905	16.9159	0	1.11254	0	0.49686
uc004fhg.2	A6NFS0	ZNF275		58.8989	26.5884	68.856	34.2658	41.8437	24.0765	37.3227	38.7163	12.7643	10.5677	0.986635	3.31472
uc002etl.3	P49711	CTCF		58.8989	23.5798	42.1054	22.241	61.3708	15.1468	30.8082	14.912	14.296	4.05909	7.76153	0.45588
uc001bvd.3	P49006	MARCKSL1		58.8651	107.455	59.8734	153.145	55.2971	69.0181	9.05923	10.1858	18.1764	20.3207	3.80512	15.1587
uc001hpm.2	O94886	TMEM63A		58.8554	42.0983	38.4131	39.855	50.4383	38.9367	38.2565	34.6217	14.246	11.6275	4.98816	2.82675
uc002krq.3	Q96EE3	SEH1L		58.7322	30.0261	16.2837	27.6456	38.9702	34.2568	33.8906	31.8923	3.26913	12.6624	21.4788	1.89735
uc004cay.3	Q9HA47	UCK1		58.7077	21.2515	102.484	14.0434	99.4432	26.4178	21.5269	8.04781	7.87343	7.77351	17.3882	1.33525
uc003eyi.3	O43255	SIAH2		58.6602	29.9977	87.1707	35.559	111.591	45.071	52.0147	41.1726	18.1184	20.9943	2.70761	2.16371
uc002rmz.4	P62699	YPEL5		58.5534	216.131	19.9052	112.986	26.5532	96.1555	41.4475	129.228	20.6044	108.311	9.46976	43.1434
uc001uwu.3	P61960	UFM1		58.5243	98.3063	39.7015	79.8166	115.77	164.227	108.815	235.704	47.9872	83.1021	15.1397	8.2002
uc002lov.3	P49427	CDC34		58.4354	37.3997	51.8648	31.023	40.6264	48.9552	21.7421	35.4714	10.2242	18.8804	9.36645	12.9448
uc010lwp.3	O75410	TACC1		58.345	51.6246	74.5826	47.76	68.3047	49.3519	62.1432	56.6466	24.5142	31.7729	2.0027	10.7296
uc011cvu.2	P09132	SRP19		58.345	168.206	34.393	281.402	130.67	253.453	48.3159	188.709	13.154	97.2139	3.38918	41.8419
uc001ffw.3	P29353	SHC1		58.3265	67.4148	68.7073	69.7395	104.17	72.5104	96.7411	76.6814	71.9653	43.5885	12.7146	9.81234
uc001tit.3	Q3T906	GNPTAB		58.1848	22.6575	87.8984	23.9389	121.668	19.3673	36.174	23.4691	11.2419	15.3981	15.2449	3.19875
uc003lnx.1	Q9P2J5	LARS		58.1322	29.578	36.9249	26.1378	23.2341	18.3823	36.7952	26.9811	7.15982	10.8131	4.42742	2.81922
uc001zpc.3	Q96JC1	VPS39		58.0484	21.0011	140.566	21.5369	160.682	19.6319	77.9934	19.0358	27.8364	11.1138	1.16305	6.23955
uc003uio.3	Q9BU79	C7orf23		57.9652	17.1386	78.781	11.1379	115.513	9.19294	80.3366	73.4578	28.9365	26.486	0.276134	2.79546
uc001rqr.3	Q9BVX2	TMEM106C		57.9023	60.6798	149.524	47.7346	50.6925	46.0709	47.7991	34.7753	12.15	12.6896	0.939149	7.39539
uc003cea.3	Q7Z7K0	CMC1		57.8201	27.3916	24.3641	12.3854	65.4816	25.0389	40.2632	31.896	11.22	9.2302	0.72272	6.95166
uc003kek.3	Q13576	IQGAP2		57.8034	9.25337	64.2914	9.16198	74.8968	9.38239	33.0411	8.33034	7.64142	1.34583	0	0.458217
uc001ssg.4	P15586	GNS		57.6266	79.0411	72.3575	67.2543	114.843	57.1744	94.8555	83.1976	60.8107	52.005	5.50968	15.9591
uc001usf.3	Q9Y244	POMP		57.6044	175.711	65.6634	162.511	42.1642	205.257	61.3904	421.911	31.2095	225.869	12.2227	59.78
uc002hjl.2	Q68D06	SLFN13		57.601	15.0297	57.3668	13.1086	73.1898	13.9126	20.1316	6.27944	9.46687	1.81393	10.1809	0.782566
uc002acq.3	P51159	RAB27A		57.438	59.3142	21.4329	35.6728	32.7444	46.3284	55.388	51.4038	42.3802	24.7705	13.9526	10.0355
uc001ckz.3	Q9BQC3	DPH2		57.4358	12.6942	39.9826	13.7143	85.79	23.0465	91.5167	24.1744	15.6493	7.19198	4.48013	2.82938
uc010cjo.2	B3FH42	VPS53		57.2896	14.9646	146.598	13.8837	118.993	15.9022	44.7826	16.5373	13.1377	9.73215	0	1.05457
uc002wds.3	Q96BZ9	TBC1D20		57.2896	12.2054	52.6706	18.164	31.8927	12.7668	12.254	12.1189	7.40885	6.00376	14.8472	4.35064
uc021pab.1	Q53ET0	CRTC2		57.2896	15.8159	33.8985	22.4546	70.9756	13.6116	20.1316	13.5243	5.71584	7.64264	0	4.47281
uc002ghf.4	P24928	POLR2A		57.2896	32.9959	38.04	27.3353	37.9087	22.6771	44.6329	21.6368	41.6836	17.3709	14.8242	7.1294
uc001rvx.4	Q96GM5	SMARCD1		57.2896	50.2164	62.0243	57.5873	88.4332	59.6718	51.212	30.4122	17.9372	17.257	9.58555	8.02233
uc001cqh.3	Q5TC12	ATPAF1		57.2896	69.8109	115.581	86.3183	75.2342	52.0764	28.1843	44.4692	1.08193	25.3474	0.557527	7.00584
uc002adp.3	Q8N6V9	TEX9		57.2896	57.3383	9.54827	73.845	0	48.502	0	54.5351	0	36.1594	0	5.92876
uc001pyo.3	P11142	HSPA8		57.2896	544.619	229.444	1154.31	346.077	1772.24	4101.48	9914.94	1879.07	6127	521.226	1660.5
uc001mho.3	O95373	IPO7		57.0893	35.7692	57.7522	36.8553	131.002	39.2951	149.509	63.4569	64.3482	21.9476	14.7374	3.08107
uc001bub.3	Q07666	KHDRBS1		57.0219	150.821	72.0457	146.181	175.078	118.786	247.224	174.06	98.7385	71.2683	22.4313	19.2642
uc001znb.3	O43278	SPINT1		57.0102	99.5969	59.5175	53.7899	36.8831	53.6794	22.9795	37.5459	7.75821	14.0068	2.2845	11.2826
uc002czl.2	Q93009	USP7		57.0017	33.9789	72.1011	30.7241	46.5015	23.9826	37.633	45.9716	7.42126	21.5323	1.47086	5.07892
uc003ivp.1	Q9NXV6	CDKN2AIP		56.9382	19.3377	23.0767	15.79	43.6174	22.6739	66.3232	15.9828	25.7871	14.0862	21.9077	3.25971
uc001mey.3	Q9UL58	ZNF215		56.9005	43.2715	35.3056	32.1118	42.3432	27.3953	73.4171	43.5169	34.9101	29.4795	2.98168	7.80286
uc002hsd.3	Q14849	STARD3		56.8684	21.7889	40.3272	12.8872	55.8724	11.4793	17.4671	10.5702	6.68249	5.26802	0	2.62709
uc010hal.2	Q6UXH1	CRELD2		56.8684	40.6197	30.5061	67.9556	74.681	69.7847	25.7566	41.5964	3.34125	20.219	2.15222	7.80215
uc002pdn.3	Q92797	SYMPK		56.822	23.6859	50.3725	16.26	90.7416	17.6478	50.0415	17.9416	16.2289	8.0508	4.30092	4.47013
uc002nhw.1	P42701	IL12RB1		56.764	5.05751	57.6544	3.99196	54.8726	4.59806	41.002	5.77215	12.5067	3.94294	3.75947	1.08953
uc001xno.3	P49756	RBM25		56.7414	16.9085	36.3374	24.9152	46.9764	24.5232	54.3265	21.3327	21.7421	7.49569	3.92136	3.33062
uc001nyy.3	P26885	FKBP2		56.708	264.229	36.2554	235.937	45.8279	372.831	16.8615	220.696	10.3799	100.066	0	13.4041
uc003pqk.3	Q8N3C0	ASCC3		56.6802	5.47494	26.7857	3.08035	51.4519	2.97157	50.1149	7.71386	16.9195	2.8882	8.00703	1.41744
uc003hbt.1	P22234	PAICS		56.6108	179.549	40.6381	173.31	75.9473	207.879	50.0905	192.584	1.6152	36.4088	0.277442	14.9282
uc003cxl.1	Q9Y5P6	GMPPB		56.5258	45.5903	98.2124	48.5842	151.973	76.2692	51.8054	36.1434	12.1176	14.359	4.42305	5.43625
uc001mvu.3	P16070	CD44		56.4994	473.026	76.3848	397.874	166.034	355.37	171.049	339.844	39.1732	141.595	8.7474	41.2777
uc003cod.3	Q9NYG2	ZDHHC3		56.4533	6.3817	64.1448	8.58591	63.8392	7.00298	29.0953	5.83674	18.2427	2.42691	2.77746	0.416869
uc001qhf.3	Q9P016	THYN1		56.4471	54.2009	101.485	41.8227	71.915	35.5056	42.0396	54.9531	23.3887	20.1363	14.3481	3.28587
uc002naw.1	Q9ULX6	AKAP8L		56.4216	21.838	75.5552	23.8526	113.991	18.0911	51.8542	17.4024	33.2775	8.78369	0.591316	1.72
uc004bwc.3	Q14249	ENDOG		56.3656	24.6352	32.1311	16.4323	72.2005	16.3021	28.2492	6.56025	15.2691	4.32529	0.944199	1.76998
uc001ett.3	Q53GL0	PLEKHO1		56.3656	29.8568	88.0783	41.1936	46.9202	14.8754	23.5951	15.3813	8.55072	11.2771	0.629466	3.28664
uc001cfg.3	O75844	ZMPSTE24		56.3438	60.1	17.5705	55.9293	33.536	63.899	27.9184	94.9721	11.7889	36.6203	0	10.9943
uc001hop.4	Q9H7D7	WDR26		56.256	35.4128	29.6482	39.5938	49.4451	25.356	43.8952	35.1112	43.9185	27.1845	27.1579	11.5606
uc002isw.3	P50616	TOB1		56.2551	33.1473	67.3626	15.7856	39.2305	15.8884	45.6711	29.0617	58.2116	35.9321	18.6325	11.629
uc010ryt.1	O43826	SLC37A4		56.2208	34.1483	30.0311	48.3252	37.8978	31.518	24.3382	15.9053	6.21705	2.55526	0.728113	1.04242
uc003chy.3	O95747	OXSR1		56.1205	16.34	56.8921	5.57905	65.4735	12.1905	17.0796	6.37141	1.65601	3.01409	7.50955	1.55319
uc003xik.3	P62714	PPP2CB		56.1162	42.5509	53.9848	29.9765	77.2283	40.2086	54.2826	88.6744	31.7539	46.3459	23.8393	13.6111
uc001znr.4	Q9BXS6	NUSAP1		56.1006	53.2378	44.8125	39.6205	86.8742	44.9015	35.5532	34.7202	5.57295	6.01526	12.1499	1.41701
uc001eml.1	O75396	SEC22B		56.0707	54.3095	77.9481	43.9591	55.2251	39.9535	151.201	102.503	53.9813	52.2147	36.5358	12.908
uc001ndd.3	Q07960	ARHGAP1		56.0442	56.8119	153.359	31.1744	34.346	59.0351	23.6328	28.8925	4.93924	16.7088	13.5746	4.61576
uc001kls.4	Q8WV28	BLNK		56.0022	20.6368	27.9307	8.23969	65.3016	10.4614	116.04	37.9562	63.8216	26.369	8.87971	10.5971
uc002mit.3	O14733	MAP2K7		55.9876	50.5778	116.296	71.0439	148.758	42.308	9.15074	25.0886	0	11.9107	6.20882	4.64975
uc003etw.3	Q8NAP3	ZBTB38		55.9492	79.7533	36.746	69.454	34.2113	60.6885	41.4715	69.7897	21.3799	45.3205	7.32498	24.6108
uc003zsg.2	P15291	B4GALT1		55.9256	57.3376	43.7678	37.1608	51.9474	41.989	26.8422	39.8425	7.21285	34.8596	0	11.6004
uc001utj.3	Q92598	HSPH1		55.9222	19.2485	83.2018	58.4486	178.35	51.782	2042.35	1271.95	810.059	616.607	180.181	104.627
uc003szl.3	Q86VP1	TAX1BP1		55.8809	20.8216	160.744	14.6754	107.301	15.2437	119.8	29.165	49.6623	14.53	6.07796	5.68353
uc002xto.3	Q8IWU5	SULF2		55.7272	169.961	26.053	147.877	61.8972	123.739	33.4917	52.4177	7.57349	17.5275	6.56361	3.13769
uc002zfy.3	P60604	UBE2G2		55.6621	259.532	139.085	179.768	34.6248	237.283	8.23566	127.838	0	52.8011	0	19.5527
uc003msx.3	Q9NRW4	DUSP22		55.6621	150.928	56.1734	143.632	43.6016	122.018	35.6879	100.84	9.03656	39.9864	14.1029	14.0539
uc003vol.2	Q9Y5L0	TNPO3		55.6548	27.4767	62.074	18.7325	69.4469	20.8516	83.7735	40.7573	29.3167	18.3666	15.543	2.55625
uc002lrp.3	Q504T8	MIDN		55.6243	35.0216	82.5733	46.2757	75.0155	25.845	38.1565	15.9363	37.4272	22.3003	29.6105	13.7399
uc003ltj.3	Q15025	TNIP1		55.4215	49.4461	34.812	45.4073	31.075	32.7919	38.075	31.8734	23.873	25.9918	22.9071	6.71221
uc001cty.2	Q5TAX3	ZCCHC11		55.3649	4.12527	107.093	6.87227	45.0513	2.65156	17.9036	2.72798	1.79609	1.31159	8.09846	0.272722
uc002fwg.1	Q9BV81	TMEM93		55.3585	39.3435	44.3914	14.0777	75.2342	26.5132	69.2166	45.66	40.8458	17.7931	7.67382	5.46611
uc004cmn.3	Q9NXH8	C9orf167		55.3476	11.7644	19.1946	20.1762	35.3856	11.0987	48.1112	10.834	40.4348	8.75927	9.92209	5.4349
uc003sus.4	Q6ZN28	MACC1		55.3429	20.6942	94.5848	14.617	64.2777	14.5145	25.7997	9.58575	8.45584	6.88365	1.32616	1.53331
uc003mdy.3	Q96A73	KIAA1191		55.3366	5.43533	85.9653	3.13746	42.3192	7.99927	52.1592	10.6695	30.9825	4.95539	10.6437	1.34062
uc002ehl.3	Q9H8T0	AKTIP		55.2436	15.4643	26.4343	21.6404	17.3617	8.35459	33.5158	9.90531	22.4708	3.88163	8.04125	0.533397
uc002zdr.3	P04080	CSTB		55.1873	1154.6	204.612	845.109	76.6146	913.104	78.6796	937.549	22.9289	365.37	3.75947	110.752
uc003qbr.3	Q8N392	ARHGAP18		55.0367	24.0841	53.3612	16.7277	15.2159	20.6318	48.1802	15.531	25.5286	9.41456	1.97327	4.23396
uc003mda.2	Q9H9B4	SFXN1		55.0228	44.1213	132.884	24.7016	84.4355	32.1766	24.3317	36.3118	6.53827	18.0731	0	5.62423
uc003uzn.3	Q9UFC0	LRWD1		55.0228	53.3386	126.329	61.4447	83.6236	59.8814	7.82092	17.8729	0.817284	4.3266	2.94807	3.70585
uc001qpo.3	Q14839	CHD4		55.019	24.0222	24.8415	20.5402	41.287	24.3482	34.9848	17.9565	24.2444	8.63203	11.4225	4.87666
uc003ojh.3	Q86T20	C6orf1		54.9367	17.2228	56.4181	5.83701	12.8973	11.7799	31.7073	11.4738	36.9208	6.64064	14.426	0.366641
uc001poy.3	Q9Y3B8	REXO2		54.9026	129.444	31.4854	96.8148	76.8015	138.334	70.8801	245.053	31.5562	121.569	36.1812	49.0983
uc002onf.3	P31751	AKT2		54.8946	40.9749	106.297	59.7242	92.4701	24.0541	34.3382	18.7245	9.49853	6.68249	9.20199	2.9574
uc004apd.3	P53355	DAPK1		54.8518	10.0711	69.0979	8.83477	48.6221	6.7574	20.3993	9.55456	41.3924	10.0315	10.4314	1.58217
uc001htw.3	Q14746	COG2		54.8397	26.331	139.108	12.1291	77.9565	16.7036	43.3095	26.2184	18.6846	11.1244	2.3108	2.9323
uc002mua.2	Q3KP31	ZNF791		54.8293	11.5242	16.5462	4.47938	24.2319	6.06657	42.9804	9.35596	22.9993	4.39963	1.07743	1.55656
uc003skc.3	Q8N6M9	ZFAND2A		54.8153	6.88262	159.964	69.3426	149.594	41.5768	1840.94	1331.04	1127.72	961.593	382.554	343.472
uc001qnq.2	P21926	CD9		54.8122	616.698	19.7749	602.537	61.6107	529.545	49.9482	298.364	4.29847	116.583	3.16434	36.2677
uc003lsj.3	P62263	RPS14		54.7148	299.921	117.741	266.717	127.222	234.88	67.407	206.405	22.9758	92.8793	15.5669	12.6087
uc002svu.3	O75643	SNRNP200		54.6856	57.4862	23.0283	52.7036	80.3638	47.7109	55.8195	36.7457	36.1462	15.5783	7.0958	4.53893
uc002mcx.3	P36776	LONP1		54.6856	62.7718	27.9228	66.0368	112.851	55.4653	135.431	81.4773	37.8675	48.2979	8.86975	13.8675
uc003psh.3	O60493	SNX3		54.5012	215.541	26.5964	264.387	55.2605	277.734	70.7279	635.508	51.2719	394.35	17.9593	72.0958
uc001eoj.3	Q9Y4L5	RNF115		54.495	15.7954	84.1867	8.89035	80.9226	22.2245	37.1207	24.0522	21.6122	17.4008	12.8503	1.21692
uc001akm.3	Q5T0D9	TPRG1L		54.495	64.7134	24.8861	86.4768	64.683	59.8746	69.2331	83.9473	16.6247	62.0785	13.5642	19.0363
uc003cph.1	P32246	CCR1		54.4655	0	11.4618	0	14.3051	0	18.7139	0	3.20007	0	5.77158	0
uc003zem.3	Q9GZQ3	COMMD5		54.447	39.7797	27.9116	33.2557	87.8689	30.808	52.5574	27.5988	38.1565	21.9114	12.0656	3.30049
uc003gsz.2	Q8IUW5	RELL1		54.4252	28.3636	92.8506	16.9098	17.5546	9.41581	4.02632	6.15064	2.5245	6.5513	0	2.94497
uc001jmg.3	Q96SZ5	ADO		54.3782	14.2871	69.7238	8.6259	42.5505	15.1488	11.6829	6.47088	8.19427	4.61685	2.6871	2.52329
uc003awi.2	Q9UH99	SUN2		54.3667	134.389	86.923	142.579	83.295	113.48	23.8293	49.7071	9.66007	16.8319	3.18587	3.67067
uc001huq.3	Q8IYI6	EXOC8		54.3264	30.2369	39.5799	48.4066	50.5885	40.5373	42.3458	30.3222	19.5866	20.4557	18.8406	7.04528
uc003lum.3	Q13283	G3BP1		54.2423	214.837	105.302	198.683	107.249	244.968	152.486	284.116	53.9813	112.71	7.47323	37.0895
uc001gtb.3	Q6P1J9	CDC73		54.2373	33.0808	11.0168	27.4483	10.1751	40.9661	37.128	56.7221	6.98375	34.8286	0.719758	6.53303
uc003mls.4	P45984	MAPK9		54.2243	10.59	49.454	6.51873	31.2319	9.12377	28.0803	9.48114	13.4143	3.29929	4.32032	7.21415
uc001ymq.3	P55010	EIF5		54.2225	35.1038	62.394	48.0063	69.6959	40.7833	253.589	123.681	102.09	48.95	21.7148	12.9286
uc001ecy.3	P53985	SLC16A1		54.2121	48.3453	67.4106	27.0981	76.7886	46.508	53.9061	50.7447	14.7089	16.8664	0.483804	7.13241
uc002yck.1	Q9H1P3	OSBPL2		54.1853	18.3549	59.595	33.0759	29.4636	20.4259	28.8586	11.8947	18.4674	7.0903	1.44188	1.13671
uc001oyk.3	P54105	CLNS1A		54.1761	82.1981	15.9803	48.7773	41.7059	97.815	81.4018	94.1074	16.0525	46.8431	6.36308	8.21042
uc003fce.3	Q96RP9	GFM1		54.1069	26.0661	60.5403	23.9954	122.256	38.0841	121.349	65.0818	22.0894	24.7356	1.08408	3.32291
uc003bav.3	P55769	NHP2L1		53.9942	375.573	100.601	589.918	42.9434	490.874	53.4468	501.934	28.1493	221.319	33.6736	70.5214
uc002rok.3	Q9BSR8	YIPF4		53.8694	29.9717	27.2567	33.3958	58.9521	36.2846	76.6204	59.3251	36.4545	32.0377	27.0858	10.8467
uc001fft.3	Q9BRQ0	PYGO2		53.8133	20.1453	107.319	21.4881	54.2343	15.2627	16.7112	6.93056	4.41174	5.49389	7.95694	5.51814
uc001knk.3	Q969W1	ZDHHC16		53.7665	11.9079	264.223	9.53365	71.211	10.7572	21.6388	9.64825	20.655	5.11361	2.81745	1.70506
uc003blh.3	O95248	SBF1		53.7641	6.88262	109.295	11.8102	84.4938	6.55535	25.3968	2.37072	23.3031	2.53961	10.5072	1.78269
uc001wwr.3	Q10469	MGAT2		53.7306	25.1469	65.1328	26.2911	95.2112	29.2422	24.3274	13.7608	11.383	7.10543	0	5.01276
uc002esl.3	Q9Y613	FHOD1		53.709	16.1834	26.769	20.5536	55.418	18.9593	19.9519	8.76366	9.12877	3.73906	0	1.57493
uc001bdi.4	Q969V5	MUL1		53.6406	37.2816	32.2107	42.3722	21.5639	30.0794	45.3923	21.8061	14.4716	14.2808	0	3.70718
uc001ibn.3	Q9H5Q4	TFB2M		53.6231	36.2513	28.9114	34.281	4.51405	38.597	31.8885	39.7896	3.63528	15.6561	3.74658	4.13226
uc002pcg.3	P50552	VASP		53.6151	43.9454	70.6326	49.0587	68.7636	35.0807	34.1592	23.4281	11.9233	19.9948	4.43746	6.45891
uc003dtw.3	O94826	TOMM70A		53.5894	36.0492	98.2746	53.5302	105.814	46.4755	106.801	83.9776	32.3855	35.2131	2.60759	14.8435
uc002tku.1	Q8WV83	SLC35F5		53.5533	19.2546	54.9828	16.5304	65.421	12.2836	14.8799	8.45759	17.0129	7.80971	1.55542	3.24189
uc001csi.4	Q9Y3C5	RNF11		53.5097	15.3719	117.22	11.5729	59.5668	16.7818	26.1504	21.8671	25.5313	23.0143	15.3291	7.06521
uc002blb.1	P67812	SEC11A		53.4755	171.55	53.3392	124.329	59.4922	189.272	38.075	188.468	5.55664	68.4986	1.59077	23.4596
uc003faq.3	P49915	GMPS		53.4533	58.3907	47.6812	52.4614	59.7843	55.4766	49.7898	32.5336	9.80497	7.58805	7.84022	3.51636
uc002lfg.2	Q9UBB5	MBD2		53.2869	68.0518	40.0995	89.6928	54.208	84.8897	22.681	34.7698	10.4177	15.2696	2.30071	3.98169
uc001got.4	Q5VY09	IER5		53.228	93.3652	106.519	135.623	120.712	125.365	569.395	542.694	281.745	383.915	63.0546	84.3266
uc003pmk.3	Q53H80	AKIRIN2		53.2115	49.0853	59.2521	63.5773	51.4896	73.5103	57.0799	75.6172	27.0853	29.0049	21.689	6.41931
uc003ddb.3	B4E0A1	TLR9		53.1975	5.73066	20.832	3.51328	63.949	5.26129	53.4926	3.74238	18.9337	1.81013	20.6285	0.656398
uc003mho.3	Q9UJV9	DDX41		53.1975	37.9069	13.3445	35.5147	26.8693	27.0046	2.87595	20.0454	0	11.6157	0	3.38456
uc003nbc.2	Q96AQ8	CCDC90A		53.135	27.0785	46.4941	14.7121	128.358	32.9455	29.5059	14.3291	3.46878	4.52725	0	8.19239
uc003azo.3	Q969R5	L3MBTL2		53.1231	13.1114	46.3506	15.4815	67.7108	12.847	75.7681	10.955	8.26199	8.10296	14.9012	1.57619
uc002ejb.3	Q8N543	OGFOD1		53.0772	33.0964	37.4089	34.6942	66.3831	37.4322	65.1317	48.4123	24.5025	16.0495	0	7.94681
uc002yzy.4	Q9ULJ3	ZNF295		53.0602	11.5206	35.4337	6.52341	46.2009	8.56964	37.6961	8.45528	35.0719	7.24215	0.785776	1.55498
uc002ibn.2	Q14457	BECN1		53.046	21.9921	37.152	10.4138	45.2798	24.0393	53.3115	17.3769	16.83	8.9067	7.94992	5.45568
uc001siw.3	P61020	RAB5B		53.0316	61.23	42.6766	24.6819	99.1261	48.6638	32.3738	41.3523	30.1916	27.2154	10.8115	5.88118
uc001ozu.3	Q15771	RAB30		53.0094	151.897	42.0266	85.119	35.0228	65.5682	22.4456	47.5449	16.5398	62.8439	2.46722	11.6889
uc003ayp.4	P30566	ADSL		52.9929	57.9201	18.2364	42.124	56.4256	50.915	45.2962	56.3243	0	16.0169	0	7.40813
uc002qog.2	Q14592	ZNF460		52.9441	35.8399	75.4182	31.3399	66.7325	34.0961	35.1524	40.1439	13.0133	15.4117	3.98727	6.48521
uc002fbd.2	P0C7T5	ATXN1L		52.9285	0	108.641	0	68.726	0	23.6146	0	14.9373	0	6.68453	0
uc003vhf.3	Q9P1T7	MDFIC		52.9275	48.4252	68.7495	32.7643	43.1546	55.2056	33.8252	36.4002	16.3388	24.4092	8.91477	9.57213
uc001kvn.2	Q9H467	CUEDC2		52.9265	86.9302	25.8918	81.0197	56.052	67.4754	44.3962	55.7061	13.542	29.8815	0	5.76585
uc001xdj.2	P25788	PSMA3		52.8827	97.1385	110.812	78.8514	83.915	97.2551	101.174	211.736	37.8675	100.124	9.0062	16.8675
uc002owz.2	Q9H609	ZNF576		52.8447	9.56692	33.7446	2.31633	59.6685	3.5266	45.1226	11.7959	30.6857	5.10323	0.336439	4.91647
uc010tyf.2	F8VTM4	KLC1		52.84	27.1786	51.4537	27.4177	41.2692	16.5993	25.0179	21.314	9.92642	13.527	2.46286	4.51038
uc002imr.3	Q96JB5	CDK5RAP3		52.5717	75.8711	16.2854	36.7142	45.1405	70.9775	16.3421	45.5346	5.346	20.3289	26.171	4.73714
uc003qjs.3	Q96GA3	LTV1		52.5155	14.1518	38.1316	9.72508	31.3476	13.6023	45.2962	19.5109	10.5187	6.0503	15.1771	2.29731
uc003eei.4	Q14789	GOLGB1		52.5155	9.64882	71.2151	10.1249	70.756	11.0439	62.7915	12.7287	4.50803	6.06406	32.987	2.41249
uc004esz.3	Q96EU7	C1GALT1C1		52.4955	48.0011	77.2769	30.6664	45.8015	35.1775	31.84	38.347	11.8831	21.6272	2.69432	10.5936
uc001jsx.1	Q9NX09	DDIT4		52.492	32.01	130.96	49.1637	130.641	58.2041	2021	851.067	718.549	309.558	136.402	56.5275
uc001svb.1	P78371	CCT2		52.4652	135.506	49.4793	126.64	179.374	152.458	169.741	263.263	65.7698	84.9012	12.3243	20.4727
uc002yco.3	Q16186	ADRM1		52.4535	234.405	110.404	282.027	139.232	288.08	88.6314	261.383	32.4578	131.622	2.28079	37.8621
uc003ddl.2	Q6UXN9	WDR82		52.4139	80.6377	30.235	62.1539	42.8194	62.4819	66.1773	90.111	26.5878	39.8393	15.3616	19.5964
uc021rnr.1	P27695	APEX1		52.399	55.8214	61.9495	64.5594	97.0245	54.0647	52.2931	41.7584	10.7368	11.1701	5.88973	4.96001
uc011ehe.2	P20618	PSMB1		52.3509	250.573	15.9999	203.66	38.9142	199.863	104.129	297.892	48.3137	158.416	30.9524	28.5031
uc003ijd.3	Q13480	GAB1		52.2768	13.2024	122.141	12.6184	69.5916	11.7315	36.4047	16.335	11.3602	7.68149	8.29321	1.3733
uc002vta.3	O60573	EIF4E2		52.2133	52.3535	15.3685	49.8955	39.9979	54.2053	20.6413	34.4177	15.8181	19.576	0	9.29338
uc001shu.2	Q6Y2X3	DNAJC14		52.1745	28.7837	24.347	22.8517	64.4864	27.3604	42.0607	19.576	12.1717	8.60175	1.04536	2.81675
uc004bpv.3	Q9BPZ7	MAPKAP1		52.1284	11.4543	65.1296	17.2141	88.7899	6.98123	36.2732	11.7092	16.034	6.37564	1.23058	2.61341
uc001odb.3	Q86TM6	SYVN1		52.1092	139.405	251.159	165.177	100.846	175.458	45.6174	126.689	14.5024	53.8278	0.622769	11.3416
uc003vun.3	Q7Z2W4	ZC3HAV1		52.0479	25.609	29.3274	22.1714	63.4061	19.5031	68.6446	45.6976	26.3511	22.6114	1.81053	5.16659
uc002bmt.2	Q8WTP8	AEN		52.0129	45.6499	58.0155	67.0032	46.7739	51.9786	65.1629	30.8465	38.1166	13.7207	1.54053	4.19429
uc002xpm.3	O00762	UBE2C		51.985	54.845	51.9229	57.5762	45.9764	63.6489	49.2106	61.1793	21.0375	7.79831	0.72272	5.10463
uc002mwl.3	Q9NXH9	TRMT1		51.9604	15.8494	88.93	14.6507	12.2474	12.9445	67.4175	19.1042	18.4934	7.80694	5.89941	4.40753
uc001tqk.4	P16615	ATP2A2		51.9568	43.8188	67.3283	43.3917	87.6398	55.0907	38.3358	58.1553	10.0711	32.2139	0.518974	5.27761
uc002zvn.3	P28482	MAPK1		51.9187	45.9058	41.7714	30.1582	88.8704	31.4982	28.9392	35.835	14.2003	16.1689	0	3.73316
uc001skg.2	Q9H4P4	RNF41		51.8731	13.075	20.4367	11.7155	46.782	10.5391	86.3097	26.7436	42.9624	12.2781	0.851496	4.17706
uc003dqt.3	Q9UFW8	CGGBP1		51.7703	44.7611	30.8266	18.8311	26.699	24.0061	53.1769	39.0225	24.383	14.2285	20.8461	7.68123
uc001euk.3	P82921	MRPS21		51.7677	345.045	29.9743	226.417	88.3775	346.277	51.6631	369.489	47.9046	133.472	23.9804	30.9396
uc003azl.4	Q09472	EP300		51.6475	9.253	56.6067	4.31809	55.0007	5.79523	11.2859	6.46967	3.72937	4.1558	0	1.64049
uc001ilx.1	Q96CV9	OPTN		51.6344	49.7358	22.3004	39.0216	80.4005	37.5085	36.8072	24.4994	10.7264	16.1259	8.29112	3.64821
uc002eym.1	Q5RKV6	EXOSC6		51.5607	65.869	8.59345	83.7768	0	38.4908	6.03949	10.4842	0	12.9157	0	13.0964
uc002xrq.3	Q9NQQ7	SLC35C2		51.5056	27.4176	49.6429	35.627	95.8512	23.7636	72.9771	21.9668	21.1184	12.1162	8.25569	2.98838
uc004eia.1	Q9UH62	ARMCX3		51.4588	20.5971	44.0296	32.545	72.7066	30.021	71.8532	30.6482	23.3491	16.4569	6.82585	4.67706
uc002qxp.4	Q9BV57	ADI1		51.3739	283.472	44.9113	256.838	74.8253	330.598	101.752	180.288	34.5746	93.5798	15.2714	53.3271
uc001qyq.2	Q96A72	MAGOHB		51.3375	32.3699	51.534	28.2833	27.8464	49.5938	82.3567	67.7072	22.1303	12.2263	2.28079	2.88764
uc001kzl.4	Q9UQ13	SHOC2		51.3151	10.963	54.5196	3.38467	45.1405	5.81042	26.0561	12.3001	5.19325	6.23903	2.84339	2.47825
uc002hux.2	Q969G3	SMARCE1		51.2835	49.9603	35.5842	44.5114	79.1779	37.0079	75.9806	53.5974	61.3819	24.1922	2.3605	3.08107
uc002zqu.3	P21964	COMT		51.2169	54.7239	41.1797	52.1255	54.1686	50.8177	22.95	19.5635	10.9058	5.01802	1.63913	3.66326
uc001mtx.3	Q9BZD6	PRRG4		51.1671	5.93959	26.6828	5.8026	36.612	4.64682	121.251	47.4277	50.2972	33.9137	15.1937	2.84093
uc002cit.3	Q9UNE7	STUB1		51.1018	102.253	127.111	125.772	42.7301	96.2518	13.926	53.5002	2.75734	22.072	0.852529	8.73928
uc001fvv.4	P53621	COPA		51.0372	84.1463	58.916	76.3347	72.4654	74.7056	72.3512	120.806	21.6248	50.1865	5.20028	13.9668
uc002eux.2	P40306	PSMB10		51.0236	329.608	40.8087	330.438	100.508	319.997	107.578	200.532	44.3759	117.753	16.9218	35.1527
uc001woa.4	Q9BSI4	TINF2		51.0079	16.8064	40.7227	10.731	41.5768	10.4939	34.4357	10.8755	9.96512	6.37179	3.08107	1.90094
uc001mhn.2	Q5BJD5	TMEM41B		50.9825	22.8831	69.1548	42.9465	56.5982	14.9608	48.5744	45.8311	13.5489	26.3558	7.51894	8.56361
uc001mxq.4	Q53GQ0	HSD17B12		50.9781	133.757	36.0432	118.088	58.8165	104.911	58.8594	135.792	37.0652	75.2101	1.24026	31.9538
uc001znl.3	Q99653	CHP		50.968	51.0922	74.0249	89.8276	86.3896	56.3295	64.56	51.3408	54.0591	26.7072	16.9565	14.2611
uc003fpn.3	Q9HC62	SENP2		50.9611	10.7843	107.46	7.62537	74.1407	9.12251	61.4483	14.5781	27.7401	5.65122	7.48772	1.42297
uc003ila.4	Q9NVA4	TMEM184C		50.9576	9.72966	31.7854	13.4017	34.2513	6.51725	48.8457	19.7339	20.9268	9.06402	7.08646	3.06936
uc003you.3	Q6P1X5	TAF2		50.9241	3.39058	77.8059	4.30164	89.4451	4.10767	48.3159	8.00454	12.6225	5.23979	8.45582	1.44765
uc011ahw.2	O95721	SNAP29		50.9241	49.6116	118.28	53.0337	75.2342	54.6805	67.1054	48.02	49.4381	29.279	21.1396	9.5807
uc004det.3	O75787	ATP6AP2		50.8932	70.9042	100.203	62.8185	62.4517	78.5239	51.0131	85.5979	20.9558	53.9936	2.84176	12.9657
uc011kie.2	B4DSP0	PEG10		50.8511	16.6877	56.725	12.3352	53.3196	18.3559	14.1291	5.2125	2.60556	2.3569	1.07413	3.1092
uc003knt.3	P19021	PAM		50.7795	12.4611	35.632	8.2937	25.3463	7.71896	8.72011	4.91586	8.20124	3.96287	1.8783	1.3614
uc003dsb.1	Q8IUF8	MINA		50.7794	24.9745	30.0671	26.4757	58.4775	28.0311	62.042	42.8427	10.3275	11.222	0	2.43045
uc002wic.3	Q96HY6	DDRGK1		50.7794	114.609	12.7379	177.561	25.648	119.546	54.9044	76.5171	20.655	55.3571	0	26.1075
uc002nfo.2	Q9NZ43	USE1		50.7154	39.8233	53.0839	37.7866	166.502	33.0296	39.6032	23.3361	0	14.7289	0	5.41066
uc002gsx.1	Q13472	TOP3A		50.6601	11.3245	45.3413	8.91873	104.474	9.83928	40.6149	7.5569	9.42553	5.0658	9.45848	2.00654
uc001lcg.3	Q5VV63	ATRNL1		50.6281	2.9067	60.9063	1.48211	33.8262	1.30874	16.2301	2.74323	28.474	3.0466	0.151267	1.66894
uc011cfd.2	E9PCQ1	NPNT		50.5969	38.7114	21.4668	34.7262	35.8593	23.0502	17.7798	12.8428	2.12341	7.88288	4.92395	0.786216
uc002usx.3	Q96AH0	OBFC2A		50.5602	29.1113	78.7071	25.3448	97.1319	29.0399	90.6552	52.1324	50.7786	31.8235	15.9434	7.24603
uc002piv.2	P54852	EMP3		50.5497	118.313	32.0274	123.027	44.6979	114	38.1317	97.7879	20.0475	68.7167	0	34.9334
uc003spo.3	Q13155	AIMP2		50.5053	29.4786	28.1579	12.3426	42.5667	18.8867	28.6081	24.4844	8.96861	4.95977	3.59458	4.07713
uc001sye.1	Q9BZF1	OSBPL8		50.4865	9.98115	66.1907	13.015	63.4788	14.2491	26.8002	9.82068	11.8336	3.23484	10.4885	1.07474
uc002sct.4	Q96FA3	PELI1		50.4398	20.4573	60.9078	6.15217	31.1568	6.28948	56.3248	22.7442	24.9431	11.9391	6.23582	8.01667
uc001flr.3	P51398	DAP3		50.4398	86.4375	85.244	75.2191	62.5588	76.6181	261.273	201.839	103.724	83.3972	20.3618	22.3197
uc002vad.3	Q70E73	RAPH1		50.4149	9.84857	26.0948	5.88478	31.0968	2.40621	11.5421	2.9457	4.5441	2.30111	0.520358	0.764519
uc001qjm.3	Q86V24	ADIPOR2		50.3454	21.1873	17.4437	16.1927	50.1561	17.025	59.4798	21.1902	24.0975	12.1437	0.295658	3.48214
uc002sgj.4	P31483	TIA1		50.2934	16.6683	49.1144	10.5778	48.8849	19.4571	66.5178	24.5224	21.9876	11.752	0.269771	1.05978
uc003jdp.4	A1L167	UBE2QL1		50.2338	172.223	27.3188	140.663	22.8192	113.782	18.4293	93.7675	20.4651	83.3865	5.59577	16.4154
uc002wjk.3	P07199	CENPB		50.2322	11.1299	61.798	11.6856	41.9785	12.7342	5.83525	4.16285	1.09761	4.04144	10.1809	2.31037
uc003tdk.3	Q9H0P0	NT5C3		50.2214	15.4001	34.5796	9.3423	39.5712	12.5142	14.1183	21.7063	20.655	11.1353	22.8079	5.44831
uc001sxx.2	P55209	NAP1L1		50.0589	266.945	40.7736	213.041	58.6169	242.894	142.045	296.474	65.349	155.369	22.7341	39.1099
uc021pfr.1	O43752	STX6		50.0378	15.3494	42.5674	9.37286	62.8539	16.1847	44.5954	21.1815	31.1568	19.699	8.39819	15.4174
uc003stv.3	Q9Y5W8	SNX13		50.0276	1.64511	44.9963	4.38898	82.6516	0.746319	25.2354	3.95205	10.6669	2.68881	12.0928	0.122256
uc001xbq.1	Q8NDC0	MAPK1IP1L		49.9982	49.4385	62.3294	80.9483	29.4097	59.5646	34.4068	49.9056	24.0975	31.599	9.57932	13.4238
uc003jof.3	Q13423	NNT		49.9349	31.316	13.8295	18.6126	33.042	20.5971	31.8297	23.2132	5.62895	8.18913	0	1.74184
uc002tps.3	Q9NYU2	UGGT1		49.9284	24.4527	70.2937	23.6858	68.089	26.1393	43.8622	34.5391	9.51975	11.8544	13.0816	3.53726
uc001iol.3	Q15404	RSU1		49.878	39.4081	12.6534	62.7847	26.0426	54.4612	43.5012	68.0076	11.1219	20.1839	4.5031	5.90323
uc003pxd.3	Q9H446	RWDD1		49.7791	43.8489	42.6272	63.8483	57.8019	51.8714	79.1762	62.1298	37.4057	26.73	13.9212	13.5339
uc002jfc.3	Q14344	GNA13		49.7515	85.0243	39.0015	53.6928	56.1557	58.2683	26.5853	59.8086	10.871	51.5372	1.40049	12.4521
uc003yjf.3	P53803	POLR2K		49.6685	115.23	40.4161	75.7207	98.3566	177.612	78.6795	151.33	34.3934	58.0921	8.59307	7.98277
uc002dda.4	Q6P996	PDXDC1		49.651	46.3088	20.5883	67.8119	33.6046	46.5047	11.2737	39.7188	3.5343	18.2935	5.72394	4.3299
uc003vvf.4	Q9H2X6	HIPK2		49.4678	3.96694	69.2535	5.88674	157.825	4.55045	49.2519	6.81877	26.8286	5.40212	2.16016	1.7256
uc004arh.3	Q16649	NFIL3		49.3851	82.9626	28.508	48.0002	28.8556	48.9456	77.2137	56.4353	27.6097	25.536	7.70657	7.92909
uc002xme.3	Q13530	SERINC3		49.3802	73.2349	59.0754	40.0582	105.272	67.9808	184.34	95.5014	83.9301	66.2748	17.9116	16.1491
uc003hax.2	Q9HC07	TMEM165		49.3802	51.8783	51.398	87.2051	145.275	71.7196	58.3667	54.6281	13.9884	27.6425	8.51893	8.17401
uc001fnp.3	Q96H78	SLC25A44		49.2194	14.019	42.0464	25.0287	65.3349	12.6719	34.9655	14.9068	11.9581	8.90527	2.53735	4.58897
uc002nkf.3	Q92900	UPF1		49.1944	28.7558	95.459	19.9367	90.7716	30.9702	38.9503	27.0481	10.2901	8.29338	0.84841	3.3317
uc003wnv.1	Q86XI2	NCAPG2		49.1901	27.7515	41.1257	18.252	58.3713	22.6952	27.0736	15.5256	16.4528	3.27795	0	1.50147
uc003guz.2	Q15669	RHOH		49.1901	0	32.6023	0	33.9332	0	59.1453	0	21.6236	0	2.98758	0
uc001zyv.3	Q8TCT8	SPPL2A		49.1736	26.2425	20.0553	20.8995	48.2753	16.617	38.5856	27.2976	30.9251	16.6549	11.7081	6.52114
uc002zmr.1	P36543	ATP6V1E1		49.171	177.682	83.669	136.744	65.1761	143.056	96.2442	181.629	44.3475	125.631	14.4003	35.1242
uc002ymy.3	Q9Y5T5	USP16		49.1054	10.8157	62.6538	9.14625	71.1574	8.72302	64.2625	11.2186	21.2655	6.39042	11.8234	1.23193
uc001nsw.1	Q9NQS7	INCENP		49.1054	25.2253	31.8613	30.2749	46.6971	26.6977	25.2885	10.6283	7.27503	2.14344	0	1.44439
uc002plr.1	Q9Y230	RUVBL2		49.1054	68.4511	9.5277	51.9002	8.0608	53.1399	99.2201	138.071	0	99.4736	0	14.8981
uc003opo.3	P23511	NFYA		48.9682	20.0212	145.487	18.7765	80.6981	18.3938	59.72	23.6252	18.4049	12.9613	7.52194	4.49015
uc002ioj.3	Q96H20	SNF8		48.8937	71.3167	316.374	57.0973	73.937	59.4796	3.12387	48.6427	1.95866	33.5244	0	11.8439
uc001lpo.1	P13489	RNH1		48.8937	137.682	41.0349	129.999	53.5071	138.518	46.0771	76.0062	17.628	33.3835	0	16.1884
uc002lua.4	Q8N1G1	REXO1		48.8469	4.94739	72.9005	4.559	67.7108	4.64953	24.7937	3.52647	14.3498	1.54983	7.39457	0.79864
uc021pgu.1	Q6P3S1	DENND1B		48.8148	17.3568	51.2666	15.3602	46.7431	12.8516	25.1943	15.78	17.1412	6.39532	0.173196	1.23269
uc002vnu.2	P07093	SERPINE2		48.8023	39.4465	69.0976	33.6945	58.9799	29.4395	26.0965	24.5922	9.81749	20.3268	6.74539	5.67782
uc002gdg.4	Q9Y3C7	MED31		48.6422	41.9882	21.6367	41.3267	61.7488	77.7102	105.976	118.649	30.0082	71.6127	4.9704	16.3024
uc001hnn.3	Q96BJ3	AIDA		48.6263	7.09893	45.4319	16.938	85.3265	13.4931	26.5148	11.0943	8.86653	9.0141	8.28131	2.67249
uc003uuw.3	Q7L2J0	MEPCE		48.6005	24.4637	40.0354	29.1333	53.9597	22.5266	15.0599	7.18083	7.59296	7.02809	12.4906	4.55534
uc003dxt.2	Q9NQS3	PVRL3		48.586	9.5888	110.75	6.82429	50.349	9.37576	30.1974	16.3348	22.7205	14.5361	4.5031	1.77502
uc002aym.3	Q96F86	EDC3		48.5716	16.2183	81.8917	10.299	77.8919	7.24733	42.9985	18.3243	11.7307	6.1789	3.49969	1.07413
uc001xes.3	Q9Y394	DHRS7		48.5716	114.27	25.5593	110.917	39.8659	110.636	31.5104	61.6988	11.7307	30.6582	0.636308	8.27263
uc003xau.1	Q9H6H4	REEP4		48.5634	84.2668	51.2801	57.5636	67.2623	56.4986	41.4632	58.6759	8.02489	23.0732	0.904597	8.02752
uc003zxt.2	Q9Y490	TLN1		48.5505	40.5724	44.3559	32.0176	46.5432	26.8031	17.5725	19.6511	9.30641	10.5781	3.6381	3.43948
uc002lxw.3	A8MXP7	MFSD12		48.5277	15.0492	20.8666	20.5505	52.4426	14.4556	27.0001	9.26853	12.0285	4.28821	8.26452	2.20975
uc001ouh.4	Q96GC5	MRPL48		48.4977	77.0446	21.1186	57.5043	78.2137	76.2365	75.9421	74.5943	42.7415	26.3529	0	12.6623
uc002oke.3	O15235	MRPS12		48.4952	141.916	42.8007	105.452	61.3752	149.202	77.5244	114.112	13.619	55.4358	6.84682	7.88043
uc002mqk.4	P01130	LDLR		48.4524	74.6521	90.7511	48.3192	22.8104	35.796	14.4562	21.5429	6.04268	9.76751	1.24554	2.90208
uc002mjb.3	Q15717	ELAVL1		48.3703	116.45	35.3279	90.4514	30.409	99.263	32.1865	107.663	19.7274	48.5708	4.90757	18.1594
uc001ilb.3	Q9HAU5	UPF2		48.287	7.22498	19.9687	6.05571	44.0657	4.4041	15.5301	5.31501	9.73735	2.17207	1.67258	0.229991
uc002dly.2	Q9BTE1	DCTN5		48.2778	56.4533	75.201	30.4069	109.047	56.8375	34.9476	53.121	9.57324	29.2298	0	16.8784
uc004cdj.3	O15260	SURF4		48.2555	350.749	194.547	352.98	124.136	411.789	65.0406	370.88	32.333	144.636	0.45031	53.5474
uc004ebw.3	Q9NVW2	RLIM		48.2439	20.1308	28.3461	11.5569	29.6977	12.2848	48.7397	19.949	18.4355	10.3054	6.16214	1.12457
uc002gpo.3	O75376	NCOR1		48.2383	6.8893	47.9669	4.28167	60.4111	3.6682	33.6774	3.97573	13.9364	2.97892	2.61146	1.39915
uc003kvj.3	Q9NRR3	CDC42SE2		48.193	242.24	54.8893	120.623	29.7378	132.845	29.5173	149.085	12.0255	54.1177	6.98792	6.68374
uc001noh.2	Q9NX20	MRPL16		48.1875	98.5684	66.332	61.944	43.7694	90.8789	18.062	65.8343	3.71597	28.7392	2.18842	13.8016
uc001jrm.3	O95470	SGPL1		48.1695	9.3188	21.2531	11.7785	20.2424	5.82117	13.2706	7.82372	6.11313	5.12742	1.83759	1.23532
uc001oql.3	Q9UBM7	DHCR7		48.1611	59.558	27.9788	38.1221	53.3253	40.7277	28.7595	21.754	7.07414	7.80171	0	2.33833
uc003cfa.1	Q9NX76	CMTM6		48.144	65.3476	11.8764	92.9093	23.1141	49.5644	15.2806	41.2132	6.84352	35.2559	10.2269	13.1742
uc002raq.2	Q9BSC4	NOL10		48.1233	9.77473	30.711	6.56198	96.6007	15.8407	71.9907	19.9368	26.3558	5.55365	9.36645	2.35181
uc001kzc.4	O75940	SMNDC1		48.0722	28.3248	33.4684	14.3837	79.3311	29.7889	80.7258	41.5847	24.7451	20.7848	8.1145	8.99362
uc002rva.3	P17081	RHOQ		48.0696	7.93884	35.6275	2.97687	76.8799	6.58451	11.324	2.93654	8.87519	2.02533	8.41517	0
uc001rhm.3	Q9NVK5	FGFR1OP2		48.065	12.7603	77.5664	6.81273	78.7408	15.1259	81.2089	33.2529	39.472	19.4065	10.9143	6.61559
uc004dhj.4	P22314	UBA1		48.0554	121.135	23.7922	102.877	75.7291	100.699	47.6801	89.2791	11.2108	43.8886	7.70267	15.0222
uc003yhb.3	Q75QN2	INTS8		48.0421	5.29359	34.1165	2.26344	85.3049	2.90912	16.6443	4.3067	10.7341	2.54816	5.53137	0.627148
uc002ile.4	P30260	CDC27		48.0421	11.7246	23.8756	7.17502	59.5357	5.70596	50.4083	13.79	16.9956	6.65568	23.0474	0.5403
uc002rdm.3	Q15012	LAPTM4A		48.0421	101.626	83.1319	92.1019	50.2055	90.7962	28.7708	110.107	24.1517	83.4598	6.22279	30.8151
uc002nip.2	P17535	JUND		47.9489	222.622	28.6873	206.151	37.6171	109.93	13.567	88.9999	9.05526	58.5983	3.39364	28.1196
uc003sqj.3	Q9NPG8	ZDHHC4		47.867	8.14466	28.3247	3.75396	84.1435	8.40382	24.3699	4.61431	7.47384	3.40587	17.2026	0
uc001shn.3	P08962	CD63		47.8446	660.232	92.3512	597.698	54.2906	812.971	29.0548	443.431	12.2813	217.527	17.7203	68.1063
uc003yqr.3	Q969P5	FBXO32		47.8213	45.9874	12.448	49.8937	16.5263	22.5279	4.54857	7.30172	23.2909	31.6213	5.63359	4.05997
uc001lyw.4	P23921	RRM1		47.801	70.034	24.0274	60.8441	64.1842	59.4628	94.5557	51.7343	23.7855	19.8733	19.5744	7.28677
uc003jix.3	O60671	RAD1		47.7994	17.4301	49.4217	48.8817	59.6842	21.825	22.2121	16.4519	10.0136	3.34913	1.60141	1.8639
uc003qin.3	Q9UBI9	HECA		47.7747	15.543	39.8967	9.47089	13.0213	10.7247	5.91278	3.51779	1.98606	2.08956	1.4328	2.29711
uc003pih.1	Q9UM54	MYO6		47.5709	33.6429	68.3798	24.4775	34.6615	21.9148	81.9645	30.08	25.5605	14.1671	1.46351	6.46569
uc010ssw.2	Q9BRT6	LLPH		47.5709	102.724	25.0576	104.078	102.775	151.145	43.1392	128.397	36.5151	58.9915	0	22.5734
uc001nrc.4	Q16531	DDB1		47.5301	103.137	50.4606	92.5066	52.9302	90.921	72.6876	80.8329	22.1173	32.2018	6.99375	12.0947
uc003ztm.3	Q712K3	UBE2R2		47.5255	55.3293	59.2051	58.4471	72.0285	40.5067	37.4974	58.9609	17.5837	34.4298	4.47961	16.1885
uc003xwa.3	Q15050	RRS1		47.4686	55.0701	46.6383	54.1054	44.0657	68.3074	37.9625	26.261	11.9012	7.0419	0	1.9211
uc004dmk.1	Q9Y484	WDR45		47.4638	40.108	24.0618	35.3689	53.8012	46.1	60.3949	37.677	18.4934	15.224	13.614	5.84321
uc003cbn.3	P20339	RAB5A		47.4563	34.9316	41.8536	24.742	50.7409	18.6632	50.254	51.4337	16.9556	24.7572	1.74747	4.52398
uc001cti.3	O95881	TXNDC12		47.4334	123.759	103.568	117.665	46.9202	99.5618	28.141	77.1841	3.66459	41.2302	3.35715	13.9005
uc002yam.3	Q9Y3B1	SLMO2		47.4121	84.3158	66.9938	56.7736	95.3399	65.8943	49.4613	98.2449	25.4626	33.4582	1.00932	6.01442
uc002yeh.3	Q9BYJ9	YTHDF1		47.3516	20.4216	39.7923	25.3903	49.9002	20.2984	35.9493	24.4601	12.3649	9.06654	3.78322	2.02224
uc002jvz.1	Q9P275	USP36		47.33	27.2767	21.1582	26.6682	26.3898	24.84	44.4134	11.4125	24.1187	6.40299	0.180124	1.68449
uc003owp.3	Q6P1L8	MRPL14		47.2973	195.073	12.8402	133.256	29.7437	137.901	33.2406	160.178	7.04511	63.1702	19.5134	25.0504
uc003hwc.2	Q9C0K1	SLC39A8		47.2956	44.4596	46.8715	36.0747	53.7915	39.3591	25.9683	23.9045	12.5605	9.86417	0	6.56566
uc002ndt.3	Q9Y421	FAM32A		47.264	130.173	28.5194	189.38	62.0682	161.598	72.4738	122.934	68.1615	63.1871	0	49.8805
uc021ylj.1	Q9P0S9	TMEM14C		47.1972	101.952	63.6256	30.9897	79.5221	51.0835	28.3199	99.8838	10.595	43.021	0.758294	12.2969
uc002gse.1	Q8N5M1	ATPAF2		47.1797	14.6356	61.0364	16.1699	84.8228	17.9211	45.7896	17.6528	34.8975	8.75876	27.5484	4.10927
uc002hzf.4	Q8N2G8	GHDC		47.137	31.1998	36.4692	44.6616	55.2352	38.066	27.7765	15.554	11.504	8.563	0.247006	1.83858
uc003trd.3	Q9Y2R5	MRPS17		47.1253	71.6851	20.9898	30.9934	65.5265	69.0926	35.068	72.1041	7.32919	26.9516	43.4331	10.0056
uc004bse.2	P50750	CDK9		47.1253	64.1049	38.4632	39.9739	77.3577	44.2119	32.6327	35.4374	6.41304	16.1563	5.19309	4.24129
uc001cci.3	Q12874	SF3A3		47.1253	67.8911	121.249	63.9087	69.1669	71.16	59.9078	90.6526	34.8136	29.363	2.3605	14.6254
uc004flf.1	Q15904	ATP6AP1		47.1253	146.856	13.6938	148.319	1.82018	149.136	11.6893	94.0145	10.9938	49.0776	0	10.8623
uc001ofs.3	P23528	CFL1		47.094	2397.23	29.0905	2071.67	35.9169	2240.55	58.3476	1704.34	12.6225	539.157	8.4889	180.187
uc002sfi.2	Q06210	GFPT1		46.9587	44.4207	32.9095	48.6008	112.235	46.8287	86.1369	73.2853	25.4519	23.4349	6.71774	4.07189
uc002rsv.4	P47974	ZFP36L2		46.9539	45.4572	34.7453	43.3497	62.4366	46.996	39.6406	25.5173	47.2367	35.0606	32.1871	17.357
uc001kux.2	Q92538	GBF1		46.8998	13.2776	33.4468	10.0258	42.0801	12.1772	58.3476	17.3639	27.7267	9.97763	3.96884	3.36825
uc003caj.1	O15084	ANKRD28		46.8733	10.3578	17.6636	7.6469	41.826	4.64115	15.2043	7.75715	3.17769	3.70169	1.63749	2.25939
uc001zas.3	Q05086	UBE3A		46.8733	3.61069	60.5098	4.85157	64.6009	2.37082	43.2372	5.21361	13.3935	1.43196	5.57131	0
uc002lou.3	Q6ZTW0	TPGS1		46.8733	45.1353	7.81222	75.6243	0	32.613	0	12.3976	0	9.64057	0	8.86161
uc001bpn.3	O75937	DNAJC8		46.8733	172.659	18.0714	173.727	61.5552	193.671	21.9618	142.852	0	70.9083	0	27.3086
uc001kdo.3	Q7Z5K2	WAPAL		46.8557	15.6376	32.8644	15.8623	83.2342	9.54118	61.0781	22.6734	23.6458	9.25485	12.3173	1.96664
uc002bfz.3	Q9H1K6	MESDC1		46.8437	7.26652	80.8402	13.8979	46.287	5.7048	8.47085	1.49877	10.5937	1.14855	6.92365	0.699471
uc002maj.3	Q99961	SH3GL1		46.8343	16.4721	49.0474	18.4644	68.275	20.203	27.1777	10.3206	1.70404	3.69773	3.21972	0.741017
uc003srf.3	Q9NXC5	MIOS		46.7216	12.7904	33.6284	8.62473	39.0779	6.65852	21.1089	12.0008	7.72055	6.35689	14.9666	0.445682
uc003xfz.2	P10909	CLU		46.6633	136.323	58.1143	161.887	53.9987	162.961	138.973	470.758	136.201	833.45	105.121	474.181
uc002xtx.4	Q9Y6D5	ARFGEF2		46.618	10.058	164.977	9.67761	111.376	9.33229	22.5	8.45551	14.85	5.59848	0	1.2567
uc003skr.3	O60675	MAFK		46.6154	16.6384	33.941	37.7681	40.4561	8.40382	20.7963	7.45298	14.4682	6.04268	8.28401	2.61563
uc002lxi.3	Q969V3	NCLN		46.5709	58.4923	62.2751	55.9995	48.0528	67.5372	43.6401	70.7521	24.1863	37.6884	5.66519	16.1323
uc001lha.2	Q9H5V7	IKZF5		46.5598	3.00327	67.2479	0.79933	84.1667	1.79271	40.5999	8.05904	10.6384	2.7972	0	1.8134
uc003gqx.3	O43143	DHX15		46.5478	62.5338	58.1987	57.0653	89.3406	58.2931	86.2784	56.1443	41.2485	16.5145	0.348454	6.05759
uc002lcs.3	Q9H0R4	HDHD2		46.5209	29.3435	37.1607	17.606	43.2738	12.3137	52.2211	16.3586	4.27077	9.18736	24.6486	3.53196
uc002dmh.3	Q7Z6E9	RBBP6		46.4756	3.24371	46.1825	2.28435	34.3649	2.49708	17.869	3.58237	12.9863	2.1546	5.84841	0.729305
uc002glj.3	Q9GZM8	NDEL1		46.4393	17.3195	88.7385	22.6796	32.4875	22.6355	72.9009	34.0704	28.1137	21.2525	8.27843	2.25806
uc003uwb.3	P62879	GNB2		46.4171	148.325	32.7464	164.919	61.368	110.091	24.687	63.5268	12.0236	38.6826	4.27302	15.2938
uc004ehy.3	Q7L4S7	ARMCX6		46.3981	9.71764	42.3815	7.85735	35.6147	5.00449	26.1788	6.42783	20.7335	4.40808	7.34536	2.20662
uc002lsp.1	P62841	RPS15		46.3773	2773.69	79.574	2453.85	163.007	2010.15	60.3949	1465.37	37.8675	747.645	59.4695	215.273
uc003fwq.3	Q8IYW5	RNF168		46.3613	14.8819	51.8074	18.1668	36.0365	12.6999	33.0903	19.7208	15.4652	7.28645	2.16452	3.44756
uc002gym.4	Q9UPT9	USP22		46.3372	99.8845	57.6613	92.0809	55.3192	53.2412	47.6646	61.2757	7.23937	33.4252	3.73051	12.0273
uc002lul.4	P78368	CSNK1G2		46.3356	12.9556	40.7521	16.5143	77.6796	15.1132	19.7467	7.94287	3.90983	4.91943	9.40227	5.35172
uc003vda.1	Q6NUQ1	RINT1		46.3009	8.38385	48.2678	6.80052	51.5613	9.72856	29.4165	16.7876	8.81398	9.74554	11.1025	1.72322
uc001knh.3	P18669	PGAM1		46.2724	109.555	49.0903	107.349	121.532	56.8688	40.2632	62.6874	52.4319	34.9431	54.0372	4.06104
uc001ege.3	P05023	ATP1A1		46.253	81.1492	35.3957	68.6795	57.0895	67.9092	58.0857	45.173	20.0475	18.496	7.92016	2.55435
uc002hau.1	Q8IY31	IFT20		46.2223	28.9017	17.8417	18.067	26.5029	16.7	47.5838	27.8954	30.9825	19.613	3.10441	2.62513
uc021uvp.1	Q01201	RELB		46.2223	22.2039	81.426	31.18	17.9536	16.308	38.8906	12.5328	21.5156	11.1632	2.21744	2.43636
uc011cen.1	Q08209	PPP3CA		46.2136	36.3506	67.7308	14.6279	43.4686	25.8873	12.1685	15.8609	2.8611	4.1376	2.16816	1.57105
uc003tyc.3	Q9UIG0	BAZ1B		46.1409	21.9518	91.5441	19.0817	83.0354	23.5033	37.7468	29.5395	8.06835	12.1744	0.831539	3.45902
uc002dlw.3	O14561	NDUFAB1		46.0363	291.628	14.3901	265.308	40.304	261.719	174.714	396.935	16.2289	202.309	133.806	40.2309
uc003iqz.4	Q8IY95	TMEM192		46.0053	14.7617	15.2004	9.3859	41.0368	24.3703	4.88039	19.3412	2.295	7.9452	0	3.80692
uc002rqd.3	O94806	PRKD3		45.9865	114.139	18.8358	70.7861	21.7569	61.6205	57.6743	97.6441	23.1299	41.453	5.80129	9.02643
uc002cgu.4	Q9HCN3	TMEM8A		45.9649	3.60071	30.0484	4.10461	48.1149	3.41235	6.0863	2.92191	13.2096	1.07959	1.8152	0.859771
uc002cic.1	Q9BUT9	FAM195A		45.9511	45.4632	25.1935	48.9024	90.9079	28.3299	31.0363	23.4312	14.2003	9.42759	0	7.16572
uc001coe.3	P14550	AKR1A1		45.9071	95.5218	50.1502	130.335	58.8014	79.816	46.5676	51.7405	14.0508	22.5577	2.46486	6.95054
uc004chx.3	F1T0I1	SEC16A		45.8873	15.2478	86.0971	15.4085	58.7995	17.2795	36.9405	12.9618	8.45584	5.62149	0	2.40021
uc002mqf.4	P51532	SMARCA4		45.8317	33.0317	51.5344	30.6258	102.952	32.1454	27.3366	14.6497	4.38465	6.11334	2.25945	2.26203
uc002vju.4	Q9BV87	CNPPD1		45.794	65.3576	28.7051	74.5284	66.8198	61.1888	24.6347	40.2469	24.6637	22.0381	3.08107	13.067
uc001bza.3	Q9UBB6	NCDN		45.6527	25.7529	20.0105	24.3462	22.9229	22.4775	48.599	13.4088	8.87519	7.26557	1.82938	4.81373
uc002bpb.4	Q99828	CIB1		45.6195	96.2466	39.5713	103.868	41.7968	113.636	24.9781	84.658	0	44.4531	0	8.34836
uc001fcr.3	Q12905	ILF2		45.6195	258.464	105.858	240.078	25.0781	241.879	55.1756	206.229	7.01249	89.8543	2.89088	36.2131
uc003xrm.3	Q9UI12	ATP6V1H		45.6159	24.9926	52.2881	20.1497	49.469	18.977	49.2259	22.8926	12.0605	13.5446	1.20288	5.52724
uc002mfu.1	P15498	VAV1		45.5979	71.2337	104.691	46.3716	52.971	56.4923	25.8835	46.5399	3.47762	15.4037	24.4914	6.39167
uc003uai.3	Q9GZY6	LAT2		45.5785	24.5695	56.1546	23.226	36.474	20.6868	9.34285	8.26195	8.15929	7.92575	0	4.72487
uc021okf.1	Q9Y5A9	YTHDF2		45.5713	63.4995	83.7215	44.6472	40.1819	41.6621	28.3673	58.6584	3.87281	26.5878	1.10872	7.64155
uc001vqq.3	Q7L211	ABHD13		45.5517	2.96911	76.5351	1.47241	77.6383	5.45875	20.4343	7.63134	6.40615	6.05581	1.98069	2.1382
uc003ffe.2	O00461	GOLIM4		45.4653	12.2529	46.5771	19.3025	40.0228	12.905	18.6101	13.2349	10.2374	6.30521	2.21228	3.19311
uc010bkl.2	Q9NV31	IMP3		45.4621	149.222	53.9726	144.779	68.4388	122.425	28.444	67.0449	13.9255	37.1156	9.06431	26.9455
uc003xzu.3	Q1XBE0	UBE2W		45.3993	14.2637	13.4752	3.45646	27.6805	6.47507	22.7905	22.4005	0	9.54446	0	4.31855
uc001awx.2	Q5TDH0	DDI2		45.3766	26.1602	37.2693	23.9243	62.7537	32.1894	16.0865	21.6595	7.43193	7.10607	16.9603	1.56238
uc003ftg.3	E5KLJ5	OPA1		45.3441	20.6446	28.2383	23.684	25.9318	11.9629	70.9318	34.7662	47.858	15.8827	1.49465	3.82328
uc001hba.3	O15151	MDM4		45.2828	13.8359	60.0409	5.14126	33.7878	4.13992	78.1155	11.4471	29.9312	4.93923	14.3722	1.19308
uc009wzk.3	Q5T1V6	DDX59		45.2659	9.61505	25.5012	5.14156	39.9391	5.28137	20.3802	11.5982	11.22	3.66657	0.963627	0.913216
uc003xwn.3	Q96JH7	VCPIP1		45.1239	9.72269	43.5793	11.5304	46.1862	9.93755	32.8791	11.888	15.3517	6.96852	10.1711	1.40446
uc001imp.3	Q99633	PRPF18		44.9858	30.7625	24.16	19.2634	44.6861	20.3088	29.5894	28.9636	29.7349	15.9132	3.92888	6.15015
uc001qak.4	Q3YBR2	TBRG1		44.9448	5.84493	68.6409	5.44244	61.8557	8.1326	55.3409	11.4432	32.7973	4.04737	7.5931	3.46028
uc003pmr.2	O60942	RNGTT		44.9203	14.1866	34.9809	6.57347	45.1405	10.3221	28.2758	17.9534	14.9749	5.25878	0	0.489741
uc002upo.3	Q8WU90	ZC3H15		44.8684	60.2212	15.1429	37.095	20.473	61.6273	84.9804	79.1267	37.6999	26.8031	9.06598	14.6351
uc009zia.3	Q9BTM1	H2AFJ		44.8628	77.098	127.517	59.8605	53.9363	89.3526	15.0987	40.3667	16.7062	28.6196	7.74798	21.9714
uc003fao.2	O00400	SLC33A1		44.8273	25.3791	86.557	35.5063	81.3408	35.0393	69.807	32.8894	21.6386	18.5319	2.02737	2.09453
uc002ehi.4	Q08999	RBL2		44.7726	13.6982	123.827	9.0356	57.8481	10.3972	15.7331	5.31701	2.86393	2.65814	1.96774	0.941713
uc001wso.3	P61011	SRP54		44.6761	31.7288	29.2493	16.7892	87.5238	27.6538	59.7086	41.1675	20.9777	19.509	0.831539	4.79458
uc001kze.3	Q9UQE7	SMC3		44.6588	28.2057	61.7794	20.7237	47.0954	17.2073	20.9242	15.1773	1.78901	6.25078	6.45326	2.56404
uc001par.3	Q9H061	TMEM126A		44.6475	14.054	67.4013	13.1242	35.3054	15.5723	78.9519	36.525	39.983	20.9013	16.352	2.89211
uc004fbj.3	O95751	LDOC1		44.6198	49.217	22.1668	16.3225	36.8937	27.1869	12.1951	11.2554	14.2003	6.1965	2.25155	7.18449
uc001tdz.2	Q9HBM0	VEZT		44.5886	9.47888	13.9878	8.72518	27.6805	17.5139	50.1391	24.6331	18.2193	7.91671	14.3589	2.02726
uc002vnj.3	O95573	ACSL3		44.5863	15.7003	52.2571	13.7433	48.0844	13.4148	40.9635	22.655	7.57349	11.4548	1.52714	2.816
uc001ety.2	Q96BI3	APH1A		44.3672	172.3	37.5444	175.549	94.1841	221.03	95.5117	147.388	29.3259	57.4426	7.33588	28.7927
uc001dpg.3	Q5T7M9	FAM69A		44.3533	22.4525	8.80791	35.8373	8.49418	16.4099	7.14348	9.95623	0	4.94692	20.1429	1.18355
uc002hsu.3	Q9UKT9	IKZF3		44.3533	62.6664	18.2676	37.6609	5.46054	37.4941	6.81877	38.9861	1.8323	12.185	0	6.50873
uc001hwq.3	Q4LE39	ARID4B		44.3477	9.79801	24.2167	8.6168	26.5132	7.90933	23.6486	11.5943	16.4244	6.11572	4.93714	1.05545
uc003die.4	Q9UK61	FAM208A		44.2435	7.61253	10.2789	7.53828	1.11734	10.5689	19.733	4.68466	1.12478	2.05275	0	0.683701
uc002siy.3	Q9BSG0	PRADC1		44.231	44.3337	108.355	48.2952	36.5107	70.7813	7.10528	31.4779	3.34125	12.8455	0	4.0337
uc002ulc.1	P51991	HNRNPA3		44.1719	127.691	127.348	106.332	88.5935	117.62	47.4128	80.5973	8.49364	28.1006	0	8.09052
uc004bkf.3	Q96SN8	CDK5RAP2		44.1542	15.762	37.3795	15.7018	75.442	11.3825	36.7041	10.0676	6.90401	3.81941	4.20455	0.546143
uc002vpw.1	Q14669	TRIP12		44.1498	10.2063	45.1039	5.03559	18.636	5.6067	60.9489	9.77958	28.14	4.25677	1.6112	1.17512
uc002unq.1	Q969T4	UBE2E3		44.1391	78.21	21.0054	66.0677	42.5757	66.2978	26.6286	76.6812	8.77837	28.6285	0	6.2017
uc003yiy.2	P09669	COX6C		44.1285	615.927	27.5493	582.027	40.205	769.576	102.389	647.316	39.077	357.322	10.9314	129.459
uc001sqm.3	O14595	CTDSP2		44.0231	32.3704	73.2031	14.378	78.2919	21.0471	12.901	10.9674	3.00649	3.62413	3.87318	4.74069
uc002eiy.3	Q9UKV5	AMFR		44.0152	42.9895	42.1082	66.3238	88.079	40.3249	14.7305	19.1412	2.21663	18.2964	1.14225	4.24425
uc002wmx.1	Q9H1E5	TMX4		43.9364	67.0109	22.3412	84.6161	65.3349	58.631	26.3376	18.5387	3.41661	6.17287	9.24321	7.03153
uc003vly.1	Q2TB10	ZNF800		43.9328	11.0327	70.9779	4.65816	60.8636	11.5455	43.8542	14.2355	16.9127	6.72271	6.90644	2.93582
uc002uxb.4	O15519	CFLAR		43.8893	23.5396	65.9834	25.1366	47.9497	25.5911	49.3786	40.8356	18.2836	19.4589	6.15553	6.17069
uc003edr.2	Q96CX6	LRRC58		43.8624	32.0616	55.6532	39.787	54.0746	41.9017	30.8265	34.3411	18.9337	17.0149	0.609795	3.72768
uc003ynd.3	Q9NPA8	ENY2		43.8441	111.856	68.8753	73.9943	66.7895	110.631	59.1623	96.2358	24.7298	42.4612	6.76997	11.5161
uc001aeo.3	Q5TA50	GLTPD1		43.7935	37.2294	34.1955	36.6163	16.8192	40.4792	19.5993	19.2251	8.19248	14.2885	8.02115	2.99974
uc010bfk.2	A8K9T0	CCPG1		43.6857	63.3779	46.1396	44.9731	47.1786	42.7559	57.769	93.396	26.9758	69.9524	15.8587	18.9175
uc002gys.3	P46734	MAP2K3		43.6133	58.4981	45.3414	70.6958	84.4263	43.8205	71.9743	63.406	41.4264	39.9732	14.0849	20.4302
uc002pfj.3	Q9BZL6	PRKD2		43.5916	37.5882	27.1791	21.8353	37.8655	20.7636	61.9108	28.4791	26.2621	17.6265	5.95456	5.92954
uc003gty.2	P35251	RFC1		43.581	18.4537	21.6386	20.781	86.2506	17.4222	90.1609	14.8621	30.8349	7.08779	5.85403	0.866383
uc002rwe.3	Q86XK2	FBXO11		43.5558	9.63404	26.351	8.88024	35.5559	8.7183	50.4669	11.3498	21.7868	3.71463	13.6327	1.51452
uc001med.3	O43159	RRP8		43.5479	13.737	17.7488	14.8711	43.463	23.4764	50.6011	19.7055	13.8165	10.2823	15.8217	5.98222
uc003ijy.3	P61221	ABCE1		43.5479	42.5134	21.9193	32.3731	74.98	42.97	59.8508	68.2172	7.67584	20.4598	2.37326	6.15015
uc002lvx.1	Q9Y5L4	TIMM13		43.4669	641.664	38.4394	682.464	59.0501	787.993	49.6853	712.112	16.8422	277.475	4.25438	116.061
uc001xsh.3	Q9NWQ4	C14orf118		43.4611	6.64687	46.7298	9.65006	42.8056	5.45552	49.2878	19.3948	20.8924	10.5129	37.0082	2.1427
uc003wzy.1	O60496	DOK2		43.4292	27.5573	76.5351	38.057	57.0324	15.1319	255.217	147.231	161.242	106.445	5.66519	29.5066
uc003wxe.3	Q9UIJ5	ZDHHC2		43.3991	13.8679	43.8926	10.9063	59.5446	7.8781	18.9682	6.40634	3.99606	3.91377	3.97133	0.477664
uc002otb.1	P49840	GSK3A		43.3283	32.1588	22.3628	33.8786	49.3132	37.4097	20.3008	24.058	27.6846	14.8756	7.87097	3.95379
uc002zdf.2	P57059	SIK1		43.3055	16.9968	20.9166	13.4716	49.7612	9.69628	17.5954	6.29381	17.8901	6.475	13.3675	2.61452
uc002ley.3	P23368	ME2		43.2978	25.3296	31.2402	21.0197	58.5958	14.605	69.9187	58.5353	24.4682	23.5754	6.30434	7.67633
uc002dbl.3	Q8IWR0	ZC3H7A		43.2215	13.0007	18.1603	9.49034	34.0557	7.62665	33.5924	10.4422	8.73865	4.48174	0.346392	1.38569
uc002egk.2	Q7Z614	SNX20		43.2156	34.0119	18.9334	20.2678	56.0995	28.6286	26.5318	13.0326	7.22327	3.94619	0	3.26593
uc002syh.4	Q92545	TMEM131		43.1549	12.0895	50.4798	7.0428	13.3056	6.76988	15.2965	9.00953	7.93729	6.15154	0	1.63677
uc002wdp.4	Q9BYM8	RBCK1		43.091	9.03097	33.3534	10.9006	51.3847	7.43993	23.6706	4.6124	9.65784	2.74366	5.31418	0.496752
uc002abn.3	Q9NYL9	TMOD3		42.9672	38.7436	31.3139	30.0955	60.7966	25.8129	47.2101	42.185	16.8004	23.0856	10.7186	5.92043
uc001gml.3	P35610	SOAT1		42.9672	28.8702	124.554	15.2724	70.532	24.8655	52.8455	38.4962	19.097	26.819	5.55124	5.38628
uc002vcu.3	O75874	IDH1		42.9672	24.7994	31.3144	24.256	21.7022	13.7889	39.2309	24.1288	33.9836	22.3735	13.5093	4.9411
uc002pap.1	Q9H840	GEMIN7		42.9672	0	92.5339	0	70.532	0	46.8855	0	25.4111	0	10.3986	0
uc001kvb.3	Q00653	NFKB2		42.9672	77.8879	14.186	63.1142	12.7276	55.2144	58.5785	53.1527	26.4788	45.5334	9.02313	8.9912
uc001vtm.1	P11279	LAMP1		42.9672	160.896	18.3762	138.563	51.2233	136.628	82.454	144.071	23.365	76.9741	15.7768	23.4535
uc003tir.3	P53004	BLVRA		42.9672	106.887	16.1177	113.349	53.7387	165.473	34.5114	65.3486	18.9337	20.04	0.696909	13.0894
uc003fjz.3	Q9HD33	MRPL47		42.9672	110.846	30.2444	129.406	138.499	74.5839	115.299	144.642	30.9825	67.8291	0	19.5394
uc003dgo.3	P29401	TKT		42.9672	151.843	79.3101	151.262	68.8918	136.013	115.874	170.919	57.4617	68.2465	28.9298	22.7153
uc003edu.3	O95168	NDUFB4		42.9672	336.448	59.8356	271.73	22.5703	317.666	21.8931	458.939	11.3602	346.356	0	86.5313
uc002osf.3	Q9UI14	RABAC1		42.9672	251.015	7.60902	250.154	2.68693	287.092	40.9822	170.342	18.9337	75.6669	0	21.7556
uc021xlv.1	O75083	WDR1		42.8154	263.895	32.4937	266.761	25.5211	288.143	50.7914	191.572	10.8384	74.029	6.20569	20.4891
uc002zdv.3	Q9NRZ7	AGPAT3		42.7745	43.4995	16.529	46.7853	32.3878	32.3573	21.3955	31.4267	6.62256	21.0114	3.41266	5.23236
uc002luz.3	O14617	AP3D1		42.7745	46.133	31.6769	36.8798	78.9453	55.6593	42.2493	43.9046	22.9243	18.7751	0	4.43154
uc001snf.2	P34897	SHMT2		42.7597	120.899	58.145	121.946	87.228	125.97	62.4372	169.018	21.4034	65.9555	0	13.1078
uc001yks.2	Q14204	DYNC1H1		42.7068	13.2045	23.0649	15.9709	30.7776	8.84027	40.9953	12.4904	14.4585	7.75004	15.9655	2.09133
uc003pkf.3	Q7L1T6	CYB5R4		42.6442	15.1552	91.7866	15.8731	99.2752	15.8641	44.5015	20.2989	10.2498	11.9047	0.440153	3.06729
uc002tsg.4	Q96CS7	PLEKHB2		42.5843	111.792	38.8952	115.258	34.3985	116.061	38.5408	147.19	26.73	135.541	12.3133	32.6879
uc003ziq.2	Q9UIJ7	AK3		42.5801	81.9082	87.0778	101.532	40.1588	67.7438	16.3229	47.4847	0.511723	25.7809	5.2739	11.0567
uc002egq.1	Q9NQC7	CYLD		42.5052	17.4812	71.369	22.7879	84.5373	14.4367	75.3312	11.5681	39.4962	9.49003	19.9331	1.88246
uc001ayq.3	Q9NVZ3	NECAP2		42.4951	120.685	48.9977	135.089	16.1216	81.7862	37.1661	97.3234	49.9351	57.7006	0	20.3215
uc003kqh.3	Q8IU60	DCP2		42.3943	10.4865	24.3193	7.94983	74.231	7.51149	28.4527	8.85345	6.56369	2.61052	7.28502	2.27296
uc004bjz.3	O00206	TLR4		42.3786	5.04895	16.5607	6.28046	38.6477	4.3456	21.5105	2.80516	15.1729	1.80393	3.00721	0.580988
uc004fei.3	Q13613	MTMR1		42.3354	14.8029	113.494	6.74069	90.447	10.1719	19.5395	9.13333	10.0237	4.49403	4.73488	2.05199
uc003qil.2	Q9P1F3	C6orf115		42.3259	130.48	34.4759	131.379	47.7232	62.644	21.3335	71.2412	6.78223	22.2568	3.49494	8.84078
uc002xak.2	Q5QP37	ITCH		42.2993	21.6829	41.8889	19.6865	59.6416	16.2213	74.7895	21.9596	27.6648	7.68177	4.85308	0.475018
uc001gku.1	Q8NHY2	RFWD2		42.2959	12.3714	64.4103	14.2007	30.4169	12.5962	27.8383	14.968	3.99383	4.70971	5.9455	0.960115
uc002aut.4	Q9Y4X5	ARIH1		42.2852	32.463	57.8772	37.0887	40.8414	39.3934	39.1129	41.6229	17.6715	21.6612	0.929211	4.40889
uc002mem.1	Q16740	CLPP		42.2742	132.873	26.0282	133.709	10.9211	88.872	20.4563	120.21	10.9938	51.9598	0.944199	16.7258
uc003xdf.3	Q9Y3T6	R3HCC1		42.2276	15.8092	47.502	28.3594	52.6286	19.5747	42.1535	5.87282	18.8448	7.6133	8.61157	2.00006
uc010cgg.3	O43747	AP1G1		42.1462	25.6968	58.025	20.4226	52.8316	21.9027	45.9693	29.8794	17.7278	14.8677	7.6438	4.79139
uc002klm.4	A6NHR9	SMCHD1		42.0626	9.65459	78.9218	7.27156	56.4256	8.64624	27.3366	9.41503	12.5561	3.03972	0.308107	0.91454
uc001qgk.4	Q92543	SNX19		42.0263	11.2252	74.0358	12.7439	58.6909	9.36006	28.5443	11.5395	8.91406	6.14171	1.38873	2.85035
uc003wjr.1	Q9P2E5	CHPF2		42.0023	41.3731	54.3278	56.4584	88.6262	48.7821	59.238	32.6206	39.7684	28.6211	17.7864	14.7992
uc001lhp.3	P04181	OAT		41.998	65.3467	37.934	64.6512	15.2731	63.0564	24.0671	34.2955	9.39569	13.0914	7.92275	10.0304
uc003sne.3	O43299	KIAA0415		41.968	13.619	67.5525	11.2897	47.2401	20.1204	54.7767	37.8869	14.5305	20.0199	22.4631	7.12728
uc001exe.1	Q15906	VPS72		41.968	52.4719	10.0565	48.5029	18.3711	40.1272	15.4498	45.2134	13.2096	16.8223	0	9.09676
uc004bpi.3	Q7Z6M1	RABEPK		41.9562	10.0692	43.7463	6.89	104.221	12.1128	66.4344	17.3406	18.0427	5.69028	11.7081	2.461
uc003ovp.3	Q9HAV4	XPO5		41.9491	12.4122	45.2364	9.15692	79.1563	15.1759	24.9022	13.3022	5.384	3.61491	0.277442	0.939496
uc001dpn.3	Q9Y3A6	TMED5		41.9099	49.141	43.2193	47.6476	78.2637	37.6717	69.9878	89.5841	18.8067	37.7575	4.32177	10.7055
uc003etr.2	Q96CQ1	SLC25A36		41.8748	17.0031	54.8681	27.1355	32.5165	16.294	10.2364	15.244	4.3323	8.14049	7.93767	0.6261
uc003lsc.3	P04233	CD74		41.8184	3996.14	42.3332	3585.83	71.211	3617.58	69.115	2395.1	32.805	1206.61	0.939149	348.874
uc002dyf.3	Q9H773	DCTPP1		41.7737	106.747	10.3583	92.7522	20.3759	124.754	15.9375	64.9953	0	19.9692	0	7.43188
uc010jdi.2	B7ZML2	RAPGEF6		41.7157	5.39203	15.7132	4.8718	46.5648	5.58531	26.3861	6.54099	8.27202	2.89358	3.97847	0.266699
uc003oxd.3	Q8TB61	SLC35B2		41.7035	65.4108	26.7339	58.591	67.2129	66.8587	15.0987	18.7978	4.17656	10.3275	0	3.15703
uc002wty.3	Q9HDC9	C20orf3		41.691	119.346	13.9598	151.489	37.9895	118.358	10.1655	69.8166	14.6221	45.8045	1.73882	26.9754
uc001mso.1	Q8N8R7	C11orf46		41.6652	19.7803	30.9844	7.99879	29.4097	12.4108	43.5575	33.9045	9.63899	17.7231	0.35479	3.21897
uc002uwx.4	O43676	NDUFB3		41.6411	514.156	18.4342	546.463	43.5383	417.092	16.9628	321.97	8.76562	214.54	1.26476	67.6378
uc002obd.4	Q9H665	IGFLR1		41.5189	59.2762	26.9045	52.433	61.2863	49.1807	24.6556	32.9426	5.10573	10.5404	3.06953	3.73078
uc002qlu.3	P26368	U2AF2		41.5024	149.768	48.0983	189.032	63.372	186.319	26.5371	131.2	9.35929	53.4179	4.54574	14.5633
uc003cjo.2	Q96DW6	SLC25A38		41.4708	24.2572	66.9925	23.099	21.3351	25.5582	31.85	28.942	5.65186	9.57044	6.84427	1.15287
uc001zmp.1	Q96TC7	FAM82A2		41.3414	40.046	21.6879	44.9054	73.2008	45.3163	40.4809	39.3936	31.9315	22.7688	11.3916	10.3648
uc001urp.3	Q9Y2S0	POLR1D		41.2986	70.7558	40.9067	54.014	42.1823	80.9585	74.4675	72.2112	18.1984	19.7569	26.9967	8.74923
uc001nym.2	Q86UX7	FERMT3		41.2485	32.7163	14.5611	28.8449	40.6264	35.8789	69.2528	49.6265	10.6029	25.3337	1.56108	11.5258
uc001nmx.4	Q96JP5	ZFP91		41.1875	29.3643	34.704	48.1989	42.7366	35.5956	11.4357	23.2478	8.06644	11.0815	1.38557	3.55619
uc004dbh.3	B4DXG6	PDK3		41.0991	18.6065	37.1063	12.2397	2.45329	13.2127	6.82725	9.4927	3.45746	3.73512	0	2.72281
uc001rwp.2	Q71RC2	LARP4		41.0623	11.0679	50.4872	12.2173	105.624	16.1958	199.63	87.2586	54.2829	31.6143	5.19077	3.63521
uc003gwy.3	Q8TDQ7	GNPDA2		41.0515	16.4621	84.4585	5.13666	82.6617	12.3728	84.6298	35.9459	44.8621	25.5947	23.1178	7.19411
uc003idz.3	Q06265	EXOSC9		40.9963	30.5475	52.6711	28.769	44.5193	34.432	16.0684	24.6429	8.33779	11.4432	0	2.73473
uc003jcx.4	Q9P0J6	MRPL36		40.9212	134.842	17.1649	74.1814	55.53	151.315	80.5265	137.491	18.0321	86.2063	0	13.5527
uc003zwi.3	Q9UJZ1	STOML2		40.9212	105.049	10.7013	118.557	23.2868	120.867	14.3797	103.01	3.60643	40.9818	30.664	12.091
uc002swe.3	Q03989	ARID5A		40.8401	277.6	11.8253	236.248	17.8774	177.564	25.1147	100.376	0	52.5348	12.1717	20.6729
uc001ctc.4	B1AKJ5	NRD1		40.8322	39.7849	47.3978	28.2774	86.2155	25.4139	57.2063	35.4875	38.8083	23.3477	17.453	3.93575
uc003wpx.4	P54296	MYOM2		40.8034	47.8238	78.1767	27.5832	43.0296	22.406	44.753	17.4577	8.17284	6.84663	0	2.17013
uc003jjc.3	Q5F1R6	DNAJC21		40.7058	27.262	36.535	17.4116	32.1725	19.1033	30.1974	25.1425	5.48082	12.7491	2.56756	4.80801
uc003lvh.3	Q86SR1	GALNT10		40.7058	23.4884	74.126	30.9394	69.5775	27.7299	40.4146	18.9755	6.83323	6.02199	0	2.74761
uc003adk.3	P48739	PITPNB		40.7058	64.8462	29.4659	69.8251	130.67	91.8042	50.8588	111.305	11.9581	28.4354	0	12.2827
uc002uqt.3	Q9NWL6	ASNSD1		40.6954	6.14135	66.9859	4.38586	62.0033	5.66886	51.2315	6.3804	24.2874	2.82388	6.5942	1.00043
uc002ujl.3	P15336	ATF2		40.6713	5.66476	93.4898	11.0053	70.6397	14.2087	76.0699	17.1988	22.9806	5.9909	9.60776	3.47306
uc002xek.1	Q9BVI0	PHF20		40.6654	6.13818	54.2934	4.61318	53.4028	4.45759	29.1189	6.8983	13.186	2.99151	16.7258	0.982737
uc002qkd.3	Q9NZL4	HSPBP1		40.6516	74.466	60.1841	101.628	33.112	75.3039	60.214	59.7232	22.1083	29.4798	0.17527	15.4082
uc002okz.4	O60234	GMFG		40.6236	323.861	16.2175	314.309	37.9591	281.073	52.7082	164.393	7.22924	45.1224	1.59655	40.6226
uc002iin.3	O95466	FMNL1		40.6158	45.3616	24.4734	49.4562	48.8461	31.9552	19.5307	16.626	6.78223	17.2365	0.873736	4.99951
uc002mqc.3	Q9BWQ6	YIPF2		40.599	31.5696	83.9092	19.9221	54.2041	31.5984	31.8619	26.383	4.47254	10.284	3.22663	3.88215
uc003yrx.3	Q96RU8	TRIB1		40.5351	25.8265	51.6454	18.3483	62.3295	13.526	61.0164	27.9286	41.1151	21.237	8.43462	12.5144
uc002hnx.2	O95147	DUSP14		40.4911	0	32.6401	0	52.0263	0	40.5362	0.101334	26.9565	0	23.4161	0
uc001gwz.3	Q96P70	IPO9		40.4397	21.6967	13.8576	19.6964	26.5532	18.0562	10.6579	19.0751	0	8.14302	0	2.52894
uc003xig.3	P29084	GTF2E2		40.4198	21.6064	30.0463	20.0082	63.3394	22.1833	32.9426	34.9255	11.2255	21.1625	16.4283	2.074
uc001dwf.1	Q96S66	CLCC1		40.3231	14.2272	12.3631	7.83126	33.8554	9.61452	26.0163	16.3851	10.4864	8.30568	5.85403	3.28958
uc001cvf.2	P61326	MAGOH		40.3149	86.1297	34.5192	49.6012	32.0442	92.5893	52.1931	141.791	18.9337	59.6412	3.25224	15.0342
uc001coi.2	P49321	NASP		40.2818	77.0361	28.2553	88.7615	116.378	69.924	40.0116	18.9915	12.0703	8.30652	12.0739	1.4598
uc002mjn.3	P62857	RPS28		40.2818	5495.28	223.212	5159.51	24.6862	4892.56	5.66202	4412	24.8505	1880.69	0	485.969
uc002exd.3	Q15554	TERF2		40.2391	24.3157	28.5823	20.3482	42.991	26.7477	19.6523	19.0996	10.8193	11.3451	0.464606	3.93647
uc002mgd.1	P06213	INSR		40.2079	12.6996	15.5016	12.688	52.802	16.4597	2.77041	5.62015	0	1.9445	11.2784	1.4254
uc003dwx.4	Q9NWB7	IFT57		40.1951	11.1335	20.2859	16.4637	30.033	13.8328	12.4199	6.98125	2.74845	2.7321	1.4163	2.54326
uc003apa.3	Q9BQE5	APOL2		40.1748	58.7035	43.6913	60.8984	114.034	87.1172	80.7797	89.9665	34.7714	57.8666	30.0679	25.1382
uc001ccn.4	Q9Y3A2	UTP11L		40.165	54.8806	13.0318	58.4039	38.026	57.3895	72.8677	74.1246	19.7569	34.3345	0	15.3082
uc004cjx.3	Q969U6	FBXW5		40.165	20.6748	16.7782	36.3827	58.2656	23.8979	34.4645	18.7224	12.3481	14.501	0	1.58403
uc002mme.3	Q9NXK8	FBXL12		40.1264	26.8326	41.7742	19.9485	18.1868	18.8853	11.9791	9.05923	3.28602	3.24578	3.87043	2.98675
uc002ywf.1	O14972	DSCR3		40.0787	45.2287	57.8844	32.3847	25.1307	30.0768	17.5094	30.2989	8.59178	19.0822	0	9.89875
uc003job.3	Q9H074	PAIP1		40.01	26.4552	10.906	14.9982	23.7582	26.0366	21.0282	25.0981	13.3379	13.4207	5.92513	4.31221
uc004dsp.3	Q7Z6Z7	HUWE1		39.9745	13.266	18.3498	8.89819	37.3364	9.11478	34.404	13.3315	14.9774	7.82511	2.18434	1.61472
uc010ygb.2	B4DEP9	RPL28		39.9695	1425.53	139.062	1329.64	47.2401	1352.84	7.02266	1480.1	52.8383	686.01	103.467	184.444
uc004edb.3	Q9Y271	CYSLTR1		39.9595	25.0253	26.0136	18.1145	29.6235	10.4719	34.878	26.9482	29.2526	20.971	8.78105	3.75629
uc001typ.4	Q8N5U6	RNF10		39.9489	7.27002	50.5466	17.4457	96.5298	6.90548	65.6357	10.0451	28.87	6.25163	14.5141	5.45735
uc003xzm.3	E9PF26	STAU2		39.8171	18.8233	29.1205	11.9304	37.0655	10.415	35.4222	15.2751	10.6606	5.30852	3.0901	1.57293
uc003ilu.4	P50851	LRBA		39.8012	10.8988	43.7515	6.05672	30.4896	7.242	24.7937	8.0056	5.97907	3.09402	1.84864	0.992209
uc002koc.3	Q15311	RALBP1		39.7845	15.4656	56.1893	6.90627	47.5438	9.63854	18.1744	9.73318	8.41499	7.79681	5.4204	2.94636
uc003yqh.4	Q6PL18	ATAD2		39.7845	9.82519	13.8842	12.0708	39.7069	13.0379	25.1645	7.57106	9.46687	1.44318	0	0.799808
uc001vxo.4	P00491	PNP		39.752	63.6844	53.9785	43.9322	76.7695	69.0873	27.1161	35.2361	10.8193	15.2951	0.796467	7.3428
uc003caf.3	Q9UJ83	HACL1		39.7447	11.1873	22.7405	7.5368	60.6575	8.64586	40.3891	16.7686	30.5306	10.6666	0	2.93376
uc001bpi.2	Q99504	EYA3		39.6621	9.18764	80.9796	9.94523	36.5836	10.754	39.489	17.3008	18.7257	7.52509	3.8598	1.3266
uc001fff.1	Q7Z7E8	UBE2Q1		39.6621	64.1797	11.2918	55.5269	23.5623	61.4096	3.3184	49.678	17.4773	24.4586	3.2165	4.89375
uc002ldm.2	P18621	RPL17-C18ORF32		39.6621	1057.02	9.50397	797.645	17.3617	741.1	0	1003.65	0	451.76	0	116.313
uc003idq.1	Q8TB73	NDNF		39.6244	48.6591	33.6349	43.6717	24.626	34.4639	15.4712	16.1785	9.26927	7.59125	3.88788	3.60301
uc001nzq.1	P11474	ESRRA		39.5878	17.1057	70.5245	12.7996	59.5956	20.1552	27.4831	10.3588	7.65859	7.06105	2.30215	2.21081
uc002hug.1	Q8TF74	WIPF2		39.5798	7.28038	34.0831	2.77483	48.6993	4.69502	35.3348	7.58362	13.1986	6.18712	2.91487	1.1956
uc001eyl.3	Q9NNX1	TUFT1		39.5571	25.5897	9.57833	13.9965	17.9129	24.6501	11.5038	7.98737	10.8193	6.88206	0	2.59735
uc002ete.1	P61421	ATP6V0D1		39.5299	101.737	16.3688	105.59	58.6827	95.3085	30.8014	95.7732	9.08819	48.456	0	21.0301
uc003qdg.2	O15400	STX7		39.5298	39.9568	31.0841	38.0642	41.5293	23.1453	42.0348	48.162	8.17937	29.2327	0	5.14558
uc003dky.3	P49789	FHIT		39.377	20.7562	24.4458	23.5837	24.0303	27.767	12.2092	7.7709	6.43033	5.89809	4.89151	0.660726
uc001mvh.1	Q14444	CAPRIN1		39.3489	102.726	19.2142	111.831	56.4256	90.0054	35.2833	75.855	14.3498	21.7707	3.38918	3.2721
uc002hoa.3	Q9UMZ2	SYNRG		39.3435	16.5594	37.7833	9.70211	28.5527	15.022	26.1954	17.6253	4.10611	9.30365	0	3.66619
uc002zds.2	P56182	RRP1		39.3104	107.217	20.3177	138	30.0136	147.399	28.9124	86.9516	1.20854	24.2789	0	10.3555
uc002eww.3	Q9UN37	VPS4A		39.3034	66.4962	19.126	60.6071	59.4875	76.9245	48.2223	51.0575	27.2998	30.4555	12.7064	14.2673
uc003keh.4	Q8NA72	POC5		39.2594	10.6983	60.3802	12.3312	17.7583	13.9185	57.9423	33.6421	18.4532	11.1826	11.292	3.76258
uc002zsq.3	Q96RN5	MED15		39.254	13.8888	66.9492	10.4151	103.099	15.2244	91.7107	28.5841	30.855	18.3605	0	7.32406
uc003cux.1	P13861	PRKAR2A		39.2232	24.2797	83.994	22.0561	37.461	15.4311	24.5589	17.81	8.95621	10.1999	2.42906	2.31461
uc002ial.2	Q86VR2	FAM134C		39.2128	84.584	36.5191	112.91	67.9299	84.4772	19.9362	58.8418	3.30881	26.2909	0	10.3282
uc010hre.1	Q15051	IQCB1		39.1701	14.4978	23.2284	8.59913	50.3894	10.4934	87.9237	20.7481	23.7772	7.84337	2.17824	2.31423
uc001iju.3	P36542	ATP5C1		39.16	241.403	25.204	205.357	44.2834	162.35	38.9891	241.309	27.3221	124.38	14.0793	25.8074
uc003zcs.1	Q9UK41	VPS28		39.1479	199.781	10.7043	244.972	25.0781	150.186	41.6054	125.603	12.6225	53.1284	0	17.166
uc001wlv.3	Q8TEB1	DCAF11		39.1445	11.2134	55.8739	13.5758	87.9517	11.9732	16.3346	5.22931	2.82995	1.03905	0	0.178477
uc002jbd.3	Q9BSH4	TACO1		39.1345	26.0787	55.3484	19.8163	16.4244	14.4065	42.8151	24.1444	6.40014	12.467	15.116	6.09658
uc003eor.3	O75165	DNAJC13		39.0611	7.91551	22.3973	3.92447	1.70987	2.22986	21.9618	4.87213	0	2.12656	0	1.13932
uc001nlb.3	A0JLT2	MED19		39.0611	14.862	196.856	22.546	0	13.9132	35.6879	20.4763	0	7.39194	0	5.31273
uc001oir.3	O14618	CCS		39.0611	35.3541	14.6321	21.9375	48.7312	24.7889	16.4713	23.4543	5.16375	20.6801	2.66092	4.97308
uc001nsf.3	P61165	C11orf10		39.0611	296.276	10.1522	213.711	14.3629	386.244	36.2369	428.829	0	122.158	0	21.7995
uc003zyh.3	Q9BX68	HINT2		39.0611	170.819	10.9701	240.78	20.5184	158.13	0	68.8821	0	27.3016	0	23.6069
uc002frs.1	P57678	GEMIN4		38.9955	16.2886	13.2403	19.1589	36.9849	19.2942	21.8234	7.07396	0	2.89729	0	0.663555
uc002xxt.2	Q9BY42	C20orf43		38.9888	52.4013	90.4466	48.1786	57.4705	51.7644	32.9935	64.9244	7.36312	33.3398	1.08408	3.81785
uc003bgm.2	Q9UBB4	ATXN10		38.9441	82.5622	23.3653	54.6105	59.5956	66.4296	55.8709	77.5354	26.8051	26.3507	3.28878	8.32774
uc002knz.3	Q9GZX9	TWSG1		38.939	41.2383	19.5135	39.2561	28.8006	21.1911	27.681	23.4019	17.7504	16.9303	8.84203	2.87903
uc003mtz.3	Q96S55	WRNIP1		38.939	11.6186	48.627	9.80016	57.6012	9.43723	20.1316	7.43973	9.46687	4.94913	25.3065	0.938052
uc001xsy.3	Q9H1B7	IRF2BPL		38.9047	35.9918	67.1795	52.1234	29.2484	27.1976	16.7278	22.5407	10.7411	14.0696	7.35824	7.12771
uc002kzb.3	Q10472	GALNT1		38.8966	15.8664	44.2871	8.9685	40.3889	11.6951	40.6871	11.1509	19.133	8.11929	0	3.83528
uc003evr.1	O00469	PLOD2		38.8913	33.4525	51.259	19.9882	23.6408	18.792	9.66795	22.1306	15.2667	31.7947	0.578462	5.68428
uc001whg.3	Q86U06	RBM23		38.8648	22.6075	36.9675	17.1097	50.4712	17.2828	42.4888	27.0609	15.4134	16.192	4.11841	2.75171
uc002sox.4	Q9P0J7	KCMF1		38.8573	22.7407	83.8404	26.7147	89.2997	20.9933	56.1935	75.2695	27.6597	27.2844	6.44792	5.16382
uc001ofv.4	Q96NY9	MUS81		38.8404	9.19057	43.4627	6.70658	26.4595	11.3874	34.6332	13.7941	12.1946	8.09975	10.5836	1.3795
uc004dsl.1	Q99714	HSD17B10		38.8091	170.446	6.46818	159.613	0	151.81	7.79289	123.79	0	57.5971	0	10.0674
uc003oyw.3	Q9Y5K6	CD2AP		38.7363	15.1807	37.1912	10.4381	47.4123	15.4663	21.9377	14.3827	8.94899	8.34702	4.2272	0.213539
uc001iew.1	Q7L8J4	SH3BP5L		38.6082	22.3386	57.5557	15.3082	38.8437	16.1489	50.2197	16.0064	21.4033	12.1202	14.529	3.96547
uc002usf.2	O94925	GLS		38.5894	35.6313	38.2851	41.3193	141.383	46.6234	96.176	54.1719	41.5828	28.1602	15.4635	7.19734
uc001qif.1	P29375	KDM5A		38.5876	17.7561	28.0426	19.3486	45.7001	14.0396	49.0812	15.5392	22.8457	7.88408	4.51551	2.2045
uc003fld.1	Q96GG9	DCUN1D1		38.5828	41.478	11.4205	20.5085	29.9401	21.2954	25.8835	39.2295	27.821	19.1039	0	8.11599
uc002jnb.1	Q9UK76	HN1		38.5642	135.761	25.6442	179.984	11.963	99.1849	45.6696	158.357	34.5223	107.974	17.7896	33.1908
uc001pkx.3	P10109	FDX1		38.5544	65.304	23.2871	72.4483	36.6004	45.222	36.8898	40.772	27.633	21.9413	8.22729	6.34011
uc001gpa.2	P15104	GLUL		38.5467	72.0592	31.0533	43.3789	66.4104	48.221	6.71054	17.6713	0.934999	15.6064	3.37269	3.65551
uc002chi.3	O75808	SOLH		38.4816	6.85366	27.8156	10.1047	28.8329	4.11942	12.9418	1.83408	2.18466	0.871184	6.11135	0.0359143
uc004djx.4	Q15125	EBP		38.3785	209.993	21.0733	182.075	58.0691	214.613	84.7287	139.729	28.6763	33.4897	6.82023	14.7197
uc002lix.3	O75351	VPS4B		38.34	44.8353	27.2202	29.3974	56.8597	46.0203	49.9419	44.4133	18.3512	20.7788	7.65527	10.8831
uc002zgb.2	P53801	PTTG1IP		38.3262	200.884	16.8043	305.457	29.4907	171.984	40.1931	88.3637	13.0623	50.3037	3.26357	27.218
uc001rwv.3	Q9P265	DIP2B		38.3147	4.85084	37.9582	2.39207	13.6572	3.84124	18.4647	5.82243	10.1302	5.25982	0	1.50992
uc002xiw.3	Q86X10	RALGAPB		38.3041	4.96365	23.9785	3.20367	43.3034	2.59226	19.6634	6.02064	4.40319	3.9776	16.3368	1.27943
uc001byx.3	Q8IZA0	KIAA0319L		38.3041	7.88665	22.5387	8.08841	26.6819	5.19639	14.5135	6.09894	7.92575	3.31896	0	1.5058
uc003pid.4	Q9GZR1	SENP6		38.2547	6.84798	50.7782	7.85124	55.1515	7.06588	39.2566	7.79814	13.0093	2.82475	1.60514	1.24517
uc003lzz.2	Q9H999	PANK3		38.2224	13.5239	34.0461	7.96496	16.9623	11.6708	15.7471	17.5428	11.8481	10.3182	4.66886	2.36899
uc002lbw.3	Q96B23	C18orf25		38.2182	13.9794	26.9672	8.79786	46.6254	13.9783	60.077	27.4295	17.6383	14.6342	7.70267	1.69192
uc003yvy.3	A2RUS2	DENND3		38.1931	15.2464	21.0547	9.07633	20.2242	8.28496	6.92701	2.90554	8.14354	2.11662	0	1.00932
uc002wrp.3	P61599	NAA20		38.1931	77.4372	78.2286	57.6091	122.256	96.85	35.2303	184.339	19.9856	70.7896	33.6065	25.3383
uc002ooz.3	P09012	SNRPA		38.1759	57.2558	24.5975	70.8553	37.5494	39.5246	28.1336	37.1058	9.8074	13.9324	2.52692	8.62917
uc003gvo.3	P09936	UCHL1		38.0947	569.395	12.1467	632.097	9.30732	550.465	39.2255	1015.19	24.5943	1032.75	36.814	510.985
uc003emh.1	O95243	MBD4		38.0846	22.2482	90.5029	21.809	60.2728	25.8482	55.2476	30.0587	11.6184	14.4775	9.31323	8.46852
uc003ijb.3	Q8NB14	USP38		38.0682	10.055	34.5518	11.2341	77.6248	7.17948	80.2631	13.5927	41.1942	10.3869	11.161	4.5103
uc003pir.3	A7J992	PHIP		38.0241	7.92516	52.2425	5.79835	49.4348	8.77617	14.4306	5.55877	6.03199	2.36975	3.10834	0.964067
uc003lnl.4	Q969M3	YIPF5		37.9921	50.0265	39.7363	32.5573	42.1707	40.8775	71.2024	75.7083	15.5456	42.6192	13.8648	13.0258
uc003mim.3	Q96G75	RMND5B		37.9821	20.9561	17.7037	19.7416	38.6562	20.0667	41.0418	25.416	13.808	18.2764	0.970282	7.28656
uc003cfc.1	Q9H9A5	CNOT10		37.932	8.34726	51.7151	7.87851	64.8013	8.13297	19.1093	12.6792	9.31895	4.37323	0.228673	1.38883
uc003igk.3	Q6IE81	PHF17		37.9213	17.3025	46.1719	20.7994	10.4418	13.4814	7.52249	8.55275	4.44707	4.76339	4.3749	2.08411
uc003pum.3	Q969F1	GTF3C6		37.8763	38.7442	113.849	42.0154	67.3899	53.3447	36.6376	31.281	18.844	20.3811	8.04583	1.27857
uc009wtf.3	Q969P0	IGSF8		37.8112	46.2113	13.5745	35.86	43.6358	32.9175	10.4684	14.3032	9.08819	7.83678	6.2443	3.84757
uc003vff.1	Q9NP80	PNPLA8		37.7943	6.03883	57.5316	3.54976	43.255	6.48847	33.6846	8.5911	16.189	7.98313	5.89718	1.37126
uc002bnk.2	P08910	ABHD2		37.7716	135.261	42.2727	127.299	38.7723	140.512	58.6561	134.127	23.331	81.8436	6.51696	17.7409
uc002nlf.2	Q86VD7	SLC25A42		37.7674	30.3827	20.4666	24.5006	27.3143	37.7745	26.9276	21.7952	9.40657	7.01103	3.72868	2.87803
uc002fmm.2	O75081	CBFA2T3		37.7636	12.6207	19.2742	10.5221	30.8486	13.7539	19.435	8.93143	1.96544	2.66482	0	2.23892
uc003lgg.1	Q96G79	SLC35A4		37.7216	0	17.6274	0	30.1865	0	26.0137	0	19.0116	0	5.78176	0
uc002hdy.4	Q7Z417	NUFIP2		37.6567	16.7175	25.4014	19.6956	68.4715	26.0634	52.2517	43.9289	28.0815	28.0332	3.94654	6.1149
uc001bqy.3	Q16514	TAF12		37.6254	29.9442	9.32093	14.6915	18.3002	14.8917	52.5599	27.7692	23.9486	14.2881	18.6696	0
uc004cbk.3	Q7Z333	SETX		37.567	6.18326	57.4079	6.61363	34.5337	4.42526	27.7222	4.58619	8.69089	2.14958	0.319892	1.02025
uc001vba.4	P13796	LCP1		37.5512	614.502	24.7783	626.136	43.6232	649.06	215.696	530.756	75.8941	191.188	22.629	55.5558
uc003pxs.3	Q8N8Z6	DCBLD1		37.5111	7.69641	29.9934	7.62513	21.4955	11.8497	11.9831	7.53537	12.6225	6.03447	0.464606	4.51979
uc003zfc.4	Q9H7E9	C8orf33		37.4987	75.2082	11.0374	99.5885	28.7258	81.7311	6.58853	72.4913	10.3275	23.5779	0	26.169
uc010xdp.2	Q13485	SMAD4		37.4668	19.1253	63.9128	12.4101	39.5712	15.5868	29.9173	20.2166	9.69519	8.29065	1.62914	3.21301
uc001gun.4	Q8TDX7	NEK7		37.4653	34.6388	67.3993	28.3698	52.985	33.0599	32.7753	28.9336	15.2393	12.8866	12.6718	2.9657
uc002nut.4	Q9H2A9	CHST8		37.4586	1.61886	30.823	1.72987	31.3037	0.354321	6.89825	0.521463	3.97211	0.980869	4.09373	0
uc002gia.2	P51116	FXR2		37.4345	14.0744	90.5024	20.8105	71.1118	14.1832	19.0285	10.0409	7.46975	8.2068	2.72654	3.76558
uc002rrc.3	Q8WXD5	GEMIN6		37.4231	21.3555	36.5982	13.4327	38.2238	28.942	25.6516	20.1716	6.71842	8.35644	22.9755	8.14676
uc003yss.3	Q9NUQ9	FAM49B		37.4104	63.6126	55.4789	47.6662	73.3841	54.9194	49.944	112.109	20.0718	66.8317	7.57079	15.0858
uc002zea.3	P48553	TRAPPC10		37.4068	9.8919	14.6595	8.59607	23.8979	8.3317	13.8553	6.71231	8.01899	3.30677	0	0.944948
uc002osm.4	Q6ZN55	ZNF574		37.4068	9.64765	15.4727	8.86062	31.2001	9.52313	9.23686	4.26581	1.3365	4.68768	9.98629	1.76274
uc004ail.3	Q5VST6	FAM108B1		37.4001	19.7035	72.5023	12.6517	45.9278	13.1937	27.7897	24.1991	13.3983	10.0579	8.07117	4.0533
uc004eua.3	Q8N3U4	STAG2		37.3443	20.3434	46.499	15.8756	33.1588	17.2272	33.2544	21.5174	8.41499	12.0885	4.04723	1.76882
uc021rks.1	O75592	MYCBP2		37.3348	4.94081	24.0341	5.03527	62.1316	4.40599	18.5482	5.15052	0.850954	1.44067	1.09626	0.350341
uc001mvm.3	P04040	CAT		37.2383	27.4686	10.1771	15.7032	23.8242	14.9708	22.8158	23.1202	1.26225	13.2046	0	2.99543
uc001rap.1	O60519	CREBL2		37.2279	18.0415	29.3279	8.89106	39.1109	29.6157	14.6081	15.5158	10.2529	9.10075	0.211337	6.14512
uc010sjl.2	Q9NS93	TM7SF3		37.1901	11.6955	30.3132	7.61312	56.4256	8.23972	10.1504	5.82076	2.38661	2.72062	4.67339	1.53874
uc002mor.1	Q14145	KEAP1		37.1608	48.5616	43.7947	63.5787	71.9808	65.6391	58.1097	44.6999	27.019	31.0375	13.6067	17.3684
uc003unf.1	O15155	BET1		37.1322	42.2431	18.7333	95.5335	32.0442	45.0137	73.0703	46.314	7.71374	15.3172	8.67264	7.07088
uc003pgx.1	Q8N884	MB21D1		37.094	17.6472	32.5274	32.8962	45.4653	21.5914	122.093	63.9001	35.9605	19.9963	12.6346	3.43476
uc002sub.3	P82675	MRPS5		37.0543	60.194	36.6613	74.6773	33.6483	44.1972	31.3056	38.6116	10.9433	22.7732	2.14827	12.4602
uc002rtr.2	P42704	LRPPRC		37.0407	47.6501	9.4163	35.0448	19.4571	42.0225	18.7432	81.8166	31.3386	24.6808	0	6.54801
uc002spr.3	P31153	MAT2A		37.0264	282.636	19.4942	308.445	50.8012	249.756	62.3368	177.115	32.51	63.6441	7.90577	19.234
uc010slo.2	Q8WUI4	HDAC7		37.0179	12.1319	26.1931	9.5911	27.2	11.4938	19.5122	6.31354	4.07804	3.78038	14.7101	1.41677
uc003opm.3	Q9Y530	C6orf130		36.9718	22.8908	22.7395	19.3852	41.9912	11.5808	34.411	16.2196	16.512	13.8903	0.340351	6.51868
uc002krk.3	Q969U7	PSMG2		36.9305	48.8116	47.3308	28.2464	22.3837	37.6645	46.9183	49.7459	14.0829	16.1676	0	6.26691
uc010boe.3	Q3ZCQ3	FAM174B		36.9155	28.3458	26.4973	45.8117	52.452	60.7842	31.0481	20.8041	2.40005	15.6529	0	0.611068
uc001ftg.3	Q16666	IFI16		36.9134	43.8898	12.5898	43.8706	32.9634	41.1399	75.753	42.0198	33.5732	19.5133	10.662	5.58928
uc003klr.4	O00472	ELL2		36.829	4.78407	43.964	15.949	31.5983	5.40183	85.4156	20.582	39.9231	11.9986	8.02839	2.01023
uc010drs.3	Q9BV68	RNF126		36.829	78.2141	21.5711	65.1625	70.532	75.3146	25.8835	65.1748	8.11446	22.356	9.93095	7.01232
uc001ccw.3	Q9H9L7	AKIRIN1		36.7401	45.7921	16.5566	34.681	41.7059	44.711	45.515	35.1084	5.76244	28.6954	9.75672	8.40631
uc003ewn.3	P46976	GYG1		36.7241	88.3035	24.5029	52.6215	43.4043	57.4984	37.6823	65.5044	2.4274	27.3207	10.2571	19.2538
uc001bno.3	Q8N5D0	WDTC1		36.7145	12.4033	84.0936	10.8932	29.055	7.50489	10.5916	3.59989	4.2389	0.895388	4.58711	0.317214
uc001aje.2	O15258	RER1		36.7012	135.019	37.5962	146.056	62.3033	132.552	39.6341	123.963	21.3005	46.9814	17.3792	8.63222
uc002gja.3	Q9BRA0	LSMD1		36.6866	242.629	16.9914	239.263	22.256	225.269	17.9363	186.865	5.27157	94.1963	4.75385	38.6523
uc003xoz.2	P06746	POLB		36.6855	8.19236	13.7366	3.44701	40.9168	7.17227	56.5098	16.0733	28.5667	8.46095	8.90087	1.3952
uc003kdp.3	P04035	HMGCR		36.6727	28.9134	76.2048	18.3737	16.5323	19.6834	45.0076	40.2102	21.7075	22.9676	5.22016	5.5554
uc003vpj.2	Q6PID8	KLHDC10		36.6485	7.95929	153.759	14.7224	34.8511	9.34762	47.5166	15.8264	18.3769	10.7785	11.1915	2.11592
uc003dgj.3	Q96AA3	RFT1		36.6017	24.3261	11.6732	12.2843	33.4374	19.7229	7.82896	17.6167	10.5187	7.69001	0	5.54782
uc002uez.3	Q13427	PPIG		36.5513	25.583	24.6534	21.3615	48.0001	23.627	45.6377	23.6351	6.68249	8.5804	1.32444	1.93928
uc002wub.3	Q9NUB1	ACSS1		36.5221	47.5983	74.6661	36.0566	9.87448	38.3443	6.03949	16.5217	0	6.25939	0	3.73481
uc001jtz.2	P20073	ANXA7		36.4927	78.9588	149.436	67.1711	92.7545	69.5121	55.4309	159.762	24.8992	83.7681	6.41538	24.8776
uc003ytt.3	A8MW92	PHF20L1		36.3772	3.03993	54.5054	2.92283	61.9643	5.32282	30.3827	6.13247	20.5599	5.1722	13.2883	0.498542
uc001dlh.3	Q9NWK9	ZNHIT6		36.3347	12.6589	15.1003	9.69705	51.5026	15.1854	60.8002	21.0441	8.38675	7.24095	14.144	3.73132
uc003sqe.4	P33947	KDELR2		36.2953	140.351	32.1883	166.134	118.459	185.019	34.1362	178.629	19.0513	72.4705	0	15.3232
uc003owy.1	Q99808	SLC29A1		36.2834	58.2723	33.4305	48.1678	20.8984	41.0218	35.7895	32.4898	5.8905	9.03844	0.433632	3.50387
uc002mse.1	P60002	ELOF1		36.2536	77.7176	21.4709	42.5029	28.2128	80.4796	63.2259	109.721	7.10015	81.4679	27.4408	15.3931
uc003cyc.3	P78332	RBM6		36.2374	12.2873	14.9263	5.98221	18.5819	7.5993	25.2252	6.00186	9.12469	4.34729	9.40407	0.903025
uc003ikq.4	P62312	LSM6		36.2152	37.9958	21.526	33.5812	87.0567	54.5603	20.7068	83.6044	8.9259	16.8995	0.418145	15.2398
uc011msa.2	Q15014	MORF4L2		36.1941	112.826	120.257	126.765	58.3713	113.633	107.997	221.773	43.6502	130.525	9.51641	39.8155
uc002eof.1	P00505	GOT2		36.1829	73.563	21.8032	89.218	80.1838	63.2387	64.6331	89.891	38.864	39.5674	4.10809	20.5707
uc001twh.3	Q96BS2	TESC		36.1553	32.559	31.6464	47.1096	63.3068	42.2316	19.5179	21.7572	15.2393	35.9858	0	3.72695
uc010rnd.2	A8MU17	TRPT1		36.1407	38.4296	22.4236	27.0301	52.2069	19.5687	29.633	16.0633	5.30852	4.14715	8.48014	1.83177
uc003bsf.3	P55201	BRPF1		36.0925	4.50558	63.3355	4.54183	38.0873	3.17413	16.1556	2.98511	8.80419	1.17883	0.439052	0.527534
uc002rli.1	O94864	SUPT7L		36.0774	20.1711	28.4072	23.6237	19.0827	11.9746	52.6474	25.6338	23.1842	18.0814	12.971	2.49408
uc021txx.1	P80217	IFI35		36.0618	62.1189	15.6538	68.9656	41.3116	49.6493	86.2784	59.4184	21.8076	25.8426	1.3067	3.51512
uc001gdf.3	O14880	MGST3		36.0564	183.877	14.9226	95.2922	32.356	128.867	18.1607	180.789	7.94422	102.689	10.3708	28.5033
uc001irl.4	P48426	PIP4K2A		36.037	18.173	72.1153	8.94805	67.8018	14.2452	23.8657	15.7918	10.9938	6.89064	3.54075	3.07097
uc003agq.1	Q9UDW1	UQCR10		36.037	775.66	70.8955	626.232	349.475	823.046	81.8253	798.414	7.32919	384.226	13.2188	168.572
uc001nyk.1	P31948	STIP1		35.9996	140.466	29.1481	147.606	52.6131	156.995	214.239	726.443	79.8287	391.096	11.8663	91.3458
uc003imz.3	P53367	ARFIP1		35.987	12.1887	20.9629	15.1309	36.2591	14.2952	32.4868	16.917	9.02257	9.83	1.26802	2.50663
uc001tvw.3	Q71F56	MED13L		35.9362	2.87658	64.4484	3.61728	28.7258	1.87178	57.1006	2.29486	28.917	1.07915	6.38622	0.132404
uc002mbj.2	O60664	PLIN3		35.9274	52.6547	10.0152	32.2846	10.2012	31.761	6.48306	15.284	17.971	10.8027	0	4.04036
uc002moc.4	P29597	TYK2		35.9197	7.83853	31.6563	6.78075	38.5127	7.75991	27.641	5.30553	17.7316	2.67825	6.19474	1.00223
uc001vtw.3	Q14186	TFDP1		35.9069	37.9451	15.945	22.8409	36.5575	36.9148	83.6455	27.3542	28.8006	5.90142	5.77158	2.56589
uc004apy.3	Q9Y657	SPIN1		35.8967	11.6688	41.0993	4.50351	28.2128	11.1706	12.6141	6.51467	2.15701	5.62245	3.14932	2.52585
uc002zeb.3	Q15269	PWP2		35.8847	42.5779	10.1765	64.3964	16.1216	49.2472	13.9373	29.9676	3.74513	8.56444	0	2.65224
uc001hyi.4	Q99707	MTR		35.8736	17.4268	19.076	10.8973	34.8668	12.8098	15.526	7.10995	4.01895	3.41076	5.10847	0.400855
uc002jjb.3	Q8N1S5	SLC39A11		35.8683	11.118	60.4888	7.40214	33.3647	8.45287	19.9566	10.0462	7.90278	4.86236	1.52714	2.107
uc001zyl.4	P40818	USP8		35.842	6.1711	38.4295	5.2385	37.4281	7.09524	49.1657	11.1576	15.9843	5.92384	1.17669	1.86645
uc001nxk.1	Q6DD88	ATL3		35.806	70.0696	31.5461	61.1772	35.5727	53.4047	23.6328	63.3681	6.17404	26.985	0.84841	4.57515
uc002yel.3	Q8N6T3	ARFGAP1		35.7426	32.6744	94.197	38.9058	51.9315	37.1937	14.4306	24.8085	16.0853	15.7071	4.6625	5.69403
uc009vtg.3	Q9BUE0	MED18		35.7306	19.9049	10.3404	10.5073	21.9763	15.5035	20.9793	13.7963	11.3602	12.1587	4.92971	8.22931
uc002pds.1	Q8IU81	IRF2BP1		35.7228	17.7846	79.445	10.1469	20.6675	12.8035	9.48059	8.3327	2.31168	4.85757	1.70175	3.90491
uc003wfm.3	Q9UDV7	ZNF282		35.6709	18.381	57.1973	15.923	39.3915	16.2416	7.97668	10.2506	0	6.65265	0	3.02144
uc002qfw.2	Q96PV6	LENG8		35.627	30.7675	14.909	32.3076	16.9277	13.7188	8.80758	7.06534	4.02342	8.98603	0	2.94895
uc001vnd.3	P10114	RAP2A		35.6063	7.95401	61.6732	4.09399	57.1	6.14435	11.309	7.89189	6.33639	4.9482	3.73165	2.01863
uc001uoa.2	Q5W0Z9	ZDHHC20		35.589	10.7418	44.6022	11.0105	36.4772	7.31836	12.201	9.08193	3.4425	4.48431	2.95658	1.32046
uc001ymd.2	Q13114	TRAF3		35.5729	6.19574	9.62927	8.32711	18.3711	4.89507	9.55082	4.9562	2.11353	2.86337	0	0.823545
uc002iaz.3	Q92800	EZH1		35.5591	5.55528	26.0124	2.65661	38.1359	3.77345	18.3267	4.30815	8.61811	2.17784	8.47825	1.22666
uc001ogi.3	Q9H3H3	C11orf68		35.5591	34.92	10.4665	16.758	27.24	19.3423	8.33033	7.06092	0	12.5079	0	4.98357
uc010cyj.3	Q13057	COASY		35.5591	32.2314	17.2579	27.7822	63.9305	20.2131	65.4526	33.0628	22.3847	20.6666	3.46051	2.49807
uc001sla.3	Q9NPF7	IL23A		35.5059	18.7274	65.8672	18.5099	58.7908	14.8749	68.7127	46.3841	68.7057	58.4983	22.7852	13.8892
uc001csq.1	P42566	EPS15		35.4947	23.4164	117.803	18.8343	35.5727	21.1439	34.1362	17.7593	25.931	8.36181	1.27262	2.24151
uc003acs.2	Q9UBB9	TFIP11		35.4775	43.2237	12.2658	51.2997	21.742	35.9256	39.7092	20.452	14.2437	10.2617	10.5623	3.91356
uc003eqi.3	Q9BS18	ANAPC13		35.4369	123.914	17.3464	64.2471	68.6415	99.7524	39.8482	55.0025	8.19811	18.7647	1.20702	10.715
uc002zww.3	P11274	BCR		35.4102	19.2818	68.638	19.1946	45.9344	17.3936	12.7467	8.80199	3.99606	5.27067	3.2359	1.38103
uc002rkp.3	Q9UHY1	NRBP1		35.3615	31.6038	57.1274	35.0174	39.4331	23.1742	15.6888	21.5723	7.57349	15.0574	5.24844	7.90495
uc002old.3	Q8N7H5	PAF1		35.3559	47.4121	16.6564	29.3251	38.6919	47.1923	33.476	22.5298	16.2289	16.2391	9.03193	1.5782
uc003stj.2	Q9Y6E2	BZW2		35.3227	32.6264	7.73335	19.148	11.0774	31.5517	56.3191	29.6458	25.0901	11.0083	5.74629	1.25543
uc001vbz.3	Q9Y287	ITM2B		35.2945	163.491	14.3168	152.476	26.7014	118.071	15.3683	77.0792	6.08584	36.3527	0	12.8789
uc002ygp.4	Q9H400	LIME1		35.2784	295.006	54.2414	317.072	40.864	356.875	23.1408	173.491	6.09866	89.7805	2.34161	30.2271
uc001tgq.3	A0JNW5	UHRF1BP1L		35.2744	2.62067	12.5482	1.30742	25.6256	1.84918	11.6043	4.42584	7.93729	1.99076	10.2254	1.46551
uc001fxz.3	O75618	DEDD		35.2679	13.4834	10.6888	21.9092	16.9603	16.2902	32.8157	15.4146	19.0432	10.6948	0	2.51062
uc002ell.1	Q6FI81	CIAPIN1		35.1778	54.419	20.6346	40.0964	35.6372	54.8616	46.9738	52.0245	8.63644	16.9556	16.4324	3.49494
uc002hyl.1	P09543	CNP		34.9664	94.6977	93.0582	69.9394	40.4708	79.7541	35.8204	65.2169	9.40158	40.2323	4.44099	15.1326
uc001bjh.3	Q6P499	NIPAL3		34.9635	10.2135	24.1952	5.38991	36.5107	12.6726	41.5955	23.8114	22.275	10.8015	9.46976	2.73508
uc003lqw.1	P48729	CSNK1A1		34.9109	43.0847	21.9955	36.859	20.6894	42.8979	42.5281	100.034	12.5436	62.4451	4.63444	16.0092
uc002hrv.4	Q15648	MED1		34.8602	4.8174	15.7111	5.01917	51.6348	4.63772	40.4532	8.52782	9.10963	4.52494	2.4852	1.91228
uc021tiy.1	Q9GZU8	FAM192A		34.8383	38.2431	24.3205	30.6461	42.7005	57.755	28.2154	44.5847	5.26343	17.8433	1.58217	8.5052
uc002pyp.3	P30153	PPP2R1A		34.8383	137.961	23.2612	103.859	24.019	132.436	20.8117	90.4727	7.29205	39.9438	2.37326	19.2928
uc003kfl.3	O15126	SCAMP1		34.8089	19.5113	11.8606	9.64259	20.7132	10.6947	5.35144	11.0297	0.719003	4.93436	0	2.6583
uc002rbh.3	O75461	E2F6		34.7269	13.8309	65.8805	8.33272	74.2036	20.567	40.3322	29.6614	14.7839	11.5619	4.41057	4.64166
uc001omf.3	P09211	GSTP1		34.7175	1717.33	55.2856	1540.95	61.3911	1861.51	43.4843	1784.33	34.5351	997.076	14.9863	283.902
uc001vpi.4	P29144	TPP2		34.7043	29.9131	72.3448	22.0677	15.1915	29.6502	40.0697	39.6776	13.108	10.7572	7.88043	2.79507
uc003hmr.3	O14979	HNRPDL		34.695	162.335	51.4071	152.948	33.539	119.558	6.09593	115.908	1.48639	27.6355	4.59569	7.51468
uc001hiw.2	Q9NVH2	INTS7		34.6821	12.5569	12.7808	13.9674	42.0029	14.3409	41.4368	23.5055	8.66027	8.81127	0	2.77702
uc002szz.3	O14530	TXNDC9		34.6437	60.786	21.382	55.9773	72.083	64.8895	110.355	104.98	52.3404	43.6033	26.052	9.38367
uc003otk.3	Q16626	MEA1		34.6303	161.069	67.0805	126.565	23.5809	133.922	15.3241	108.646	1.69556	55.4755	0	13.768
uc003fjw.3	O96019	ACTL6A		34.5713	64.0675	19.8088	67.7254	77.1799	68.1135	43.04	55.8032	18.2808	17.2739	2.69151	8.81057
uc010qwc.2	Q9P1Y6	PHRF1		34.504	13.7259	58.1213	24.3268	42.7467	18.8922	33.4002	9.2314	27.54	4.75449	0	2.58022
uc003gpp.3	Q9BPX3	NCAPG		34.4709	21.9419	65.1554	23.9685	44.6304	18.1851	18.7668	18.5724	1.28364	2.0133	3.6381	0.653223
uc001svm.3	Q96QF0	RAB3IP		34.4568	6.2803	39.9247	3.79379	69.7824	7.83916	51.0584	13.154	26.8914	7.39813	1.69682	2.92278
uc002mcd.3	Q14151	SAFB2		34.4549	24.69	18.03	29.1227	54.2963	29.5441	19.9417	15.7056	12.8607	7.94145	11.3215	2.53722
uc002nar.3	O60885	BRD4		34.4512	17.6157	10.0796	17.4895	11.1835	20.3176	19.8596	14.8328	7.67584	7.19741	3.42804	2.50601
uc002dec.1	Q96NB1	FOPNL		34.3738	42.4752	5.72897	29.3296	0	34.4584	0	49.5607	45.441	20.1623	0	3.35154
uc002dfa.3	Q86Y38	XYLT1		34.3738	16.1482	13.0752	16.9458	5.31065	13.5625	15.6316	6.44016	0	6.27398	3.44355	0.793009
uc002exu.1	O00308	WWP2		34.3738	15.9564	51.9238	10.7523	16.3007	16.0722	8.05265	12.8559	13.8847	6.87181	0	1.4792
uc001teo.1	P41970	ELK3		34.3738	22.7659	39.7582	13.5806	21.7642	18.6394	36.884	8.74071	23.1262	8.17417	2.2998	1.34025
uc001tpx.3	Q8IZ07	ANKRD13A		34.3738	14.5972	44.839	20.0681	11.2851	15.1572	12.3113	6.16901	0.873865	3.20549	0.675465	1.68485
uc001bjt.1	O95926	SYF2		34.3738	120.379	187.979	96.442	22.5702	82.4385	8.78471	88.4029	16.524	49.2639	0	13.4539
uc003coi.2	Q15024	EXOSC7		34.3738	65.6049	226.254	59.1346	18.8085	65.1313	12.079	45.2099	3.78675	17.9167	0	5.01774
uc010hpr.3	Q8WY36	BBX		34.3214	12.6544	6.38828	3.91466	2.75247	3.83494	20.0702	5.10951	3.80984	2.17152	2.49867	0.600945
uc003jdm.4	Q9Y2F5	KIAA0947		34.2967	3.84178	47.8953	5.79497	42.509	4.21533	32.7703	3.4283	3.566	1.45344	4.72523	0.0602621
uc002syb.2	P42025	ACTR1B		34.2911	67.6068	9.44974	58.0135	18.4468	36.2522	18.583	25.12	6.00782	15.7837	0	5.18056
uc003zxv.3	O43889	CREB3		34.2602	18.42	24.4997	16.5562	51.9513	18.1169	31.2617	25.1871	15.514	11.5131	2.19204	5.35526
uc001bmv.1	O14497	ARID1A		34.2359	22.1071	75.6531	25.9837	38.6229	17.5605	12.1113	8.78136	2.73375	3.59512	4.85227	1.72454
uc003ltq.3	A6NI79	CCDC69		34.234	36.1118	62.0003	32.9355	100.006	32.841	29.4609	28.0938	9.23597	15.0619	3.33156	4.14387
uc003jkb.1	Q68DH5	LMBRD2		34.1667	8.02933	26.277	11.1749	33.1755	5.73178	32.3076	11.5754	16.1507	7.56624	6.06562	1.4586
uc021sxu.1	Q9BQE4	SELS		34.1534	292.389	106.231	328.233	59.3192	375.444	26.326	159.532	2.91288	69.6788	0	17.6958
uc002ort.3	P39019	RPS19		34.0973	2256.71	49.9023	2197.85	63.233	1597.22	38.86	1580.22	23.4514	699.033	31.075	240.19
uc001ghz.3	Q8N6R0	METTL13		34.0775	20.7569	42.369	18.2188	43.7785	23.6025	48.7671	24.0832	20.2395	9.85024	4.20548	5.3827
uc003vet.3	P09622	DLD		34.0641	38.5553	33.771	19.2965	49.8172	33.5823	61.4831	77.1031	18.422	21.398	0	9.53338
uc001fxv.2	Q86X76	NIT1		34.0495	20.1942	6.32255	8.2352	0	16.6464	33.0462	19.2305	3.21516	16.4105	7.73174	6.78901
uc001qhe.3	Q4G0F5	VPS26B		34.0353	49.0081	34.8335	32.3226	42.4736	41.3415	17.5766	20.4505	8.20324	9.67308	10.3759	7.47693
uc001mws.2	Q9Y4K3	TRAF6		34.0157	9.31687	41.1728	9.40474	11.3635	9.28432	32.0848	23.3799	16.9615	12.8962	5.48815	4.6668
uc001vse.1	Q96CW5	TUBGCP3		34.0061	8.17371	69.8919	6.70637	61.5552	11.1898	28.4211	11.245	7.28999	4.88119	1.2522	1.31141
uc003zbk.4	Q8NDA8	HEATR7A		33.9405	6.40365	27.3612	2.4608	24.6566	2.84133	32.2275	3.67887	10.5011	2.32971	0	1.52145
uc001eza.4	Q9Y2W6	TDRKH		33.9359	16.0649	33.383	15.1818	27.3143	10.247	13.8485	12.6524	5.78866	8.96684	5.96589	4.23853
uc003mxv.3	Q8NBS9	TXNDC5		33.9215	5460.08	11.9148	4375.81	26.7279	4802.18	3.17868	2345.35	14.9477	842.303	0	340.463
uc002lwi.1	O43765	SGTA		33.9061	100.455	50.1252	80.7063	31.4755	100.139	23.8293	95.3097	5.40964	36.8212	10.3541	9.08277
uc002fhi.3	Q14703	MBTPS1		33.8945	5.22464	51.8901	4.28014	41.139	5.71761	22.9789	5.29746	9.73088	3.70521	5.48087	1.74249
uc003vil.3	P47755	CAPZA2		33.878	177.564	23.3876	178.749	51.0001	112.326	30.1974	169.105	7.64632	74.37	0	27.5003
uc002gic.2	Q96F10	SAT2		33.8746	48.3381	13.5164	27.1842	31.8418	35.9273	24.5589	23.3558	20.2693	11.5377	2.42906	5.83116
uc002bex.4	P49914	MTHFS		33.8103	55.133	9.64343	36.3283	24.0503	27.3355	6.93056	21.0542	0	10.9698	0	5.94026
uc001mel.1	O14773	TPP1		33.8103	139.954	9.02675	126.992	20.3502	117.056	38.6131	88.1813	1.86233	56.9692	0	23.2292
uc002xtk.3	Q9Y6Q9	NCOA3		33.7834	12.7273	15.5301	9.58352	49.9647	6.70665	37.8044	10.0752	13.0079	3.74776	11.1718	0.931385
uc001pqr.3	Q16549	PCSK7		33.7752	5.46889	18.2944	5.03499	37.0556	4.64428	52.2821	4.76599	31.6504	2.98827	26.5033	0
uc002xlk.3	Q9NX31	C20orf111		33.76	65.87	61.7226	62.1557	35.8258	73.906	82.9231	119.758	35.1627	78.7971	9.05981	22.4027
uc002qde.3	O95167	NDUFA3		33.76	678.341	5.62667	650.56	0	745.53	4.31392	424.429	0	195.45	0	54.3918
uc001ogn.2	Q8N9N8	EIF1AD		33.746	61.3818	48.0244	55.6103	70.0811	64.2594	103.416	88.2226	42.0173	34.515	14.1673	6.59609
uc003aij.2	O00541	PES1		33.7313	76.4941	8.37283	99.3938	12.6562	93.7444	11.2888	58.6163	2.12341	20.4561	0	5.53581
uc003mus.2	P16083	NQO2		33.7147	24.6057	40.9857	9.81514	50.6	15.9128	53.9813	40.1474	22.7875	23.7012	26.4209	4.80115
uc003iqj.3	Q96HR8	NAF1		33.665	16.1561	23.4885	20.658	73.2951	21.749	28.3295	15.9534	23.4232	7.19584	0.301754	4.61538
uc001jmt.3	Q6NUK4	REEP3		33.6265	22.8561	43.6551	30.7661	38.026	31.7808	12.1446	21.1815	2.46962	6.36884	0	1.98442
uc003dbd.3	Q8NDT2	RBM15B		33.5984	10.388	105.474	14.9977	26.3037	12.0791	17.2557	5.19866	13.6665	3.61385	0	2.03752
uc001qyt.3	P16989	CSDA		33.5958	17.3714	100.329	22.9979	49.6917	16.3523	42.2515	16.4222	7.47999	6.7064	1.92725	2.56572
uc002hjf.4	Q08AF3	SLFN5		33.4999	12.4966	80.5368	7.38387	13.3891	9.78747	16.8901	4.94448	8.66459	2.88784	0	2.73553
uc003jku.1	O75694	NUP155		33.4999	15.4785	16.4221	17.2645	65.0329	17.2723	45.0402	23.3334	12.5155	6.99301	1.48831	2.11727
uc001zrr.4	Q12888	TP53BP1		33.4612	5.08393	13.3999	3.19858	46.9381	1.74993	12.8272	3.62389	11.0586	1.76157	0	1.23336
uc003pel.3	Q93096	PTP4A1		33.448	15.1746	28.1812	7.29252	30.7865	10.397	51.2123	31.0669	26.3526	9.15797	4.22141	2.9214
uc004cld.2	Q9UKM7	MAN1B1		33.419	34.6768	65.965	36.6942	87.7732	29.6779	25.1645	14.8757	9.46687	5.68283	22.7657	3.4862
uc002ukc.1	Q9C0E8	KIAA1715		33.3942	13.231	22.2007	25.0645	18.7111	15.4446	53.5105	27.1448	30.6079	16.1658	9.70617	5.46255
uc003cwz.1	Q9BSH3	NICN1		33.3628	21.7182	38.0321	18.6193	25.2256	20.5984	8.52633	11.1179	1.3365	6.91185	0	5.29694
uc004bxl.2	Q15257	PPP2R4		33.3297	43.808	60.1292	35.6841	13.7109	42.1885	17.7798	41.6109	10.617	24.218	0.273553	11.0328
uc010vsl.2	Q8N4C8	MINK1		33.3215	9.07061	10.6972	5.91437	30.8614	4.88326	6.90227	3.30827	4.63683	2.5005	7.64608	0.571054
uc021wxw.1	P07203	GPX1		33.2996	32.0672	9.31165	24.9869	22.5703	14.0371	25.6678	18.1876	7.10015	13.7587	0	4.5031
uc002uih.3	Q9NTK5	OLA1		33.2649	86.8011	21.4603	93.4057	15.7749	75.5819	37.3409	81.102	8.55072	38.1857	0	11.1669
uc001dxz.2	P08754	GNAI3		33.1772	37.5559	44.7886	28.0637	47.8546	18.5611	40.5181	27.4161	15.0991	15.8018	11.8563	5.39187
uc004blc.3	P61106	RAB14		33.1677	47.948	27.3781	47.4885	45.289	47.2685	47.4153	50.5936	20.9268	31.0782	14.5067	4.07158
uc004asp.1	Q8TD16	BICD2		33.1677	26.3796	20.3768	41.9638	89.0931	38.9506	25.4294	35.5499	11.9581	23.4551	0	9.55528
uc002kej.3	P48730	CSNK1D		33.1498	57.5423	62.3176	57.2871	18.083	35.4753	20.4303	24.8941	10.4501	15.5782	2.08452	7.60508
uc002nav.3	O43823	AKAP8		33.1461	34.6963	13.0478	28.8933	45.1405	27.8598	27.6091	14.997	24.3434	6.66963	0.83629	2.64812
uc003zlw.4	O75475	PSIP1		33.1124	26.3957	15.4808	22.182	24.5029	21.833	11.6357	12.1397	0.347408	5.92274	2.68534	2.64755
uc003kiw.3	P20936	RASA1		33.0848	12.7685	12.2194	12.147	36.1124	9.6586	11.1731	12.1059	0.568012	4.01205	0	1.80668
uc004dcg.2	Q9HAI6	CXorf21		33.0684	14.2433	30.2143	5.10578	31.4269	10.4746	25.9927	13.9475	11.504	5.0211	11.8563	4.65735
uc001dyx.3	O43865	AHCYL1		33.006	28.5549	43.0782	10.1139	31.6296	10.1368	19.644	14.1882	12.1857	8.42028	1.21537	3.7507
[truncated: 3,680 more rows]

## Sheet: (B) Increased UTR-CDS vs. 0h
Most Increased 5' UTR/CDS ratio vs. 0h	UCSC	UniProt	GeneID	1.5h/0h	3h/0h	6h/0h	9h/0h	12h/0h
	uc001ntm.1	P26641	EEF1G	4.05168	29.2528	54.1311	117.636	160.227
	uc001cmt.2	Q9NR50	EIF2B3	7.85032	62.8934	71.565	53.6014	173.5
	uc021tav.1	P27449	ATP6V0C	9.52639	60.2351	109.273	50.0865	83.8844
	uc010frh.1	Q9HCG8	CWC22	6.28368	2.81819	11.7586	33.9145	4.13332
	uc003zzy.1	Q9GZS1	POLR1E	3.00982	12.9877	13.7516	21.0401	1472.8
	uc010psw.2	Q9P2K3	RCOR3	5.8614	2.57848	12.4523	18.2317	4.05883
	uc003uov.4	P08243	ASNS	3.54914	2.45232	15.0694	15.6826	5.84415
	uc002wtn.1	P01034	CST3	2.84295	11.9262	35.2984	11.7983	10.5078
	uc001mlk.3	P25786	PSMA1	2.49043	2.78825	6.71734	9.86197	4.98667
	uc002exa.3	Q9Y221	NIP7	11.4865	3.55271	4.27488	7.3883	2.04867
	uc001gpl.4	O15492	RGS16	3.18881	10.925	11.0001	6.3889	2.02942
	uc002hrq.1	P84098	RPL19	12.6155	3.46864	2.84976	6.13842	22.0125
	uc003yyt.3	D3DWK1	EEF1D	2.21495	9.81194	6.37334	5.06556	8.45249
	uc001lst.2	O94973	AP2A2	2.23191	2.47933	3.69963	4.91484	12.625
	uc002pjb.1	P24390	KDELR1	2.93451	2.38884	5.15716	4.88122	3.16263
	uc002pob.1	P62280	RPS11	2.58889	2.46194	2.30265	4.7028	23.696
	uc002nvg.2	P06744	GPI	3.02295	2.60229	8.2947	4.51869	9.73725
	uc003aze.3	P50502	ST13	3.30855	4.45774	5.38381	4.45811	3.77839
	uc001hxy.2	O00214	LGALS8	6.22284	7.78537	8.94659	4.45752	7.97791
	uc002kui.4	O14730	RIOK3	2.31612	8.63942	6.24316	4.04792	23.1893
	uc003cop.1	Q15031	LARS2	2.30741	2.83223	3.54286	3.57144	8.85716
	uc001kri.1	O95169	NDUFB8	2.33231	8.06612	6.03043	3.14059	6.2196
	uc003vwe.4	Q9Y291	MRPS33	7.81829	3.46776	2.77762	2.64049	12.8235
	uc002oqg.3	Q96F63	CCDC97	3.13474	4.5641	2.12008	2.47145	2.80633
	uc001hjz.3	Q5VTE6	ANGEL2	2.54557	2.68295	2.335	2.42887	5.33483
	uc004dyy.3	Q93074	MED12	11.129	3.38316	2.08033	2.29406	11.4635
	uc001qkz.3	Q02790	FKBP4	2.67392	4.10309	2.69196	2.27767	2.55263
	uc003agr.3	Q9H1I8	ASCC2	2.39162	4.00859	2.10407	2.26699	5.89783
	uc002siu.4	Q9BXF6	RAB11FIP5	5.08296	2.66098	2.894	2.26626	2.17488
	uc002tlj.3	Q567U6	CCDC93	13.2087	4.50998	2.53869	2.10919	36.6167
	uc001rxu.2	Q9H175	CSRNP2	0.41068	7.91303	5.15789	15.0244	115.5
	uc001bhk.3	P62913	RPL11	0.689017	3.73119	10.6837	14.1471	57.1446
	uc002muu.3	Q9BQ61	C19orf43	0.772227	7.50605	3.22673	12.1802	15.0893
	uc002vsb.4	Q53S24	PTMA	0.578221	2.16562	8.88912	9.00171	9.67647
	uc003uuy.1	Q8TAP8	PPP1R35	0.729056	2.72786	6.18456	8.78938	40.8807
	uc002lze.3	P13639	EEF2	0.9647	3.15091	7.67297	7.49561	3.02831
	uc002vtk.4	Q6Y7W6	GIGYF2	0.872525	2.68708	4.05966	7.09571	13.7748
	uc010jib.2	P55082	MFAP3	0.905252	3.02165	3.0235	6.73152	6.60826
	uc002apk.3	P62491	RAB11A	0.929652	4.91458	7.2804	6.4313	7.82578
	uc004cmh.1	P68371	TUBB4B	0.920252	3.46733	3.1677	6.02988	2.70637
	uc003jeq.3	P48643	CCT5	0.641143	2.77144	3.47861	4.8379	14.3281
	uc001ocx.3	E9PM49	FAU	0.596504	2.37673	4.26017	4.60602	5.31883
	uc001tck.3	Q15075	EEA1	0.930216	3.42658	2.76043	4.17275	4.20534
	uc010eiv.2	Q8WZA9	IRGQ	0.588039	4.56357	8.96012	4.13342	31.5699
	uc001ezl.3	P60903	S100A10	0.761984	3.91954	4.11328	3.76058	3.04714
	uc003xzg.3	P18124	RPL7	0.843356	5.95538	7.30906	3.4366	10.2504
	uc002bdr.2	D3DW85	IREB2	0.544334	2.08421	2.43384	3.38462	3.08279
	uc003hfn.4	P01591	IGJ	0.995485	2.16818	4.7016	3.33556	2.62684
	uc002pjs.3	Q9NRA0	SPHK2	0.961813	4.9889	2.27911	3.27469	2.37705
	uc001moy.3	Q68D10	SPTY2D1	0.705447	2.61112	2.86218	3.16498	9.0385
	uc003ltr.4	P17900	GM2A	0.69362	2.3431	6.64636	3.14927	52.6471
	uc003trl.1	P40227	CCT6A	0.551562	2.13533	2.74992	3.08281	2.09648
	uc001som.1	Q13561	DCTN2	0.79044	3.62304	5.02257	2.92395	15.3778
	uc001coi.2	P49321	NASP	0.608779	3.18295	4.02914	2.77897	15.8176
	uc002elw.3	Q96A19	CCDC102A	0.738254	3.32984	3.61429	2.7666	17.172
	uc004azh.3	P60468	SEC61B	0.978764	2.25165	4.01667	2.61599	3.09469
	uc002eux.2	P40306	PSMB10	0.797792	2.029	3.4655	2.43446	3.10967
	uc002uce.3	Q9BYX4	IFIH1	0.598975	2.71347	2.98472	2.38517	2.17322
	uc002xyo.3	Q9H171	ZBP1	0.501173	2.43569	5.63233	2.34871	2.52938
	uc004ezx.3	O43719	HTATSF1	0.56261	2.45303	4.62607	2.26396	4.77205
	uc002jto.3	A8K4E8	SEC14L1	0.716404	2.23223	2.12303	2.13785	8.88401
	uc003znv.1	P62753	RPS6	2.05379	0.95051	2.15808	17.1669	34.6712
	uc003bvn.3	P55735	SEC13	3.29317	0.338915	3.52047	3.64499	8.91856
	uc002osu.1	Q8WXF8	DEDD2	4.24282	3.52224	2.0249	2.42275	0.150039
	uc002pao.3	Q8WUU4	ZNF296	1.65134	12.856	6.19092	25.0834	3.13967
	uc001qhd.1	P42695	NCAPD3	1.18144	2.17325	2.95049	25.0522	6.57303
	uc001sjo.3	P62945	RPL41	1.14524	3.59216	12.0369	17.7224	21.2522
	uc002wpi.2	P08579	SNRPB2	1.98671	8.0272	23.2248	14.3425	23.1049
	uc001hom.1	Q9P003	CNIH4	7.92487	41.9134	4.56896	11.6667	1.38744
	uc003yjj.1	Q9NV58	RNF19A	2.7504	7.70325	6.5506	8.71262	1.75463
	uc001kya.3	P78417	GSTO1	11.8098	8.3013	1.49369	8.42998	12.1843
	uc001cas.2	P82914	MRPS15	1.95864	6.30775	6.53531	7.54463	2.23162
	uc003ilz.3	P61247	RPS3A	1.6059	10.2771	5.17865	7.33474	3.92743
	uc002xfe.1	Q9Y312	C20orf4	4.90314	1.03715	2.43365	4.57982	21.9619
	uc003zph.3	Q13126	MTAP	1.09928	3.22643	7.67024	4.42242	7.93674
	uc022bua.1	P17010	ZFX	2.00976	4.49474	1.24208	4.35714	5.80951
	uc003vqx.4	O00592	PODXL	12.9695	3.64155	1.90065	4.15178	10.9607
	uc004bjc.3	O75348	ATP6V1G1	1.35482	3.95488	3.55117	3.85084	16.1737
	uc003xgc.3	Q86WR0	CCDC25	4.68941	3.67714	2.5199	3.81472	1.50355
	uc001bub.3	Q07666	KHDRBS1	1.30358	3.8984	3.75675	3.66446	3.07981
	uc001qop.1	P04406	GAPDH	1.22393	2.1049	4.49602	3.48913	3.25932
	uc003fpi.3	O43283	MAP3K13	1.25671	3.21426	4.23728	3.28569	3.97259
	uc003evn.3	Q8IVB4	SLC9A9	3.27424	2.36995	2.76272	3.20717	1.40773
	uc011kgj.1	P61981	YWHAG	1.73346	2.66193	3.77522	3.09928	4.49185
	uc002lsp.1	P62841	RPS15	1.93944	4.84987	2.46493	3.02917	16.5218
	uc001fqd.2	Q9NP31	SH2D2A	11.5794	7.41669	2.96667	2.96666	1.78715
	uc001enn.4	Q9H3M7	TXNIP	2.20231	1.47583	3.47016	2.89736	3.09305
	uc010obo.2	Q8IWE5	PLEKHM2	4.01727	1.90018	2.21771	2.82828	252.264
	uc002lro.3	P30049	ATP5D	1.40422	4.17084	4.41768	2.80115	3.31158
	uc010pjb.1	Q5TAQ9	DCAF8	1.04038	3.62344	2.44635	2.75807	3.67534
	uc002pqn.4	Q96B36	AKT1S1	3.17438	5.22589	2.75428	2.71184	1.11165
	uc001nsu.3	P02794	FTH1	1.78555	4.95426	2.84765	2.68126	6.39414
	uc003oxa.1	P08238	HSP90AB1	1.23174	2.25325	3.24959	2.52671	2.00151
	uc002ndv.2	Q4TTY5	AP1M1	2.61558	1.87164	3.14082	2.50801	2.98572
	uc001pmo.3	P10515	DLAT	1.70852	2.89051	2.38275	2.49903	2.3156
	uc004fid.2	B3KQ79	BCAP31	2.38467	1.62427	3.92523	2.22366	12.0963
	uc003sot.4	P60709	ACTB	1.03797	3.25283	3.00605	2.15249	6.18036
	uc001chs.3	P67809	YBX1	3.35077	1.9216	2.69716	2.13763	4.40042
	uc003upp.3	Q9Y4A5	TRRAP	1.19402	3.10791	2.26874	2.10958	3.94101
	uc001hba.3	O15151	MDM4	3.56822	2.49369	2.08505	1.85157	3.68068
	uc002blu.1	Q12802	AKAP13	4.46978	5.20104	3.15164	1.49043	9.93621
	uc001ccg.1	P32019	INPP5B	2.26925	3.59268	2.31756	1.48562	3.77864
	uc003zsd.1	P31689	DNAJA1	5.72481	2.33808	2.0406	1.45368	3.60629
	uc002muo.3	O14787	TNPO2	3.63988	4.25242	2.45662	1.23106	24.5099
	uc001ijt.3	O60870	KIN	2.71837	17.3334	5.48524	1.16072	3.82353
	uc002djx.3	P22695	UQCRC2	0.768793	0.811635	8.02565	8.7933	14.1926
	uc002mvn.1	O00115	DNASE2	0.634425	2.1138	5.82757	5.30039	0.465791
	uc001wog.3	Q92696	RABGGTA	0.300395	0.430736	5.44529	4.85367	3.94843
	uc004dnd.2	O60826	CCDC22	0.454457	0.147349	2.52233	4.85248	4.53453
	uc002fez.3	Q7L1V2	MON1B	0.571193	0.997123	2.0907	4.84616	4.10231
	uc002olh.1	P26651	ZFP36	0.327086	0.48039	6.99009	4.6534	4.96128
	uc001nfh.2	P17980	PSMC3	0.945866	0.920928	3.70333	4.3724	9.84632
	uc003kgq.4	Q7Z3T8	ZFYVE16	0.624744	0.989791	3.62795	4.15714	10.6463
	uc004ala.3	Q9Y617	PSAT1	0.760698	0.363242	2.52663	3.6722	5.04737
	uc001sjf.3	P62854	RPS26	0.787479	0.836624	2.98572	3.51836	5.66408
	uc001ura.3	P46778	RPL21	0.828119	2.39106	0.723517	3.27014	15.1493
	uc004bbn.3	Q5VTR2	RNF20	0.4859	0.866875	2.07063	3.18484	2.72727
	uc003xgz.1	O43909	EXTL3	0.493382	2.61906	3.02469	2.98247	0.404043
	uc003blx.4	Q6IBW4	NCAPH2	0.753583	0.264281	4.04986	2.73768	7.90886
	uc021uie.1	Q96DM3	C18orf8	0.307985	0.729032	5.33615	2.64844	78.2307
	uc002mpy.3	Q13445	TMED1	0.469945	0.729129	2.61461	2.60995	5.72281
	uc003lst.3	Q9NW64	RBM22	0.827314	2.01931	3.23558	2.17186	0.477391
	uc001djw.4	P63218	GNG5	0.613178	2.02578	2.20331	2.14886	0.468591
	uc001ftg.3	Q16666	IFI16	0.341212	0.952683	2.14351	2.0457	2.2681
	uc003zkj.3	Q96GE9	C9orf123	0.70488	2.21978	3.25435	0.612602	17.0932
	uc003oxy.3	Q9Y6X5	ENPP4	0.749857	6.87555	2.0579	0.595001	3.2337
	uc021yin.1	Q96RL1	UIMC1	0.444417	2.8443	2.12289	0.593748	2.40506
	uc003nix.2	O60814	HIST1H2BK	0.658171	3.21212	2.38739	0.407692	5.00001
	uc003ydv.2	O75131	CPNE3	0.822277	3.42991	11.3606	8.11945	1.84238
	uc003nhq.3	Q8WVV5	BTN2A2	0.58681	1.09854	6.15429	7.87325	14.7812
	uc001exl.3	P55036	PSMD4	0.521465	1.53223	2.32478	6.51312	5.10044
	uc001vba.4	P13796	LCP1	0.647594	1.09985	6.65038	6.49601	6.66554
	uc004ezo.3	Q13642	FHL1	0.403927	1.49288	5.98581	5.34111	8.84445
	uc001vtw.3	Q14186	TFDP1	0.737714	1.04654	3.23144	5.1573	2.37703
	uc002onw.2	P30043	BLVRB	0.676556	3.70247	4.72666	4.75151	1.75246
	uc002xud.3	O95793	STAU1	0.477369	1.51153	5.66199	4.69735	11.6445
	uc004djx.4	Q15125	EBP	0.633286	1.48049	3.31788	4.68521	2.53523
	uc021ygm.1	Q96F07	CYFIP2	0.371096	1.3396	2.67933	4.40184	4
	uc003wjo.1	Q75MJ1	ABCF2	0.477653	1.01943	4.1185	4.31284	7.38555
	uc002spr.3	P31153	MAT2A	0.48244	1.55265	2.68661	3.89919	3.13755
	uc009wlr.3	Q5VT52	RPRD2	0.503568	2.69781	1.03031	3.60259	4.83752
	uc003xdy.3	Q9UKQ2	ADAM28	0.850017	1.32306	2.97807	3.44561	2.23182
	uc001rkz.3	Q96M96	FGD4	0.489056	1.67709	6.2068	3.42555	28.358
	uc001gvy.3	Q9P0T7	TMEM9	0.35668	1.90277	2.24365	3.40204	52.5392
	uc002wjn.3	P30305	CDC25B	0.402516	1.3376	2.91358	3.38962	4.1187
	uc002vbp.2	Q9HCK1	ZDBF2	0.32701	2.2549	1.48788	3.30371	3.02422
	uc003ovl.2	Q9GZM5	YIPF3	0.438145	1.74885	2.78539	3.2556	2.0501
	uc004dwf.3	P26038	MSN	0.790396	1.09431	3.75999	3.19821	3.20749
	uc001txq.3	P05388	RPLP0	0.613479	1.85786	4.70192	3.16011	3.86669
	uc003ccp.3	P61313	RPL15	0.721171	2.01719	2.3247	3.14124	1.99124
	uc004dkf.2	P98179	RBM3	0.383065	1.50236	5.06249	2.99376	5.71833
	uc002tew.3	Q9P0V9	41162	0.655063	1.82194	2.83541	2.97846	13.2376
	uc001sdc.4	Q6IPF4	PCBP2	0.840782	1.99925	3.7934	2.96649	3.5381
	uc003tfk.2	Q92556	ELMO1	0.43563	1.11082	2.66472	2.86704	7.55355
	uc003arc.3	P15153	RAC2	0.719482	1.03257	3.21768	2.85063	2.73905
	uc002prh.1	Q8IV63	VRK3	0.491077	2.69999	4.35347	2.69999	1.22839
	uc003usk.1	P17029	ZKSCAN1	0.98934	1.20999	2.52733	2.69402	3.60299
	uc004bwa.1	Q7Z7L7	ZER1	0.633593	2.19108	2.86474	2.57285	1.17132
	uc003ivx.3	Q7Z392	TRAPPC11	0.653993	2.70575	1.22421	2.52422	5.78294
	uc004erl.3	P49459	UBE2A	0.916078	1.61543	3.98038	2.5239	3.42065
	uc004ecz.4	P00558	PGK1	0.631795	1.7477	3.91246	2.50004	2.56313
	uc002plp.3	P13807	GYS1	0.531872	1.49568	3.83886	2.38088	7.34709
	uc001zma.1	Q9BV29	C15orf57	0.80696	2.39008	1.86641	2.37805	3.7103
	uc003tyf.2	Q9BQE9	BCL7B	0.58451	2.09868	1.19354	2.34299	3.89633
	uc002mnd.3	O75821	EIF3G	0.61012	3.60155	1.58603	2.30466	3.82429
	uc003gww.4	Q8N442	GUF1	0.621064	6.094	2.16985	2.26607	1.24
	uc003ldp.3	Q9H173	SIL1	0.564393	1.13245	2.48061	2.23806	8.26613
	uc004czm.3	Q96B97	SH3KBP1	0.457334	1.93225	2.03386	2.21099	3.66623
	uc003mbi.3	P06748	NPM1	0.888872	1.22985	3.13203	2.20954	3.59302
	uc010uki.2	P14618	PKM2	0.579013	1.73017	3.06655	2.1776	3.39515
	uc002cll.3	Q9UJK0	C16orf42	0.675438	3.328	1.16743	2.15903	2.42162
	uc001huw.3	Q99598	TSNAX	0.835029	1.89887	2.87552	2.15822	4.63382
	uc004evg.3	O95831	AIFM1	0.718276	2.91862	2.6208	2.07988	1.02917
	uc003idv.4	P08758	ANXA5	0.839976	1.28266	2.64205	2.03734	3.09221
	uc001fps.1	Q9H9L3	ISG20L2	0.714724	1.44754	3.69112	2.01621	8.60135
	uc003pyr.3	P17302	GJA1	0.917957	9.69052	2.3567	1.94008	11.1242
	uc003gty.2	P35251	RFC1	0.440909	2.09626	2.56876	1.84212	2.86109
	uc002xwx.3	Q9NQP4	PFDN4	0.845282	4.30036	2.55303	1.81319	3.77779
	uc002eeo.2	O60884	DNAJA2	0.494453	2.6154	7.42678	1.7913	4.12228
	uc001eyd.2	Q7Z3K3	POGZ	0.518239	2.42875	3.11361	1.7133	9.209
	uc003bxd.3	Q9H000	MKRN2	0.915107	2.38419	4.3896	1.59566	7.49021
	uc003tmo.3	Q9BSQ5	CCM2	0.613426	3.2107	2.43626	1.54471	2.05961
	uc001ggs.2	Q8IZE3	SCYL3	0.843549	3.83334	2.10214	1.06962	11.5781
	uc001tps.2	Q14161	GIT2	0.708323	6.08937	2.57089	1.0495	48
	uc003pdx.3	P49643	PRIM2	0.846649	2.82814	2.41049	1.01686	10.5233
	uc002vgf.3	P61513	RPL37A	5.19657	0.0942979	1.06182	7.5444	75.0398
	uc002uim.3	Q86X95	CIR1	1.48205	2.98236	5.39444	6.33749	0.563332
	uc001amd.3	P35268	RPL22	1.14757	0.308797	2.33737	5.36441	3.64843
	uc001ije.3	Q16875	PFKFB3	2.05727	0.825176	1.13462	4.38718	5.33936
	uc002qdw.3	Q9BSV6	TSEN34	10.1833	0.677835	3.23697	3.57402	1.69458
	uc003gqx.3	O43143	DHX15	1.37011	2.05896	2.06449	3.35551	0.077279
	uc002qzc.2	Q9ULH0	KIDINS220	7.18476	2.0726	1.27163	2.94628	0.909877
	uc010ygb.2	B4DEP9	RPL28	3.7301	1.24541	0.169223	2.74705	20.0071
	uc003sxf.3	Q9H4L5	OSBPL3	1.34017	3.11565	2.01254	2.52635	0.261641
	uc002itc.3	O60271	SPAG9	1.48676	6.82091	3.06025	2.19509	0.704544
	uc003puk.1	P17707	AMD1	1.23094	0.736583	3.25235	2.05687	3.15876
	uc002box.3	P48735	IDH2	1.33746	2.40101	2.54564	2.05407	0.191454
	uc003ifm.3	O95757	HSPA4L	3.21854	0.950674	2.75483	1.97684	2.78014
	uc004bzr.1	Q96I24	FUBP3	5.56017	9.97298	0.953253	1.876	3.11283
	uc002jfx.4	P42694	HELZ	3.58103	0.324219	2.35555	1.79975	3.67449
	uc002ian.3	P23258	TUBG1	2.00154	6.80994	0.117057	1.75	33.4091
	uc004dkn.3	O43463	SUV39H1	3.51096	0.996725	2.027	1.60615	18.4707
	uc001jld.3	P06493	CDK1	2.39261	3.45858	0.847134	1.54701	2.85555
	uc001xfd.3	P51948	MNAT1	5.09731	3.1818	2.26244	1.36363	0.303029
	uc003kjb.3	P51946	CCNH	4.51044	3.10433	2.39378	1.31515	0.189189
	uc002jbc.3	P61962	DCAF7	3.45421	0.805817	2.0516	1.22818	3.40419
	uc001owh.3	P23396	RPS3	3.45713	1.2715	1.23294	6.97069	3.96029
	uc001dwn.3	Q9NRX6	TMEM167B	1.24858	6.93608	3.57447	5.61457	1.55555
	uc001ozx.4	O94913	PCF11	1.57892	2.68698	1.9003	5.54547	2.48664
	uc003okp.1	P62906	RPL10A	1.48045	1.52074	2.99962	5.39688	65.3457
	uc003nbq.3	Q8WY64	MYLIP	5.12305	1.42989	1.22563	4.69115	12.4924
	uc003bxl.3	P62910	RPL32	1.91867	1.42142	2.38319	3.82923	20.5318
	uc001knh.3	P18669	PGAM1	1.0827	5.05972	1.52068	3.55258	31.504
	uc003upx.2	Q92747	ARPC1A	1.04328	6.14893	3.14035	3.51764	1.78711
	uc002elb.3	Q96DX4	RSPRY1	1.30976	2.03947	1.79913	3.40909	11.625
	uc003kcr.1	P20290	BTF3	1.25749	1.75184	3.20957	3.30992	3.24245
	uc002xai.3	P23526	AHCY	1.67255	1.12111	4.35439	3.28736	17.7867
	uc003bsx.1	O75528	TADA3	1.08424	1.14675	2.26923	3.05019	3.02476
	uc003dgo.3	P29401	TKT	1.85292	1.78997	2.39582	2.97547	4.50075
	uc003zkc.3	P23378	GLDC	1.15176	2.74922	1.1224	2.97283	3.66141
	uc001pyo.3	P11142	HSPA8	1.8896	1.85638	3.93249	2.91549	2.98404
	uc001kai.3	P30405	PPIF	1.27702	4.28456	2.93618	2.86164	1.66553
	uc002vbf.1	P24534	EEF1B2	1.08717	1.20098	3.46792	2.81314	6.00983
	uc010aeu.1	Q96CX2	KCTD12	1.48831	4.1891	1.81991	2.76008	2.13077
	uc002smi.1	O43464	HTRA2	1.44423	5.85003	1.82812	2.67647	5.37402
	uc001bms.1	Q15418	RPS6KA1	1.10633	2.83944	1.9742	2.5061	2.49374
	uc001fun.1	P37802	TAGLN2	1.15646	1.47292	2.63826	2.46709	5.43509
	uc002ucg.3	P28676	GCA	1.48688	3.38545	1.2479	2.46295	4.61064
	uc002glh.1	P61254	RPL26	5.51777	1.97091	1.64366	2.33525	2.95458
	uc003kci.4	Q92973	TNPO1	1.2609	2.30684	1.56936	2.31679	3.49551
	uc001mvu.3	P16070	CD44	1.60732	3.91163	4.21388	2.31623	1.77421
	uc002wfz.1	P14678	SNRPB	1.51912	1.42892	2.5851	2.31324	5.97727
	uc001ffq.3	Q15126	PMVK	1.33489	1.22152	2.00464	2.30089	2.36886
	uc001htb.3	Q5TA31	RNF187	1.87363	2.2767	3.19625	2.28863	1.89945
	uc021vuj.1	Q8N8A2	ANKRD44	6.89363	1.18181	1.45054	2.26563	6.19753
	uc001sxx.2	P55209	NAP1L1	1.0206	1.28691	2.55493	2.24293	3.09978
	uc021yyt.1	F6U211	RPS10-NUDT3	1.80594	2.59804	1.99058	2.24021	2.83057
	uc002ort.3	P39019	RPS19	1.50272	2.6202	1.62757	2.22038	8.56272
	uc001ogn.2	Q8N9N8	EIF1AD	1.57081	1.98373	2.13219	2.21431	3.90677
	uc002zfz.1	P55854	SUMO3	1.14949	1.89809	3.42666	2.20405	3.78545
	uc002rve.3	Q9P021	CRIPT	1.08151	3.59798	2.34201	2.17126	1.78136
	uc001ouc.3	Q9UF11	PLEKHB1	1.50482	1.94887	2.35393	2.16541	5.84661
	uc001mja.3	Q6PD62	CTR9	1.36815	1.83349	2.12194	2.1384	3.62414
	uc021qdx.1	P28347	TEAD1	3.03001	1.89931	1.64559	2.09405	4.75594
	uc002wqv.3	Q9H1D9	POLR3F	1.81313	4.33333	1.43899	2.03124	2.10476
	uc001fzd.3	Q969M1	TOMM40L	2.53566	1.48659	1.06741	2.02084	3.38787
	uc001nuy.3	Q8N5M4	TTC9C	1.22888	2.28924	2.03745	1.99609	2.26435
	uc001liq.1	Q3B7T1	C10orf137	2.52625	11.4706	3.57641	1.98413	1.56033
	uc002yho.3	O94906	PRPF6	1.40963	3.22846	4.00629	1.98197	2.90436
	uc003zji.3	Q4ADV7	KIAA1432	2.14381	3.68876	1.24176	1.88334	5.65002
	uc002xme.3	Q13530	SERINC3	2.18716	2.29663	2.8627	1.87817	1.64494
	uc003ulw.2	Q9P2G1	ANKIB1	5.71169	2.46481	1.60862	1.87121	2.16035
	uc001ttp.3	O14545	TRAFD1	9.56418	1.00457	4.40478	1.81319	2.97299
	uc003dbe.2	Q9Y4B6	VPRBP	3.1784	3.04781	1.26123	1.77982	2.60753
	uc003diw.4	Q6L8Q7	PDE12	4.03734	1.1593	2.25937	1.77	7.01831
	uc002egq.1	Q9NQC7	CYLD	1.28805	2.40829	2.67819	1.71166	4.3549
	uc002lit.1	P10415	BCL2	2.08175	2.32338	3.26866	1.68021	1.71382
	uc004eir.3	Q5H9J7	BEX5	2.74131	3.81598	1.88757	1.59504	3.54577
	uc002kkf.1	P54578	USP14	2.72493	2.85851	2.26562	1.52774	1.2124
	uc001pid.1	P49662	CASP4	1.25426	9.43823	3.14834	1.51939	3.69231
	uc001qru.1	P09104	ENO2	2.35523	2.26019	2.86437	1.51738	1.19187
	uc002njs.3	P62987	UBA52	1.35012	2.61824	2.76377	1.4792	6.59687
	uc002ler.4	Q9P0U4	CXXC1	2.9803	2.74107	1.44184	1.47833	3.38603
	uc002mbq.4	O94953	KDM4B	2.39247	2.10932	2.43756	1.37464	1.71214
	uc003lsj.3	P62263	RPS14	2.41981	2.96905	1.79014	1.35598	6.76759
	uc002tuz.3	P61073	CXCR4	1.26921	3.82526	2.22892	1.34338	2.31428
	uc001fkt.3	Q9NR48	ASH1L	1.49385	6.95682	2.80287	1.25097	6.81484
	uc002apu.1	O75971	SNAPC5	1.71204	4.30475	2.66195	1.23497	19.404
	uc003dtc.3	Q9Y274	ST3GAL6	5.83688	1.42825	2.32889	1.22572	5.19353
	uc003fly.2	Q9ULM3	YEATS2	4.1924	3.99132	1.42359	1.20321	6.00001
	uc002lxs.3	Q9BU89	DOHH	2.0157	1.70604	2.64874	1.18978	4.56155
	uc001rex.3	P46063	RECQL	3.6916	2.9672	1.45653	1.16473	3.76571
	uc001nnl.3	Q6SJ93	FAM111B	5.08496	1.13627	3.47432	1.13522	13.9948
	uc003fxs.3	Q02338	BDH1	1.00496	3.03358	2.06934	1.05209	9.0887

## Sheet: (C) Decreased UTR-CDS vs. 0h
Most Decreased 5' UTR/CDS ratio vs. 0h	UCSC	UniProt	GeneID	1.5h/0h	3h/0h	6h/0h	9h/0h	12h/0h
	uc002egy.3	Q3L8U1	CHD9	0.272191	0.182858	0.449945	0.298787	0.220842
	uc003xeo.3	Q7L273	KCTD9	0.373986	0.213975	0.330643	0.170808	0.0903121
	uc003skc.3	Q8N6M9	ZFAND2A	0.289649	0.451768	0.17366	0.147252	0.139847
	uc001gtb.3	Q6P1J9	CDC73	0.244802	0.151493	0.399234	0.122301	0.067197
	uc003sqa.3	Q8NCG7	DAGLB	0.363437	0.423726	0.396524	0.12009	0.144483
	uc002zee.3	O75144	ICOSLG	0.304591	0.165502	0.242513	0.960684	0.234712
	uc003ceb.3	Q9H6S1	AZI2	0.321686	0.378937	0.403234	0.460113	0.5
	uc001xef.4	Q9P055	JKAMP	0.90176	0.092517	0.406935	0.446062	0.269841
	uc002rbd.1	O75116	ROCK2	0.780682	0.368685	0.2772	0.429659	0.289657
	uc003pxs.3	Q8N8Z6	DCBLD1	0.807061	0.372193	0.326282	0.429175	0.0210909
	uc010tbb.2	C9JFD3	NCOR2	0.281995	0.541255	0.188507	0.427084	0.471265
	uc002uwe.2	P49759	CLK1	0.96463	0.450874	0.301019	0.42106	0.188492
	uc003dcz.2	P13196	ALAS1	0.29033	0.462124	0.730975	0.406757	0.406757
	uc001itv.3	Q9NP72	RAB18	0.15108	0.22435	0.90892	0.363786	0.161984
	uc001owr.3	P50454	SERPINH1	0.0545045	0.0736844	0.504741	0.351501	0.237892
	uc002wea.3	Q9BYN0	SRXN1	0.174847	0.105487	0.66259	0.329282	0.380425
	uc002jca.3	Q8IY81	FTSJ3	0.187847	0.29313	0.800795	0.325905	0.361648
	uc001rng.1	Q8NEY8	PPHLN1	0.432028	0.455236	0.648395	0.306876	0.317216
	uc003aqa.4	P32927	CSF2RB	0.298302	0.456796	0.702487	0.303029	0.373741
	uc003dwx.4	Q9NWB7	IFT57	0.341292	0.601378	0.492769	0.278644	0.154249
	uc001ent.2	Q9Y5S9	RBM8A	0.749452	0.198798	0.457355	0.276832	0.198314
	uc001pdg.2	Q9UHD1	CHORDC1	0.350147	0.925293	0.305729	0.254799	0.174827
	uc001jrm.3	O95470	SGPL1	0.349074	0.672728	0.328144	0.23065	0.287778
	uc003jrn.3	Q9NYY3	PLK2	0.664645	0.305317	0.228496	0.204327	0.12129
	uc002ojt.2	Q8IXJ6	SIRT2	0.244107	0.340424	0.52093	0.203045	0.259459
	uc002ulh.4	Q16236	NFE2L2	0.362936	0.816077	0.47256	0.183964	0.484479
	uc001tsn.4	Q7Z569	BRAP	0.433498	0.118699	0.103302	0.1825	0.536767
	uc002gpx.3	P0CG47	UBB	0.74109	0.461722	0.226419	0.167357	0.142531
	uc001hnn.3	Q96BJ3	AIDA	0.39158	0.923196	0.348907	0.1436	0.452381
	uc010dli.3	Q96ND0	FAM210A	0.306608	0.996692	0.403908	0.143551	0.0621342
	uc010hal.2	Q6UXH1	CRELD2	0.320647	0.764391	0.442281	0.118036	0.197033
	uc003dst.3	Q9NY35	CLDND1	0.473337	0.563972	0.298563	0.108507	0.40473
	uc003uzj.2	Q96SN7	ORAI2	0.987544	0.492846	0.457726	0.101988	0.339963
	uc001okw.1	P62136	PPP1CA	0.572863	0.390877	0.136593	0.0371467	0.0471036
	uc001mws.2	Q9Y4K3	TRAF6	1.1991	0.335238	0.375878	0.360241	0.322105
	uc002dyy.3	Q9BWN1	PRR14	1.26	0.371902	0.467532	0.154374	0.0460948
	uc003wxj.3	Q8NEZ2	VPS37A	2.41652	0.471969	0.313202	0.318957	0.121175
	uc001tdz.2	Q9HBM0	VEZT	0.340806	0.335988	0.432704	0.489238	1.50572
	uc003ila.4	Q9NVA4	TMEM184C	0.452852	1.00346	0.472609	0.44083	0.440829
	uc001clt.3	O43414	ERI3	0.206093	0.461512	0.272947	0.308322	1.51056
	uc003xud.2	P61019	RAB2A	0.487387	1.30797	0.280433	0.241326	0.29644
	uc001lem.3	O95817	BAG3	0.343482	1.12099	0.198903	0.175894	0.178349
	uc002uru.3	Q6NVY1	HIBCH	0.236606	1.12032	0.259362	0.133438	0.0141415
	uc003kjc.3	Q8NDZ6	TMEM161B	0.290655	1.86128	0.469587	0.130897	0.282012
	uc001rez.2	Q9Y3E0	GOLT1B	0.410787	2.18679	0.463648	0.398954	0.454382
	uc003ojx.4	Q92625	ANKS1A	0.12825	0.394769	0.183193	0.25251	2.70807
	uc003zwi.3	Q9UJZ1	STOML2	0.231716	0.49459	0.358355	0.225907	6.51044
	uc002vlr.3	Q96IJ6	GMPPA	0.446152	0.245717	0.299824	0.0606414	11.0835
	uc002wty.3	Q9HDC9	C20orf3	0.263794	0.918822	0.416808	0.913834	0.184524
	uc004bhn.2	Q9NRF9	POLE3	0.396135	0.994748	0.408881	0.901459	0.25527
	uc001vxf.3	Q9NPF4	OSGEP	0.39489	0.164109	0.860105	0.817172	0.153932
	uc003tct.2	Q9Y4Y9	LSM5	0.376614	0.56168	0.256482	0.800213	0.115116
	uc002lht.3	Q9BY50	SEC11C	0.368681	0.486198	0.504284	0.791391	0.132288
	uc001xlc.2	P84090	ERH	0.467576	0.813906	0.484334	0.640543	0.035485
	uc001uda.3	O43583	DENR	0.239282	0.386785	0.541082	0.634147	0.0390244
	uc001old.3	Q9UBS0	RPS6KB2	0.232233	0.380989	0.84066	0.532546	0.184125
	uc003xio.4	Q14191	WRN	0.54558	0.608792	0.348245	0.456221	0.0517472
	uc003ffe.2	O00461	GOLIM4	0.650307	0.835811	0.378954	0.437571	0.186718
	uc001iol.3	Q15404	RSU1	0.159232	0.37781	0.505383	0.435362	0.602696
	uc002eaw.4	O14874	BCKDK	0.300451	0.903644	0.884926	0.391577	0.189718
	uc003zvb.3	Q99720	SIGMAR1	0.490841	0.794866	0.977048	0.384034	0.13214
	uc002fgy.1	O75506	HSBP1	0.337401	0.611132	0.537556	0.378151	0.373703
	uc002ege.2	Q9NPI1	BRD7	0.381002	0.940984	0.631025	0.366176	0.135326
	uc002gdg.4	Q9Y3C7	MED31	0.451933	0.685906	0.771006	0.361713	0.263181
	uc001kzu.3	Q9ULC5	ACSL5	0.557353	0.388228	0.592944	0.359898	0.0613943
	uc003azc.3	O43808	SLC25A17	0.63639	0.87155	0.498997	0.341621	0.0916381
	uc003mek.1	Q7L0R7	RNF44	0.206106	0.82857	0.957013	0.338193	0.163265
	uc001nzt.3	Q9UI30	TRMT112	0.843121	0.776535	0.408788	0.33708	0.263493
	uc002qtl.4	P61081	UBE2M	0.662113	0.65612	0.477063	0.333267	0.298635
	uc002cje.3	Q9BQD7	FAM173A	0.36349	0.984572	0.704493	0.317615	0.189246
	uc003imz.3	P53367	ARFIP1	0.469244	0.85909	0.650422	0.310877	0.171336
	uc002fxs.3	P62253	UBE2G1	0.953183	0.656493	0.431909	0.305605	0.188777
	uc003jvh.3	Q8TAD4	SLC30A5	0.78512	0.672583	0.243508	0.205664	0.242641
	uc003qpz.3	Q9UPN6	SCAF8	0.849122	0.426238	0.609769	0.179791	0.237788
	uc001fgb.3	P61024	CKS1B	0.736748	0.786138	0.384381	0.166441	0.0155143
	uc002lem.4	Q9UIS9	MBD1	0.487202	0.39159	0.574755	0.159373	0.908763
	uc003zzu.1	Q9UBQ7	GRHPR	0.696548	0.392975	0.755549	0.129657	0.116585
	uc001tpx.3	Q8IZ07	ANKRD13A	0.948835	0.316176	0.847482	0.115769	0.170249
	uc001zot.3	Q9H223	EHD4	0.504288	0.497424	0.734193	0.0947028	0.383117
	uc003wco.3	P42575	CASP2	0.39279	0.747991	0.260001	0.0866669	0.729026
	uc003clo.3	P30414	NKTR	1.6452	0.246376	0.254223	0.867243	0.227425
	uc001pas.2	Q9NS37	CREBZF	1.70928	0.456204	0.384921	0.676672	0.0344705
	uc002dlq.3	Q9UJY4	GGA2	1.86322	0.543732	0.478986	0.459546	0.0740659
	uc003keh.4	Q8NA72	POC5	1.33432	0.34768	0.469336	0.449676	0.817817
	uc001wzv.3	Q96HE7	ERO1L	1.76514	0.839181	0.479679	0.438938	0.163386
	uc003igk.3	Q6IE81	PHF17	1.01287	0.3534	0.401311	0.425974	0.957796
	uc001tby.3	P62324	BTG1	1.15994	0.921615	0.363859	0.419904	0.409212
	uc002kys.2	P17028	ZNF24	1.05731	0.909128	0.473807	0.418235	0.0232353
	uc002yxk.2	Q9NSI6	BRWD1	1.78354	0.468821	0.553759	0.406667	0.226977
	uc003mcd.1	O15342	ATP6V0E1	1.19747	0.81597	0.382304	0.370986	0.375403
	uc001vtu.4	Q6UWJ1	TMCO3	1.13756	0.864271	0.310744	0.366738	0.254153
	uc002mvc.3	P17275	JUNB	1.42875	0.216136	0.663704	0.352596	0.114908
	uc002lov.3	P49427	CDC34	1.06999	0.531131	0.392297	0.346585	0.463097
	uc003phw.2	Q9NV96	TMEM30A	1.84383	0.805595	0.391477	0.344529	0.279311
	uc010dmy.3	Q13433	SLC39A6	1.37632	0.969476	0.386628	0.325262	0.280582
	uc002ldi.1	Q7RTS9	DYM	1.33179	0.623369	0.470135	0.314529	0.0973544
	uc003qin.3	Q9UBI9	HECA	1.37051	0.395008	0.546838	0.309225	0.202927
	uc021vum.1	Q9Y3A3	HSPE1-MOB4	1.34055	0.891752	0.363428	0.308558	0.221087
	uc010lkm.3	Q92520	FAM3C	1.33407	0.882316	0.422361	0.305034	0.467611
	uc001fwn.3	P09326	CD48	1.76314	0.746794	0.453905	0.288472	0.366922
	uc002pjx.4	Q10586	DBP	1.53623	0.926441	0.292585	0.270522	0.0400002
	uc010xqt.2	Q86YP4	GATAD2A	1.09973	0.740194	0.42866	0.254621	0.228099
	uc002iph.1	P78383	SLC35B1	1.05933	0.947908	0.298368	0.249881	0.432083
	uc003sxl.3	P99999	CYCS	1.11305	0.976226	0.325271	0.209512	0.0408765
	uc001gnt.3	Q5VT06	CEP350	1.29262	0.571291	0.442153	0.163588	0.243531
	uc001yfi.3	Q96BY7	ATG2B	1.23628	0.17813	0.927614	0.0868002	0.102424
	uc001jmg.3	Q96SZ5	ADO	2.12371	0.737982	0.474358	0.46632	0.279792
	uc021rdx.1	P36873	PPP1CC	2.318	0.863363	0.293397	0.38567	0.330079
	uc001kaf.2	Q9ULJ6	ZMIZ1	2.10352	0.619067	0.341115	0.38538	0.194922
	uc002vqx.3	Q9Y376	CAB39	2.67021	0.887016	0.433411	0.327751	0.19027
	uc004eso.4	Q5JRV8	FAM70A	2.45112	0.383292	0.117612	0.309307	0.665578
	uc003nel.3	Q9GZU0	C6orf62	2.4871	0.0946505	0.916145	0.247313	0.212963
	uc003jpx.3	Q7Z478	DHX29	2.49302	0.638346	0.463668	0.099632	0.0705729
	uc001vqq.3	Q7L211	ABHD13	3.38808	0.927053	0.174534	0.068952	0.0603796
	uc001lmg.1	Q9BSJ2	TUBGCP2	0.483095	0.3074	1.72677	0.982293	0.0489306
	uc003axz.3	P18848	ATF4	0.448475	0.258423	0.441081	0.83288	1.49331
	uc002kfg.4	Q9UHQ1	NARF	0.241073	0.24578	0.465543	0.65541	1.89921
	uc002iox.1	P35232	PHB	0.320848	0.332054	1.26867	0.602724	0.338309
	uc002xhl.3	O43156	TTI1	0.34202	1.98726	0.35232	0.534585	0.296249
	uc001zxe.2	Q93073	SECISBP2L	0.233554	1.03189	0.734115	0.494731	0.133395
	uc003gtp.3	Q96PQ7	KLHL5	0.179269	1.11236	0.934292	0.491314	0.0746607
	uc002jqe.3	Q15067	ACOX1	0.3266	0.737458	0.460511	0.485172	1.31808
	uc003gdn.3	A0AVI4	TMEM129	0.977706	0.220906	0.338677	0.463993	1.19173
	uc010cga.3	Q8IYT2	FTSJD1	0.405487	1.42381	0.617499	0.433333	0.252779
	uc002pcw.3	P62316	SNRPD2	0.498385	1.21579	0.723651	0.428439	0.212092
	uc003llp.3	Q08174	PCDH1	0.423652	0.441334	0.693235	0.421981	1.00827
	uc003mim.3	Q96G75	RMND5B	0.49478	1.06286	0.890945	0.416842	0.0734695
	uc004bsx.2	Q5T9C2	FAM102A	0.3685	0.344064	0.962014	0.41046	1.88904
	uc001epq.3	O00512	BCL9	0.469106	1.22388	0.910752	0.399168	0.186568
	uc011cvu.2	P09132	SRP19	0.352355	1.48633	0.738134	0.390092	0.233518
	uc001fnp.3	Q96H78	SLC25A44	0.478487	1.46853	0.668092	0.382469	0.157487
	uc003wyl.2	Q13510	ASAH1	0.454621	1.59171	0.915526	0.365931	0.0477692
	uc003gvo.3	P09936	UCHL1	0.287226	0.252723	0.577524	0.355949	1.07685
	uc003mbw.4	Q969X5	ERGIC1	0.841025	1.26004	0.471107	0.340552	0.396515
	uc001pae.3	Q9GZT6	CCDC90B	0.561384	0.383194	0.110949	0.337779	1.08572
	uc001cxe.3	Q9BWW4	SSBP3	0.38508	0.789436	0.345532	0.336507	1.79265
	uc002evo.2	Q12968	NFATC3	0.314006	1.23665	0.535308	0.334666	0.39093
	uc001nym.2	Q86UX7	FERMT3	0.40039	0.898101	1.10683	0.331957	0.107426
	uc004dau.3	P21673	SAT1	0.693463	1.62591	0.242923	0.325587	0.402877
	uc002crk.3	Q9UQ35	SRRM2	0.388532	1.60697	0.830628	0.325039	0.488134
	uc001huv.2	Q9GZT9	EGLN1	0.21897	0.714872	1.51153	0.314286	0.303062
	uc002hrv.4	Q15648	MED1	0.432571	1.53858	0.655538	0.278209	0.179594
	uc001mhn.2	Q5BJD5	TMEM41B	0.72275	1.69802	0.475708	0.230739	0.394088
	uc001pbu.3	Q53FT3	C11orf73	0.985231	1.29291	0.335933	0.222943	0.19912
	uc002hdc.3	Q14254	FLOT2	0.413636	1.65233	0.62679	0.207715	0.124052
	uc001oby.3	Q15173	PPP2R5B	0.198011	0.432432	0.560977	0.2	1.13514
	uc003caj.1	O15084	ANKRD28	0.510429	1.99142	0.433118	0.189694	0.160151
	uc002dda.4	Q6P996	PDXDC1	0.283172	0.673965	0.264732	0.180195	1.23297
	uc003jrk.4	Q86WP2	GPBP1	0.277785	1.44046	0.536096	0.149689	0.0717264
	uc001gjc.3	Q9Y2M5	KLHL20	0.328493	0.748439	0.369657	0.105424	1.20184
	uc021rks.1	O75592	MYCBP2	0.631668	1.86618	0.476579	0.0781674	0.414102
	uc003cvq.3	Q9BU61	NDUFAF3	0.427945	0.472079	0.441925	0.501621	3.41451
	uc001wao.2	Q9Y5B9	SUPT16H	0.901325	2.3314	0.466858	0.391382	0.232453
	uc002rpa.1	Q8NCA5	FAM98A	0.425728	0.731599	0.380246	0.378427	2.99513
	uc010pte.2	B7Z4D6	TMEM206	0.368716	0.428572	0.724142	0.333334	3.39133
	uc002xuv.1	Q9Y2E8	SLC9A8	0.315821	0.431818	0.591533	0.332168	12.401
	uc003jdo.3	Q9BTT4	MED10	0.312637	0.541923	0.478707	0.267039	2.20844
	uc010sen.1	Q9BSW2	EFCAB4B	0.135614	0.268543	0.592435	0.256795	16.8914
	uc001ehz.3	O43175	PHGDH	0.170871	0.240848	0.918638	0.244618	9.22131
	uc001wgl.2	P61803	DAD1	0.268897	0.266683	0.509507	0.238226	5.09594
	uc004bkm.1	Q9UKT8	FBXW2	0.392683	2.41107	0.446344	0.218492	0.662637
	uc010mwa.3	Q96E11	MRRF	0.375736	0.722747	0.348113	0.197959	9.69999
	uc003ihl.3	Q9UK39	CCRN4L	0.181755	0.83083	0.403728	0.11844	6.38392
	uc002erb.3	Q13951	CBFB	1.24948	1.32101	0.470436	0.496809	0.0636331
	uc002fte.3	Q6P2Q9	PRPF8	1.44577	1.00584	0.460778	0.474814	0.0861809
	uc003cfc.1	Q9H9A5	CNOT10	1.44448	1.75337	0.331658	0.468924	0.036233
	uc002pmk.3	P08621	SNRNP70	1.06264	1.17297	0.469049	0.427186	0.326363
	uc001yoi.4	P56378	C14orf2	1.24029	1.06411	0.425119	0.390208	0.198561
	uc003srk.3	Q86VQ1	GLCCI1	1.67589	1.47235	0.329467	0.386576	0.453095
	uc004aop.3	Q9BUE6	ISCA1	1.36971	1.35495	0.221236	0.383333	0.0848876
	uc001bfb.3	Q86UV5	USP48	1.06595	1.06452	0.398833	0.365106	0.397817
	uc003prd.2	O75626	PRDM1	1.6029	1.20788	0.469151	0.346701	0.415935
	uc001gdj.4	Q9UM00	TMCO1	1.58184	1.08942	0.490417	0.343299	0.475421
	uc002svm.4	Q9NQZ5	STARD7	1.5799	1.10442	0.434463	0.313384	0.219238
	uc002wpr.3	P60981	DSTN	1.36816	1.3383	0.423403	0.306026	0.29687
	uc003fwz.4	Q96HI0	SENP5	1.97145	1.10542	0.422197	0.301739	0.0248851
	uc003psc.4	Q9UGP8	SEC63	1.12346	1.76719	0.396073	0.299033	0.178418
	uc002efp.3	O75113	N4BP1	1.10624	1.04066	0.423956	0.266128	0.0647058
	uc003vvy.1	Q7Z695	ADCK2	1.09089	1.32671	0.419802	0.263892	0.0761903
	uc003ler.3	P62837	UBE2D2	1.8688	1.55357	0.375601	0.252211	0.264732
	uc001fys.2	O60512	B4GALT3	1.3329	1.07549	0.308604	0.248931	0.36627
	uc003hwt.4	Q8N5K1	CISD2	1.47051	1.29422	0.331559	0.208031	0.0587407
	uc002czl.2	Q93009	USP7	1.39889	1.15583	0.487979	0.205451	0.172632
	uc003you.3	Q6P1X5	TAF2	1.20428	1.44981	0.401887	0.160392	0.388904
	uc002hys.3	Q9NYR9	NKIRAS2	1.44785	1.41421	0.434001	0.157704	0.0793127
	uc003tvk.3	Q9NWD8	C7orf42	1.78789	1.53508	0.487627	0.157142	0.0247203
	uc004bpa.4	Q9BPX5	ARPC5L	1.87465	1.1751	0.467111	0.14503	0.0849675
	uc003paq.3	Q15035	TRAM2	1.74407	1.01204	0.413193	0.11954	0.0678047
	uc002sgp.3	P62308	SNRPG	1.41364	1.19808	0.482822	0.0957577	0.297763
	uc001mhe.1	Q9NQ34	TMEM9B	1.65883	1.6572	0.353488	0.0906865	0.449475
	uc002tnq.3	P04921	GYPC	1.30537	1.48155	0.407481	0.0865688	0.41553
	uc003vcb.3	O43913	ORC5	1.49815	1.14046	0.359644	0.0831553	0.253246
	uc001rfm.3	Q8NFW8	CMAS	1.93483	1.3267	0.414115	0.058082	0.209376
	uc003jva.3	P27986	PIK3R1	3.02025	1.98395	0.480066	0.483962	0.427699
	uc002wdm.3	Q96RU7	TRIB3	1.89271	0.416004	0.44536	0.471153	2.35538
	uc003ire.3	Q15800	MSMO1	2.13226	1.11632	0.425574	0.458259	0.250406
	uc001jrb.3	Q13542	EIF4EBP2	2.58048	1.82951	0.383246	0.449977	0.0420919
	uc003psu.3	Q9Y6P5	SESN1	3.10877	0.489404	1.16278	0.429793	0.0648395
	uc003evr.1	O00469	PLOD2	2.20584	1.08209	0.375766	0.413016	0.0875337
	uc003vfn.3	Q9UBS3	DNAJB9	2.28018	1.677	0.406598	0.380706	0.106462
	uc001mul.1	Q9H422	HIPK3	1.4405	2.74018	0.345187	0.365842	0.361058
	uc002yrn.3	P17181	IFNAR1	2.3352	1.40871	0.470015	0.342203	0.426788
	uc003guu.4	P61086	UBE2K	1.08738	2.18156	0.294197	0.337308	0.244106
	uc002zpf.1	P54198	HIRA	2.09506	1.69173	0.463682	0.319852	0.324481
	uc002lsn.3	Q96EP5	DAZAP1	2.24506	1.618	0.437388	0.297217	0.138702
	uc001dht.3	Q8TEY7	USP33	2.50687	1.96412	0.338161	0.264264	0.413547
	uc003khx.4	Q8TBQ9	TMEM167A	2.07547	1.00455	0.349642	0.263889	0.226557
	uc002izo.3	Q9UHV7	MED13	1.49809	2.15089	0.475911	0.223435	0.2658
	uc002cwx.2	Q8TB05	FAM100A	1.99546	2.04938	0.412376	0.206697	0.332192
	uc001kzl.4	Q9UQ13	SHOC2	3.44129	1.65975	0.452569	0.177831	0.245118
	uc001cvs.3	Q9BTX1	TMEM48	3.82245	1.33743	0.202591	0.156768	0.431111
	uc002vle.2	Q9ULA0	DNPEP	2.38389	1.13838	0.353383	0.137458	0.186927
	uc001fqr.2	P41162	ETV3	2.1769	1.40309	0.452145	0.0585365	0.134944
	uc003flb.3	Q9Y2G3	ATP11B	2.3787	2.49849	0.453778	0.478573	0.409446
	uc003dzk.1	Q8TD46	CD200R1	12.1731	4.25925	0.478296	0.476812	0.178911
	uc003fdn.3	O00629	KPNA4	3.23072	2.39237	0.429519	0.420671	0.115271
	uc003uio.3	Q9BU79	C7orf23	2.09136	3.71522	0.323358	0.323026	0.0292062
	uc001vnd.3	P10114	RAP2A	3.36518	2.07596	0.320112	0.286058	0.412956
	uc001zcr.3	Q07157	TJP1	2.44511	2.45094	0.477352	0.110262	0.396648
