# Supplementary material for: Global cellular response to chemotherapy-induced apoptosis
Source: eLife. 2013 Oct 29;2:e01236. doi: 10.7554/eLife.01236 (PMC3808542; doi:10.7554/eLife.01236)
Supplement: Figure 4—source data 1. — iTRAQ proteomic data organized at the protein (A) and peptide (B) level for 2686 proteins. All proteins included had a minimum of two unique peptides mapping to the protein; all peptides showed minimum iTRAQ reporter ion intensity of 300 cps at 0 hr. (C) iTRAQ proteomic data matched by UniProt Accession number to genes tracked in mRNA and footprint data across the time course. (D) List of proteins identified by iTRAQ proteomics but not present in analyzed genes from RNA deep sequencing. (E) List of parent and fragment ion transitions used for all peptides in SRM validation of iTRAQ data. (F) Protein and (G) peptide intensity data for targets tracked in SRM assay. DOI: http://dx.doi.org/10.7554/eLife.01236.017 [file elife01236s003.xlsx]

## Sheet: (A) iTRAQ protein data
				iTRAQ reporter	113	115	116	117	118	119
UniProt ID	Protein ID	Description	# of peptides for quantification	Total iTRAQ reporter intensity across peptides	0h	1.5h	3h	6h	9h	12h
A0AV96	RBM47	RNA-binding protein 47	2		9950	11916.4	10134.7	9457.1	9410.6	10083.1
A0AVT1	UBA6	Ubiquitin-like modifier-activating enzyme 6	12		137132	150334	142715	138641	127619	149172
A0FGR8	ESYT2	Extended synaptotagmin-2	2		34522	37375	36478	38734	41352	50706
A1L0T0	ILVBL	Acetolactate synthase-like protein	9		119226	129060	123242	117572	111935	130487
A2RRP1	NBAS	Neuroblastoma-amplified sequence	3		8302	11058	9520	8648	8828	11172
A4D1P6	WDR91	WD repeat-containing protein 91	4		20396	28014	23715	19903.3	21412	25683
A6NC98	CCDC88B	Coiled-coil domain-containing protein 88B	12		82577	100379	87570	74520	76851	79139
A6NDG6	PGP	Phosphoglycolate phosphatase	5		162742	183843	172796	163308	157462	165763
A6NHR9	SMCHD1	Structural maintenance of chromosomes flexible hinge domain-containing protein 1	12		98666	117231	100707	99114	95780	114027
A8MW06	TMSL3	Thymosin beta-4-like protein 3	5		138345	188602	167664	150883	116705	76105
A8MXV4	NUDT19	Nucleoside diphosphate-linked moiety X motif 19, mitochondrial	5		78499	86765	72621	81467	79327	89281
O00115	DNASE2	Deoxyribonuclease-2-alpha	6		238841	228696	227666	229312	221973	243866
O00116	AGPS	Alkyldihydroxyacetonephosphate synthase, peroxisomal	14		211051	243257	225449	203459	209151	249865
O00148	DDX39A	ATP-dependent RNA helicase DDX39A	14		250314	255043	225138	213498	207814	238993
O00151	PDLIM1	PDZ and LIM domain protein 1	18		577548	756832	692083	620566	586227	635173
O00154	ACOT7	Cytosolic acyl coenzyme A thioester hydrolase	13		252842	277359	238885	245446	235214	253246
O00159	MYO1C	Unconventional myosin-Ic	6		35990	39523	34968	34014	33893	37904
O00161	SNAP23	Synaptosomal-associated protein 23	3		47095	57881	48809	50476	49391	47380
O00165	HAX1	HCLS1-associated protein X-1	2		23307.4	32297.9	25417.1	24140.9	24491.3	25899.8
O00178	GTPBP1	GTP-binding protein 1	8		78358	98105	86066	80718	80380	93603
O00186	STXBP3	Syntaxin-binding protein 3	6		22607	23732	22101	22713	19682	21165
O00193	SMAP	Small acidic protein	10		150513	160634	152175	153224	143021	134752
O00203	AP3B1	AP-3 complex subunit beta-1	12		175593	200892	175137	170046	166873	191120
O00217	NDUFS8	NADH dehydrogenase [ubiquinone] iron-sulfur protein 8, mitochondrial	24		422253	495924	463355	361780	373222	433899
O00231	PSMD11	26S proteasome non-ATPase regulatory subunit 11	29		760637	859562	775540	788192	788391	909778
O00232	PSMD12	26S proteasome non-ATPase regulatory subunit 12	15		232949	189514	180487	169822	170584	208289
O00233	PSMD9	26S proteasome non-ATPase regulatory subunit 9	3		153226	165253	160849	152506	145244	166104
O00264	PGRMC1	Membrane-associated progesterone receptor component 1	8		182381	213378	189928	181149	178696	218488
O00267	SUPT5H	Transcription elongation factor SPT5	11		102184	113146	102967	102985	107687	113643
O00273	DFFA	DNA fragmentation factor subunit alpha	4		94718	101533	89814	82569	62403	59646
O00299	CLIC1	Chloride intracellular channel protein 1	79		2.22201e+06	2.55884e+06	1.93248e+06	2.20931e+06	2.0908e+06	2.30409e+06
O00303	EIF3F	Eukaryotic translation initiation factor 3 subunit F	7		97880	114939	91605	99918	100540	112222
O00330	PDHX	Pyruvate dehydrogenase protein X component, mitochondrial	8		204495	215382	192072	188268	188003	204189
O00410	IPO5	Importin-5	23		232825	260092	256670	248341	223755	249868
O00411	POLRMT	DNA-directed RNA polymerase, mitochondrial	3		37515	46718	42835	37968	39769	47040
O00418	EEF2K	Eukaryotic elongation factor 2 kinase	2		27810	31691	28223	26079	27211	33252
O00422	SAP18	Histone deacetylase complex subunit SAP18	11		407747	494871	460544	432307	440625	534310
O00429	DNM1L	Dynamin-1-like protein	31		339322	350152	341792	346717	297533	354177
O00442	RTCD1	RNA 3'-terminal phosphate cyclase	13		182488	206175	195236	182759	174064	207862
O00459	PIK3R2	Phosphatidylinositol 3-kinase regulatory subunit beta	3		5944.9	7615.3	7619	7879.2	6670.6	7346.5
O00461	GOLIM4	Golgi integral membrane protein 4	5		55252.1	65270	54478.5	48729.6	54276.3	52063.1
O00483	NDUFA4	NADH dehydrogenase [ubiquinone] 1 alpha subcomplex subunit 4	3		81574	116228	98400	94202	91495	100059
O00487	PSMD14	26S proteasome non-ATPase regulatory subunit 14	18		551467	630814	570412	555111	550042	648237
O00505	KPNA3	Importin subunit alpha-3	3		22131	27399	25747	23081	20893	22602
O00519	FAAH	Fatty-acid amide hydrolase 1	2		13500	14627	15759	13154	12380	13839
O00541	PES1	Pescadillo homolog	7		103446	132623	93340.2	118761	119068	151461
O00560	SDCBP	Syntenin-1	3		48844	57742	48749	37940	39254	35066
O00566	MPHOSPH10	U3 small nucleolar ribonucleoprotein protein MPP10	6		49045	57458	50149	51044	54202	56898
O00567	NOP56	Nucleolar protein 56	59		959496	1206861	1.06139e+06	1.04538e+06	1.0574e+06	1.31663e+06
O00584	RNASET2	Ribonuclease T2	3		40173	45789	42812	40057	37928	46533
O00629	KPNA4	Importin subunit alpha-4	6		58818	76658	70398	58431	52733	50735
O00743	PPP6C	Serine/threonine-protein phosphatase 6 catalytic subunit	3		61570	60687	58327	60398	55789	59992
O00764	PDXK	Pyridoxal kinase	58		1.01391e+06	1.23582e+06	1.11676e+06	1.01013e+06	1.0221e+06	1.10964e+06
O14497	ARID1A	AT-rich interactive domain-containing protein 1A	7		88091	103864	91190	85766	84287	89869
O14579	COPE	Coatomer subunit epsilon	26		251298	306755	256655	258810	262931	280914
O14617	AP3D1	AP-3 complex subunit delta-1	15		170778	188386	170762	170356	156470	164838
O14618	CCS	Copper chaperone for superoxide dismutase	4		41450	44690	37572	38605	37525	37293
O14646	CHD1	Chromodomain-helicase-DNA-binding protein 1	2		25267	24306	26324	25779	23954	26418
O14656	TOR1A	Torsin-1A	4		27478	29176	27245	25815	26431	29066
O14662	STX16	Syntaxin-16	2		41704	55060	54026	37640	40237	42717
O14672	ADAM10	Disintegrin and metalloproteinase domain-containing protein 10	12		128366	132349	132797	118805	111028	119426
O14737	PDCD5	Programmed cell death protein 5	7		174843	198384	190587	177219	165962	178043
O14744	PRMT5	Protein arginine N-methyltransferase 5	3		105169	123173	121605	108013	103649	118582
O14745	SLC9A3R1	Na(+)/H(+) exchange regulatory cofactor NHE-RF1	32		1149942	1287334	1234469	1177633	1117654	1120903
O14773	TPP1	Tripeptidyl-peptidase 1	10		227615	312354	280151	246386	236538	230879
O14776	TCERG1	Transcription elongation regulator 1	6		64528	73264	71118	62093	65832	68700
O14802	POLR3A	DNA-directed RNA polymerase III subunit RPC1	2		10321.4	13005.5	13097	10492.1	10974.1	12515.6
O14818	PSMA7	Proteasome subunit alpha type-7	25		527572	613628	565312	513726	501116	527883
O14828	SCAMP3	Secretory carrier-associated membrane protein 3	11		245434	283638	281888	255749	250251	258345
O14874	BCKDK	[3-methyl-2-oxobutanoate dehydrogenase [lipoamide]] kinase, mitochondrial	3		41582	44596	39134	41097	36283	48503
O14920	IKBKB	Inhibitor of nuclear factor kappa-B kinase subunit beta	4		46632.2	49436.1	43775.1	43210.6	41672.5	51124.3
O14929	HAT1	Histone acetyltransferase type B catalytic subunit	5		26380	34641	31976	27416	27996	30243
O14933	UBE2L6	Ubiquitin/ISG15-conjugating enzyme E2 L6	3		74492	89984	74261	72142	67883	71304
O14949	UQCRQ	Cytochrome b-c1 complex subunit 8	2		86419	96349	91799	82197	83297	87865
O14964	HGS	Hepatocyte growth factor-regulated tyrosine kinase substrate	4		70037	74866	69620	66290	59706	58811
O14974	PPP1R12A	Protein phosphatase 1 regulatory subunit 12A	15		273948	341156	285102	282975	269988	284462
O14980	XPO1	Exportin-1	26		471616	538544	502293	469621	463349	523413
O14981	BTAF1	TATA-binding protein-associated factor 172	3		33536	40330	39373	36164	35524	48118
O15027	SEC16A	Protein transport protein Sec16A	5		18842	23257	19945	19073	20124.9	20109.2
O15031	PLXNB2	Plexin-B2	2		11881	15499	14195	11841	11411	13859
O15042	U2SURP	U2 snRNP-associated SURP motif-containing protein	19		145078	166682	147854	142576	136659	132916
O15067	PFAS	Phosphoribosylformylglycinamidine synthase	26		322370	385260	347281	305790	305359	337817
O15084	ANKRD28	Serine/threonine-protein phosphatase 6 regulatory ankyrin repeat subunit A	2		13129	19606	18042	13953.1	15148.3	18449.8
O15116	LSM1	U6 snRNA-associated Sm-like protein LSm1	2		201954	272757	255980	216169	210722	235979
O15127	SCAMP2	Secretory carrier-associated membrane protein 2	4		60038	69638	63629	57799	49914	48697
O15143	ARPC1B	Actin-related protein 2/3 complex subunit 1B	9		326612	375896	321464	341756	319558	362669
O15144	ARPC2	Actin-related protein 2/3 complex subunit 2	31		1145150	1404280	1.23655e+06	1167406	1123651	1216109
O15145	ARPC3	Actin-related protein 2/3 complex subunit 3	25		791368	1141605	1038299	932567	920329	1146562
O15160	POLR1C	DNA-directed RNA polymerases I and III subunit RPAC1	4		20306.2	20029.8	18356.9	15858.6	18388.9	22089.9
O15173	PGRMC2	Membrane-associated progesterone receptor component 2	13		401707	496598	445662	423331	415497	525214
O15182	CETN3	Centrin-3	3		15298	16189	14983	14336	14757	16653
O15212	PFDN6	Prefoldin subunit 6	13		468479	585915	540118	481848	501331	491083
O15213	WDR46	WD repeat-containing protein 46	6		27789.2	30348.7	27979.8	28412.2	28680.2	30448.4
O15226	NKRF	NF-kappa-B-repressing factor	2		32296	30286	28938	29297	32134	35239
O15228	GNPAT	Dihydroxyacetone phosphate acyltransferase	2		10281	11228	8957	9769	9032	10256
O15234	CASC3	Protein CASC3	2		37635	44700	40876	43130	45284	47629
O15235	MRPS12	28S ribosomal protein S12, mitochondrial	2		131839	137455	96390	125537	125427	144830
O15260	SURF4	Surfeit locus protein 4	7		50470	58144.9	58584	56754.4	57158.7	77678.8
O15294	OGT	UDP-N-acetylglucosamine--peptide N-acetylglucosaminyltransferase 110 kDa subunit	12		108048	118965	112161	104594	101880	119079
O15305	PMM2	Phosphomannomutase 2	2		16669	18461	18615	18399	16761	17119
O15355	PPM1G	Protein phosphatase 1G	20		397501	406832	389046	388457	349606	355721
O15357	INPPL1	Phosphatidylinositol-3,4,5-trisphosphate 5-phosphatase 2	5		45810	55138	47827	42442	42585	43529
O15371	EIF3D	Eukaryotic translation initiation factor 3 subunit D	26		608626	685045	662419	630071	598226	658746
O15372	EIF3H	Eukaryotic translation initiation factor 3 subunit H	10		102580	123854	105007	105735	104004	115686
O15381	NVL	Nuclear valosin-containing protein-like	3		10078	11727	11688	9831	10212	10414.9
O15382	BCAT2	Branched-chain-amino-acid aminotransferase, mitochondrial	6		143296	158752	138048	140527	138312	157325
O15400	STX7	Syntaxin-7	3		36444	41816	39163	37468	34805	38129
O15446	CD3EAP	DNA-directed RNA polymerase I subunit RPA34	5		33203	42374	31437	35679	34504	36969
O15498	YKT6	Synaptobrevin homolog YKT6	4		43284	51053	52382	44293	42630	47071
O15511	ARPC5	Actin-related protein 2/3 complex subunit 5	20		1.87573e+06	2.16579e+06	2.05383e+06	1.9663e+06	1.8191e+06	1.96223e+06
O15514	POLR2D	DNA-directed RNA polymerase II subunit RPB4	17		35245.2	39442	37086.1	38991.9	38432	41305.9
O15533	TAPBP	Tapasin	11		336834	380322	375389	337048	348107	397467
O15541	RNF113A	RING finger protein 113A	3		25842	27238	25863	27200	24626	24702
O43143	DHX15	Putative pre-mRNA-splicing factor ATP-dependent RNA helicase DHX15	28		463636	491803	461730	427343	416852	449872
O43149	ZZEF1	Zinc finger ZZ-type and EF-hand domain-containing protein 1	2		20848	27110	21901	21592	21221	24508
O43169	CYB5B	Cytochrome b5 type B	5		126420	132620	146253	123572	120950	145773
O43172	PRPF4	U4/U6 small nuclear ribonucleoprotein Prp4	5		58552	70589	69140	61384	65900	70343
O43175	PHGDH	D-3-phosphoglycerate dehydrogenase	15		437210	515831	457294	448365	431937	486810
O43181	NDUFS4	NADH dehydrogenase [ubiquinone] iron-sulfur protein 4, mitochondrial	3		60262	57778	50899	52997	52020	57747
O43242	PSMD3	26S proteasome non-ATPase regulatory subunit 3	34		417223	490911	492537	424335	424234	478242
O43252	PAPSS1	Bifunctional 3'-phosphoadenosine 5'-phosphosulfate synthase 1	16		373543	432960	398436	386329	363816	387705
O43264	ZW10	Centromere/kinetochore protein zw10 homolog	8		43921.8	49031.6	44674.3	45698.4	42504.6	51401
O43324	EEF1E1	Eukaryotic translation elongation factor 1 epsilon-1	3		29292	31421	30174	29978	27630	34958
O43395	PRPF3	U4/U6 small nuclear ribonucleoprotein Prp3	10		153135	172131	151301	159754	153006	166340
O43396	TXNL1	Thioredoxin-like protein 1	21		454752	523672	453198	458729	461018	514862
O43399	TPD52L2	Tumor protein D54	16		215440	242612	229057	216055	204865	199800
O43464	HTRA2	Serine protease HTRA2, mitochondrial	3		37329	45658	40129	36591	35144	41943
O43488	AKR7A2	Aflatoxin B1 aldehyde reductase member 2	4		169551	224818	193798	174471	185850	217680
O43491	EPB41L2	Band 4.1-like protein 2	7		98153.1	112438	99953	96080.8	91728.4	98791.8
O43493	TGOLN2	Trans-Golgi network integral membrane protein 2	3		26821	31190	27766	25185	24111	27603
O43504	HBXIP	Hepatitis B virus X-interacting protein	2		6315	6563	6354	6351	5728	6251
O43516	WIPF1	WAS/WASL-interacting protein family member 1	3		178693	202714	186549	170578	156027	158146
O43521	BCL2L11	Bcl-2-like protein 11	6		67915	79719	70597	64744	66687	67419
O43598	RCL	Deoxyribonucleoside 5'-monophosphate N-glycosidase	30		1.7751e+06	2.16213e+06	2.05764e+06	1.56505e+06	1.53838e+06	1.57515e+06
O43615	TIMM44	Mitochondrial import inner membrane translocase subunit TIM44	14		235355	298790	288324	243105	250205	276991
O43633	CHMP2A	Charged multivesicular body protein 2a	12		310222	337556	337649	287786	318918	378494
O43660	PLRG1	Pleiotropic regulator 1	2		26790	30280	26443	25433	25661	25242
O43670	ZNF207	Zinc finger protein 207	6		219288	240669	192423	226375	225269	230511
O43678	NDUFA2	NADH dehydrogenase [ubiquinone] 1 alpha subcomplex subunit 2	2		97765	108263	83850	89271	88012	88767
O43681	ASNA1	ATPase ASNA1	15		227206	260299	232928	225154	218591	254596
O43684	BUB3	Mitotic checkpoint protein BUB3	3		118708	113986	86349	140275	119110	145205
O43707	ACTN4	Alpha-actinin-4	40		827212	869160	831914	828120	779508	784860
O43716	GATC	Glutamyl-tRNA(Gln) amidotransferase subunit C, mitochondrial	2		8533	9439.3	8912	8819	8177.7	9441
O43719	HTATSF1	HIV Tat-specific factor 1	16		196199	234624	208416	191422	185766	211129
O43765	SGTA	Small glutamine-rich tetratricopeptide repeat-containing protein alpha	17		350239	365325	351061	344153	333760	367987
O43768	ENSA	Alpha-endosulfine	7		175539	203834	173638	167089	126952	105220
O43772	SLC25A20	Mitochondrial carnitine/acylcarnitine carrier protein	6		69553.1	95527	80991.9	74495.9	66323.7	77386.8
O43776	NARS	Asparagine--tRNA ligase, cytoplasmic	35		575158	705360	590424	592968	580956	620070
O43805	SSNA1	Sjoegren syndrome nuclear autoantigen 1	4		65280	72783	71010	64789	65001	80029
O43809	NUDT21	Cleavage and polyadenylation specificity factor subunit 5	3		181340	235485	206527	176432	188017	205043
O43815	STRN	Striatin	2		6079	6335	6384	6130	4325.8	3293.7
O43818	RRP9	U3 small nucleolar RNA-interacting protein 2	9		175665	202422	177802	175201	172262	186865
O43819	SCO2	Protein SCO2 homolog, mitochondrial	6		67740	59938	55460	48242	49646	52136
O43823	AKAP8	A-kinase anchor protein 8	11		111441	140472	121370	117386	111156	113749
O43837	IDH3B	Isocitrate dehydrogenase [NAD] subunit beta, mitochondrial	14		298190	334485	334437	274849	289938	341433
O43847	NRD1	Nardilysin	6		39449.5	49234	39721.4	39220.1	38865.4	40942.6
O43852	CALU	Calumenin	21		557696	673119	591840	576399	577663	684557
O43861	ATP9B	Probable phospholipid-transporting ATPase IIB	2		1956.8	2476.5	3026.1	1865.7	2305.1	2787.5
O43903	GAS2	Growth arrest-specific protein 2	20		281453	310863	287453	274445	266442	271363
O43920	NDUFS5	NADH dehydrogenase [ubiquinone] iron-sulfur protein 5	5		65041	77230	74340	69788	71635	88212
O60216	RAD21	Double-strand-break repair protein rad21 homolog	11		149790	177059	152321	148409	143975	151782
O60220	TIMM8A	Mitochondrial import inner membrane translocase subunit Tim8 A	7		175602	202853	203026	182195	176987	186798
O60231	DHX16	Putative pre-mRNA-splicing factor ATP-dependent RNA helicase DHX16	9		78929.5	92258	89282	77826.7	80289	92352
O60232	SSSCA1	Sjoegren syndrome/scleroderma autoantigen 1	3		39563	46374	43446	41199	38859	37970
O60234	GMFG	Glia maturation factor gamma	24		287069	329010	219062	256296	259684	247727
O60264	SMARCA5	SWI/SNF-related matrix-associated actin-dependent regulator of chromatin subfamily A member 5	21		240636	270306	265914	239497	253650	286090
O60306	AQR	Intron-binding protein aquarius	4		34357	39195	36301	33485	34816	42006
O60313	OPA1	Dynamin-like 120 kDa protein, mitochondrial	45		583500	657720	619241	559258	583266	599900
O60341	KDM1A	Lysine-specific histone demethylase 1A	6		89020	101827	91568	89039	86672	100905
O60486	PLXNC1	Plexin-C1	6		36987	41396	34900	35005	31401	33607
O60488	ACSL4	Long-chain-fatty-acid--CoA ligase 4	8		69024	77808	73790	70163	68099	78508
O60493	SNX3	Sorting nexin-3	8		130772	143030	138492	134339	138372	163088
O60496	DOK2	Docking protein 2	6		27334	29699.6	28472.4	28364.6	27120.1	31639.4
O60502	MGEA5	Bifunctional protein NCOAT	13		248467	259439	251356	240387	219965	237001
O60506	SYNCRIP	Heterogeneous nuclear ribonucleoprotein Q	52		1.21456e+06	1.25618e+06	1.20592e+06	1.21363e+06	1.12782e+06	1198407
O60512	B4GALT3	Beta-1,4-galactosyltransferase 3	6		34230	44648	49482	35616	45484	47701
O60547	GMDS	GDP-mannose 4,6 dehydratase	3		39396	43749	39427	37021	36058	39103
O60610	DIAPH1	Protein diaphanous homolog 1	36		426575	488683	464996	421086	412600	425770
O60613	41167	15 kDa selenoprotein	3		42849	58921	47906	43652	43854	53985
O60664	PLIN3	Perilipin-3	17		377922	444461	416946	367155	323065	300484
O60684	KPNA6	Importin subunit alpha-7	2		21517	22031	21941	21804	20900	24569
O60701	UGDH	UDP-glucose 6-dehydrogenase	4		24711	29267	28420	24919	22112	26274
O60711	LPXN	Leupaxin	16		364452	429821	346000	368029	355630	425704
O60749	SNX2	Sorting nexin-2	11		221208	255815	241008	228314	215959	232780
O60759	CYTIP	Cytohesin-interacting protein	6		65600	79261	77141	76624	72370	66513
O60762	DPM1	Dolichol-phosphate mannosyltransferase	14		183715	265910	234667	194968	218118	248705
O60763	USO1	General vesicular transport factor p115	23		262924	303703	261892	273316	252986	255613
O60784	TOM1	Target of Myb protein 1	4		33485	36238	30520.2	31502.2	22925.9	21313.5
O60825	PFKFB2	6-phosphofructo-2-kinase/fructose-2,6-bisphosphatase 2	3		11831.5	15438	13233.1	11888.9	12414	13976
O60826	CCDC22	Coiled-coil domain-containing protein 22	7		50391	54255	52261	46841	46035	48408
O60832	DKC1	H/ACA ribonucleoprotein complex subunit 4	26		283450	325099	287152	270760	267940	297298
O60841	EIF5B	Eukaryotic translation initiation factor 5B	24		340850	358377	343714	353048	323261	372251
O60869	EDF1	Endothelial differentiation-related factor 1	7		180841	201906	181782	181218	176696	195682
O60884	DNAJA2	DnaJ homolog subfamily A member 2	6		144390	169081	155778	162685	160628	187128
O60885	BRD4	Bromodomain-containing protein 4	6		32570	36473	33214	30943.7	32396.8	33291.2
O60888	CUTA	Protein CutA	14		161705	254743	218156	189215	184004	217519
O60925	PFDN1	Prefoldin subunit 1	7		247089	278269	258873	250935	243457	258461
O60936	NOL3	Nucleolar protein 3	6		65688	80393	72724	70691	62837	73903
O75027	ABCB7	ATP-binding cassette sub-family B member 7, mitochondrial	3		10763.9	11407	11391.7	10216.1	10825.2	11520
O75044	SRGAP2	SLIT-ROBO Rho GTPase-activating protein 2	2		13363	14574	14668	13432	11612	10805
O75083	WDR1	WD repeat-containing protein 1	51		1.73128e+06	2.06632e+06	1902591	1.79781e+06	1.72515e+06	1.90773e+06
O75127	PTCD1	Pentatricopeptide repeat-containing protein 1	4		56217	64764	60177	54480	55746	59583
O75131	CPNE3	Copine-3	15		339031	386904	351677	324822	319851	351337
O75153	KIAA0664	Protein KIAA0664	4		39729	50915	47588	44254	44260	53096
O75165	DNAJC13	DnaJ homolog subfamily C member 13	6		83843	108109	106898	85653	90904	103600
O75170	PPP6R2	Serine/threonine-protein phosphatase 6 regulatory subunit 2	4		4622.5	5390.4	5029.3	4767.4	4735.7	5502.4
O75182	SIN3B	Paired amphipathic helix protein Sin3b	2		3003	3165	2985	2768	2722	3033
O75223	GGCT	Gamma-glutamylcyclotransferase	8		111603	130063	113753	105612	103659	100049
O75251	NDUFS7	NADH dehydrogenase [ubiquinone] iron-sulfur protein 7, mitochondrial	7		162195	189912	160830	161155	163783	190539
O75306	NDUFS2	NADH dehydrogenase [ubiquinone] iron-sulfur protein 2, mitochondrial	10		229389	261034	243823	216947	212135	239493
O75312	ZNF259	Zinc finger protein ZPR1	6		50500	58189	56626	52032	50053	59661
O75323	GBAS	Protein NipSnap homolog 2	2		100974	111086	97875	93643	96187	102583
O75347	TBCA	Tubulin-specific chaperone A	34		1492663	1754237	1632882	1529947	1435765	1443213
O75348	ATP6V1G1	V-type proton ATPase subunit G 1	15		148771	185460	173790	164159	162478	189533
O75351	VPS4B	Vacuolar protein sorting-associated protein 4B	6		89570	104749	96512	95649	74312	82359
O75367	H2AFY	Core histone macro-H2A.1	36		1.26234e+06	1.45353e+06	1.38283e+06	1.32005e+06	1.2825e+06	1.51414e+06
O75376	NCOR1	Nuclear receptor corepressor 1	2		3023.4	3400	2210	3081	2306.6	1961.8
O75390	CS	Citrate synthase, mitochondrial	27		734077	816943	765287	726917	724485	857311
O75396	SEC22B	Vesicle-trafficking protein SEC22b	15		464905	598127	528369	487268	474054	555485
O75400	PRPF40A	Pre-mRNA-processing factor 40 homolog A	2		14036	14425	14212	13517	13208	15056
O75410	TACC1	Transforming acidic coiled-coil-containing protein 1	12		67276	76659.3	72815.1	71960.9	73684.6	80194.3
O75431	MTX2	Metaxin-2	2		19991	23364	22718	19461	22596	24067
O75436	VPS26A	Vacuolar protein sorting-associated protein 26A	3		54404	59922	56432	53754	49482	50609
O75438	NDUFB1	NADH dehydrogenase [ubiquinone] 1 beta subcomplex subunit 1	8		249547	225534	204535	192574	183952	213591
O75439	PMPCB	Mitochondrial-processing peptidase subunit beta	4		107872	124019	114585	108596	116070	132779
O75460	ERN1	Serine/threonine-protein kinase/endoribonuclease IRE1	7		39223	42112	40234	40294	44911	44360
O75489	NDUFS3	NADH dehydrogenase [ubiquinone] iron-sulfur protein 3, mitochondrial	15		628014	733747	567870	639200	642498	737772
O75494	SRSF10	Serine/arginine-rich splicing factor 10	10		259451	324537	293466	262863	267243	320564
O75521	ECI2	Enoyl-CoA delta isomerase 2, mitochondrial	10		126547	139934	130544	130050	124349	140167
O75531	BANF1	Barrier-to-autointegration factor	30		1134149	1222035	1203965	1138751	1.01989e+06	1.18726e+06
O75533	SF3B1	Splicing factor 3B subunit 1	33		465112	535250	465738	476769	465680	495811
O75534	CSDE1	Cold shock domain-containing protein E1	15		265687	297450	276002	261021	261951	285146
O75569	PRKRA	Interferon-inducible double stranded RNA-dependent protein kinase activator A	10		128468	148392	139597	130461	130453	155170
O75592	MYCBP2	Probable E3 ubiquitin-protein ligase MYCBP2	8		99776.3	105382	104614	91135.8	100854	101952
O75607	NPM3	Nucleoplasmin-3	3		49089.5	60753.6	54558	58453.8	50949.2	63894.9
O75608	LYPLA1	Acyl-protein thioesterase 1	14		491203	528756	468654	467548	454942	477280
O75616	ERAL1	GTPase Era, mitochondrial	3		3972.7	4082.3	3365.2	3697.3	3143.8	3476.1
O75629	CREG1	Protein CREG1	2		13372	16849	16098	13605	16296	14776
O75643	SNRNP200	U5 small nuclear ribonucleoprotein 200 kDa helicase	42		702628	775675	740229	706290	686616	771134
O75663	TIPRL	TIP41-like protein	7		61898	72933	60460	61120	63818	67405
O75683	SURF6	Surfeit locus protein 6	7		65529	75816	79169	66278	67078	73444
O75688	PPM1B	Protein phosphatase 1B	4		25237.8	28573	24684.2	24378.5	24627.3	25402.9
O75691	UTP20	Small subunit processome component 20 homolog	2		76135	131701	102624	90481	86192	105240
O75694	NUP155	Nuclear pore complex protein Nup155	8		16397.2	20066	18320	17823.5	16323.8	21616
O75717	WDHD1	WD repeat and HMG-box DNA-binding protein 1	2		10344	9936	8991	8692	8203	7454
O75792	RNASEH2A	Ribonuclease H2 subunit A	6		81643.2	96386.6	78322	76457.2	75921.6	82362.5
O75817	POP7	Ribonuclease P protein subunit p20	2		6448	7097	6802	6271	5484	6099
O75821	EIF3G	Eukaryotic translation initiation factor 3 subunit G	11		98327	110083	97697	95286	88281	97402
O75822	EIF3J	Eukaryotic translation initiation factor 3 subunit J	18		247713	279390	252200	251031	238054	241227
O75832	PSMD10	26S proteasome non-ATPase regulatory subunit 10	11		715262	736760	728382	734352	662264	718833
O75844	ZMPSTE24	CAAX prenyl protease 1 homolog	10		111454	120973	117851	123154	117207	145091
O75879	PET112	Glutamyl-tRNA(Gln) amidotransferase subunit B, mitochondrial	2		27315	30822	28956	25465	27495	27611
O75880	SCO1	Protein SCO1 homolog, mitochondrial	5		71294	88882	78526	79488	82503	100735
O75886	STAM2	Signal transducing adapter molecule 2	3		6782	6814	3874.2	5991	5790	5488
O75915	ARL6IP5	PRA1 family protein 3	22		576807	676844	550315	618864	589461	683833
O75925	PIAS1	E3 SUMO-protein ligase PIAS1	3		6226	6953	6219	5404	5681	5446
O75934	BCAS2	Pre-mRNA-splicing factor SPF27	11		154426	183244	150741	158872	158322	171015
O75935	DCTN3	Dynactin subunit 3	2		8921	9389	9896	10259	8939	9453
O75937	DNAJC8	DnaJ homolog subfamily C member 8	19		502303	562237	526198	472591	441442	443243
O75947	ATP5H	ATP synthase subunit d, mitochondrial	29		1061333	1198680	1061864	1075087	1066559	1231146
O75955	FLOT1	Flotillin-1	22		385879	439833	410902	385263	360263	399376
O75964	ATP5L	ATP synthase subunit g, mitochondrial	9		347946	470336	406075	407596	408789	633148
O75995	SASH3	SAM and SH3 domain-containing protein 3	4		21746	21955	18666	19328	17534	17515
O76003	GLRX3	Glutaredoxin-3	17		425026	512929	427704	429443	417795	480388
O76021	RSL1D1	Ribosomal L1 domain-containing protein 1	25		680939	802074	763021	698140	724943	847242
O76024	WFS1	Wolframin	9		109278	145747	119368	105607	102568	87614
O76031	CLPX	ATP-dependent Clp protease ATP-binding subunit clpX-like, mitochondrial	11		108243	131078	115845	112827	111854	134430
O76071	CIAO1	Probable cytosolic iron-sulfur protein assembly protein CIAO1	3		30781	36827	28685	32196	32346	38107
O76094	SRP72	Signal recognition particle 72 kDa protein	11		376331	438422	414505	391523	381135	434092
O94760	DDAH1	N(G),N(G)-dimethylarginine dimethylaminohydrolase 1	5		106298	115538	101278	102823	95233	92825
O94776	MTA2	Metastasis-associated protein MTA2	14		426427	493429	448740	393263	416662	430112
O94804	STK10	Serine/threonine-protein kinase 10	11		167445	190498	175212	156514	159941	164661
O94826	TOMM70A	Mitochondrial import receptor subunit TOM70	32		598298	715277	638221	626603	648252	766801
O94832	MYO1D	Unconventional myosin-Id	10		168442	199667	179276	158501	164511	212204
O94874	UFL1	E3 UFM1-protein ligase 1	14		214575	244199	220737	199453	208838	227575
O94888	UBXN7	UBX domain-containing protein 7	3		75263	82837	74904	72490	61526	51221
O94903	PROSC	Proline synthase co-transcribed bacterial homolog protein	6		67601	73899	66397	65880.7	62365	58951.1
O94906	PRPF6	Pre-mRNA-processing factor 6	36		911741	988772	938184	868290	891140	989087
O94919	ENDOD1	Endonuclease domain-containing 1 protein	2		7575	9025	8290	7542.7	7684.6	9350
O94925	GLS	Glutaminase kidney isoform, mitochondrial	29		365971	448574	403620	375979	363959	438803
O94927	HAUS5	HAUS augmin-like complex subunit 5	4		9884.9	10953.5	8960.9	8359.5	7688	9109.5
O94966	USP19	Ubiquitin carboxyl-terminal hydrolase 19	4		12498.9	14900.7	14591.6	12951.7	12052.8	12953.5
O94979	SEC31A	Protein transport protein Sec31A	28		554795	623871	580855	518104	504216	567779
O95071	UBR5	E3 ubiquitin-protein ligase UBR5	8		32116.5	35602.6	31343	31325.5	32157.9	35482.5
O95167	NDUFA3	NADH dehydrogenase [ubiquinone] 1 alpha subcomplex subunit 3	2		86492	111206	100157	92198	84910	99549
O95168	NDUFB4	NADH dehydrogenase [ubiquinone] 1 beta subcomplex subunit 4	5		139410	156457	144653	129953	133159	160848
O95169	NDUFB8	NADH dehydrogenase [ubiquinone] 1 beta subcomplex subunit 8, mitochondrial	2		20039	22804	18299.8	20506.9	21768.2	23716
O95202	LETM1	LETM1 and EF-hand domain-containing protein 1, mitochondrial	26		329863	403726	365068	329078	332914	400990
O95218	ZRANB2	Zinc finger Ran-binding domain-containing protein 2	5		44619	50822	46457.8	48308	55565	61119
O95232	LUC7L3	Luc7-like protein 3	4		142103	152938	125613	150927	150619	154727
O95236	APOL3	Apolipoprotein L3	3		30677	38898	37937	29287	32580	33113
O95248	SBF1	Myotubularin-related protein 5	3		7027	8781	6998	6197	6182	6929
O95249	GOSR1	Golgi SNAP receptor complex member 1	5		40451	47628	45699	41766	40044	43285
O95292	VAPB	Vesicle-associated membrane protein-associated protein B/C	2		97161	124524	130199	108055	105354	108731
O95299	NDUFA10	NADH dehydrogenase [ubiquinone] 1 alpha subcomplex subunit 10, mitochondrial	8		113757	128540	93997.6	116269	110605	133987
O95319	CELF2	CUGBP Elav-like family member 2	17		439066	489225	469931	411750	406710	463236
O95336	PGLS	6-phosphogluconolactonase	7		96893	126905	111256	101066	100262	103719
O95347	SMC2	Structural maintenance of chromosomes protein 2	21		242408	266858	244797	237056	233420	255283
O95372	LYPLA2	Acyl-protein thioesterase 2	6		307644	359322	336067	285113	281575	292618
O95373	IPO7	Importin-7	8		304795	360992	343531	304319	294246	342521
O95391	SLU7	Pre-mRNA-splicing factor SLU7	3		6870.8	7697	7656	7637.7	7470.8	8043.6
O95394	PGM3	Phosphoacetylglucosamine mutase	4		106650	115737	104250	96176	91494	93723
O95400	CD2BP2	CD2 antigen cytoplasmic tail-binding protein 2	4		31753	35055	32477	33035	31010	32574
O95433	AHSA1	Activator of 90 kDa heat shock protein ATPase homolog 1	13		270408	314530	288568	279960	285330	312021
O95466	FMNL1	Formin-like protein 1	16		123848	152844	136092	125760	125325	155346
O95478	NSA2	Ribosome biogenesis protein NSA2 homolog	2		71552	102976	99514	80863	84606	104408
O95487	SEC24B	Protein transport protein Sec24B	6		27284	32109	27860	25185	20283	23690
O95563	BRP44	Brain protein 44	2		9169	12332	9793	9746	9414	11119
O95571	ETHE1	Protein ETHE1, mitochondrial	13		215791	243871	228508	215910	218747	252873
O95602	POLR1A	DNA-directed RNA polymerase I subunit RPA1	3		29987	34181	31817	31131	32722	32808
O95613	PCNT	Pericentrin	6		20604	24164	21907	22433	23650	25716
O95630	STAMBP	STAM-binding protein	5		77543	96384	85352	74137	77709	87121
O95671	ASMTL	N-acetylserotonin O-methyltransferase-like protein	2		7047	8792	7225	7313	7460	7961
O95696	BRD1	Bromodomain-containing protein 1	2		38641	22342	20679	19299	21491	25743
O95721	SNAP29	Synaptosomal-associated protein 29	6		95601	119731	110417	101153	87330	94969
O95747	OXSR1	Serine/threonine-protein kinase OSR1	7		167565	197329	170452	151170	148829	159673
O95777	NAA38	N-alpha-acetyltransferase 38, NatC auxiliary subunit	6		129220	131744	115824	118395	118657	110301
O95782	AP2A1	AP-2 complex subunit alpha-1	11		97061	114905	106139	100101	98294	109209
O95785	WIZ	Protein Wiz	2		11432	13064	11796	11928	11948	13149
O95801	TTC4	Tetratricopeptide repeat protein 4	2		36169	38287	38579	38249	34814	37900
O95816	BAG2	BAG family molecular chaperone regulator 2	4		28614	33386	30254	27701	27891	31545
O95817	BAG3	BAG family molecular chaperone regulator 3	6		37753	45403	32727	56743	97687	97656
O95831	AIFM1	Apoptosis-inducing factor 1, mitochondrial	26		327675	379634	345568	336775	326557	383776
O95834	EML2	Echinoderm microtubule-associated protein-like 2	2		13096	16164	15988	13301	13770	16346
O95861	BPNT1	3'(2'),5'-bisphosphate nucleotidase 1	9		212944	270202	243583	222849	216614	242751
O95865	DDAH2	N(G),N(G)-dimethylarginine dimethylaminohydrolase 2	6		86682.8	84693	78999.2	79251.2	71350.7	72885.9
O95870	ABHD16A	Abhydrolase domain-containing protein 16A	3		21059	23977	21366	19420	19337	23450
O95881	TXNDC12	Thioredoxin domain-containing protein 12	5		86757	100237	131627	83156	147066	89333
O95989	NUDT3	Diphosphoinositol polyphosphate phosphohydrolase 1	3		30930	34477	31830	29573	33741	26093
O95999	BCL10	B-cell lymphoma/leukemia 10	3		17999.4	20919.7	19604.4	18097.4	19294.6	21270.1
O96000	NDUFB10	NADH dehydrogenase [ubiquinone] 1 beta subcomplex subunit 10	14		450929	481683	390166	427222	420841	484860
O96008	TOMM40	Mitochondrial import receptor subunit TOM40 homolog	15		28431.5	31770.9	29442	29046.4	27570	32099.2
O96011	PEX11B	Peroxisomal membrane protein 11B	2		76827	101929	99804	89520	87173	124920
O96019	ACTL6A	Actin-like protein 6A	13		159036	175021	164823	152653	144074	165358
O96028	WHSC1	Probable histone-lysine N-methyltransferase NSD2	5		11915.7	12948.4	12231	11274.3	11064.9	12172.4
P00167	CYB5A	Cytochrome b5	4		78481	108090	94728	81108	84928	93114
P00338	LDHA	L-lactate dehydrogenase A chain	275		1.72436e+07	2.04086e+07	1.84456e+07	1.67639e+07	1.55889e+07	1.59263e+07
P00367	GLUD1	Glutamate dehydrogenase 1, mitochondrial	15		364993	410240	386013	366954	363058	420736
P00374	DHFR	Dihydrofolate reductase	4		23895	27840.8	23759.6	24876.9	23096.9	26272.4
P00387	CYB5R3	NADH-cytochrome b5 reductase 3	13		100004	123128	105032	103276	100175	124043
P00390	GSR	Glutathione reductase, mitochondrial	16		610748	684941	611202	584119	570090	572833
P00403	MT-CO2	Cytochrome c oxidase subunit 2	6		165314	156337	176682	165997	153641	177492
P00441	SOD1	Superoxide dismutase [Cu-Zn]	35		1.25532e+06	1.54718e+06	1.37068e+06	1.23219e+06	1.24391e+06	1.2171e+06
P00491	PNP	Purine nucleoside phosphorylase	9		212040	281606	223280	213752	197685	220255
P00492	HPRT1	Hypoxanthine-guanine phosphoribosyltransferase	24		559418	782986	680324	581641	567657	675468
P00505	GOT2	Aspartate aminotransferase, mitochondrial	48		1.31708e+06	1.56027e+06	1.44145e+06	1.33755e+06	1.3486e+06	1.68771e+06
P00558	PGK1	Phosphoglycerate kinase 1	275		1.51087e+07	1.71161e+07	1.5675e+07	1.47618e+07	1.36965e+07	1.3615e+07
P00568	AK1	Adenylate kinase isoenzyme 1	6		69579	72981	69143	62064	60935	60634
P00734	F2	Prothrombin	2		133456	149562	138048	135457	128379	146609
P00813	ADA	Adenosine deaminase	26		704807	765870	627260	699240	623371	634883
P01591	IGJ	Immunoglobulin J chain	30		750270	928322	1.05693e+06	1.07119e+06	888915	956025
P01708	0	Ig lambda chain V-II region BUR	17		534678	656643	574072	470342	435277	491845
P01903	HLA-DRA	HLA class II histocompatibility antigen, DR alpha chain	10		306990	374262	326410	314200	284850	304740
P02765	AHSG	Alpha-2-HS-glycoprotein	12		272555	316626	191496	232829	319256	293447
P02768	ALB	Serum albumin	14		925799	1304840	1.19298e+06	963193	1216776	1558284
P02786	TFRC	Transferrin receptor protein 1	5		96877	114680	103446	96544	91206	108532
P02792	FTL	Ferritin light chain	3		34740	45340	40778	45204	64983	77660
P04004	VTN	Vitronectin	4		102297	115433	112638	101551	106728	122509
P04040	CAT	Catalase	15		308062	337424	325149	312667	291912	339528
P04062	GBA	Glucosylceramidase	3		12351	14229	13402	12348	11123	12420
P04075	ALDOA	Fructose-bisphosphate aldolase A	293		1.3467e+07	1.55371e+07	1.28808e+07	1.32642e+07	1.22086e+07	1.18519e+07
P04080	CSTB	Cystatin-B	4		106997	136205	81439	111641	109663	102671
P04179	SOD2	Superoxide dismutase [Mn], mitochondrial	7		94712	106670	97281	94155	91593	101251
P04181	OAT	Ornithine aminotransferase, mitochondrial	16		1.04309e+06	1.30846e+06	1200410	1.10236e+06	1.03583e+06	1.21444e+06
P04183	TK1	Thymidine kinase, cytosolic	3		20321	21139	20465	20697	19145	22267
P04233	CD74	HLA class II histocompatibility antigen gamma chain	9		287859	322613	305882	270426	216855	215662
P04264	KRT1	Keratin, type II cytoskeletal 1	10		187179	267866	204500	154380	186910	145171
P04406	GAPDH	Glyceraldehyde-3-phosphate dehydrogenase	673		4.24765e+07	5.11325e+07	4.50615e+07	4.43945e+07	4.05754e+07	43551861
P04632	CAPNS1	Calpain small subunit 1	12		67699.1	77237.9	64493.3	74649.5	68949.3	70183.6
P04792	HSPB1	Heat shock protein beta-1	35		424814	610794	607393	740731	2393560	3761344
P04843	RPN1	Dolichyl-diphosphooligosaccharide--protein glycosyltransferase subunit 1	94		2.91395e+06	3.43784e+06	2.88777e+06	2.9627e+06	2.94893e+06	3.61032e+06
P04844	RPN2	Dolichyl-diphosphooligosaccharide--protein glycosyltransferase subunit 2	17		231570	254440	245616	241178	225111	280709
P04899	GNAI2	Guanine nucleotide-binding protein G(i) subunit alpha-2	18		250454	283044	247706	255368	214203	237126
P04920	SLC4A2	Anion exchange protein 2	11		46454.9	60413.6	50205.7	46712.6	44559.4	44396.3
P05023	ATP1A1	Sodium/potassium-transporting ATPase subunit alpha-1	26		827804	909491	814977	782520	689235	675304
P05067	APP	Amyloid beta A4 protein	2		9012	10237	9517	6916	8657	9885
P05114	HMGN1	Non-histone chromosomal protein HMG-14	15		110336	126077	114608	109098	108171	125099
P05141	SLC25A5	ADP/ATP translocase 2	24		2500135	3012489	2737661	2533296	2570517	3022169
P05165	PCCA	Propionyl-CoA carboxylase alpha chain, mitochondrial	2		9496	10708.1	9720	9976.1	10332	11974.5
P05166	PCCB	Propionyl-CoA carboxylase beta chain, mitochondrial	3		16802	17440	17489	17279	17735	21018
P05198	EIF2S1	Eukaryotic translation initiation factor 2 subunit 1	36		465151	516568	482664	457121	430885	490268
P05204	HMGN2	Non-histone chromosomal protein HMG-17	24		599516	681417	582206	528063	544626	545771
P05362	ICAM1	Intercellular adhesion molecule 1	3		39139	46234	41219	37273	33781	31139
P05387	RPLP2	60S acidic ribosomal protein P2	42		713952	853165	779844	774177	726817	784772
P05388	RPLP0	60S acidic ribosomal protein P0	26		1.10661e+06	1.20295e+06	1172929	1079050	1.0558e+06	1.06176e+06
P05455	SSB	Lupus La protein	44		1052064	1217874	1077588	1088515	1075199	1161128
P05556	ITGB1	Integrin beta-1	2		11540	15259	12805	11297	11012	12676
P06132	UROD	Uroporphyrinogen decarboxylase	8		72819	75551	72799.8	74838	69786	79338
P06280	GLA	Alpha-galactosidase A	6		93110	100750	93826	91132	89704	99935
P06454	PTMA	Prothymosin alpha	37		572863	607933	544152	539463	311152	146110
P06493	CDK1	Cyclin-dependent kinase 1	3		10373	13757	12039	10619	17735	12614
P06576	ATP5B	ATP synthase subunit beta, mitochondrial	249		8.078e+06	1.00983e+07	9.17334e+06	8.47859e+06	8.61613e+06	1.10511e+07
P06730	EIF4E	Eukaryotic translation initiation factor 4E	12		390008	499412	443665	406224	410011	442497
P06733	ENO1	Alpha-enolase	375		1.6525e+07	2.0111e+07	1.84631e+07	1.69844e+07	1.58563e+07	1.63866e+07
P06744	GPI	Glucose-6-phosphate isomerase	166		6.0269e+06	7.13287e+06	6.57088e+06	5.89386e+06	5.46293e+06	5.30938e+06
P06748	NPM1	Nucleophosmin	106		6.18222e+06	8.07246e+06	7.10299e+06	6.87639e+06	6.93044e+06	8.36417e+06
P06865	HEXA	Beta-hexosaminidase subunit alpha	2		37819	38495	36023	36593	37209	42596
P07099	EPHX1	Epoxide hydrolase 1	10		118238	133038	107531	116963	118880	125460
P07237	P4HB	Protein disulfide-isomerase	295		1.34142e+07	1.59689e+07	1.44618e+07	1.35773e+07	1.36711e+07	1.60978e+07
P07339	CTSD	Cathepsin D	16		381495	466118	417679	414983	403366	475503
P07355	ANXA2	Annexin A2	37		688897	719852	701093	670556	627929	648147
P07384	CAPN1	Calpain-1 catalytic subunit	12		296630	218347	196631	181182	173798	188425
P07602	PSAP	Proactivator polypeptide	83		1219026	1503511	1375904	1303457	1212544	1573124
P07686	HEXB	Beta-hexosaminidase subunit beta	17		362741	392713	318094	352413	343011	398375
P07737	PFN1	Profilin-1	143		6.83651e+06	8778761	8.36327e+06	7351872	7.01433e+06	7.70639e+06
P07741	APRT	Adenine phosphoribosyltransferase	26		711339	775301	731930	700154	684179	819903
P07814	EPRS	Bifunctional glutamate/proline--tRNA ligase	72		3043632	3554554	3269714	3228177	3125858	3543375
P07858	CTSB	Cathepsin B	8		120183	137850	128076	114819	110735	97447
P07900	HSP90AA1	Heat shock protein HSP 90-alpha	93		4510188	5163856	4595055	5004019	6439186	7188983
P07902	GALT	Galactose-1-phosphate uridylyltransferase	2		18922.5	18751	17785	16986.6	15847	16038
P07910	HNRNPC	Heterogeneous nuclear ribonucleoproteins C1/C2	22		2209857	2409911	2262056	2143729	2097891	2336013
P07919	UQCRH	Cytochrome b-c1 complex subunit 6, mitochondrial	19		525129	549026	492431	497256	501522	478253
P07954	FH	Fumarate hydratase, mitochondrial	89		3.79228e+06	4.8004e+06	4.0337e+06	3.83046e+06	3.88874e+06	4654270
P08107	HSPA1A	Heat shock 70 kDa protein 1A/1B	92		1045470	1315800	1432918	3.46681e+06	6.36707e+06	8.34286e+06
P08133	ANXA6	Annexin A6	277		8.33964e+06	9.65776e+06	9.24236e+06	8381511	8.07529e+06	9.48382e+06
P08195	SLC3A2	4F2 cell-surface antigen heavy chain	13		175798	208914	167079	188552	190611	178565
P08236	GUSB	Beta-glucuronidase	9		417832	492143	465382	405753	415718	507200
P08240	SRPR	Signal recognition particle receptor subunit alpha	30		571098	673602	594140	559887	575126	639703
P08243	ASNS	Asparagine synthetase [glutamine-hydrolyzing]	5		17520	21570	19196	18590	17667	19930
P08397	HMBS	Porphobilinogen deaminase	7		42216	41919.8	42870	40970.8	38649.4	36622.6
P08559	PDHA1	Pyruvate dehydrogenase E1 component subunit alpha, somatic form, mitochondrial	18		1083670	1187342	1048868	1046620	1060072	1235680
P08567	PLEK	Pleckstrin	4		25361.5	28879	25679.9	25580.6	25293.8	28310.8
P08579	SNRPB2	U2 small nuclear ribonucleoprotein B''	7		333938	398383	373707	349818	358399	424329
P08621	SNRNP70	U1 small nuclear ribonucleoprotein 70 kDa	27		1033087	1216886	1113344	1040803	1044494	1106474
P08670	VIM	Vimentin	321		8.2854e+06	10173406	9.26766e+06	8.28117e+06	7.24368e+06	7.32854e+06
P08708	RPS17	40S ribosomal protein S17	46		1.03599e+06	1.30571e+06	1234347	1.13004e+06	1.14299e+06	1.28362e+06
P08758	ANXA5	Annexin A5	68		3.4875e+06	4.03662e+06	3.7017e+06	3.19895e+06	3.02138e+06	3.32168e+06
P08865	RPSA	40S ribosomal protein SA	63		3.00544e+06	3903669	3.28193e+06	3.12783e+06	2960736	3.35033e+06
P09001	MRPL3	39S ribosomal protein L3, mitochondrial	3		58783	59882	58670	57736	55197	63809
P09110	ACAA1	3-ketoacyl-CoA thiolase, peroxisomal	11		141277	159200	138010	134940	138679	161138
P09211	GSTP1	Glutathione S-transferase P	102		2.76396e+06	3.49194e+06	2.98946e+06	2.88761e+06	2.76571e+06	3207768
P09234	SNRPC	U1 small nuclear ribonucleoprotein C	2		17008	19396	17801	17180	17620	18487
P09326	CD48	CD48 antigen	20		1040478	1300407	1078589	1069594	853261	901323
P09382	LGALS1	Galectin-1	75		7.84618e+06	6.2868e+06	5.69204e+06	5.17787e+06	4.77998e+06	5.0901e+06
P09417	QDPR	Dihydropteridine reductase	8		192003	220166	201753	191133	188602	206973
P09496	CLTA	Clathrin light chain A	12		685610	800554	685764	711801	682888	708043
P09497	CLTB	Clathrin light chain B	8		377648	458048	419486	384094	365668	390625
P09543	CNP	2',3'-cyclic-nucleotide 3'-phosphodiesterase	19		475709	563931	498342	480869	450095	532186
P09622	DLD	Dihydrolipoyl dehydrogenase, mitochondrial	43		1635165	2000310	1932489	1693765	1654749	2011255
P09661	SNRPA1	U2 small nuclear ribonucleoprotein A'	12		508752	583254	553279	507290	523493	655614
P09669	COX6C	Cytochrome c oxidase subunit 6C	9		274001	314743	246752	272755	270843	314054
P09874	PARP1	Poly [ADP-ribose] polymerase 1	124		4.4798e+06	5.34043e+06	4.47281e+06	4490348	4.37709e+06	4.68425e+06
P09884	POLA1	DNA polymerase alpha catalytic subunit	3		25478	27423	27129	26952	24243	28089
P09936	UCHL1	Ubiquitin carboxyl-terminal hydrolase isozyme L1	60		3.09486e+06	3824513	3434368	3207819	3.06455e+06	3.33917e+06
P09960	LTA4H	Leukotriene A-4 hydrolase	18		420077	434202	426905	412541	377169	378033
P0DJ07	C19orf79	Uncharacterized protein C19orf79	3		38218	46583	45903	44297	39202	41563
P10147	CCL3	C-C motif chemokine 3	4		57222	64657	53208	54026	55539	63795
P10155	TROVE2	60 kDa SS-A/Ro ribonucleoprotein	30		550530	596887	562490	518023	493695	526598
P10398	ARAF	Serine/threonine-protein kinase A-Raf	2		72867	74644	76755	74651	70807	84789
P10412	HIST1H1E	Histone H1.4	5		85439	95282	89073	80068	78562	89559
P10415	BCL2	Apoptosis regulator Bcl-2	3		67308	80447	71173	58718	67311	76923
P10515	DLAT	Dihydrolipoyllysine-residue acetyltransferase component of pyruvate dehydrogenase complex, mitochondrial	25		591753	700476	646920	611948	610583	710848
P10599	TXN	Thioredoxin	33		1.01732e+06	1.2745e+06	1.15728e+06	1.10131e+06	1.05336e+06	1.09667e+06
P10606	COX5B	Cytochrome c oxidase subunit 5B, mitochondrial	6		209957	235624	211759	194123	189160	212622
P10619	CTSA	Lysosomal protective protein	5		78857	88677	72518	72252	62050	61963
P10644	PRKAR1A	cAMP-dependent protein kinase type I-alpha regulatory subunit	25		821630	964475	918701	849706	810942	909355
P10768	ESD	S-formylglutathione hydrolase	3		40586	46109	46981	46615	39688	48607
P10809	HSPD1	60 kDa heat shock protein, mitochondrial	650		2.36894e+07	2.70472e+07	2.48653e+07	2.49053e+07	2.69882e+07	3.26755e+07
P10909	CLU	Clusterin	3		14704	16276	15997.2	15307	23082	28621
P11171	EPB41	Protein 4.1	8		79166	89757	80424	77474	72663	74161
P11172	UMPS	Uridine 5'-monophosphate synthase	8		152061	173950	167346	152583	149111	174776
P11177	PDHB	Pyruvate dehydrogenase E1 component subunit beta, mitochondrial	38		659768	746889	688636	649002	641024	751912
P11182	DBT	Lipoamide acyltransferase component of branched-chain alpha-keto acid dehydrogenase complex, mitochondrial	3		38211	40766	40522	38203	33683	45727
P11216	PYGB	Glycogen phosphorylase, brain form	6		60415	71500	67983	60728	58459	68999
P11274	BCR	Breakpoint cluster region protein	11		111351	119361	118934	107240	103828	104755
P11279	LAMP1	Lysosome-associated membrane glycoprotein 1	7		266748	365082	330089	297489	287341	351296
P11310	ACADM	Medium-chain specific acyl-CoA dehydrogenase, mitochondrial	37		885909	986317	940409	891074	842899	1.01951e+06
P11387	TOP1	DNA topoisomerase 1	29		738281	804542	749160	730061	738692	846187
P11388	TOP2A	DNA topoisomerase 2-alpha	18		173925	188125	175261	176001	166896	195037
P11413	G6PD	Glucose-6-phosphate 1-dehydrogenase	15		261317	283539	271220	253130	245725	252844
P11441	UBL4A	Ubiquitin-like protein 4A	4		25066	32179	28813	24877	24526	24966
P11586	MTHFD1	C-1-tetrahydrofolate synthase, cytoplasmic	66		1.09082e+06	1.25148e+06	1.09837e+06	1.11723e+06	1.04283e+06	1.18001e+06
P11717	IGF2R	Cation-independent mannose-6-phosphate receptor	24		606420	721491	656401	601275	569051	636963
P11766	ADH5	Alcohol dehydrogenase class-3	5		74945	84199	78682	75990	74904	80780
P12004	PCNA	Proliferating cell nuclear antigen	36		1673915	2070403	1757998	1755402	1685949	1840927
P12081	HARS	Histidine--tRNA ligase, cytoplasmic	20		381960	429859	378755	384600	349658	348341
P12259	F5	Coagulation factor V	4		95303	101796	97913	103725	124676	138890
P12268	IMPDH2	Inosine-5'-monophosphate dehydrogenase 2	40		1.23217e+06	1533626	1374364	1.29739e+06	1321193	1614458
P12270	TPR	Nucleoprotein TPR	70		1.30089e+06	1.50787e+06	1.34234e+06	1.3084e+06	1.31716e+06	1.46897e+06
P12694	BCKDHA	2-oxoisovalerate dehydrogenase subunit alpha, mitochondrial	10		210656	251219	221350	210516	201236	232858
P12955	PEPD	Xaa-Pro dipeptidase	17		208182	232246	215330	187348	177286	171759
P12956	XRCC6	X-ray repair cross-complementing protein 6	122		3.51615e+06	4.1728e+06	3.78113e+06	3.72477e+06	3.72282e+06	4.42863e+06
P13010	XRCC5	X-ray repair cross-complementing protein 5	109		2.20012e+06	2.68053e+06	2.44599e+06	2.31257e+06	2.3364e+06	2.77137e+06
P13073	COX4I1	Cytochrome c oxidase subunit 4 isoform 1, mitochondrial	10		344147	384104	318201	347434	346481	369510
P13284	IFI30	Gamma-interferon-inducible lysosomal thiol reductase	2		61811	64697	70731	56743	54359	56833
P13473	LAMP2	Lysosome-associated membrane glycoprotein 2	2		183686	220375	189937	177133	169562	175566
P13489	RNH1	Ribonuclease inhibitor	36		746523	903873	824153	770995	745254	840088
P13598	ICAM2	Intercellular adhesion molecule 2	2		19359.9	23464.1	17235.6	18885.2	17940.7	16616.3
P13639	EEF2	Elongation factor 2	377		1.47915e+07	1.78515e+07	1.61668e+07	1.56449e+07	14811544	1.63211e+07
P13645	KRT10	Keratin, type I cytoskeletal 10	11		119120	154232	111553	87468.1	95923.3	80859.3
P13667	PDIA4	Protein disulfide-isomerase A4	166		8.60218e+06	9.73249e+06	8.87846e+06	8.73482e+06	8.78092e+06	10179183
P13674	P4HA1	Prolyl 4-hydroxylase subunit alpha-1	25		540442	599825	523371	518816	494543	541309
P13693	TPT1	Translationally-controlled tumor protein	9		340314	335802	324719	316147	293376	340004
P13716	ALAD	Delta-aminolevulinic acid dehydratase	3		36882	43284	41547	34828	33691	39256
P13796	LCP1	Plastin-2	149		5.13703e+06	6.03565e+06	4.91982e+06	5.30631e+06	4.89177e+06	4.95937e+06
P13798	APEH	Acylamino-acid-releasing enzyme	18		280323	306132	292276	262376	248710	252188
P13807	GYS1	Glycogen [starch] synthase, muscle	10		136697	149537	143515	138359	128615	142407
P13861	PRKAR2A	cAMP-dependent protein kinase type II-alpha regulatory subunit	18		220026	247928	230209	217189	206416	225517
P13987	CD59	CD59 glycoprotein	13		1345795	1523756	1209769	1388978	1164965	1132303
P13995	MTHFD2	Bifunctional methylenetetrahydrofolate dehydrogenase/cyclohydrolase, mitochondrial	7		89035	100657	94610	90929	89475	96556
P14174	MIF	Macrophage migration inhibitory factor	103		1.31039e+07	2.08082e+07	1.79003e+07	1.59545e+07	15702612	1.9656e+07
P14314	PRKCSH	Glucosidase 2 subunit beta	51		2.24282e+06	2529059	2.35608e+06	2263705	2221034	2658647
P14316	IRF2	Interferon regulatory factor 2	4		25023	32286	28121	24547	24508	30001
P14317	HCLS1	Hematopoietic lineage cell-specific protein	70		2088861	2482207	1.80817e+06	2165596	1.96831e+06	1.95643e+06
P14324	FDPS	Farnesyl pyrophosphate synthase	13		622679	748067	653067	652464	631512	687585
P14550	AKR1A1	Alcohol dehydrogenase [NADP(+)]	33		1098408	1.25e+06	1.08623e+06	1.13452e+06	1.06499e+06	1.17184e+06
P14618	PKM2	Pyruvate kinase isozymes M1/M2	384		13390442	1.54065e+07	1.32578e+07	1.31812e+07	1.23878e+07	1.26495e+07
P14625	HSP90B1	Endoplasmin	419		1.57994e+07	1.90996e+07	1.74822e+07	1.66285e+07	1.66827e+07	2.11944e+07
P14635	CCNB1	G2/mitotic-specific cyclin-B1	6		46630.2	48829.8	48767	50774.2	50758.2	53436.3
P14735	IDE	Insulin-degrading enzyme	9		94590.6	106301	101360	86954.9	91708.5	90997.6
P14854	COX6B1	Cytochrome c oxidase subunit 6B1	15		763775	947184	893361	730864	727738	813303
P14866	HNRNPL	Heterogeneous nuclear ribonucleoprotein L	77		3.29798e+06	3.72309e+06	3.56462e+06	3.42607e+06	3.35727e+06	3.96401e+06
P14868	DARS	Aspartate--tRNA ligase, cytoplasmic	39		857090	1019763	936039	848590	831820	935788
P14923	JUP	Junction plakoglobin	3		54958	69580	61404	61785	56768	60662
P14927	UQCRB	Cytochrome b-c1 complex subunit 7	26		1006285	1132373	1068925	978000	981736	1180060
P15153	RAC2	Ras-related C3 botulinum toxin substrate 2	28		1204252	1.59727e+06	1.33238e+06	1.23419e+06	1.11869e+06	1.29666e+06
P15170	GSPT1	Eukaryotic peptide chain release factor GTP-binding subunit ERF3A	10		223607	272546	223195	248127	240138	279206
P15289	ARSA	Arylsulfatase A	3		65246	72139	61294	65413	64235	75511
P15291	B4GALT1	Beta-1,4-galactosyltransferase 1	4		51714	60163	57148	50224	46306	51887
P15374	UCHL3	Ubiquitin carboxyl-terminal hydrolase isozyme L3	7		179230	226230	197380	192466	185922	195936
P15498	VAV1	Proto-oncogene vav	15		290240	260995	253717	245795	246165	290695
P15586	GNS	N-acetylglucosamine-6-sulfatase	6		200338	230225	222869	204595	204846	238643
P15735	PHKG2	Phosphorylase b kinase gamma catalytic chain, testis/liver isoform	3		25169	28672	24429	24302	24654	26177
P15880	RPS2	40S ribosomal protein S2	62		5.62472e+06	6.36339e+06	5.89229e+06	5.39485e+06	5.24079e+06	5.2247e+06
P15907	ST6GAL1	Beta-galactoside alpha-2,6-sialyltransferase 1	6		309180	341244	330449	277701	261960	258437
P15924	DSP	Desmoplakin	12		81805.6	94023.9	84000.1	79768.3	80772.8	87143.9
P15927	RPA2	Replication protein A 32 kDa subunit	5		213347	236615	224149	214425	205829	240312
P15954	COX7C	Cytochrome c oxidase subunit 7C, mitochondrial	5		163656	224696	142524	165569	171613	197254
P16070	CD44	CD44 antigen	41		2.44133e+06	2.88517e+06	2.75042e+06	2.52187e+06	2.03852e+06	1.81487e+06
P16152	CBR1	Carbonyl reductase [NADPH] 1	25		1238243	1630283	1484509	1300723	1298880	1518079
P16219	ACADS	Short-chain specific acyl-CoA dehydrogenase, mitochondrial	2		11250.6	13654	14401.4	11464.8	12791.8	14595.6
P16435	POR	NADPH--cytochrome P450 reductase	5		13831	13959	13218	14592	13479	15308
P16591	FER	Tyrosine-protein kinase Fer	2		51572	57970	56786	49941	48662	50338
P16615	ATP2A2	Sarcoplasmic/endoplasmic reticulum calcium ATPase 2	26		614814	720432	671556	613791	625901	749108
P16885	PLCG2	1-phosphatidylinositol-4,5-bisphosphate phosphodiesterase gamma-2	2		9802	10966	10342	10898	9700	10852
P16930	FAH	Fumarylacetoacetase	7		53160	67084.8	58395.1	54586.5	52826.6	60382
P16949	STMN1	Stathmin	12		463278	500734	452993	420850	388718	372025
P17096	HMGA1	High mobility group protein HMG-I/HMG-Y	4		86732	108981	93936	74669	74914	94796
P17174	GOT1	Aspartate aminotransferase, cytoplasmic	20		492862	590464	460681	496394	462054	492424
P17252	PRKCA	Protein kinase C alpha type	2		11365	11954.7	11671.1	11004.6	11420.7	12323.4
P17480	UBTF	Nucleolar transcription factor 1	4		46513	56999	51747	50070	63674	54470
P17612	PRKACA	cAMP-dependent protein kinase catalytic subunit alpha	4		103246	120530	114683	101766	97978	105400
P17655	CAPN2	Calpain-2 catalytic subunit	12		296880	381259	326699	294161	296471	327507
P17706	PTPN2	Tyrosine-protein phosphatase non-receptor type 2	5		29753	34498	28471	28108	28387	32309
P17812	CTPS	CTP synthase 1	21		385189	436658	413153	386690	368568	401413
P17858	PFKL	6-phosphofructokinase, liver type	67		1.70351e+06	1.88278e+06	1.74468e+06	1.65724e+06	1579692	1.74924e+06
P17900	GM2A	Ganglioside GM2 activator	7		201371	238001	228061	215618	204349	259026
P17987	TCP1	T-complex protein 1 subunit alpha	48		1.19821e+06	1.33824e+06	954185	1.2719e+06	1.21532e+06	1281257
P18077	RPL35A	60S ribosomal protein L35a	31		2965646	3399914	3113037	3117360	2890327	3119876
P18124	RPL7	60S ribosomal protein L7	66		4.61083e+06	5421610	5063205	4.67029e+06	4.41975e+06	4917393
P18206	VCL	Vinculin	5		63870	71840.1	69156	64991	61296.7	64821
P18583	SON	Protein SON	10		120218	143463	131653	134402	134038	154246
P18615	RDBP	Negative elongation factor E	7		63386	70295	61404	64999	62631	71622
P18621	RPL17	60S ribosomal protein L17	32		1501806	1774878	1616107	1557665	1495476	1666765
P18669	PGAM1	Phosphoglycerate mutase 1	36		1.23986e+06	1.37934e+06	1.23559e+06	1269568	1.07641e+06	1.02973e+06
P18754	RCC1	Regulator of chromosome condensation	21		591949	696770	638543	607616	603873	675155
P18858	LIG1	DNA ligase 1	14		120311	150933	143958	126602	125727	156813
P18859	ATP5J	ATP synthase-coupling factor 6, mitochondrial	20		479028	537914	534792	495516	490997	594097
P19174	PLCG1	1-phosphatidylinositol-4,5-bisphosphate phosphodiesterase gamma-1	2		9879	10189	9886	9720	9335	10153
P19338	NCL	Nucleolin	132		3.70129e+06	4.09802e+06	3.90139e+06	3.70861e+06	3.34289e+06	3.08245e+06
P19367	HK1	Hexokinase-1	3		28020.9	32593.3	30647.4	27366.4	30088.1	35295.8
P19387	POLR2C	DNA-directed RNA polymerase II subunit RPB3	9		73232	87782	81714	77820	78592	90331
P19388	POLR2E	DNA-directed RNA polymerases I, II, and III subunit RPABC1	6		149792	165558	156209	141986	144551	161556
P19404	NDUFV2	NADH dehydrogenase [ubiquinone] flavoprotein 2, mitochondrial	11		224286	246726	230808	205120	205055	235109
P19447	ERCC3	TFIIH basal transcription factor complex helicase XPB subunit	2		5353.5	6432.2	5282.2	4850.2	5547.5	6166.9
P19474	TRIM21	E3 ubiquitin-protein ligase TRIM21	2		19942	22978	19672	21631	20990	23140
P19525	EIF2AK2	Interferon-induced, double-stranded RNA-activated protein kinase	5		252705	269277	198534	228270	228653	218950
P19623	SRM	Spermidine synthase	12		389699	421043	398334	376072	364522	380972
P19838	NFKB1	Nuclear factor NF-kappa-B p105 subunit	10		371950	396720	348395	347731	332655	383910
P19878	NCF2	Neutrophil cytosol factor 2	4		37064	44005	39033	37605	40623	44125
P20042	EIF2S2	Eukaryotic translation initiation factor 2 subunit 2	28		508635	655188	621583	566122	570038	689794
P20073	ANXA7	Annexin A7	18		405842	501147	473950	422249	424983	489481
P20290	BTF3	Transcription factor BTF3	16		293270	349291	348653	330548	323926	345967
P20618	PSMB1	Proteasome subunit beta type-1	13		432706	514720	466349	410786	399117	388528
P20645	M6PR	Cation-dependent mannose-6-phosphate receptor	17		338645	395034	331605	335749	322129	364537
P20674	COX5A	Cytochrome c oxidase subunit 5A, mitochondrial	12		755746	940271	880633	735840	767199	921795
P20700	LMNB1	Lamin-B1	101		2.95374e+06	3.33094e+06	3.08952e+06	2.93127e+06	2.77947e+06	3012758
P20810	CAST	Calpastatin	19		238859	269591	241991	227347	211762	197636
P20936	RASA1	Ras GTPase-activating protein 1	4		14414	17320	15630	15476	13361	16792
P20962	PTMS	Parathymosin	5		72528	76941	77860	68859	64811	63371
P21281	ATP6V1B2	V-type proton ATPase subunit B, brain isoform	25		135520	157722	132377	126849	128116	146578
P21291	CSRP1	Cysteine and glycine-rich protein 1	5		128425	138916	127648	130511	112823	108386
P21333	FLNA	Filamin-A	54		1033128	1206769	1095051	1046932	1.0279e+06	1037820
P21399	ACO1	Cytoplasmic aconitate hydratase	15		155254	175029	153292	149234	150482	149318
P21580	TNFAIP3	Tumor necrosis factor alpha-induced protein 3	2		20284	20952	19458	17055	14337	15268
P21796	VDAC1	Voltage-dependent anion-selective channel protein 1	90		3.11637e+06	3.51328e+06	3.06344e+06	3.08948e+06	3.09606e+06	3773034
P21912	SDHB	Succinate dehydrogenase [ubiquinone] iron-sulfur subunit, mitochondrial	28		1495304	1743039	1491613	1485909	1480714	1767924
P21926	CD9	CD9 antigen	9		554595	662314	530998	568235	443089	436289
P21953	BCKDHB	2-oxoisovalerate dehydrogenase subunit beta, mitochondrial	3		34348	41395	31907	35676	35669	43412
P21964	COMT	Catechol O-methyltransferase	7		52260	55000	50481	49588	44488	46231
P22033	MUT	Methylmalonyl-CoA mutase, mitochondrial	23		408604	441336	415877	377083	366052	413300
P22059	OSBP	Oxysterol-binding protein 1	8		125465	138159	128452	126063	124527	127655
P22061	PCMT1	Protein-L-isoaspartate(D-aspartate) O-methyltransferase	4		218034	241869	229893	217829	209303	215659
P22087	FBL	rRNA 2'-O-methyltransferase fibrillarin	38		1.95898e+06	2.30188e+06	2.20233e+06	2.02954e+06	2.09023e+06	2.44311e+06
P22102	GART	Trifunctional purine biosynthetic protein adenosine-3	55		1.61816e+06	1.84544e+06	1657632	1.59636e+06	1.60521e+06	1.85947e+06
P22234	PAICS	Multifunctional protein ADE2	34		1931861	2137120	1970293	1854080	1581491	1580883
P22307	SCP2	Non-specific lipid-transfer protein	13		338358	408574	364035	347879	335524	409711
P22314	UBA1	Ubiquitin-like modifier-activating enzyme 1	115		3.30882e+06	3990752	3656271	3.34475e+06	3.28464e+06	3.49794e+06
P22392	NME2	Nucleoside diphosphate kinase B	8		146755	156590	153322	140404	128600	124819
P22570	FDXR	NADPH:adrenodoxin oxidoreductase, mitochondrial	14		111759	115840	105049	103574	98053	108803
P22626	HNRNPA2B1	Heterogeneous nuclear ribonucleoproteins A2/B1	294		6.99214e+06	8397297	7.3549e+06	6.81018e+06	6.60858e+06	7.1229e+06
P22695	UQCRC2	Cytochrome b-c1 complex subunit 2, mitochondrial	39		1.06491e+06	1.25535e+06	1.08927e+06	1.04347e+06	1.03833e+06	1.24946e+06
P22830	FECH	Ferrochelatase, mitochondrial	3		37854	42931	29022	35885	38019	38861
P23193	TCEA1	Transcription elongation factor A protein 1	23		527611	629166	559442	502173	512955	523109
P23246	SFPQ	Splicing factor, proline- and glutamine-rich	77		2.50198e+06	2.7886e+06	2.63091e+06	2.42614e+06	2.41302e+06	2.51914e+06
P23258	TUBG1	Tubulin gamma-1 chain	4		39868	43446	37833	41338	38325	36959
P23368	ME2	NAD-dependent malic enzyme, mitochondrial	22		776118	865796	825004	756392	776042	918666
P23378	GLDC	Glycine dehydrogenase [decarboxylating], mitochondrial	23		256339	282196	247198	252170	245844	285739
P23381	WARS	Tryptophan--tRNA ligase, cytoplasmic	8		87046	96228	92468	87216	82162	86900
P23396	RPS3	40S ribosomal protein S3	60		2918995	3.50491e+06	3.25489e+06	2.95275e+06	2.85283e+06	3.10199e+06
P23458	JAK1	Tyrosine-protein kinase JAK1	5		40923	43316	44445	42506	38923	44194
P23508	MCC	Colorectal mutant cancer protein	3		12414	13151	12897	13519	13061	14717
P23511	NFYA	Nuclear transcription factor Y subunit alpha	3		30812	31649	29422	30805	29309	30670
P23526	AHCY	Adenosylhomocysteinase	28		1297646	1494599	1249916	1233238	1197133	1252010
P23528	CFL1	Cofilin-1	45		1.47357e+06	1.86002e+06	1.68032e+06	1.52616e+06	1425585	1.57174e+06
P23588	EIF4B	Eukaryotic translation initiation factor 4B	36		894521	984908	883218	769447	747298	702020
P23786	CPT2	Carnitine O-palmitoyltransferase 2, mitochondrial	7		90402	95453	90416	85001	85757	102584
P23919	DTYMK	Thymidylate kinase	10		404418	474293	459877	393576	414199	464696
P23921	RRM1	Ribonucleoside-diphosphate reductase large subunit	3		27778	31878	30968	29098	28431	35878
P24534	EEF1B2	Elongation factor 1-beta	44		1.98017e+06	2.35432e+06	2.22299e+06	2.06526e+06	1831877	1766963
P24539	ATP5F1	ATP synthase subunit b, mitochondrial	12		333832	397618	368670	351155	360235	456595
P24666	ACP1	Low molecular weight phosphotyrosine protein phosphatase	33		543163	673722	610387	544988	525356	603702
P24752	ACAT1	Acetyl-CoA acetyltransferase, mitochondrial	63		1.40983e+06	1496667	1.4175e+06	1.372e+06	1.33947e+06	1.53538e+06
P24928	POLR2A	DNA-directed RNA polymerase II subunit RPB1	20		205761	241299	218468	206661	201178	230741
P25098	ADRBK1	Beta-adrenergic receptor kinase 1	8		91002.8	125398	115333	101514	101288	137323
P25205	MCM3	DNA replication licensing factor MCM3	44		726741	819672	754296	717488	707438	814805
P25398	RPS12	40S ribosomal protein S12	33		1.17402e+06	1.39597e+06	1.25627e+06	1.246e+06	1.18802e+06	1.27975e+06
P25685	DNAJB1	DnaJ homolog subfamily B member 1	15		424226	518153	503947	786403	1325994	1804177
P25705	ATP5A1	ATP synthase subunit alpha, mitochondrial	214		9.67236e+06	1.16612e+07	1.07532e+07	9.62691e+06	9.6451e+06	1.20715e+07
P25774	CTSS	Cathepsin S	2		46509	44506	46691	41784	38854	40010
P25786	PSMA1	Proteasome subunit alpha type-1	64		1913343	2406378	1985974	1973562	1974902	2.24557e+06
P25787	PSMA2	Proteasome subunit alpha type-2	13		280780	315391	303574	278889	268250	291315
P25788	PSMA3	Proteasome subunit alpha type-3	7		219735	226654	219070	200754	189547	192813
P25789	PSMA4	Proteasome subunit alpha type-4	21		546723	632622	561638	556818	549202	591553
P26010	ITGB7	Integrin beta-7	155		4.74226e+06	5.96996e+06	5.80842e+06	5.49651e+06	5.58943e+06	6.37806e+06
P26038	MSN	Moesin	163		6.39608e+06	7.1154e+06	6.59123e+06	6.18211e+06	5.84014e+06	5.58174e+06
P26196	DDX6	Probable ATP-dependent RNA helicase DDX6	17		381652	430331	389844	408243	391344	423361
P26358	DNMT1	DNA (cytosine-5)-methyltransferase 1	5		47958	50911	48277	46697	47315	55200
P26368	U2AF2	Splicing factor U2AF 65 kDa subunit	21		522043	602744	541264	536429	498293	535087
P26373	RPL13	60S ribosomal protein L13	91		5.22083e+06	6451841	5.97194e+06	5436135	5.18745e+06	5929658
P26440	IVD	Isovaleryl-CoA dehydrogenase, mitochondrial	9		305721	321668	305296	301029	289443	332354
P26572	MGAT1	Alpha-1,3-mannosyl-glycoprotein 2-beta-N-acetylglucosaminyltransferase	8		98079	112655	111245	99844	94574	106990
P26583	HMGB2	High mobility group protein B2	25		877931	891465	833961	918066	858314	962231
P26599	PTBP1	Polypyrimidine tract-binding protein 1	18		262328	290114	280763	272709	264577	300803
P26639	TARS	Threonine--tRNA ligase, cytoplasmic	15		341840	397642	359953	365167	344936	387290
P26640	VARS	Valine--tRNA ligase	94		3.14823e+06	3692577	3.36359e+06	3.15825e+06	3.10123e+06	3489472
P26641	EEF1G	Elongation factor 1-gamma	62		1585304	1949574	1852703	1683357	1676846	1.87539e+06
P26885	FKBP2	Peptidyl-prolyl cis-trans isomerase FKBP2	15		386789	384123	367191	350582	350139	381648
P27144	AK4	Adenylate kinase isoenzyme 4, mitochondrial	29		383194	422280	377315	362091	347861	390310
P27635	RPL10	60S ribosomal protein L10	35		939202	1.11169e+06	1.07829e+06	920713	1015540	927370
P27694	RPA1	Replication protein A 70 kDa DNA-binding subunit	21		490907	535366	502944	473717	480833	520079
P27695	APEX1	DNA-(apurinic or apyrimidinic site) lyase	19		525026	637969	574984	545901	528867	589581
P27707	DCK	Deoxycytidine kinase	5		59568	68182	61236	56073	55590	56017
P27708	CAD	CAD protein	30		353541	436591	366573	360842	353503	419699
P27797	CALR	Calreticulin	103		6.08079e+06	7.35284e+06	6.08578e+06	6.40131e+06	6.34568e+06	7.51753e+06
P27816	MAP4	Microtubule-associated protein 4	26		396691	453573	425427	399104	377707	381210
P27824	CANX	Calnexin	96		6272630	6969253	6368198	6197693	6078681	7091940
P28062	PSMB8	Proteasome subunit beta type-8	5		128887	141708	137581	120713	120123	135300
P28065	PSMB9	Proteasome subunit beta type-9	3		41682	48981	44400	37901	34465	48469
P28066	PSMA5	Proteasome subunit alpha type-5	26		390458	434923	386275	387701	361126	374569
P28070	PSMB4	Proteasome subunit beta type-4	8		121883	148597	115452	122747	126323	121502
P28072	PSMB6	Proteasome subunit beta type-6	6		176380	218406	213376	180743	186113	222053
P28289	TMOD1	Tropomodulin-1	2		6183.6	6948.1	6306.6	6215	5978.8	6787.3
P28331	NDUFS1	NADH-ubiquinone oxidoreductase 75 kDa subunit, mitochondrial	22		493292	547750	479500	462895	458785	506147
P28340	POLD1	DNA polymerase delta catalytic subunit	6		77025.1	90432.3	81763	74392.8	72867.3	81900.3
P28482	MAPK1	Mitogen-activated protein kinase 1	7		144922	170587	167229	142697	151150	165439
P28799	GRN	Granulins	5		115271	162735	141444	113030	122312	138792
P28838	LAP3	Cytosol aminopeptidase	61		2.1792e+06	2401737	2107732	2191114	2029673	2141321
P28907	CD38	ADP-ribosyl cyclase 1	15		301074	371837	326143	316933	274730	285874
P29083	GTF2E1	General transcription factor IIE subunit 1	2		3601.5	3892.4	3806	3588	3643.1	3353.9
P29144	TPP2	Tripeptidyl-peptidase 2	30		1273825	1458627	1345126	1253163	1206903	1241950
P29218	IMPA1	Inositol monophosphatase 1	6		65000	77947	77919	65364	70613	72703
P29350	PTPN6	Tyrosine-protein phosphatase non-receptor type 6	34		1125336	1252552	1149634	1103666	1087402	1178210
P29353	SHC1	SHC-transforming protein 1	7		49321.8	53227.5	50924.8	47254.2	47262.8	49013.4
P29372	MPG	DNA-3-methyladenine glycosylase	9		70731	73570	74191	70664	71438	77076
P29375	KDM5A	Lysine-specific demethylase 5A	2		3793.7	4955	4248.1	4028.1	4218.4	4157.9
P29401	TKT	Transketolase	111		4.95869e+06	5.64991e+06	5.23527e+06	4.96193e+06	4.66211e+06	4.65605e+06
P29466	CASP1	Caspase-1	7		105890	119505	113296	100265	87107	75211
P29590	PML	Protein PML	12		321949	360842	329499	310225	298654	318215
P29692	EEF1D	Elongation factor 1-delta	49		1662594	2155141	1958914	1770220	1715335	1877467
P29966	MARCKS	Myristoylated alanine-rich C-kinase substrate	11		79277.3	94986.8	77006.1	77287.5	62566.8	58585.3
P30038	ALDH4A1	Delta-1-pyrroline-5-carboxylate dehydrogenase, mitochondrial	2		10119	10187	9421	9026	8768	9374
P30040	ERP29	Endoplasmic reticulum resident protein 29	38		918343	1.0501e+06	936915	946474	921795	1.11679e+06
P30041	PRDX6	Peroxiredoxin-6	59		1.01897e+06	1.1982e+06	1.03368e+06	1.02124e+06	967830	999689
P30042	C21orf33	ES1 protein homolog, mitochondrial	35		1.10627e+06	1.25074e+06	1.15545e+06	1.14447e+06	1.12286e+06	1.3118e+06
P30043	BLVRB	Flavin reductase (NADPH)	18		430383	492143	450711	440144	461478	475701
P30044	PRDX5	Peroxiredoxin-5, mitochondrial	41		891266	1.01674e+06	842309	904979	873533	944708
P30046	DDT	D-dopachrome decarboxylase	3		64549	88497	77577	70888	65940	70030
P30048	PRDX3	Thioredoxin-dependent peroxide reductase, mitochondrial	23		934334	1031051	954161	885310	889000	1008720
P30049	ATP5D	ATP synthase subunit delta, mitochondrial	12		965289	1045981	952537	881952	906084	1009817
P30050	RPL12	60S ribosomal protein L12	35		1.39129e+06	1.76968e+06	1.56517e+06	1.46819e+06	1.40175e+06	1.57256e+06
P30084	ECHS1	Enoyl-CoA hydratase, mitochondrial	20		276192	311032	295566	288736	275688	325698
P30085	CMPK1	UMP-CMP kinase	26		356706	418154	373019	363099	320746	387106
P30086	PEBP1	Phosphatidylethanolamine-binding protein 1	18		900514	1079261	1032232	925005	819938	898107
P30101	PDIA3	Protein disulfide-isomerase A3	160		6.96437e+06	8.211e+06	7.59009e+06	7.03544e+06	7027762	8.35968e+06
P30153	PPP2R1A	Serine/threonine-protein phosphatase 2A 65 kDa regulatory subunit A alpha isoform	33		764910	864653	793887	761434	734997	778701
P30260	CDC27	Cell division cycle protein 27 homolog	2		8862	10229	8498	8388	8067	9637
P30419	NMT1	Glycylpeptide N-tetradecanoyltransferase 1	8		94213	96089.2	114106	103402	73937.7	77601.2
P30519	HMOX2	Heme oxygenase 2	21		230730	258001	235439	219886	204536	205761
P30520	ADSS	Adenylosuccinate synthetase isozyme 2	14		234371	262871	206717	241201	219078	230473
P30536	TSPO	Translocator protein	4		28361	33623.9	25570.8	33336.4	41567.7	49144.1
P30566	ADSL	Adenylosuccinate lyase	21		283071	323222	308701	283610	265126	283070
P30622	CLIP1	CAP-Gly domain-containing linker protein 1	2		3864.8	4234.8	3501.7	3422.6	3554.6	4307.8
P30626	SRI	Sorcin	6		325205	392330	340584	338677	333469	383218
P30837	ALDH1B1	Aldehyde dehydrogenase X, mitochondrial	12		184635	205227	195896	180794	173314	195785
P30876	POLR2B	DNA-directed RNA polymerase II subunit RPB2	13		218960	249061	250483	220891	216713	251049
P31040	SDHA	Succinate dehydrogenase [ubiquinone] flavoprotein subunit, mitochondrial	59		1.61831e+06	1.78947e+06	1.51388e+06	1.55179e+06	1525227	1711568
P31146	CORO1A	Coronin-1A	78		4697764	5.80672e+06	5.25833e+06	4.63327e+06	4.57355e+06	5.10478e+06
P31153	MAT2A	S-adenosylmethionine synthase isoform type-2	11		512457	566044	544928	527022	519542	528560
P31350	RRM2	Ribonucleoside-diphosphate reductase subunit M2	10		277264	317206	306654	279867	257050	251124
P31689	DNAJA1	DnaJ homolog subfamily A member 1	16		183867	200859	185626	219084	242510	301345
P31930	UQCRC1	Cytochrome b-c1 complex subunit 1, mitochondrial	46		1115333	1301645	1232758	1104288	1115975	1338116
P31937	HIBADH	3-hydroxyisobutyrate dehydrogenase, mitochondrial	5		46874	52936	48670	48428	47285	58787
P31939	ATIC	Bifunctional purine biosynthesis protein PURH	99		2.33353e+06	2.66641e+06	2.34656e+06	2.30699e+06	2.19588e+06	2.34139e+06
P31943	HNRNPH1	Heterogeneous nuclear ribonucleoprotein H	39		483506	596976	540417	506631	498137	558394
P31948	STIP1	Stress-induced-phosphoprotein 1	81		2.58044e+06	3067771	2.68301e+06	2.66157e+06	2.58211e+06	2.66826e+06
P31949	S100A11	Protein S100-A11	72		2.77875e+06	3.66848e+06	3.34549e+06	2.84708e+06	2.7886e+06	3.20286e+06
P32321	DCTD	Deoxycytidylate deaminase	8		59962	73172	71095	61613	54145	70851
P32455	GBP1	Interferon-induced guanylate-binding protein 1	4		26771.2	32211.3	28685.3	28167.5	31279	31154.8
P32942	ICAM3	Intercellular adhesion molecule 3	31		1120161	1309603	1060134	1117640	954292	970298
P32969	RPL9	60S ribosomal protein L9	37		2808899	3187581	3100451	2957952	2.74179e+06	3126594
P33176	KIF5B	Kinesin-1 heavy chain	15		97870	116800	101881	102445	95650	104834
P33241	LSP1	Lymphocyte-specific protein 1	35		348496	408180	338807	366214	338623	352070
P33316	DUT	Deoxyuridine 5'-triphosphate nucleotidohydrolase, mitochondrial	16		287837	401622	327319	259629	298723	267931
P33908	MAN1A1	Mannosyl-oligosaccharide 1,2-alpha-mannosidase IA	4		41628	45157	43654	39412	41083	47969
P33991	MCM4	DNA replication licensing factor MCM4	51		765727	820899	773461	715791	670172	753435
P33992	MCM5	DNA replication licensing factor MCM5	47		945343	1.12294e+06	1060867	991659	992827	1.18492e+06
P33993	MCM7	DNA replication licensing factor MCM7	61		1.37992e+06	1.58513e+06	1.48694e+06	1.37818e+06	1.37002e+06	1.67731e+06
P34897	SHMT2	Serine hydroxymethyltransferase, mitochondrial	79		4027193	4.48256e+06	4332679	3.97981e+06	3.98367e+06	4753441
P34910	EVI2B	Protein EVI2B	5		47460.2	54240	50438	47514	42604.4	37797.1
P34913	EPHX2	Epoxide hydrolase 2	2		26830	32561	27858	26551	27544	28689
P34932	HSPA4	Heat shock 70 kDa protein 4	62		1.20954e+06	1.40776e+06	1.30236e+06	1.26249e+06	1.27814e+06	1.36031e+06
P34949	MPI	Mannose-6-phosphate isomerase	13		347469	392640	369658	335962	327085	361657
P35080	PFN2	Profilin-2	5		54962	67669	59075	53412	51115	56427
P35221	CTNNA1	Catenin alpha-1	6		12703.8	14884.1	11444.2	15664.5	15444.2	17294.6
P35232	PHB	Prohibitin	95		3.0612e+06	4.09309e+06	3.37834e+06	3.12574e+06	3.2314e+06	4.23069e+06
P35236	PTPN7	Tyrosine-protein phosphatase non-receptor type 7	5		64891	72365	73821	62578	64735	70635
P35237	SERPINB6	Serpin B6	8		168031	194760	182986	174755	150704	168306
P35244	RPA3	Replication protein A 14 kDa subunit	7		292247	418878	255693	299918	278545	324085
P35249	RFC4	Replication factor C subunit 4	9		180316	209834	190218	185857	182776	227848
P35251	RFC1	Replication factor C subunit 1	15		162126	166494	133468	154574	154619	170188
P35268	RPL22	60S ribosomal protein L22	31		1498974	1729929	1662925	1466153	1429933	1513654
P35269	GTF2F1	General transcription factor IIF subunit 1	16		101732	102368	99508	89967.6	95735.8	92354.2
P35270	SPR	Sepiapterin reductase	4		37273	45231	41678	38195	39283	47210
P35527	KRT9	Keratin, type I cytoskeletal 9	10		232209	316500	259761	204269	236096	212088
P35579	MYH9	Myosin-9	637		1.34158e+07	14951554	1.35755e+07	1.3257e+07	1.30882e+07	1.48555e+07
P35606	COPB2	Coatomer subunit beta'	13		250195	259238	246074	236154	234846	249334
P35610	SOAT1	Sterol O-acyltransferase 1	3		15101	17049	15419	15953	14981	15908
P35611	ADD1	Alpha-adducin	7		34322.2	39461	37891	33528.5	34951	33161.3
P35613	BSG	Basigin	11		210563	287378	265094	246057	214021	252664
P35658	NUP214	Nuclear pore complex protein Nup214	7		103271	110184	96504	96517.4	97283.3	112727
P35659	DEK	Protein DEK	12		467118	559378	532747	491956	483926	594955
P35754	GLRX	Glutaredoxin-1	10		328489	386255	346869	338630	322654	338591
P35908	KRT2	Keratin, type II cytoskeletal 2 epidermal	2		41855	46708	38865	30402	35875	29554
P35914	HMGCL	Hydroxymethylglutaryl-CoA lyase, mitochondrial	4		12594.4	14282.8	14103.3	13432.3	12221.4	16311.8
P35998	PSMC2	26S protease regulatory subunit 7	31		576081	671399	635084	604372	593468	663942
P36405	ARL3	ADP-ribosylation factor-like protein 3	12		302686	327237	310941	308850	283732	332026
P36542	ATP5C1	ATP synthase subunit gamma, mitochondrial	28		907484	1045415	985690	910708	923061	1123427
P36543	ATP6V1E1	V-type proton ATPase subunit E 1	12		190529	215421	197848	190449	190048	220255
P36551	CPOX	Coproporphyrinogen-III oxidase, mitochondrial	17		1001422	1204767	1128564	955839	973065	1008145
P36578	RPL4	60S ribosomal protein L4	108		5.60155e+06	6.61525e+06	6.07754e+06	5.59253e+06	5.35317e+06	5.80861e+06
P36639	NUDT1	7,8-dihydro-8-oxoguanine triphosphatase	6		11121.4	14085	12694.3	10748.9	10980.7	11297.6
P36776	LONP1	Lon protease homolog, mitochondrial	103		2.66024e+06	3.19642e+06	2942617	2.7822e+06	2.78193e+06	3.43643e+06
P36871	PGM1	Phosphoglucomutase-1	42		766848	861408	780379	750614	674485	697771
P36915	GNL1	Guanine nucleotide-binding protein-like 1	9		184226	203634	200604	172528	165906	177281
P36957	DLST	Dihydrolipoyllysine-residue succinyltransferase component of 2-oxoglutarate dehydrogenase complex, mitochondrial	12		336249	365753	347529	326188	328758	377969
P37108	SRP14	Signal recognition particle 14 kDa protein	34		2.21473e+06	2586886	2.50719e+06	2.41493e+06	2.44564e+06	2654519
P37198	NUP62	Nuclear pore glycoprotein p62	5		42207	49094	44616	43023	44483	50886
P37235	HPCAL1	Hippocalcin-like protein 1	2		29770	35453	32611	30483	28988	31663
P37802	TAGLN2	Transgelin-2	91		3.47386e+06	4.31458e+06	3.9158e+06	3.39388e+06	3.2719e+06	3.63184e+06
P37837	TALDO1	Transaldolase	46		3455550	3893904	2781679	3526486	3312061	3276159
P38159	RBMX	RNA-binding motif protein, X chromosome	16		1092072	1180321	1113681	1002635	855026	811246
P38606	ATP6V1A	V-type proton ATPase catalytic subunit A	24		733830	876571	813360	781406	786116	973265
P38646	HSPA9	Stress-70 protein, mitochondrial	165		6.19856e+06	7.06864e+06	6.6042e+06	6.1676e+06	6.21211e+06	7.52682e+06
P39019	RPS19	40S ribosomal protein S19	40		2351469	2737665	2424616	2369931	2219618	2219956
P39023	RPL3	60S ribosomal protein L3	77		3.33818e+06	4081627	3.70615e+06	3.36744e+06	3.33538e+06	3.77055e+06
P39210	MPV17	Protein Mpv17	3		3104.9	3693.8	3557.1	3087.3	2527.2	3908.6
P39656	DDOST	Dolichyl-diphosphooligosaccharide--protein glycosyltransferase 48 kDa subunit	15		951612	1181778	1077762	1009920	1003489	1226280
P39687	ANP32A	Acidic leucine-rich nuclear phosphoprotein 32 family member A	20		919969	1.0773e+06	966366	908319	879349	906200
P39748	FEN1	Flap endonuclease 1	27		386175	417118	398715	396466	370450	409782
P40222	TXLNA	Alpha-taxilin	12		60016	71287	68007	62907	65402.3	70754
P40227	CCT6A	T-complex protein 1 subunit zeta	80		1.94909e+06	2100947	1.88239e+06	1.92316e+06	1.79609e+06	1.86954e+06
P40306	PSMB10	Proteasome subunit beta type-10	5		107912	117240	110520	108278	92630	102230
P40429	RPL13A	60S ribosomal protein L13a	25		2062837	2739593	2385754	2095147	2157743	2478211
P40616	ARL1	ADP-ribosylation factor-like protein 1	5		14439	15372.8	14530.4	15119.9	14039.8	16951.7
P40855	PEX19	Peroxisomal biogenesis factor 19	7		58105	61320	59449	57982	56238	53736
P40925	MDH1	Malate dehydrogenase, cytoplasmic	43		2117232	2447369	2265105	2133908	1982522	1.9574e+06
P40926	MDH2	Malate dehydrogenase, mitochondrial	128		6.70979e+06	8.36769e+06	7.29812e+06	7.00551e+06	6.97352e+06	8.68093e+06
P40937	RFC5	Replication factor C subunit 5	3		23801	24338	11016	23633	22000	24865
P40939	HADHA	Trifunctional enzyme subunit alpha, mitochondrial	125		2917673	3.33759e+06	3.10121e+06	2.92794e+06	2.89744e+06	3497223
P41091	EIF2S3	Eukaryotic translation initiation factor 2 subunit 3	4		59898	68536	64546	68298	63857	75354
P41208	CETN2	Centrin-2	2		45364	50860	47771	50841	49361	62630
P41214	EIF2D	Eukaryotic translation initiation factor 2D	5		26633.5	31164.7	27865.7	25861.5	22365.1	20505
P41223	BUD31	Protein BUD31 homolog	6		312254	352153	359488	343279	343720	417963
P41227	NAA10	N-alpha-acetyltransferase 10	6		84845	99216	93108	90355	83383	93958
P41240	CSK	Tyrosine-protein kinase CSK	20		924432	1102163	1036452	941379	898011	1010028
P41250	GARS	Glycine--tRNA ligase	34		818385	966048	916188	835232	813371	885704
P41252	IARS	Isoleucine--tRNA ligase, cytoplasmic	25		540150	620775	605559	545214	554883	654423
P41567	EIF1	Eukaryotic translation initiation factor 1	2		29415	36101	30281	31785	28925	29996
P41743	PRKCI	Protein kinase C iota type	3		56584	70138	56759	51450	50722	57480
P41970	ELK3	ETS domain-containing protein Elk-3	2		5037	5433	4446	4109	3991	4559
P42126	ECI1	Enoyl-CoA delta isomerase 1, mitochondrial	11		354923	382042	351727	360142	342613	394848
P42167	TMPO	Lamina-associated polypeptide 2, isoforms beta/gamma	17		597478	659363	632620	579102	578763	629921
P42224	STAT1	Signal transducer and activator of transcription 1-alpha/beta	3		34803	38590.6	37684.8	34299.2	33383.8	39966
P42285	SKIV2L2	Superkiller viralicidic activity 2-like 2	10		67213.7	78100.3	71712.1	68164.2	69582.7	73066.6
P42331	ARHGAP25	Rho GTPase-activating protein 25	8		95919	99585	83227	90534	85721	101242
P42356	PI4KA	Phosphatidylinositol 4-kinase alpha	7		18335.5	19663.9	19681.6	19314.4	17542.3	21839.3
P42566	EPS15	Epidermal growth factor receptor substrate 15	11		38274	46608	42691	39717	37433	39824
P42574	CASP3	Caspase-3	15		278175	352495	324416	304077	327000	381695
P42696	RBM34	RNA-binding protein 34	7		38936	43643.3	38964.1	37438.1	36343.4	38681.8
P42704	LRPPRC	Leucine-rich PPR motif-containing protein, mitochondrial	104		2.47667e+06	2.78383e+06	2.63463e+06	2508972	2.43454e+06	2.88206e+06
P42765	ACAA2	3-ketoacyl-CoA thiolase, mitochondrial	54		1.21382e+06	1.41418e+06	1.26399e+06	1175444	1.25411e+06	1.39613e+06
P42766	RPL35	60S ribosomal protein L35	21		975168	1162671	1002348	1016868	1025712	1126416
P42768	WAS	Wiskott-Aldrich syndrome protein	17		220146	273897	252504	228262	238204	252537
P42858	HTT	Huntingtin	9		21713.6	23237.3	23442.2	21583.9	19445.5	21271.7
P43007	SLC1A4	Neutral amino acid transporter A	8		128090	136283	133145	137789	109108	106148
P43243	MATR3	Matrin-3	52		2.10591e+06	2.21293e+06	2.05922e+06	1.93005e+06	1.9134e+06	2.09188e+06
P43246	MSH2	DNA mismatch repair protein Msh2	21		232251	258377	237812	243870	231277	288282
P43250	GRK6	G protein-coupled receptor kinase 6	5		45460	52862	49156	45087	45793	52745
P43304	GPD2	Glycerol-3-phosphate dehydrogenase, mitochondrial	3		17042	18636	17181	15540	14957	18571
P43307	SSR1	Translocon-associated protein subunit alpha	11		189753	203263	180746	182401	184252	195949
P43405	SYK	Tyrosine-protein kinase SYK	5		33782	36329	33416	30565	30803	33334
P43487	RANBP1	Ran-specific GTPase-activating protein	29		463014	532881	502178	476650	424750	464487
P43490	NAMPT	Nicotinamide phosphoribosyltransferase	26		432407	478098	437043	431612	406589	434607
P43897	TSFM	Elongation factor Ts, mitochondrial	9		49936	61303	51635	50626	50232	55783
P45974	USP5	Ubiquitin carboxyl-terminal hydrolase 5	43		1412166	1614237	1470548	1373667	1352444	1485179
P46013	MKI67	Antigen KI-67	46		663599	715425	665882	638989	616839	630527
P46060	RANGAP1	Ran GTPase-activating protein 1	22		248141	301437	288025	267316	269712	305604
P46063	RECQL	ATP-dependent DNA helicase Q1	6		219937	257882	245453	206588	212515	238102
P46087	NOP2	Putative ribosomal RNA methyltransferase NOP2	7		217108	239121	225007	211209	215298	230223
P46108	CRK	Adapter molecule crk	4		30615	36642	33187	32130	31895	30832
P46109	CRKL	Crk-like protein	7		90241	94463	83698	91335	86959	99298
P46199	MTIF2	Translation initiation factor IF-2, mitochondrial	7		12995.5	14622	13143.7	12566.1	12127.6	13604.6
P46379	BAG6	Large proline-rich protein BAG6	10		110874	135369	125993	114799	115247	131341
P46459	NSF	Vesicle-fusing ATPase	35		1055041	1235927	1127372	1039126	1083533	1208810
P46527	CDKN1B	Cyclin-dependent kinase inhibitor 1B	2		12386	14134	11893	12050	12516	13181
P46734	MAP2K3	Dual specificity mitogen-activated protein kinase kinase 3	3		3660.2	4391.8	4059	4418.6	3886	4700.8
P46776	RPL27A	60S ribosomal protein L27a	15		473431	617124	562475	520982	491408	600575
P46777	RPL5	60S ribosomal protein L5	40		1.87499e+06	2.13723e+06	2.00426e+06	1.83632e+06	1.82875e+06	1.89978e+06
P46778	RPL21	60S ribosomal protein L21	57		1690314	2026198	1554351	1660045	1676667	1743579
P46779	RPL28	60S ribosomal protein L28	20		1630037	2132843	1802768	1656696	1627885	1675546
P46781	RPS9	40S ribosomal protein S9	83		6.55264e+06	8398761	7.53504e+06	6.8825e+06	6.74099e+06	7.32712e+06
P46782	RPS5	40S ribosomal protein S5	78		1925524	2.23589e+06	2.1279e+06	1.89501e+06	1892521	2.07681e+06
P46926	GNPDA1	Glucosamine-6-phosphate isomerase 1	5		94152	119113	106498	96738	102891	108890
P46940	IQGAP1	Ras GTPase-activating-like protein IQGAP1	78		1.42607e+06	1.63303e+06	1.5223e+06	1.41681e+06	1.36781e+06	1.44827e+06
P46976	GYG1	Glycogenin-1	10		232515	294112	249388	240990	205816	196786
P46977	STT3A	Dolichyl-diphosphooligosaccharide--protein glycosyltransferase subunit STT3A	8		127259	156627	149716	116364	131855	153443
P47712	PLA2G4A	Cytosolic phospholipase A2	10		82417.6	92666.1	86367.8	86305.1	79900.4	87925.1
P47755	CAPZA2	F-actin-capping protein subunit alpha-2	23		390471	443785	411692	394546	381888	408360
P47756	CAPZB	F-actin-capping protein subunit beta	39		1.73413e+06	1.96761e+06	1.77502e+06	1.7191e+06	1.62797e+06	1.67454e+06
P47897	QARS	Glutamine--tRNA ligase	34		507693	578996	512878	493393	481564	535137
P47914	RPL29	60S ribosomal protein L29	8		653921	749571	723355	707671	659814	721563
P47985	UQCRFS1	Cytochrome b-c1 complex subunit Rieske, mitochondrial	15		38881.5	46185.4	41327.9	35809.7	36593.3	40952.1
P48047	ATP5O	ATP synthase subunit O, mitochondrial	53		1.34977e+06	1.67589e+06	1.56528e+06	1.34358e+06	1.33704e+06	1.68885e+06
P48059	LIMS1	LIM and senescent cell antigen-like-containing domain protein 1	2		44330	49161	45877	44262	41690	42742
P48147	PREP	Prolyl endopeptidase	11		78592.6	89569.3	79782.5	74647.1	71298.3	75070.9
P48163	ME1	NADP-dependent malic enzyme	9		58225	62886	57430	59509	53657	54205
P48382	RFX5	DNA-binding protein RFX5	2		28140	35935	30537	27851	29371	33319
P48426	PIP4K2A	Phosphatidylinositol-5-phosphate 4-kinase type-2 alpha	3		45665.8	58129.1	47794.4	45706.7	43223.6	48008.8
P48444	ARCN1	Coatomer subunit delta	24		560049	664009	621852	603841	575713	665200
P48449	LSS	Lanosterol synthase	11		193801	213003	195998	180332	181195	194824
P48539	PCP4	Purkinje cell protein 4	14		546414	651881	590686	498108	402346	310023
P48556	PSMD8	26S proteasome non-ATPase regulatory subunit 8	4		414441	524286	512201	446217	451423	538441
P48634	PRRC2A	Protein PRRC2A	2		34710	43218	40209	35032	33944	37842
P48637	GSS	Glutathione synthetase	10		240247	268393	245726	228821	225539	221850
P48643	CCT5	T-complex protein 1 subunit epsilon	62		2.13302e+06	2.37825e+06	2.10244e+06	2.15302e+06	2.01751e+06	2072841
P48723	HSPA13	Heat shock 70 kDa protein 13	2		23692	31917	26169	25861	25699	36619
P48735	IDH2	Isocitrate dehydrogenase [NADP], mitochondrial	127		6656753	7582905	6897471	6615197	6.28854e+06	7809216
P48736	PIK3CG	Phosphatidylinositol-4,5-bisphosphate 3-kinase catalytic subunit gamma isoform	3		18226	23300	21745	18684	19000	23676
P48739	PITPNB	Phosphatidylinositol transfer protein beta isoform	15		512767	577433	542992	536431	522023	559991
P49005	POLD2	DNA polymerase delta subunit 2	3		26811	29079	25822	25758	36520	27538
P49006	MARCKSL1	MARCKS-related protein	5		59726	66017	58040	54951	48672	48365
P49189	ALDH9A1	4-trimethylaminobutyraldehyde dehydrogenase	30		763392	843997	825558	764601	764471	831076
P49207	RPL34	60S ribosomal protein L34	22		1.66678e+06	2.49684e+06	1.79335e+06	1.66866e+06	1.606e+06	1.72916e+06
P49257	LMAN1	Protein ERGIC-53	44		1.80763e+06	2.00061e+06	1.41807e+06	1.85186e+06	1.92072e+06	2.14934e+06
P49321	NASP	Nuclear autoantigenic sperm protein	41		1.55727e+06	1.81461e+06	1.68896e+06	1.62708e+06	1.55159e+06	1.66151e+06
P49327	FASN	Fatty acid synthase	79		1.15191e+06	1.30298e+06	1.23869e+06	1.16829e+06	1.1193e+06	1.23329e+06
P49366	DHPS	Deoxyhypusine synthase	7		124293	138883	127936	115358	114840	140342
P49368	CCT3	T-complex protein 1 subunit gamma	66		2679843	3205771	2961059	2769506	2767524	2927563
P49406	MRPL19	39S ribosomal protein L19, mitochondrial	2		34502	41565	23145	28244	28162	36525
P49411	TUFM	Elongation factor Tu, mitochondrial	94		3465665	4.05148e+06	3.57318e+06	3.53828e+06	3.52311e+06	4.24553e+06
P49458	SRP9	Signal recognition particle 9 kDa protein	14		347685	464257	345192	376733	384909	436957
P49585	PCYT1A	Choline-phosphate cytidylyltransferase A	8		145491	161317	147872	138389	137492	165865
P49588	AARS	Alanine--tRNA ligase, cytoplasmic	65		1.7539e+06	2.05284e+06	1.84157e+06	1.8625e+06	1.81235e+06	2.03365e+06
P49589	CARS	Cysteine--tRNA ligase, cytoplasmic	10		133466	145247	130334	139486	129512	131719
P49591	SARS	Serine--tRNA ligase, cytoplasmic	17		500428	559877	508711	487534	481299	488083
P49642	PRIM1	DNA primase small subunit	2		6149	7108	6962	6403	6388	6639
P49711	CTCF	Transcriptional repressor CTCF	5		55183.8	67200	57245.9	57388.1	56604.5	64349.6
P49720	PSMB3	Proteasome subunit beta type-3	3		26563	29343	27102	24414	27032	28769
P49736	MCM2	DNA replication licensing factor MCM2	60		964286	1067167	986100	955679	910866	1.02905e+06
P49748	ACADVL	Very long-chain specific acyl-CoA dehydrogenase, mitochondrial	36		1.09098e+06	1.32819e+06	1.20455e+06	1.08905e+06	1.10251e+06	1.32329e+06
P49750	YLPM1	YLP motif-containing protein 1	5		18253	19451.8	17010.7	18220	16367.5	14178.7
P49755	TMED10	Transmembrane emp24 domain-containing protein 10	21		559428	628854	576866	560160	559616	650823
P49756	RBM25	RNA-binding protein 25	23		247164	288462	270583	250221	242978	252756
P49770	EIF2B2	Translation initiation factor eIF-2B subunit beta	3		16912	20490	18739	17602	17333	17684
P49773	HINT1	Histidine triad nucleotide-binding protein 1	45		1.91058e+06	2.19752e+06	1973949	1.92077e+06	1.73124e+06	1.78911e+06
P49789	FHIT	Bis(5'-adenosyl)-triphosphatase	10		97901	112924	99427	94776	92319	89814
P49790	NUP153	Nuclear pore complex protein Nup153	8		169809	208660	176617	162755	163609	172732
P49821	NDUFV1	NADH dehydrogenase [ubiquinone] flavoprotein 1, mitochondrial	14		187177	182991	168962	162353	159423	168795
P49840	GSK3A	Glycogen synthase kinase-3 alpha	2		22762	23973	22872	21806	19244	21421
P49841	GSK3B	Glycogen synthase kinase-3 beta	4		32447.4	56354.1	31879	30218.2	30080.9	32938
P49903	SEPHS1	Selenide, water dikinase 1	3		31840	40761	37361	33506	31619	36400
P49914	MTHFS	5-formyltetrahydrofolate cyclo-ligase	4		33293	38245	33695	27784	28173	26917
P49915	GMPS	GMP synthase [glutamine-hydrolyzing]	38		1.16463e+06	1.27861e+06	1.1782e+06	1.09026e+06	1.1034e+06	1.1415e+06
P49916	LIG3	DNA ligase 3	13		158405	178848	166249	157380	156611	179869
P49959	MRE11A	Double-strand break repair protein MRE11A	20		243542	292814	260679	239002	255263	270410
P50213	IDH3A	Isocitrate dehydrogenase [NAD] subunit alpha, mitochondrial	28		857972	983981	871600	859468	847871	1.00704e+06
P50224	SULT1A3	Sulfotransferase 1A3/1A4	2		26389	29637	27034	30199	30069	32117
P50238	CRIP1	Cysteine-rich protein 1	5		572405	702806	690842	585833	567766	605816
P50336	PPOX	Protoporphyrinogen oxidase	6		29907.2	39227.6	34022.6	30122.6	25984.6	32551.2
P50395	GDI2	Rab GDP dissociation inhibitor beta	40		1.20315e+06	1.37833e+06	1.21004e+06	1.22207e+06	1.12891e+06	1.16535e+06
P50402	EMD	Emerin	6		84569	96527	88134	81876	67488	56688
P50416	CPT1A	Carnitine O-palmitoyltransferase 1, liver isoform	5		97766	113854	107652	99513	96312	119620
P50440	GATM	Glycine amidinotransferase, mitochondrial	8		39853.3	46499.1	43186.1	40533.2	38588.3	47578.5
P50454	SERPINH1	Serpin H1	3		9186	11346	11396	16934	19492	26581
P50542	PEX5	Peroxisomal targeting signal 1 receptor	3		4236.9	4425.8	4622.7	4369.2	4126.2	4471.8
P50552	VASP	Vasodilator-stimulated phosphoprotein	8		169945	205773	188079	169587	164516	176874
P50570	DNM2	Dynamin-2	21		225204	248940	214329	205198	201881	226083
P50579	METAP2	Methionine aminopeptidase 2	8		32396.7	35965.1	32283.9	33267.7	32249.6	34942.5
P50583	NUDT2	Bis(5'-nucleosyl)-tetraphosphatase [asymmetrical]	4		123629	150387	129484	115014	116235	127566
P50750	CDK9	Cyclin-dependent kinase 9	4		31557	36461	31693	32194	32058	34605
P50851	LRBA	Lipopolysaccharide-responsive and beige-like anchor protein	5		52580.8	55977.1	53976.7	51445	47008.3	53148.9
P50897	PPT1	Palmitoyl-protein thioesterase 1	3		22702	27973	26625	23523	19231	17212
P50914	RPL14	60S ribosomal protein L14	39		2.17643e+06	2.63708e+06	2.41405e+06	2.2702e+06	2.19887e+06	2.42371e+06
P50990	CCT8	T-complex protein 1 subunit theta	70		2214347	2562006	2308774	2252382	2167990	2331223
P50995	ANXA11	Annexin A11	48		1708951	1980608	1853304	1756415	1709903	1990551
P51114	FXR1	Fragile X mental retardation syndrome-related protein 1	22		404997	474552	451981	420546	439856	512849
P51148	RAB5C	Ras-related protein Rab-5C	13		344509	353299	346070	353433	306730	357554
P51149	RAB7A	Ras-related protein Rab-7a	19		368663	411591	389146	371621	341943	381099
P51398	DAP3	28S ribosomal protein S29, mitochondrial	5		29917	32626	30054	31492	29839	37248
P51452	DUSP3	Dual specificity protein phosphatase 3	2		9953	13843	16579	9528	13566	10892
P51532	SMARCA4	Transcription activator BRG1	21		231277	245068	233221	222503	227303	243961
P51553	IDH3G	Isocitrate dehydrogenase [NAD] subunit gamma, mitochondrial	9		200517	230850	208341	200309	197694	241931
P51570	GALK1	Galactokinase	22		489259	622859	532550	466916	488323	592719
P51571	SSR4	Translocon-associated protein subunit delta	10		325733	418088	250222	350817	369390	427924
P51572	BCAP31	B-cell receptor-associated protein 31	15		924219	949086	897554	874009	774166	715366
P51610	HCFC1	Host cell factor 1	15		325340	393457	349797	336860	326868	377805
P51617	IRAK1	Interleukin-1 receptor-associated kinase 1	3		6257	7358	6409	6339	6257	6465
P51648	ALDH3A2	Fatty aldehyde dehydrogenase	2		12943	15436	14785	12786	12398	13981
P51649	ALDH5A1	Succinate-semialdehyde dehydrogenase, mitochondrial	30		442988	652690	565599	485359	518040	686998
P51659	HSD17B4	Peroxisomal multifunctional enzyme type 2	48		1.04021e+06	1.18044e+06	1042991	1.06303e+06	1.07275e+06	1.28522e+06
P51665	PSMD7	26S proteasome non-ATPase regulatory subunit 7	30		328150	364699	336139	329659	303737	354586
P51858	HDGF	Hepatoma-derived growth factor	44		756908	922838	776497	778808	762284	792020
P51948	MNAT1	CDK-activating kinase assembly factor MAT1	4		11408	12504	12259	11273	11216	10891
P51970	NDUFA8	NADH dehydrogenase [ubiquinone] 1 alpha subcomplex subunit 8	12		418784	497293	445579	420205	415457	505345
P52209	PGD	6-phosphogluconate dehydrogenase, decarboxylating	48		1.57799e+06	1.87028e+06	1714571	1.64069e+06	1.52294e+06	1.56804e+06
P52272	HNRNPM	Heterogeneous nuclear ribonucleoprotein M	113		6.01868e+06	7.13677e+06	6.64173e+06	5.85839e+06	6.00007e+06	7.20278e+06
P52292	KPNA2	Importin subunit alpha-2	4		17157	21670	21599	21092	21197	26830
P52298	NCBP2	Nuclear cap-binding protein subunit 2	6		68700.4	94008	80300.6	71658	75203.6	85059.9
P52306	RAP1GDS1	Rap1 GTPase-GDP dissociation stimulator 1	14		212826	260250	234293	216499	213561	236293
P52434	POLR2H	DNA-directed RNA polymerases I, II, and III subunit RPABC3	2		47396	53925	48153	48617	46727	52014
P52565	ARHGDIA	Rho GDP-dissociation inhibitor 1	58		1.52854e+06	1663770	1.585e+06	1.39789e+06	1.32869e+06	1.32342e+06
P52566	ARHGDIB	Rho GDP-dissociation inhibitor 2	68		2.58002e+06	3029864	2506504	2598041	2313083	2.31959e+06
P52594	AGFG1	Arf-GAP domain and FG repeat-containing protein 1	5		72070	77877	73118	68911	80222	82427
P52630	STAT2	Signal transducer and activator of transcription 2	8		57329	75053	68440	60395	72668.5	76487
P52701	MSH6	DNA mismatch repair protein Msh6	22		292042	349573	310858	299915	301572	356057
P52732	KIF11	Kinesin-like protein KIF11	4		19658.7	25601.2	24332.9	22432.5	22377.2	24269.7
P52756	RBM5	RNA-binding protein 5	5		49534	55830	53661	55527	55620	62232
P52788	SMS	Spermine synthase	4		30846	38553	34019	28909	27474	27879
P52815	MRPL12	39S ribosomal protein L12, mitochondrial	13		231803	265471	230545	231244	236174	273046
P52888	THOP1	Thimet oligopeptidase	20		579215	692337	611028	562652	555429	566683
P52948	NUP98	Nuclear pore complex protein Nup98-Nup96	7		107221	117904	108424	110408	100315	116783
P53004	BLVRA	Biliverdin reductase A	22		543857	663281	534678	563192	520993	624856
P53007	SLC25A1	Tricarboxylate transport protein, mitochondrial	31		835744	951802	899617	789694	821042	951854
P53041	PPP5C	Serine/threonine-protein phosphatase 5	6		276604	288237	278655	270653	241767	257507
P53367	ARFIP1	Arfaptin-1	3		5097.6	6415.5	6271.3	4671.6	4684.9	7574.5
P53384	NUBP1	Cytosolic Fe-S cluster assembly factor NUBP1	5		37245	46574	41758	37521	37890	42428
P53396	ACLY	ATP-citrate synthase	41		1.28327e+06	1.44811e+06	1.31526e+06	1.29189e+06	1.24297e+06	1.37577e+06
P53582	METAP1	Methionine aminopeptidase 1	12		282128	308720	289718	260019	255432	284007
P53597	SUCLG1	Succinyl-CoA ligase [ADP/GDP-forming] subunit alpha, mitochondrial	21		623856	769251	692207	654472	660824	779614
P53618	COPB1	Coatomer subunit beta	16		243208	269894	256826	252753	243150	260800
P53621	COPA	Coatomer subunit alpha	53		816811	921120	840536	812117	810756	896682
P53634	CTSC	Dipeptidyl peptidase 1	12		156928	172158	141358	155243	157206	169541
P53674	CRYBB1	Beta-crystallin B1	14		373640	432144	403045	378067	368467	388006
P53701	HCCS	Cytochrome c-type heme lyase	7		149356	165509	158266	148473	138850	142619
P53990	IST1	IST1 homolog	5		92331	104538	100173	95768	90461	101967
P53992	SEC24C	Protein transport protein Sec24C	8		98602	105724	99969	96310	95224	94703
P53999	SUB1	Activated RNA polymerase II transcriptional coactivator p15	72		3809667	4286467	3956800	3632698	3554522	3824044
P54105	CLNS1A	Methylosome subunit pICln	2		29305	29671	27199	26865	27182	25745.6
P54136	RARS	Arginine--tRNA ligase, cytoplasmic	29		963181	1026905	925472	1010861	924783	1053962
P54252	ATXN3	Ataxin-3	2		3638.5	3429.4	3566.4	2951.7	2674.1	2309.2
P54577	YARS	Tyrosine--tRNA ligase, cytoplasmic	39		1028760	1244372	991824	1116874	1102484	1288634
P54578	USP14	Ubiquitin carboxyl-terminal hydrolase 14	32		479998	535446	491579	483572	437706	481976
P54709	ATP1B3	Sodium/potassium-transporting ATPase subunit beta-3	3		52970	67486	59041	58069	50593	57668
P54725	RAD23A	UV excision repair protein RAD23 homolog A	6		95153.6	130702	108796	92817.9	98891.7	85084.8
P54727	RAD23B	UV excision repair protein RAD23 homolog B	12		172432	217224	195075	176426	150443	160939
P54819	AK2	Adenylate kinase 2, mitochondrial	52		1.2236e+06	1.45311e+06	1.32346e+06	1.25451e+06	1.15831e+06	1.17598e+06
P54886	ALDH18A1	Delta-1-pyrroline-5-carboxylate synthase	44		1.09418e+06	1.30355e+06	1.18716e+06	1.1108e+06	1.10109e+06	1.31906e+06
P54920	NAPA	Alpha-soluble NSF attachment protein	21		353551	406855	395457	376694	358994	396997
P55010	EIF5	Eukaryotic translation initiation factor 5	14		202353	229754	208112	217308	223577	224653
P55036	PSMD4	26S proteasome non-ATPase regulatory subunit 4	13		136806	164841	149186	139651	141831	151177
P55039	DRG2	Developmentally-regulated GTP-binding protein 2	6		73458	75521	73076	72555	68084	82324
P55060	CSE1L	Exportin-2	29		466376	530025	464814	461212	434730	459835
P55072	VCP	Transitional endoplasmic reticulum ATPase	327		1.17295e+07	1.35525e+07	1.18273e+07	1.16759e+07	1.10833e+07	1.13763e+07
P55081	MFAP1	Microfibrillar-associated protein 1	8		90391	110955	102958	92984	97432	110818
P55084	HADHB	Trifunctional enzyme subunit beta, mitochondrial	67		1.49655e+06	1882482	1.7155e+06	1.53758e+06	1.57728e+06	1.99032e+06
P55145	MANF	Mesencephalic astrocyte-derived neurotrophic factor	19		728836	902655	811532	764993	789570	938449
P55160	NCKAP1L	Nck-associated protein 1-like	2		5733	6097	6241	6238	5837	6905
P55199	ELL	RNA polymerase II elongation factor ELL	6		36339	47704	35064	42691	38553	40637
P55210	CASP7	Caspase-7	5		40811	54389	49814.2	45356.8	43655.1	56622
P55263	ADK	Adenosine kinase	10		281745	320292	263558	289039	269097	300126
P55265	ADAR	Double-stranded RNA-specific adenosine deaminase	43		1303344	1545291	1.43055e+06	1342160	1341243	1596863
P55327	TPD52	Tumor protein D52	39		745021	820961	783105	764046	678249	679518
P55769	NHP2L1	NHP2-like protein 1	11		611211	781260	768889	681391	709224	904459
P55786	NPEPPS	Puromycin-sensitive aminopeptidase	22		685011	760093	714820	673731	635590	684612
P55789	GFER	FAD-linked sulfhydryl oxidase ALR	8		154777	176703	178957	145423	142849	165486
P55809	OXCT1	Succinyl-CoA:3-ketoacid-coenzyme A transferase 1, mitochondrial	24		612242	604719	550518	579002	549513	628852
P55884	EIF3B	Eukaryotic translation initiation factor 3 subunit B	16		314589	346785	327179	311024	293582	301816
P55957	BID	BH3-interacting domain death agonist	12		154559	193920	181853	157051	122979	115248
P56134	ATP5J2	ATP synthase subunit f, mitochondrial	6		203283	261546	246697	228419	216131	294145
P56182	RRP1	Ribosomal RNA processing protein 1 homolog A	9		134593	158288	149287	137468	136861	153520
P56192	MARS	Methionine--tRNA ligase, cytoplasmic	25		668255	782658	708375	672857	682924	776251
P56277	MTCP1NB	Mature T-cell proliferation 1 neighbor protein	2		18688	19791	17898	16852	15723	14814
P56385	ATP5I	ATP synthase subunit e, mitochondrial	13		306890	412971	372487	317208	306769	410608
P56537	EIF6	Eukaryotic translation initiation factor 6	7		248736	293945	280306	265347	259219	307628
P56962	STX17	Syntaxin-17	2		11788	12883	12008	11615	10568	12013
P57076	C21orf59	Uncharacterized protein C21orf59	3		20492	20578	21544	22117.5	19755	22012
P57088	TMEM33	Transmembrane protein 33	3		26117	29602	27995	26201	25943	29001
P57737	CORO7	Coronin-7	48		1.12765e+06	1.27543e+06	1.21195e+06	1.12939e+06	1.1078e+06	1289477
P57740	NUP107	Nuclear pore complex protein Nup107	6		109560	112830	108764	101153	102814	106010
P57764	GSDMD	Gasdermin-D	5		53313	56498	54835	50156	39857	39862
P57772	EEFSEC	Selenocysteine-specific elongation factor	2		24099	29980	30658	23493	24264	30131
P58546	MTPN	Myotrophin	11		369709	459596	350659	351882	336546	345550
P59998	ARPC4	Actin-related protein 2/3 complex subunit 4	29		1.66702e+06	2095108	1.93961e+06	1.75808e+06	1.67361e+06	1838271
P60174	TPI1	Triosephosphate isomerase	318		1.95076e+07	2.41986e+07	20632553	2.04904e+07	1.92149e+07	1.98472e+07
P60228	EIF3E	Eukaryotic translation initiation factor 3 subunit E	15		198866	235837	179565	203200	190384	196686
P60468	SEC61B	Protein transport protein Sec61 subunit beta	5		86494	125247	106514	89867	98769	138359
P60604	UBE2G2	Ubiquitin-conjugating enzyme E2 G2	2		10756.8	12250.4	12134.2	10165.6	10864.7	12116.2
P60660	MYL6	Myosin light polypeptide 6	54		3.7834e+06	4.11275e+06	3.61926e+06	3.82881e+06	3.75062e+06	4.00569e+06
P60891	PRPS1	Ribose-phosphate pyrophosphokinase 1	6		121765	137155	119683	115547	110088	116284
P60900	PSMA6	Proteasome subunit alpha type-6	42		780043	892679	817772	757407	738845	750212
P61009	SPCS3	Signal peptidase complex subunit 3	2		206557	266321	230686	216688	219552	241133
P61011	SRP54	Signal recognition particle 54 kDa protein	10		175913	186484	168084	176750	163408	172613
P61024	CKS1B	Cyclin-dependent kinases regulatory subunit 1	2		12950	15169	15299	14596	13319	13423
P61081	UBE2M	NEDD8-conjugating enzyme Ubc12	9		252113	303187	280630	252798	258787	287733
P61088	UBE2N	Ubiquitin-conjugating enzyme E2 N	10		310316	340019	246617	315594	275886	286280
P61158	ACTR3	Actin-related protein 3	33		952631	1074979	980049	902469	913768	928725
P61160	ACTR2	Actin-related protein 2	44		1.08065e+06	1237395	1170797	1.09841e+06	1.01735e+06	1.1088e+06
P61163	ACTR1A	Alpha-centractin	4		32872	36946	34166	34213	31351	33657
P61201	COPS2	COP9 signalosome complex subunit 2	11		173335	185385	178623	175663	165601	176934
P61221	ABCE1	ATP-binding cassette sub-family E member 1	17		317952	356628	331526	335037	316573	339631
P61224	RAP1B	Ras-related protein Rap-1b	3		3797.7	4754.1	3928.6	4187.7	3888.2	3825.8
P61225	RAP2B	Ras-related protein Rap-2b	3		49530	48707	48315	46150	39962	41763
P61247	RPS3A	40S ribosomal protein S3a	99		5.16549e+06	6.34232e+06	6.07372e+06	5.30243e+06	5199107	5.50261e+06
P61254	RPL26	60S ribosomal protein L26	5		174068	197714	178058	165117	168162	175465
P61289	PSME3	Proteasome activator complex subunit 3	15		186689	214198	202335	199170	197030	220971
P61313	RPL15	60S ribosomal protein L15	34		1.73124e+06	1.97679e+06	1.98853e+06	1.74356e+06	1.68906e+06	1.9064e+06
P61353	RPL27	60S ribosomal protein L27	35		2790992	3.29603e+06	3.19717e+06	2.88138e+06	2.62738e+06	3.08119e+06
P61421	ATP6V0D1	V-type proton ATPase subunit d 1	4		31882	37554	35568	32682	34012	39156
P61513	RPL37A	60S ribosomal protein L37a	15		926699	1082080	1018275	1020575	955175	970980
P61586	RHOA	Transforming protein RhoA	19		776186	861613	760789	664729	649356	690054
P61604	HSPE1	10 kDa heat shock protein, mitochondrial	92		9.2203e+06	1.10545e+07	1.04448e+07	9.8486e+06	1.07183e+07	1.32456e+07
P61758	VBP1	Prefoldin subunit 3	24		276662	333897	240297	278202	271493	264151
P61764	STXBP1	Syntaxin-binding protein 1	2		7092	7890	6885	7537	6301	6593
P61769	B2M	Beta-2-microglobulin	7		255114	291571	266426	221580	199768	211067
P61916	NPC2	Epididymal secretory protein E1	6		70125	87024	73424	67183	63996	71610
P61923	COPZ1	Coatomer subunit zeta-1	10		160353	164346	159635	162846	153910	163397
P61966	AP1S1	AP-1 complex subunit sigma-1A	5		24981	33738	30491	26917	26610	28704
P61970	NUTF2	Nuclear transport factor 2	8		311154	377749	360890	330940	316278	338424
P61978	HNRNPK	Heterogeneous nuclear ribonucleoprotein K	170		5.52937e+06	6.52117e+06	5.20945e+06	5.6054e+06	5.4014e+06	5.58902e+06
P62072	TIMM10	Mitochondrial import inner membrane translocase subunit Tim10	5		39597	42241	43824	41149	43085	43217
P62081	RPS7	40S ribosomal protein S7	82		3.07998e+06	4.04353e+06	3.51532e+06	3.03837e+06	2.91929e+06	3.10352e+06
P62140	PPP1CB	Serine/threonine-protein phosphatase PP1-beta catalytic subunit	4		46140	61121	60428	51553	54947	63126
P62158	CALM1	Calmodulin	9		142088	164151	128209	135867	134598	144042
P62191	PSMC1	26S protease regulatory subunit 4	28		670940	784150	677317	690838	667752	730567
P62241	RPS8	40S ribosomal protein S8	65		2.20571e+06	2.86351e+06	2.59531e+06	2.34616e+06	2.29054e+06	2.68021e+06
P62244	RPS15A	40S ribosomal protein S15a	29		1.92556e+06	2.42206e+06	2.1387e+06	2.01636e+06	1.99014e+06	2.22388e+06
P62249	RPS16	40S ribosomal protein S16	47		3.50724e+06	4.37886e+06	3.91581e+06	3573188	3.4705e+06	3.79821e+06
P62258	YWHAE	14-3-3 protein epsilon	44		1.61412e+06	1.80503e+06	1.67476e+06	1682439	1.44459e+06	1453230
P62263	RPS14	40S ribosomal protein S14	30		920094	1101864	941541	939996	904113	954878
P62266	RPS23	40S ribosomal protein S23	34		851326	1008727	673778	900788	826442	878831
P62269	RPS18	40S ribosomal protein S18	126		7193320	9.77895e+06	8.41528e+06	7.62187e+06	7.77449e+06	8.81516e+06
P62273	RPS29	40S ribosomal protein S29	23		853644	1001279	727788	830851	782168	783521
P62277	RPS13	40S ribosomal protein S13	35		2659516	3057774	2099306	2724564	2474383	2488629
P62280	RPS11	40S ribosomal protein S11	36		1447488	1717702	1612100	1518715	1449317	1619197
P62304	SNRPE	Small nuclear ribonucleoprotein E	21		263790	321529	299424	292526	265414	308766
P62310	LSM3	U6 snRNA-associated Sm-like protein LSm3	4		256160	336643	309331	285843	282013	338575
P62312	LSM6	U6 snRNA-associated Sm-like protein LSm6	7		113365	121023	115076	115033	104580	110074
P62314	SNRPD1	Small nuclear ribonucleoprotein Sm D1	13		212078	274653	248414	220773	229264	277473
P62316	SNRPD2	Small nuclear ribonucleoprotein Sm D2	16		433729	492572	445500	429004	428609	473595
P62318	SNRPD3	Small nuclear ribonucleoprotein Sm D3	16		777858	899016	767451	831376	783626	924595
P62333	PSMC6	26S protease regulatory subunit 10B	28		750704	883946	674572	783471	773083	899293
P62424	RPL7A	60S ribosomal protein L7a	39		2678000	3033157	2890907	2751142	2.55047e+06	2852566
P62495	ETF1	Eukaryotic peptide chain release factor subunit 1	16		330505	368588	355458	319625	311944	340403
P62633	CNBP	Cellular nucleic acid-binding protein	10		179345	203196	176003	186943	179736	193335
P62699	YPEL5	Protein yippee-like 5	2		10755	12915	14412	12031	14351	15519
P62701	RPS4X	40S ribosomal protein S4, X isoform	75		5.31912e+06	6.4942e+06	5.82031e+06	5368364	5.0784e+06	5.52721e+06
P62750	RPL23A	60S ribosomal protein L23a	25		847316	919426	844871	866575	784228	810217
P62753	RPS6	40S ribosomal protein S6	59		2.43626e+06	2.78479e+06	2639425	2.3474e+06	2.25547e+06	2.33796e+06
P62805	HIST1H4A	Histone H4	798		9.36394e+07	1.21203e+08	1.15226e+08	1.00489e+08	1.0405e+08	1.35421e+08
P62826	RAN	GTP-binding nuclear protein Ran	66		2.26651e+06	2716406	2.48885e+06	2320234	2.21938e+06	2.36483e+06
P62829	RPL23	60S ribosomal protein L23	22		1175162	1406666	1193359	1229700	1190230	1302087
P62841	RPS15	40S ribosomal protein S15	16		254448	257312	241257	258506	239213	217737
P62847	RPS24	40S ribosomal protein S24	15		1584338	2083921	1884676	1677865	1612951	1800496
P62851	RPS25	40S ribosomal protein S25	23		2065926	2.25631e+06	2.074e+06	2.04994e+06	1.92722e+06	1.96117e+06
P62857	RPS28	40S ribosomal protein S28	28		2482907	2903949	2815011	2700157	2430228	2520390
P62861	FAU	40S ribosomal protein S30	9		711380	1004951	876427	762968	756699	845407
P62873	GNB1	Guanine nucleotide-binding protein G(I)/G(S)/G(T) subunit beta-1	5		144839	153662	145197	150067	121246	133640
P62888	RPL30	60S ribosomal protein L30	31		2169422	2480546	2334858	2179338	2125090	2319147
P62899	RPL31	60S ribosomal protein L31	20		735724	872917	762878	754938	766393	825768
P62906	RPL10A	60S ribosomal protein L10a	26		1780977	2362521	2239273	1850404	1913453	2174253
P62910	RPL32	60S ribosomal protein L32	40		2081321	2405233	2270687	2159611	2097295	2132559
P62913	RPL11	60S ribosomal protein L11	31		1778315	2175215	2078103	1761214	1761489	1965057
P62917	RPL8	60S ribosomal protein L8	56		3.0311e+06	3.69794e+06	3.5174e+06	3023210	2.99768e+06	3.17315e+06
P62937	PPIA	Peptidyl-prolyl cis-trans isomerase A	197		9.0025e+06	10373918	9.73497e+06	9.14617e+06	8.49226e+06	8.85724e+06
P62942	FKBP1A	Peptidyl-prolyl cis-trans isomerase FKBP1A	6		226392	242631	229709	214332	194505	194910
P62979	RPS27A	Ubiquitin-40S ribosomal protein S27a	13		585718	685293	633596	512355	518828	512278
P62993	GRB2	Growth factor receptor-bound protein 2	5		100522	104711	96935	94056	93079	99351
P63027	VAMP2	Vesicle-associated membrane protein 2	3		31547	42813	38429	34230	31720	36039
P63151	PPP2R2A	Serine/threonine-protein phosphatase 2A 55 kDa regulatory subunit B alpha isoform	4		56846	63365	57145	47316	47249	49005
P63167	DYNLL1	Dynein light chain 1, cytoplasmic	21		120562	144647	113662	126167	124407	140860
P63173	RPL38	60S ribosomal protein L38	16		363233	437618	411800	394740	377281	427502
P63220	RPS21	40S ribosomal protein S21	22		725510	896451	803937	758380	766558	857087
P63241	EIF5A	Eukaryotic translation initiation factor 5A-1	9		63033	71530	65868	66486	62623	69757
P63244	GNB2L1	Guanine nucleotide-binding protein subunit beta-2-like 1	24		591273	735487	634704	627462	608122	717586
P63272	SUPT4H1	Transcription elongation factor SPT4	2		45676	62114	57466	51427	50337	58685
P63279	UBE2I	SUMO-conjugating enzyme UBC9	9		378891	390223	355885	375874	341161	324976
P67775	PPP2CA	Serine/threonine-protein phosphatase 2A catalytic subunit alpha isoform	5		50238	56543	52017	52797	49506	55022
P67809	YBX1	Nuclease-sensitive element-binding protein 1	51		312015	365731	341909	312603	312515	309391
P67870	CSNK2B	Casein kinase II subunit beta	5		65280	72637	59039	63943	65356	68293
P67936	TPM4	Tropomyosin alpha-4 chain	36		2286390	2560085	2440931	2052371	2132750	1917292
P68104	EEF1A1	Elongation factor 1-alpha 1	12		147329	189276	155596	160960	150427	157437
P68400	CSNK2A1	Casein kinase II subunit alpha	4		96568	101047	97259	95793	95144	105369
P68402	PAFAH1B2	Platelet-activating factor acetylhydrolase IB subunit beta	18		236077	271199	249261	226124	199829	223991
P69905	HBA1	Hemoglobin subunit alpha	45		1.34196e+06	1.62056e+06	1.54571e+06	1.51375e+06	1.52922e+06	1.86116e+06
P78316	NOP14	Nucleolar protein 14	3		13496	15111	14528	13327	13690	12735
P78318	IGBP1	Immunoglobulin-binding protein 1	13		58978.5	69550	63149.1	59556	56494.8	59635.3
P78344	EIF4G2	Eukaryotic translation initiation factor 4 gamma 2	29		413382	456202	384900	416192	413056	481921
P78345	RPP38	Ribonuclease P protein subunit p38	3		14428	17707	16067	16125	14440	16857
P78346	RPP30	Ribonuclease P protein subunit p30	3		36560	39413	37323	34139	32134	36294
P78347	GTF2I	General transcription factor II-I	7		241395	267081	257065	234503	227048	248504
P78362	SRPK2	SRSF protein kinase 2	8		50073	55800	52933	47761	50308	47386
P78371	CCT2	T-complex protein 1 subunit beta	100		2.46328e+06	3.25435e+06	2.53917e+06	2.61299e+06	2.52595e+06	2.86757e+06
P78406	RAE1	mRNA export factor	8		185023	225577	214773	205725	206176	255557
P78417	GSTO1	Glutathione S-transferase omega-1	16		879313	1032532	941820	880660	772062	850831
P78527	PRKDC	DNA-dependent protein kinase catalytic subunit	96		1.76629e+06	2.06572e+06	1.92863e+06	1795585	1.80992e+06	2236650
P78537	BLOC1S1	Biogenesis of lysosome-related organelles complex 1 subunit 1	4		19996.7	21524.1	20036	19183.8	19168.6	18868
P78549	NTHL1	Endonuclease III-like protein 1	2		14216	17205	14979	13981	13397	16575
P80217	IFI35	Interferon-induced 35 kDa protein	5		28757	29671	30732	29321	28431	30952
P80303	NUCB2	Nucleobindin-2	9		85846	89500	75135	82991	80007	88290
P80723	BASP1	Brain acid soluble protein 1	21		206843	247780	210456	202139	186599	171394
P82094	TMF1	TATA element modulatory factor	6		26788.6	30539.2	29289	29667.4	28479.4	26400.1
P82650	MRPS22	28S ribosomal protein S22, mitochondrial	2		33514	33797	33195	32423	32337	36668
P82663	MRPS25	28S ribosomal protein S25, mitochondrial	4		67919	84793	72049	67130	62311	76267
P82673	MRPS35	28S ribosomal protein S35, mitochondrial	5		64064	70097	58178	66758	64341	68562
P82675	MRPS5	28S ribosomal protein S5, mitochondrial	9		136757	144306	137128	133444	125839	138840
P82909	MRPS36	28S ribosomal protein S36, mitochondrial	6		125583	138732	131746	118225	117037	130030
P82912	MRPS11	28S ribosomal protein S11, mitochondrial	2		62416	81134	71454	63899	70800	86870
P82921	MRPS21	28S ribosomal protein S21, mitochondrial	4		41779	51110	50002	45264	42950	50271
P82930	MRPS34	28S ribosomal protein S34, mitochondrial	8		366297	428393	366877	336362	336418	362166
P82932	MRPS6	28S ribosomal protein S6, mitochondrial	4		83905	92368	87679	85756	80964	101000
P82933	MRPS9	28S ribosomal protein S9, mitochondrial	9		209207	214236	204254	188577	188055	219081
P82970	HMGN5	High mobility group nucleosome-binding domain-containing protein 5	18		79659.8	96537.3	81127.3	83487.7	71337.1	60756.4
P82979	SARNP	SAP domain-containing ribonucleoprotein	7		289087	373195	343306	305148	306251	344994
P83111	LACTB	Serine beta-lactamase-like protein LACTB, mitochondrial	7		65268.6	75654.3	79622.5	62278.4	66003.4	83603.1
P83731	RPL24	60S ribosomal protein L24	37		1719106	2248694	2038000	1852061	1818084	2145803
P84090	ERH	Enhancer of rudimentary homolog	28		564859	802573	719475	598465	654008	786128
P84098	RPL19	60S ribosomal protein L19	22		1028297	1199779	1083407	1031209	994226	1052731
P84101	SERF2	Small EDRK-rich factor 2	4		293114	322400	321900	315677	284724	280349
P84103	SRSF3	Serine/arginine-rich splicing factor 3	30		1.74777e+06	2.11829e+06	1913976	1.66996e+06	1.73297e+06	1.96327e+06
P85037	FOXK1	Forkhead box protein K1	2		12480	13802	8624	12073	12707	13113
P98170	XIAP	Baculoviral IAP repeat-containing protein 4	5		7875	9852	9433	8794	7128.7	7617.6
P98171	ARHGAP4	Rho GTPase-activating protein 4	19		154682	168047	160445	150682	157664	160491
P98179	RBM3	Putative RNA-binding protein 3	7		207397	248183	211914	231531	218885	191814
P99999	CYCS	Cytochrome c	43		2342833	2604046	2476607	2357739	2150386	2298979
Q00013	MPP1	55 kDa erythrocyte membrane protein	5		51785	58699	57562	50721	50042	59896
Q00059	TFAM	Transcription factor A, mitochondrial	16		604734	637110	603194	596796	580648	656278
Q00325	SLC25A3	Phosphate carrier protein, mitochondrial	21		626008	733129	723321	670825	681520	836224
Q00341	HDLBP	Vigilin	37		485329	551938	493541	488500	462487	544601
Q00403	GTF2B	Transcription initiation factor IIB	2		28286	29860	27068	28803	28939	29491
Q00534	CDK6	Cyclin-dependent kinase 6	2		9925	11134	9675	9362	8526	9902
Q00535	CDK5	Cyclin-dependent kinase 5	7		148067	165899	159008	139472	135031	162605
Q00577	PURA	Transcriptional activator protein Pur-alpha	6		30443	32635	29409	27561	25705.2	28890
Q00610	CLTC	Clathrin heavy chain 1	125		2.92766e+06	3.30506e+06	3.1234e+06	2.85125e+06	2.76707e+06	3.03533e+06
Q00613	HSF1	Heat shock factor protein 1	3		30767	34745	31293	27538	25258	24596
Q00653	NFKB2	Nuclear factor NF-kappa-B p100 subunit	6		77778	81810	82511	78112	71103	81955
Q00688	FKBP3	Peptidyl-prolyl cis-trans isomerase FKBP3	5		122365	133011	125695	126978	117820	111869
Q00765	REEP5	Receptor expression-enhancing protein 5	4		134806	166896	145726	139118	108132	108576
Q00839	HNRNPU	Heterogeneous nuclear ribonucleoprotein U	135		7.58438e+06	9.25844e+06	8.79198e+06	7739096	7.97502e+06	9.40741e+06
Q01081	U2AF1	Splicing factor U2AF 35 kDa subunit	17		979657	1084302	1117792	999206	984274	1100043
Q01082	SPTBN1	Spectrin beta chain, brain 1	105		2.37738e+06	2.69219e+06	2.55046e+06	2.40392e+06	2.24321e+06	2.33483e+06
Q01105	SET	Protein SET	42		1538588	1.86397e+06	1.56076e+06	1.56881e+06	1.59991e+06	1.54845e+06
Q01130	SRSF2	Serine/arginine-rich splicing factor 2	23		273260	357314	309456	281957	279664	278762
Q01469	FABP5	Fatty acid-binding protein, epidermal	34		2.41188e+06	2776871	2579346	2.45217e+06	2.19332e+06	2.25963e+06
Q01518	CAP1	Adenylyl cyclase-associated protein 1	69		1.01596e+06	1.2035e+06	1.12028e+06	1.06801e+06	977481	1.03356e+06
Q01581	HMGCS1	Hydroxymethylglutaryl-CoA synthase, cytoplasmic	2		15106	16650	17260	15708	15130	17277
Q01658	DR1	Protein Dr1	10		64870.5	71822.2	68007.3	64438	60085.7	65176.7
Q01780	EXOSC10	Exosome component 10	7		114692	136872	123724	111505	113309	131716
Q01831	XPC	DNA repair protein complementing XP-C cells	3		36104	36819	34016	34044	30729	29831
Q01844	EWSR1	RNA-binding protein EWS	4		157254	169576	172012	155182	155265	170582
Q02127	DHODH	Dihydroorotate dehydrogenase (quinone), mitochondrial	5		53507	61944	52293	51424	51035	59961
Q02218	OGDH	2-oxoglutarate dehydrogenase, mitochondrial	20		397419	461072	407142	404239	389003	461969
Q02241	KIF23	Kinesin-like protein KIF23	2		14166	17103	14266	13918	14461	14802
Q02252	ALDH6A1	Methylmalonate-semialdehyde dehydrogenase [acylating], mitochondrial	5		95381	104832	95900	97860	92912	109559
Q02338	BDH1	D-beta-hydroxybutyrate dehydrogenase, mitochondrial	36		826564	929941	894463	806507	768032	956275
Q02447	SP3	Transcription factor Sp3	3		27094	29274	27724	28637	27257	29372
Q02543	RPL18A	60S ribosomal protein L18a	33		2149002	2584031	2108265	2200067	2145106	2374145
Q02750	MAP2K1	Dual specificity mitogen-activated protein kinase kinase 1	9		106706	109352	110520	103192	105325	128004
Q02790	FKBP4	Peptidyl-prolyl cis-trans isomerase FKBP4	54		893196	982602	953796	903754	928137	982569
Q02818	NUCB1	Nucleobindin-1	22		243119	285049	261399	244166	250485	286077
Q02878	RPL6	60S ribosomal protein L6	83		2.65131e+06	3.09259e+06	2.76249e+06	2.62086e+06	2.46804e+06	2.61518e+06
Q03001	DST	Dystonin	8		36505.7	39996	37151.1	36323.1	32870.4	32908
Q03154	ACY1	Aminoacylase-1	5		68040	93234	53563	67838	76731	65287
Q03518	TAP1	Antigen peptide transporter 1	2		19965	24446	21315	21047	20719	25315
Q03701	CEBPZ	CCAAT/enhancer-binding protein zeta	5		57843	62467	59873	57012	56097	63889
Q04206	RELA	Transcription factor p65	12		258454	284583	266258	251241	242914	271137
Q04323	UBXN1	UBX domain-containing protein 1	8		153680	186908	159853	141527	140517	158556
Q04446	GBE1	1,4-alpha-glucan-branching enzyme	3		83544	88335	83350	83247	82204	87740
Q04637	EIF4G1	Eukaryotic translation initiation factor 4 gamma 1	56		1016963	1158375	1073737	991650	981799	1048972
Q04760	GLO1	Lactoylglutathione lyase	18		910466	1069085	977516	923347	874704	943190
Q04837	SSBP1	Single-stranded DNA-binding protein, mitochondrial	48		1832385	2438334	2126875	1779922	1915057	2407167
Q05086	UBE3A	Ubiquitin-protein ligase E3A	3		21383	24051	19643	21533	20957	21152
Q05519	SRSF11	Serine/arginine-rich splicing factor 11	6		161586	184775	152941	172225	167763	189142
Q05655	PRKCD	Protein kinase C delta type	2		11550	12539	11416	11227	9772	11665
Q05932	FPGS	Folylpolyglutamate synthase, mitochondrial	3		23599	27700	25121	21033	21835	23853
Q06124	PTPN11	Tyrosine-protein phosphatase non-receptor type 11	5		34959	41555.2	34988.1	35875	35247.4	37090.2
Q06203	PPAT	Amidophosphoribosyltransferase	7		172022	193879	179338	179571	168818	183325
Q06210	GFPT1	Glucosamine--fructose-6-phosphate aminotransferase [isomerizing] 1	60		812440	918307	857697	833877	772755	898252
Q06323	PSME1	Proteasome activator complex subunit 1	53		2916025	4134718	3686200	3.13374e+06	2997171	3162010
Q06413	MEF2C	Myocyte-specific enhancer factor 2C	3		75244	82173	77068	75223	84160	88553
Q06546	GABPA	GA-binding protein alpha chain	3		16063	18686	17133	16781	15724.3	16016.2
Q06547	GABPB1	GA-binding protein subunit beta-1	7		59383	72837	67297	59718	60284	62324
Q06830	PRDX1	Peroxiredoxin-1	50		3939848	4414579	3129134	3986293	3595476	3759221
Q07020	RPL18	60S ribosomal protein L18	31		2571717	3248176	2767298	2676696	2569310	2.90626e+06
Q07021	C1QBP	Complement component 1 Q subcomponent-binding protein, mitochondrial	15		191902	205905	193685	192748	186356	205473
Q07666	KHDRBS1	KH domain-containing, RNA-binding, signal transduction-associated protein 1	20		445347	525331	476631	430815	436761	470782
Q07812	BAX	Apoptosis regulator BAX	6		106794	129983	104909	115403	105821	120875
Q07817	BCL2L1	Bcl-2-like protein 1	6		62944	69319	66370	64160	66986	76051
Q07820	MCL1	Induced myeloid leukemia cell differentiation protein Mcl-1	5		29823	44053	48200	48990	48276	37366
Q07955	SRSF1	Serine/arginine-rich splicing factor 1	28		1560232	1731084	1515028	1543121	1532005	1746803
Q07960	ARHGAP1	Rho GTPase-activating protein 1	10		310788	338675	321783	306456	300030	335889
Q08116	RGS1	Regulator of G-protein signaling 1	3		47147	59508	49465	52862	78475	101596
Q08170	SRSF4	Serine/arginine-rich splicing factor 4	10		213220	230370	223608	196873	209544	244654
Q08211	DHX9	ATP-dependent RNA helicase A	94		1.92444e+06	2.41442e+06	2194903	1.97391e+06	1.99395e+06	2.37762e+06
Q08378	GOLGA3	Golgin subfamily A member 3	10		43622.4	49833.7	46146.3	44976.4	43476.7	46846.2
Q08379	GOLGA2	Golgin subfamily A member 2	7		60599	71491.3	66623.4	62999.9	63948.3	78808.2
Q08431	MFGE8	Lactadherin	3		56014	74841	69823	65571	60995	81773
Q08623	HDHD1	Pseudouridine-5'-monophosphatase	8		81248.1	86895.7	85508.9	77423.2	76775.7	66548.5
Q08722	CD47	Leukocyte surface antigen CD47	3		99796	153480	106945	112359	96815	96458
Q08945	SSRP1	FACT complex subunit SSRP1	16		210523	229859	224303	212499	208490	237347
Q08J23	NSUN2	tRNA (cytosine(34)-C(5))-methyltransferase	22		385058	458242	409566	389464	400105	515126
Q09161	NCBP1	Nuclear cap-binding protein subunit 1	8		98648.9	112336	103798	102406	99880	114377
Q09666	AHNAK	Neuroblast differentiation-associated protein AHNAK	6		1715058	1785295	1911169	1701022	1664336	2150665
Q0VDF9	HSPA14	Heat shock 70 kDa protein 14	7		46654	54218	52338	50733	48926	58332
Q0VDG4	SCRN3	Secernin-3	2		4345	4478	3580.6	3931	3462.4	3727
Q0VGL1	C7orf59	UPF0539 protein C7orf59	3		126067	138291	140815	139104	121429	150173
Q10471	GALNT2	Polypeptide N-acetylgalactosaminyltransferase 2	8		84677	94752	90706	82611	76142	85994
Q10567	AP1B1	AP-1 complex subunit beta-1	12		386921	429575	388788	382489	364391	385112
Q10570	CPSF1	Cleavage and polyadenylation specificity factor subunit 1	8		75530.6	83567.3	84092.5	69125.4	75742.2	90636.7
Q10589	BST2	Bone marrow stromal antigen 2	10		68397	78570	69705	73629	75217	83433
Q10713	PMPCA	Mitochondrial-processing peptidase subunit alpha	14		392735	435229	402995	372325	372005	418663
Q12769	NUP160	Nuclear pore complex protein Nup160	5		24011	26637	22183	23866	23536	26493
Q12788	TBL3	Transducin beta-like protein 3	13		116837	127330	120080	113053	110994	127264
Q12792	TWF1	Twinfilin-1	3		37877	43799	38706	36305	35046	31977
Q12797	ASPH	Aspartyl/asparaginyl beta-hydroxylase	4		30238	36512	31938	29142	27205	32680
Q12802	AKAP13	A-kinase anchor protein 13	3		6665	7801	7181	7241	6755	7481
Q12824	SMARCB1	SWI/SNF-related matrix-associated actin-dependent regulator of chromatin subfamily B member 1	6		20459	22338	20536	21275	19436	21316
Q12830	BPTF	Nucleosome-remodeling factor subunit BPTF	3		17757	20500	19243	17944	18431	20669
Q12846	STX4	Syntaxin-4	2		40843	42137	36641	35735	32055	34708
Q12849	GRSF1	G-rich sequence factor 1	5		31200.4	32240.9	29787.9	28123.3	26101.7	29755.7
Q12851	MAP4K2	Mitogen-activated protein kinase kinase kinase kinase 2	2		18036	20422	17519	18093	18267	20271
Q12874	SF3A3	Splicing factor 3A subunit 3	20		151720	159507	146117	159424	150386	162356
Q12882	DPYD	Dihydropyrimidine dehydrogenase [NADP(+)]	5		83145	92473	89283	81546	80173	86162
Q12888	TP53BP1	Tumor suppressor p53-binding protein 1	3		31631	37814	31109	31511	29770	30062
Q12899	TRIM26	Tripartite motif-containing protein 26	3		13997	16239	15443	16152	17571	20737
Q12904	AIMP1	Aminoacyl tRNA synthase complex-interacting multifunctional protein 1	16		332606	401275	363928	346819	333448	385905
Q12905	ILF2	Interleukin enhancer-binding factor 2	17		358526	412404	379697	381276	366276	390971
Q12906	ILF3	Interleukin enhancer-binding factor 3	41		1719279	2.15175e+06	1.93855e+06	1896214	1.76805e+06	1.99479e+06
Q12907	LMAN2	Vesicular integral-membrane protein VIP36	8		246734	265456	205621	253676	256505	290745
Q12959	DLG1	Disks large homolog 1	2		12016	12988	11981	12539	11688	13078
Q12972	PPP1R8	Nuclear inhibitor of protein phosphatase 1	4		40606.8	41639	38880	41089	39131.5	42962.1
Q12996	CSTF3	Cleavage stimulation factor subunit 3	5		24364	27507	25592	24070	22265	23188
Q13011	ECH1	Delta(3,5)-Delta(2,4)-dienoyl-CoA isomerase, mitochondrial	24		262724	310708	264552	259204	262839	323098
Q13043	STK4	Serine/threonine-protein kinase 4	17		343091	382121	355071	340249	289300	315416
Q13045	FLII	Protein flightless-1 homolog	33		341925	392140	368560	345960	330439	360273
Q13057	COASY	Bifunctional coenzyme A synthase	6		97835	125501	114370	100101	92709	106701
Q13084	MRPL28	39S ribosomal protein L28, mitochondrial	10		72807.4	77515.5	73118.4	72518.9	66126.3	80710.7
Q13094	LCP2	Lymphocyte cytosolic protein 2	6		147068	161741	164729	148257	141367	142426
Q13098	GPS1	COP9 signalosome complex subunit 1	4		35652.5	39868	35967	37460	36091.7	44028.2
Q13123	IK	Protein Red	9		72801	83495	78570	73626	69044	74909
Q13126	MTAP	S-methyl-5'-thioadenosine phosphorylase	15		239475	279165	261511	240855	228382	251018
Q13144	EIF2B5	Translation initiation factor eIF-2B subunit epsilon	3		13408	13280	15059	13329	13525	14272
Q13155	AIMP2	Aminoacyl tRNA synthase complex-interacting multifunctional protein 2	9		157955	177820	178207	154190	161029	162088
Q13158	FADD	Protein FADD	4		22991	28788	26863	24890	25231	30334
Q13177	PAK2	Serine/threonine-protein kinase PAK 2	13		325547	320230	313615	292372	277632	320034
Q13185	CBX3	Chromobox protein homolog 3	22		158321	165837	150972	160965	146657	161465
Q13190	STX5	Syntaxin-5	5		26719	28550	27594	28296	26950	29583
Q13200	PSMD2	26S proteasome non-ATPase regulatory subunit 2	47		697894	823589	755014	731896	738888	875202
Q13217	DNAJC3	DnaJ homolog subfamily C member 3	12		209300	237427	225633	219358	225624	247687
Q13232	NME3	Nucleoside diphosphate kinase 3	5		49871.8	69982.2	64295.7	53608.7	56348.6	69264.9
Q13263	TRIM28	Transcription intermediary factor 1-beta	46		1.4136e+06	1.62829e+06	1.50506e+06	1.42399e+06	1.39793e+06	1.62145e+06
Q13277	STX3	Syntaxin-3	3		24794.9	27847.1	26196.7	23630.4	25033.3	23514.4
Q13283	G3BP1	Ras GTPase-activating protein-binding protein 1	30		613166	782883	737908	675234	682291	802347
Q13303	KCNAB2	Voltage-gated potassium channel subunit beta-2	9		79238	91610	84701	81665	75738	89841
Q13310	PABPC4	Polyadenylate-binding protein 4	46		1588647	1970409	1693733	1701973	1668460	1954949
Q13347	EIF3I	Eukaryotic translation initiation factor 3 subunit I	17		708367	848377	815612	785229	751531	829173
Q13363	CTBP1	C-terminal-binding protein 1	15		263126	324139	314070	268568	271596	326618
Q13405	MRPL49	39S ribosomal protein L49, mitochondrial	5		44215	53903	50196	43063	42755	49470
Q13409	DYNC1I2	Cytoplasmic dynein 1 intermediate chain 2	3		16284	16639.5	15866.2	17627.6	13050.4	13573
Q13418	ILK	Integrin-linked protein kinase	12		178456	217339	188057	171107	184072	206531
Q13423	NNT	NAD(P) transhydrogenase, mitochondrial	78		2718234	3.02322e+06	2.79554e+06	2.67722e+06	2.65891e+06	3.03694e+06
Q13427	PPIG	Peptidyl-prolyl cis-trans isomerase G	8		248661	276491	268421	255270	247577	292043
Q13428	TCOF1	Treacle protein	11		153935	163882	154710	147237	140906	147679
Q13435	SF3B2	Splicing factor 3B subunit 2	37		806924	942609	872304	852854	811174	839027
Q13438	OS9	Protein OS-9	9		41084	47862	43049	47304	48414	53439
Q13442	PDAP1	28 kDa heat- and acid-stable phosphoprotein	14		321794	383256	348645	315597	272500	240709
Q13451	FKBP5	Peptidyl-prolyl cis-trans isomerase FKBP5	16		108036	118640	106578	107994	103112	107999
Q13459	MYO9B	Unconventional myosin-IXb	5		14421	15006.7	13084.7	12704.1	7604.6	5859.1
Q13464	ROCK1	Rho-associated protein kinase 1	6		77795	82206	74962	75896	76140	74372
Q13469	NFATC2	Nuclear factor of activated T-cells, cytoplasmic 2	6		60653	75370	62654	60311	63972	69719
Q13488	TCIRG1	V-type proton ATPase 116 kDa subunit a isoform 3	7		125008	143042	139790	114980	124236	141566
Q13492	PICALM	Phosphatidylinositol-binding clathrin assembly protein	4		31834	40941	38253	33422	32286	35148
Q13501	SQSTM1	Sequestosome-1	27		240054	292685	252873	275060	382849	476634
Q13505	MTX1	Metaxin-1	3		13430	15209	14569	13316	12438	12275
Q13510	ASAH1	Acid ceramidase	4		16359.5	18861.1	16446.7	16715	25499.7	16810.5
Q13523	PRPF4B	Serine/threonine-protein kinase PRP4 homolog	3		13405	14425	12878	13297	15413	21496
Q13526	PIN1	Peptidyl-prolyl cis-trans isomerase NIMA-interacting 1	12		217813	219995	233740	209331	195644	200488
Q13546	RIPK1	Receptor-interacting serine/threonine-protein kinase 1	2		29293	33813	33151	30944	29919	32031
Q13547	HDAC1	Histone deacetylase 1	2		13939	17069	14799	14556	13621	18981
Q13557	CAMK2D	Calcium/calmodulin-dependent protein kinase type II subunit delta	7		43497	50265	44780	45182	43064	52221
Q13561	DCTN2	Dynactin subunit 2	25		455886	536072	462852	466219	427111	441264
Q13564	NAE1	NEDD8-activating enzyme E1 regulatory subunit	6		101432	128896	116928	103902	100111	117067
Q13568	IRF5	Interferon regulatory factor 5	3		57358	70955	63912	60387	56207	58979
Q13573	SNW1	SNW domain-containing protein 1	8		61675	75519	69804	66852	65088	69577
Q13586	STIM1	Stromal interaction molecule 1	17		203319	228412	214145	205392	210847	237306
Q13608	PEX6	Peroxisome assembly factor 2	2		10137	11485	10522	9078	9514	12439
Q13616	CUL1	Cullin-1	6		74235	88141	78036	73728	73005	78736
Q13618	CUL3	Cullin-3	2		47849	55606	55939	52440	49145	58373
Q13619	CUL4A	Cullin-4A	9		143219	176443	156916	141126	140317	148991
Q13630	TSTA3	GDP-L-fucose synthase	12		140591	160373	136250	138525	126121	127533
Q13642	FHL1	Four and a half LIM domains protein 1	18		602723	675749	597636	627498	593779	634740
Q13724	MOGS	Mannosyl-oligosaccharide glucosidase	16		231624	256194	240484	227154	222282	249567
Q13765	NACA	Nascent polypeptide-associated complex subunit alpha	13		275506	329507	315016	265930	274890	296686
Q13813	SPTAN1	Spectrin alpha chain, brain	132		2.6617e+06	2.79036e+06	2.68913e+06	2528056	2.33916e+06	2.47478e+06
Q13823	GNL2	Nucleolar GTP-binding protein 2	5		48841	53413	51389	50846	49082	48323
Q13825	AUH	Methylglutaconyl-CoA hydratase, mitochondrial	2		23894	27720	24156	23140	23116	26859
Q13867	BLMH	Bleomycin hydrolase	3		79139	106373	38620	83714	76077	75600
Q13868	EXOSC2	Exosome complex component RRP4	2		31981	34917	34298	32956	31532	33467
Q13895	BYSL	Bystin	10		202941	234901	209532	205754	206328	214142
Q13948	CUX1	Protein CASP	2		12358	16595	13845	12244	12668	13774
Q13951	CBFB	Core-binding factor subunit beta	14		300171	335328	335146	275929	272330	287681
Q14005	IL16	Pro-interleukin-16	35		1249875	1517205	1368810	1320132	1252299	1346582
Q14008	CKAP5	Cytoskeleton-associated protein 5	22		206224	238650	219228	208886	200354	224548
Q14011	CIRBP	Cold-inducible RNA-binding protein	16		349946	393969	379559	348964	321130	320446
Q14019	COTL1	Coactosin-like protein	5		25317	28677	26784	25750	24042	25701
Q14061	COX17	Cytochrome c oxidase copper chaperone	4		166318	168802	160395	155227	137549	117913
Q14103	HNRNPD	Heterogeneous nuclear ribonucleoprotein D0	54		2.04594e+06	2496975	2.1808e+06	2.08981e+06	1.99347e+06	2.13194e+06
Q14108	SCARB2	Lysosome membrane protein 2	6		129522	150540	147754	132104	136931	156685
Q14126	DSG2	Desmoglein-2	2		21115	21669	19138	21824	17623	19397
Q14137	BOP1	Ribosome biogenesis protein BOP1	15		100493	112647	94145.7	94140.2	94707.1	104324
Q14149	MORC3	MORC family CW-type zinc finger protein 3	3		19170	21299	21355	20070	15638	13368.2
Q14152	EIF3A	Eukaryotic translation initiation factor 3 subunit A	101		2.45412e+06	2942555	2.58751e+06	2.31419e+06	2.29413e+06	2.18586e+06
Q14157	UBAP2L	Ubiquitin-associated protein 2-like	17		390786	481261	415127	359335	350319	331163
Q14160	SCRIB	Protein scribble homolog	6		52975	58076	55658	48318	48960	54691
Q14161	GIT2	ARF GTPase-activating protein GIT2	5		31231.6	35355.3	32689	31063.4	29125.5	31945.4
Q14165	MLEC	Malectin	6		77885.2	88319.5	74494.1	73908.4	69971.2	79757.4
Q14166	TTLL12	Tubulin--tyrosine ligase-like protein 12	11		219089	282654	261708	220258	227459	266838
Q14181	POLA2	DNA polymerase alpha subunit B	3		9657	12736	11366	9265	10126	11935
Q14197	ICT1	Peptidyl-tRNA hydrolase ICT1, mitochondrial	3		104167	117976	97734	103903	105202	117591
Q14203	DCTN1	Dynactin subunit 1	16		307396	362454	331380	302653	297816	320642
Q14204	DYNC1H1	Cytoplasmic dynein 1 heavy chain 1	76		883726	1.03336e+06	969122	897140	892550	996802
Q14232	EIF2B1	Translation initiation factor eIF-2B subunit alpha	3		16915	18779	16837	16518	14991	16703
Q14240	EIF4A2	Eukaryotic initiation factor 4A-II	12		248512	291337	256064	248542	234763	258609
Q14241	TCEB3	Transcription elongation factor B polypeptide 3	4		64852	64230	53691	58217	62348	68561
Q14242	SELPLG	P-selectin glycoprotein ligand 1	5		206522	231468	263345	188664	147312	134152
Q14244	MAP7	Ensconsin	7		78236	104267	101486	80021	86675	96604
Q14254	FLOT2	Flotillin-2	24		282241	358825	283607	281631	258302	272297
Q14257	RCN2	Reticulocalbin-2	15		66506	70532	70811.3	66889.8	63525.4	72357.1
Q14258	TRIM25	E3 ubiquitin/ISG15 ligase TRIM25	30		526123	601228	571657	540961	526326	601889
Q14289	PTK2B	Protein-tyrosine kinase 2-beta	31		809475	1034181	910877	827918	868178	1039793
Q14318	FKBP8	Peptidyl-prolyl cis-trans isomerase FKBP8	7		35679.9	40321.4	37637.9	38094.3	39233.3	46288.3
Q14320	FAM50A	Protein FAM50A	4		154469	170065	165234	159273	156236	149051
Q14353	GAMT	Guanidinoacetate N-methyltransferase	4		41183	46180	44393	39443	36160	40638
Q14393	GAS6	Growth arrest-specific protein 6	7		68767.5	76468.3	62407.9	52831	52575.6	54337.4
Q14444	CAPRIN1	Caprin-1	14		294374	358893	312086	308992	302478	312522
Q14457	BECN1	Beclin-1	5		21582	24740	23815	22635	21584	24378
Q14493	SLBP	Histone RNA hairpin-binding protein	4		19436	23587	17570	24375	24439	26706
Q14498	RBM39	RNA-binding protein 39	18		253615	282514	266006	267337	257619	306485
Q14554	PDIA5	Protein disulfide-isomerase A5	3		43585	46590	42543	41461	40781	47413
Q14558	PRPSAP1	Phosphoribosyl pyrophosphate synthase-associated protein 1	13		100845	119831	111616	105932	99058	114325
Q14562	DHX8	ATP-dependent RNA helicase DHX8	4		16117	17265	17064	17819	15352	16051
Q14566	MCM6	DNA replication licensing factor MCM6	57		991443	1257016	1122706	1019008	1048029	1237432
Q14573	ITPR3	Inositol 1,4,5-trisphosphate receptor type 3	10		63792	68340	65623	62507	60562	68807
Q14644	RASA3	Ras GTPase-activating protein 3	2		3528.3	3947	4391.3	3387.5	3778.3	4434.1
Q14669	TRIP12	Probable E3 ubiquitin-protein ligase TRIP12	2		14466	16881	15031	15460	14666	17573
Q14676	MDC1	Mediator of DNA damage checkpoint protein 1	13		97250.9	110887	102632	92406.8	93185.6	104420
Q14678	KANK1	KN motif and ankyrin repeat domain-containing protein 1	2		4639	5392	4806	5541	4594	5926
Q14683	SMC1A	Structural maintenance of chromosomes protein 1A	50		560975	647932	606308	561509	561552	610023
Q14684	RRP1B	Ribosomal RNA processing protein 1 homolog B	11		91362	98915	86711	93046	91619	107311
Q14690	PDCD11	Protein RRP5 homolog	12		133068	137519	127169	134633	127541	157605
Q14692	BMS1	Ribosome biogenesis protein BMS1 homolog	15		97397.1	64106.8	61430.1	59021.8	59920.6	69059.1
Q14693	LPIN1	Phosphatidate phosphatase LPIN1	4		17593.7	18292	18950.8	21192.7	18823.8	23917.7
Q14694	USP10	Ubiquitin carboxyl-terminal hydrolase 10	4		55227	56575	55184	52755	51786	56633
Q14696	MESDC2	LDLR chaperone MESD	18		384513	447596	435763	379115	386080	448957
Q14697	GANAB	Neutral alpha-glucosidase AB	109		4.2747e+06	5.36556e+06	4.95498e+06	4316340	4.4088e+06	5.45025e+06
Q14739	LBR	Lamin-B receptor	18		491616	585344	512573	492366	479998	503334
Q14764	MVP	Major vault protein	56		1.47804e+06	1.78122e+06	1.61094e+06	1.49496e+06	1.4337e+06	1455673
Q14790	CASP8	Caspase-8	7		108463	125258	125330	109797	110596	129382
Q14839	CHD4	Chromodomain-helicase-DNA-binding protein 4	23		289071	349405	318591	294599	293839	356454
Q14847	LASP1	LIM and SH3 domain protein 1	19		1222384	1333697	1185363	1200954	1078699	1058487
Q14919	DRAP1	Dr1-associated corepressor	9		105653	124722	110942	104452	103965	109529
Q14974	KPNB1	Importin subunit beta-1	35		534803	611193	577513	553537	529184	634749
Q14978	NOLC1	Nucleolar and coiled-body phosphoprotein 1	31		579431	682514	571240	538156	445738	405464
Q14980	NUMA1	Nuclear mitotic apparatus protein 1	102		2.40756e+06	2755035	2.58098e+06	2.32596e+06	2.33805e+06	2.31799e+06
Q14BN4	SLMAP	Sarcolemmal membrane-associated protein	2		4199.2	3972.1	3924	4020.7	3825.8	4146.5
Q14C86	GAPVD1	GTPase-activating protein and VPS9 domain-containing protein 1	2		16579	19345	18580	16549	16530	18839
Q15003	NCAPH	Condensin complex subunit 2	10		56187.4	58109.3	53098.5	53369.2	50969.8	59354.4
Q15005	SPCS2	Signal peptidase complex subunit 2	11		148389	177685	125476	159971	153613	185198
Q15006	TTC35	Tetratricopeptide repeat protein 35	4		47559	56248	47312	49664	52423	66932
Q15008	PSMD6	26S proteasome non-ATPase regulatory subunit 6	29		443909	549009	505703	453601	469816	533970
Q15011	HERPUD1	Homocysteine-responsive endoplasmic reticulum-resident ubiquitin-like domain member 1 protein	11		134621	173248	205586	257637	316593	318895
Q15014	MORF4L2	Mortality factor 4-like protein 2	3		21502	24105	23477	27912	30281	43500
Q15019	41154	Septin-2	19		231859	265957	249532	240917	235715	250799
Q15021	NCAPD2	Condensin complex subunit 1	5		37858	45591	40988	39992	38858	48771
Q15027	ACAP1	Arf-GAP with coiled-coil, ANK repeat and PH domain-containing protein 1	13		91083.1	93223.6	88254.1	88493.3	82260.8	93843.7
Q15031	LARS2	Probable leucine--tRNA ligase, mitochondrial	3		32375	35067	31711	31617	31512	35430
Q15042	RAB3GAP1	Rab3 GTPase-activating protein catalytic subunit	16		78438	86073	107683	76935	72771	81668
Q15046	KARS	Lysine--tRNA ligase	8		78718	84667	81591	77954	74671	80445
Q15050	RRS1	Ribosome biogenesis regulatory protein homolog	6		172723	181253	176932	162274	169752	184950
Q15056	EIF4H	Eukaryotic translation initiation factor 4H	26		1.1992e+06	1.39811e+06	1.31462e+06	1.15217e+06	1.06054e+06	911657
Q15057	ACAP2	Arf-GAP with coiled-coil, ANK repeat and PH domain-containing protein 2	7		36316.1	39030.7	38125	33686.1	32881.3	35448.4
Q15067	ACOX1	Peroxisomal acyl-coenzyme A oxidase 1	3		31968	35261	28768	28802	30226	33172
Q15075	EEA1	Early endosome antigen 1	12		134442	150395	137963	131183	125489	124153
Q15084	PDIA6	Protein disulfide-isomerase A6	135		6.28242e+06	7.41252e+06	6.76162e+06	6.13617e+06	6.15783e+06	7.45017e+06
Q15102	PAFAH1B3	Platelet-activating factor acetylhydrolase IB subunit gamma	22		323479	368627	252836	310456	297806	317032
Q15118	PDK1	[Pyruvate dehydrogenase [lipoamide]] kinase isozyme 1, mitochondrial	20		325569	413194	322241	322754	324162	401514
Q15121	PEA15	Astrocytic phosphoprotein PEA-15	7		73462	84574	73800	66417	52397	48183
Q15126	PMVK	Phosphomevalonate kinase	13		452637	536469	517019	479509	475353	589871
Q15149	PLEC	Plectin	265		5.32854e+06	6232132	5.8834e+06	5.37979e+06	5.27939e+06	5.43324e+06
Q15165	PON2	Serum paraoxonase/arylesterase 2	4		28620	24489	22280	21738	20494	21042
Q15170	TCEAL1	Transcription elongation factor A protein-like 1	2		17450.8	21464.4	16424.3	14829.6	14634.9	14964.1
Q15181	PPA1	Inorganic pyrophosphatase	41		1.18137e+06	1378923	1.27358e+06	1.1861e+06	1.1169e+06	1154891
Q15185	PTGES3	Prostaglandin E synthase 3	29		2.30707e+06	2.79708e+06	2.59126e+06	2.46102e+06	2485359	2954053
Q15223	PVRL1	Poliovirus receptor-related protein 1	2		50345	53768	49957	47747	38742	37158
Q15257	PPP2R4	Serine/threonine-protein phosphatase 2A activator	4		64176	93769	83498	70362	70780	83737
Q15269	PWP2	Periodic tryptophan protein 2 homolog	3		27930	31633	29986	29554	30432	38537
Q15276	RABEP1	Rab GTPase-binding effector protein 1	3		18490	18353	17581	17056	16996	17414
Q15287	RNPS1	RNA-binding protein with serine-rich domain 1	8		140249	153324	126864	134585	139273	152037
Q15293	RCN1	Reticulocalbin-1	14		245316	287062	256218	254157	255384	298747
Q15306	IRF4	Interferon regulatory factor 4	31		1.12613e+06	1.27529e+06	1.20808e+06	1190685	1.121e+06	1.3439e+06
Q15363	TMED2	Transmembrane emp24 domain-containing protein 2	5		74934	93845.9	88902.1	80084.9	84230.7	87617
Q15365	PCBP1	Poly(rC)-binding protein 1	96		1.80751e+06	2.30006e+06	2.11348e+06	1.99045e+06	1.83773e+06	2.14788e+06
Q15369	TCEB1	Transcription elongation factor B polypeptide 1	6		377028	404051	381676	388819	371094	391665
Q15370	TCEB2	Transcription elongation factor B polypeptide 2	10		139554	193191	172113	139665	139974	154551
Q15382	RHEB	GTP-binding protein Rheb	2		42901	43450	40770	42665	37308	42604
Q15393	SF3B3	Splicing factor 3B subunit 3	33		564942	676244	641800	582873	582920	704750
Q15397	KIAA0020	Pumilio domain-containing protein KIAA0020	7		31985.1	36344	32777	32950	32583.4	37836
Q15424	SAFB	Scaffold attachment factor B1	18		451771	491625	470446	394993	327990	275936
Q15427	SF3B4	Splicing factor 3B subunit 4	3		23832	25980	21965	24642	23353	25224
Q15428	SF3A2	Splicing factor 3A subunit 2	13		327171	404689	377449	329125	334426	370594
Q15435	PPP1R7	Protein phosphatase 1 regulatory subunit 7	18		379329	429181	408244	376433	362358	387071
Q15437	SEC23B	Protein transport protein Sec23B	23		445508	488836	484382	468898	435363	492600
Q15438	CYTH1	Cytohesin-1	4		20542.3	22451	21645.9	21491.3	21010.5	24155
Q15459	SF3A1	Splicing factor 3A subunit 1	8		131356	149174	137264	133932	136736	145619
Q15555	MAPRE2	Microtubule-associated protein RP/EB family member 2	7		80684	89687	77337	83874	79190	87902
Q15628	TRADD	Tumor necrosis factor receptor type 1-associated DEATH domain protein	12		214272	269866	254642	229328	230718	293565
Q15631	TSN	Translin	7		96021	111704	107931	101467	89534	88200
Q15637	SF1	Splicing factor 1	18		197983	233021	195831	200706	182520	177443
Q15642	TRIP10	Cdc42-interacting protein 4	5		50198	62369	52462	52691	52238	58434
Q15643	TRIP11	Thyroid receptor-interacting protein 11	3		7260	8437	7690	7435	7297	7214
Q15645	TRIP13	Pachytene checkpoint protein 2 homolog	5		138791	168289	144124	129375	130795	146648
Q15648	MED1	Mediator of RNA polymerase II transcription subunit 1	4		7476.6	8544.4	8371.3	8169.8	6695.7	8498.1
Q15651	HMGN3	High mobility group nucleosome-binding domain-containing protein 3	6		87311.4	88873	90990.7	93128.2	87348.1	102721
Q15653	NFKBIB	NF-kappa-B inhibitor beta	2		30397	34735	33675	31364	31158	34956
Q15691	MAPRE1	Microtubule-associated protein RP/EB family member 1	35		779899	876839	776523	768490	722244	712113
Q15717	ELAVL1	ELAV-like protein 1	14		332204	607007	408209	328644	361274	361985
Q15738	NSDHL	Sterol-4-alpha-carboxylate 3-dehydrogenase, decarboxylating	6		126374	171018	151722	140316	125662	184229
Q15750	TAB1	TGF-beta-activated kinase 1 and MAP3K7-binding protein 1	2		9107	9579	9251	10285	9483	10404
Q15758	SLC1A5	Neutral amino acid transporter B(0)	4		31273	37047	35419	33384	28839	30457
Q15785	TOMM34	Mitochondrial import receptor subunit TOM34	5		83958	90823	87230	79583	80434	88042
Q15813	TBCE	Tubulin-specific chaperone E	6		28741	32309	28989	27367	25586	30730
Q15819	UBE2V2	Ubiquitin-conjugating enzyme E2 variant 2	7		226137	246345	233641	225659	208127	225018
Q15833	STXBP2	Syntaxin-binding protein 2	14		96799	107027	91564	92742	89295	93082
Q15907	RAB11B	Ras-related protein Rab-11B	2		30487.4	47949.6	40102.4	33452.6	39105.9	44721.1
Q15942	ZYX	Zyxin	17		106914	129227	117562	110683	106850	119041
Q16134	ETFDH	Electron transfer flavoprotein-ubiquinone oxidoreductase, mitochondrial	10		68260.2	79967	69152	69507	58097	64876
Q16181	41159	Septin-7	27		454466	516423	467574	453126	427711	441462
Q16186	ADRM1	Proteasomal ubiquitin receptor ADRM1	12		152562	186961	170923	152295	157722	171277
Q16204	CCDC6	Coiled-coil domain-containing protein 6	9		63890.8	71967	68178	59168.4	63651	66252
Q16222	UAP1	UDP-N-acetylhexosamine pyrophosphorylase	4		21099	25507	23873	21725	20288	22275
Q16401	PSMD5	26S proteasome non-ATPase regulatory subunit 5	14		121209	145244	135368	125730	121680	136516
Q16512	PKN1	Serine/threonine-protein kinase N1	5		46402.6	58853	54428	48172	49580	58621
Q16531	DDB1	DNA damage-binding protein 1	17		301232	342453	336869	317335	310748	356897
Q16537	PPP2R5E	Serine/threonine-protein phosphatase 2A 56 kDa regulatory subunit epsilon isoform	2		7178	8796	10705	9694	9984	11124
Q16543	CDC37	Hsp90 co-chaperone Cdc37	32		921381	1045756	974960	940638	910290	954699
Q16555	DPYSL2	Dihydropyrimidinase-related protein 2	70		2.86784e+06	3.25083e+06	3.03033e+06	2.82302e+06	2.67856e+06	2.82973e+06
Q16576	RBBP7	Histone-binding protein RBBP7	20		453871	482553	449132	436128	405070	422419
Q16630	CPSF6	Cleavage and polyadenylation specificity factor subunit 6	13		216875	259410	241319	236829	233589	272320
Q16637	SMN1	Survival motor neuron protein	4		17966	19783	19098	19284	21579	27311
Q16649	NFIL3	Nuclear factor interleukin-3-regulated protein	2		12695	14580	13368	14154	14620	15938
Q16666	IFI16	Gamma-interferon-inducible protein 16	40		918266	1.05003e+06	1.01243e+06	900267	928301	1.06174e+06
Q16698	DECR1	2,4-dienoyl-CoA reductase, mitochondrial	14		242328	286005	258101	243728	237102	289186
Q16706	MAN2A1	Alpha-mannosidase 2	17		248624	282410	256584	249926	238124	256654
Q16718	NDUFA5	NADH dehydrogenase [ubiquinone] 1 alpha subcomplex subunit 5	16		202720	240117	215833	205904	199770	229053
Q16740	CLPP	Putative ATP-dependent Clp protease proteolytic subunit, mitochondrial	30		558068	648911	589956	576011	569128	685409
Q16762	TST	Thiosulfate sulfurtransferase	7		62070	60697	58094	57089	53256	59785
Q16773	CCBL1	Kynurenine--oxoglutarate transaminase 1	3		16896	18746	16627	15599	14149	15526
Q16774	GUK1	Guanylate kinase	8		139683	163194	148946	139017	133013	151006
Q16775	HAGH	Hydroxyacylglutathione hydrolase, mitochondrial	14		429611	489877	424658	398034	389068	399891
Q16795	NDUFA9	NADH dehydrogenase [ubiquinone] 1 alpha subcomplex subunit 9, mitochondrial	4		110156	97590	103967	88551.8	91591.2	91754.9
Q16822	PCK2	Phosphoenolpyruvate carboxykinase [GTP], mitochondrial	4		19063.5	20246.2	19923.9	17708.6	16595.5	19512.8
Q16836	HADH	Hydroxyacyl-coenzyme A dehydrogenase, mitochondrial	81		1.69482e+06	1.96565e+06	1.78659e+06	1.61807e+06	1.64891e+06	2.00413e+06
Q16851	UGP2	UTP--glucose-1-phosphate uridylyltransferase	19		285019	325631	295898	285472	270786	280354
Q16864	ATP6V1F	V-type proton ATPase subunit F	6		19767.3	23009	21888.3	20496.5	19864.5	22891.5
Q16881	TXNRD1	Thioredoxin reductase 1, cytoplasmic	23		328424	359968	322908	319585	307150	345439
Q16891	IMMT	Mitochondrial inner membrane protein	87		2.74812e+06	3.21427e+06	2.85954e+06	2.59802e+06	2.68654e+06	2.94052e+06
Q17RN3	FAM98C	Protein FAM98C	3		16433	18219	16491	16476	15587	16999
Q17RY0	CPEB4	Cytoplasmic polyadenylation element-binding protein 4	2		12084	14221	13250	13781	14274	14491
Q1KMD3	HNRNPUL2	Heterogeneous nuclear ribonucleoprotein U-like protein 2	74		1.80124e+06	1.92513e+06	1864740	1.74396e+06	1.72897e+06	2.02971e+06
Q29RF7	PDS5A	Sister chromatid cohesion protein PDS5 homolog A	14		123754	144143	126595	126986	121086	139892
Q2NL82	TSR1	Pre-rRNA-processing protein TSR1 homolog	21		321527	363211	333184	325920	307625	356156
Q2TAA2	IAH1	Isoamyl acetate-hydrolyzing esterase 1 homolog	6		21281.2	25281	24751	20664.1	17566.4	19828.4
Q2TAY7	SMU1	WD40 repeat-containing protein SMU1	11		88635	102462	74210.2	88010.1	88488.6	97728.8
Q2YD98	KIAA1530	Uncharacterized protein KIAA1530	2		9155	11734	10818	9151	9942	11994
Q32MZ4	LRRFIP1	Leucine-rich repeat flightless-interacting protein 1	19		298177	340340	307317	285506	234851	201112
Q32P44	EML3	Echinoderm microtubule-associated protein-like 3	4		87721	92704	88648	89287	96519	83925
Q3KQU3	MAP7D1	MAP7 domain-containing protein 1	5		85375	97074	88096	87430	85725	93266
Q3LXA3	DAK	Bifunctional ATP-dependent dihydroxyacetone kinase/FAD-AMP lyase (cyclizing)	31		363357	426807	381861	369278	339854	384268
Q3YEC7	PARF	Rab-like protein 1	2		3374	4125	3879	3462	2758	2900.8
Q3ZCQ8	TIMM50	Mitochondrial import inner membrane translocase subunit TIM50	6		133954	152076	145719	130592	128836	148235
Q49A26	GLYR1	Putative oxidoreductase GLYR1	7		89096	102402	94460	86221	90422	101775
Q4G0J3	LARP7	La-related protein 7	5		134206	146584	136705	127350	125122	138344
Q4G0N4	NADKD1	NAD kinase domain-containing protein 1	3		21675	23319	20778	21157	21554	25375
Q4KMP7	TBC1D10B	TBC1 domain family member 10B	5		84401	98093	79744	73891	69599	65612
Q4KMQ2	ANO6	Anoctamin-6	2		6004	7701	6600	5908	5211	6463
Q4V328	GRIPAP1	GRIP1-associated protein 1	13		61084.1	70421	59837.4	59842	60033.2	54802.2
Q4VC31	CCDC58	Coiled-coil domain-containing protein 58	3		19373	21425	15460	19500	18722	18990
Q52LJ0	FAM98B	Protein FAM98B	11		200326	283269	249553	229005	227204	262369
Q53EL6	PDCD4	Programmed cell death protein 4	9		286833	308137	270638	253889	251542	269390
Q53GG5	PDLIM3	PDZ and LIM domain protein 3	3		42715	44362	32486	38339	37318	38195
Q53GQ0	HSD17B12	Estradiol 17-beta-dehydrogenase 12	18		739940	1.00082e+06	884999	785426	783333	963956
Q53GS9	USP39	U4/U6.U5 tri-snRNP-associated protein 2	7		58610	64436	59226	57372.4	69351	88638
Q53H12	AGK	Acylglycerol kinase, mitochondrial	5		306750	329730	286290	283614	292778	318103
Q53H96	PYCRL	Pyrroline-5-carboxylate reductase 3	3		26889	36220	29087	28944	26562	27296
Q53SF7	COBLL1	Cordon-bleu protein-like 1	2		16614	18325	17749	15874	15485	20670
Q53T59	HS1BP3	HCLS1-binding protein 3	4		177407	209223	177820	176607	183211	210544
Q567U6	CCDC93	Coiled-coil domain-containing protein 93	6		36413	43474	42098	35485	43936	41319
Q56VL3	OCIAD2	OCIA domain-containing protein 2	3		64556	68257	66490	62737	65448	70059
Q5H9R7	PPP6R3	Serine/threonine-protein phosphatase 6 regulatory subunit 3	6		63446	80809	70155	64568	62489	61276
Q5HYK3	COQ5	2-methoxy-6-polyprenyl-1,4-benzoquinol methylase, mitochondrial	3		11552	12103	11110	10709	10269	11192
Q5JRA6	MIA3	Melanoma inhibitory activity protein 3	20		138360	155437	147446	142076	144926	150462
Q5JRX3	PITRM1	Presequence protease, mitochondrial	22		288671	352597	300397	302415	309610	357863
Q5JS54	PSMG4	Proteasome assembly chaperone 4	2		11528	13352	13564	12147	10519	11066
Q5JSH3	WDR44	WD repeat-containing protein 44	2		29656	33623	32844	30393	28760	34177
Q5JSP0	FGD3	FYVE, RhoGEF and PH domain-containing protein 3	3		5154.9	6880.8	4058.3	5651.7	5409.4	7048.3
Q5JTD0	TJAP1	Tight junction-associated protein 1	3		11721	13127	12838	11648	11911	13407
Q5JTH9	RRP12	RRP12-like protein	20		160411	188636	173791	161303	169541	185545
Q5JTJ3	C1orf31	Uncharacterized protein C1orf31	9		239330	272900	240884	225991	207223	211346
Q5JTV8	TOR1AIP1	Torsin-1A-interacting protein 1	16		231607	275485	251229	236598	231639	264550
Q5JTZ9	AARS2	Alanine--tRNA ligase, mitochondrial	12		136634	161551	147120	134859	132635	156178
Q5M775	SPECC1	Cytospin-B	8		26037.4	29661.4	27722.2	26814	24544.3	24843.4
Q5QJE6	DNTTIP2	Deoxynucleotidyltransferase terminal-interacting protein 2	4		61672	65372	59272	59224	59650	63155
Q5RKV6	EXOSC6	Exosome complex component MTR3	4		68789	80118	79693	69152	67643	81845
Q5SNT2	TMEM201	Transmembrane protein 201	2		58691	60293	60070	59644	57110	68508
Q5SRE5	NUP188	Nucleoporin NUP188 homolog	3		37494	44507	42301	39144	40745	52190
Q5SSJ5	HP1BP3	Heterochromatin protein 1-binding protein 3	28		865550	1.03385e+06	922086	888593	893822	1.06192e+06
Q5SW96	LDLRAP1	Low density lipoprotein receptor adapter protein 1	3		36966	36413	36158	36464	33184	36672
Q5T011	SZT2	Protein SZT2	4		6073.8	8568	6685	6159.8	5699.8	7681.4
Q5T1M5	FKBP15	FK506-binding protein 15	20		127119	142174	129735	125012	120654	127034
Q5T1V6	DDX59	Probable ATP-dependent RNA helicase DDX59	5		57491	66409	63854	57550	54491	70879
Q5T200	ZC3H13	Zinc finger CCCH domain-containing protein 13	3		20757	23003	21016	20282	21354	21189
Q5T3I0	GPATCH4	G patch domain-containing protein 4	7		18673.8	21947.3	15241	20892.1	18402	17292
Q5T440	IBA57	Putative transferase CAF17, mitochondrial	2		13101.9	13771.1	14300	12732.1	13216.4	16637.5
Q5T4S7	UBR4	E3 ubiquitin-protein ligase UBR4	15		92779.2	121837	107846	93726.2	96004.5	109403
Q5T653	MRPL2	39S ribosomal protein L2, mitochondrial	5		70973	79589	74838	74713	73631	87336
Q5T6F2	UBAP2	Ubiquitin-associated protein 2	2		15856.5	17275.5	14866.8	15901.7	15153.4	18495.6
Q5T8P6	RBM26	RNA-binding protein 26	9		126060	145930	127649	115742	115120	117982
Q5TAQ9	DCAF8	DDB1- and CUL4-associated factor 8	3		30372	34937	31767	31877	29661	34759
Q5TDH0	DDI2	Protein DDI1 homolog 2	16		248597	328799	288609	253860	253824	271249
Q5TFE4	NT5DC1	5'-nucleotidase domain-containing protein 1	5		31181.3	32735	31909.6	30672.5	28556.7	26851.7
Q5TZA2	CROCC	Rootletin	7		351269	437222	407097	327014	337989	325532
Q5U5X0	LYRM7	LYR motif-containing protein 7	4		140373	175840	168790	150164	153496	202258
Q5UIP0	RIF1	Telomere-associated protein RIF1	5		38027	41628	39270	37368	38200	42092
Q5VIR6	VPS53	Vacuolar protein sorting-associated protein 53 homolog	3		11233.9	12701.5	12272.9	9755	10190.9	11915.4
Q5VT52	RPRD2	Regulation of nuclear pre-mRNA domain-containing protein 2	5		56481	63779	57314	57945	44747	45828
Q5VTL8	PRPF38B	Pre-mRNA-splicing factor 38B	2		15933	17224	15696	14660	15087	16620
Q5VTR2	RNF20	E3 ubiquitin-protein ligase BRE1A	14		66674.4	73455.7	64497.8	65916.6	67410.1	72879.5
Q5VW32	BROX	BRO1 domain-containing protein BROX	5		33104.5	37651.4	34115.3	34395.5	34647.4	45457.5
Q5VYK3	ECM29	Proteasome-associated protein ECM29 homolog	44		522629	596036	553750	518784	514046	571755
Q5VZK9	LRRC16A	Leucine-rich repeat-containing protein 16A	11		75518	84270	75001	76951	71977	72062
Q5W0U4	BSPRY	B box and SPRY domain-containing protein	3		33071	36299	32986	30234	28133	29255
Q5XKP0	QIL1	Protein QIL1	6		71890	98632	82982	75442.8	73401.7	93659
Q63HN8	RNF213	E3 ubiquitin-protein ligase RNF213	9		74421	80489	66028	70514	69027	74611
Q658Y4	FAM91A1	Protein FAM91A1	2		6585	6597	6192	6921	5521	6597
Q66K14	TBC1D9B	TBC1 domain family member 9B	6		20765.7	24302.7	24971.2	20808	19536.9	22181.5
Q66K74	MAP1S	Microtubule-associated protein 1S	7		64084	71337	59852	63334	61927	65738
Q66PJ3	ARL6IP4	ADP-ribosylation factor-like protein 6-interacting protein 4	4		28631	33369	32011	29647	28298	26022
Q68CQ4	DIEXF	Digestive organ expansion factor homolog	2		9105	11065	11254	9791	10315	11358
Q68CZ2	TNS3	Tensin-3	23		540840	640061	578156	564996	549359	632778
Q68DH5	LMBRD2	LMBR1 domain-containing protein 2	3		9677	10991	9642	9532.8	9272.6	9094
Q68E01	INTS3	Integrator complex subunit 3	4		16928	21401	17445	17494	17091	20082
Q68EM7	ARHGAP17	Rho GTPase-activating protein 17	10		56659.2	64585	55999.3	57292.6	56437.4	59800.3
Q69YN2	CWF19L1	CWF19-like protein 1	6		57410	65638	65120	59256	58133	60837
Q69YN4	KIAA1429	Protein virilizer homolog	2		4210	4664	4135	4468	4259	4847
Q69YQ0	SPECC1L	Cytospin-A	4		22466	25126	23437	22178	21891	24354
Q6DD88	ATL3	Atlastin-3	8		70052	72426	47925	61172	62922	68878
Q6DKI1	RPL7L1	60S ribosomal protein L7-like 1	6		108769	117976	111920	113644	110210	127735
Q6DKK2	TTC19	Tetratricopeptide repeat protein 19, mitochondrial	5		10636.3	10060	8447	8127.1	7555.4	8714.6
Q6DN90	IQSEC1	IQ motif and SEC7 domain-containing protein 1	3		18606	20647	19161	17716	17827	19701
Q6F5E8	RLTPR	Leucine-rich repeat-containing protein 16C	2		20615	23356	19739	19983	19961	22179
Q6FI81	CIAPIN1	Anamorsin	2		46068	54869	50657	49000	45482	50973
Q6GMV3	PTRHD1	Putative peptidyl-tRNA hydrolase PTRHD1	5		31523.4	31252.6	31387.3	32039.7	28198.8	29992.4
Q6IAA8	LAMTOR1	Ragulator complex protein LAMTOR1	8		66934	79780	73455	71964	65323	76226
Q6IAN0	DHRS7B	Dehydrogenase/reductase SDR family member 7B	4		23745.4	26723.2	26623.3	24800	23050.5	26634.7
Q6IBS0	TWF2	Twinfilin-2	14		150927	168062	153796	151854	144889	155031
Q6IN84	MRM1	rRNA methyltransferase 1, mitochondrial	2		31372	40353	32479	27087	31735	33231
Q6IQ23	PLEKHA7	Pleckstrin homology domain-containing family A member 7	3		20695	22529	21180	21057	20801	23435
Q6JBY9	RCSD1	CapZ-interacting protein	5		72978.4	81839.9	74599	70607	62805	69373
Q6L8Q7	PDE12	2',5'-phosphodiesterase 12	7		128432	146840	143333	127453	123331	141099
Q6NVY1	HIBCH	3-hydroxyisobutyryl-CoA hydrolase, mitochondrial	14		236299	282614	209731	221742	233460	275521
Q6NXE6	ARMC6	Armadillo repeat-containing protein 6	5		74164	79799	82208	67760	69260	68506
Q6NYC1	JMJD6	Bifunctional arginine demethylase and lysyl-hydroxylase JMJD6	5		58964	55368	51284	51039	50759	61906
Q6NYC8	PPP1R18	Phostensin	10		93967	113100	105345	97872	94698	102004
Q6NZY4	ZCCHC8	Zinc finger CCHC domain-containing protein 8	4		19365.6	21360	20490	19453.2	19232.3	21261.9
Q6P1J9	CDC73	Parafibromin	8		143332	164450	146531	136234	147228	172221
Q6P1L8	MRPL14	39S ribosomal protein L14, mitochondrial	2		20748	24116	17388	16635	15886	17615
Q6P1M0	SLC27A4	Long-chain fatty acid transport protein 4	3		31868	35007	31959	30725	29420	34938
Q6P1R4	DUS1L	tRNA-dihydrouridine(16/17) synthase [NAD(P)(+)]-like	3		15211.6	17316.2	15823.6	13035.4	13134.3	13878
Q6P2E9	EDC4	Enhancer of mRNA-decapping protein 4	13		169219	185702	177167	165400	170935	176918
Q6P2Q9	PRPF8	Pre-mRNA-processing-splicing factor 8	53		798390	1.03649e+06	667722	799092	877383	994454
Q6P587	FAHD1	Acylpyruvase FAHD1, mitochondrial	3		53374	57024	56667	49695	49724	56492
Q6P6C2	ALKBH5	Probable alpha-ketoglutarate-dependent dioxygenase ABH5	4		27317	30437	24476	26826	45425	26117
Q6P996	PDXDC1	Pyridoxal-dependent decarboxylase domain-containing protein 1	10		75172.4	82195.2	81807.7	72536.3	65706.1	67863.7
Q6PGP7	TTC37	Tetratricopeptide repeat protein 37	10		62851	67899	59604	60530	58789	65194
Q6PI48	DARS2	Aspartate--tRNA ligase, mitochondrial	7		71396	84022	77664	68934	70242	84302
Q6PJT7	ZC3H14	Zinc finger CCCH domain-containing protein 14	2		10278	12262	12448	10118	8368	7258
Q6PJW8	CNST	Consortin	4		7602.1	8708.3	7449.7	8166.6	7112.7	7618.2
Q6PKC3	TXNDC11	Thioredoxin domain-containing protein 11	6		60014.8	61410	61154	62686.2	64153.7	74460
Q6PKG0	LARP1	La-related protein 1	15		197091	220292	205438	201727	180568	183085
Q6PL18	ATAD2	ATPase family AAA domain-containing protein 2	5		23930.7	27028	24880.7	22993.7	24190.6	28558
Q6PL24	TMED8	Protein TMED8	2		16213	17552	15209	14479	14870	14548
Q6QNY1	BLOC1S2	Biogenesis of lysosome-related organelles complex 1 subunit 2	7		10262.8	11448.2	10379.8	10752.1	10664.9	11742.2
Q6UB35	MTHFD1L	Monofunctional C1-tetrahydrofolate synthase, mitochondrial	4		34596	38427	34418	33050	32509	37778
Q6UN15	FIP1L1	Pre-mRNA 3'-end-processing factor FIP1	5		41900	47129	42016	41103	36167	34252
Q6UUV9	CRTC1	CREB-regulated transcription coactivator 1	3		12552	13291	13321	13378	11886	10484
Q6UWP2	DHRS11	Dehydrogenase/reductase SDR family member 11	2		12496	14735	12856	12365	11347	13193
Q6UX04	CWC27	Peptidyl-prolyl cis-trans isomerase CWC27 homolog	6		29303.7	31230	30427.1	28517.4	25943.1	28710
Q6UXH1	CRELD2	Cysteine-rich with EGF-like domain protein 2	4		37738	43276	23864	39871	37434	44791
Q6UXV4	APOOL	Apolipoprotein O-like	10		65423	73287	67156	64875	61393.1	72841
Q6VY07	PACS1	Phosphofurin acidic cluster sorting protein 1	4		135855	178501	172253	160031	142314	187349
Q6WCQ1	MPRIP	Myosin phosphatase Rho-interacting protein	4		59325	61709	39219	55299	53190	58973
Q6WKZ4	RAB11FIP1	Rab11 family-interacting protein 1	3		34743	40582.3	38361.7	36062	33037.8	33057.7
Q6XQN6	NAPRT1	Nicotinate phosphoribosyltransferase	8		105037	139199	128088	118592	115568	124864
Q6YN16	HSDL2	Hydroxysteroid dehydrogenase-like protein 2	19		353943	396529	348372	350731	339444	401747
Q6YP21	CCBL2	Kynurenine--oxoglutarate transaminase 3	4		65169	82820	77997	69887	70781	86791
Q6ZMI0	PPP1R21	Protein phosphatase 1 regulatory subunit 21	2		12505	15337	11335	13039	12907	14421
Q6ZMZ3	C14orf49	Nesprin-3	4		48635	54489	51968	50163	48921	57058
Q6ZUM4	ARHGAP27	Rho GTPase-activating protein 27	2		8708	10680	9651	9032	8958	15432
Q6ZVF9	GPRIN3	G protein-regulated inducer of neurite outgrowth 3	5		52308	64894	62115	54401	59072	62237
Q6ZVM7	TOM1L2	TOM1-like protein 2	3		4942.9	5738	4402.8	5466	4927.9	4693
Q6ZW13	C16orf86	Uncharacterized protein C16orf86	6		14974.4	14679.6	11926.6	11398.1	11815.6	10988.3
Q709C8	VPS13C	Vacuolar protein sorting-associated protein 13C	16		246276	293315	273996	263231	232989	263850
Q71RC2	LARP4	La-related protein 4	3		14279	15787	16918	18848	21344	26475
Q76FK4	NOL8	Nucleolar protein 8	4		38059.7	38008.4	40156.5	41352.1	39285.3	44155.3
Q7KZ85	SUPT6H	Transcription elongation factor SPT6	14		92819.6	96129.8	90105	91876.7	91308.3	103871
Q7KZF4	SND1	Staphylococcal nuclease domain-containing protein 1	152		4.56002e+06	5.47512e+06	4.89238e+06	4.84189e+06	4.7448e+06	5.52608e+06
Q7L0Y3	RG9MTD1	Mitochondrial ribonuclease P protein 1	7		81852	86150	83640	80284	78477	89553
Q7L1Q6	BZW1	Basic leucine zipper and W2 domain-containing protein 1	11		195029	217755	197655	193200	189222	206371
Q7L2E3	DHX30	Putative ATP-dependent RNA helicase DHX30	13		85208.2	98667.8	89000.8	75335.8	77087.9	84075.4
Q7L2H7	EIF3M	Eukaryotic translation initiation factor 3 subunit M	8		74576.6	100535	85846.7	68874	64528.3	64347
Q7L3B6	CDC37L1	Hsp90 co-chaperone Cdc37-like 1	2		7735	7485	6765	7049	7010	7630
Q7L592	C2orf56	Protein midA homolog, mitochondrial	6		24586.9	26228	25417	23670	22139.9	25749
Q7L5N1	COPS6	COP9 signalosome complex subunit 6	4		62791	69631	71172	61073	65590	64459
Q7L5Y9	MAEA	Macrophage erythroblast attacher	4		43078	45465	40615	40197	40318	41850
Q7L7X3	TAOK1	Serine/threonine-protein kinase TAO1	2		8496	9661	8169	8194	8663	8945
Q7L8J4	SH3BP5L	SH3 domain-binding protein 5-like	3		14388	17963	15285	11543	14623	17362
Q7L8L6	FASTKD5	FAST kinase domain-containing protein 5	3		10872.5	12930.9	11932	10694.9	11108.5	12470.7
Q7LBR1	CHMP1B	Charged multivesicular body protein 1b	2		84934	104125	63317	87746	86618	93785
Q7RTV0	PHF5A	PHD finger-like domain-containing protein 5A	6		187071	223991	197727	190140	190917	223182
Q7Z2K6	ERMP1	Endoplasmic reticulum metallopeptidase 1	2		4145	4130	3333	3552	3743.4	3888.7
Q7Z2W4	ZC3HAV1	Zinc finger CCCH-type antiviral protein 1	11		179464	195582	162859	179344	181632	200823
Q7Z2W9	MRPL21	39S ribosomal protein L21, mitochondrial	7		101674	139216	116146	98539	98351	124706
Q7Z2Z2	EFTUD1	Elongation factor Tu GTP-binding domain-containing protein 1	7		21206	25528	22970	19649	18096	22022
Q7Z3B4	NUP54	Nucleoporin p54	7		81711	103370	92699	87763	87809	99201
Q7Z3D6	C14orf159	UPF0317 protein C14orf159, mitochondrial	2		38977	36051	33906	36064	35060	38921
Q7Z3K3	POGZ	Pogo transposable element with ZNF domain	3		12031	14015.3	12587.3	11892.1	11464.5	14189.4
Q7Z434	MAVS	Mitochondrial antiviral-signaling protein	8		82229.5	97388.1	98992.1	81840.9	77354.6	86534.4
Q7Z460	CLASP1	CLIP-associating protein 1	3		40158	51026	41048	42037	38196	40361
Q7Z4S6	KIF21A	Kinesin-like protein KIF21A	2		5641	5999	5603	5279	5733	6580
Q7Z4W1	DCXR	L-xylulose reductase	15		558663	621345	590369	534154	519335	601230
Q7Z5K2	WAPAL	Wings apart-like protein homolog	3		6021.4	9201.2	8079.2	7559.8	7696.3	10160.3
Q7Z5L9	IRF2BP2	Interferon regulatory factor 2-binding protein 2	3		31877.2	35995.9	32659.5	29752.4	30147	29368.6
Q7Z6I6	ARHGAP30	Rho GTPase-activating protein 30	2		17784	25405	20166	20797	19824	18572
Q7Z6Z7	HUWE1	E3 ubiquitin-protein ligase HUWE1	32		275048	306006	290225	273633	271136	311660
Q7Z7E8	UBE2Q1	Ubiquitin-conjugating enzyme E2 Q1	5		53957	60089	58634	54118	55182	61030
Q7Z7F0	KIAA0907	UPF0469 protein KIAA0907	2		28201	32668	27574	25308	25649	26362
Q7Z7F7	MRPL55	39S ribosomal protein L55, mitochondrial	11		145617	165496	157244	150684	145517	164103
Q7Z7H8	MRPL10	39S ribosomal protein L10, mitochondrial	3		40217	45724	31481	39805	44166	41644
Q86SX6	GLRX5	Glutaredoxin-related protein 5, mitochondrial	3		18225	22093	20066	18323	18741	22265
Q86TB9	PATL1	Protein PAT1 homolog 1	4		20172	23356	21262	19728	19019	17549
Q86TI2	DPP9	Dipeptidyl peptidase 9	2		7493	10728	9292	7974	6011	6220
Q86U42	PABPN1	Polyadenylate-binding protein 2	11		117883	138653	123523	117058	114372	120801
Q86U86	PBRM1	Protein polybromo-1	15		231764	293868	265751	249873	259592	303800
Q86UE4	MTDH	Protein LYRIC	14		237882	282639	259399	251939	238842	273278
Q86UP2	KTN1	Kinectin	18		83015.9	91950.1	84069.9	82423.9	75704.4	76272.4
Q86UX7	FERMT3	Fermitin family homolog 3	17		294218	351429	313197	292528	289924	356835
Q86V81	ALYREF	THO complex subunit 4	10		214177	234195	228435	204817	178696	172409
Q86VM9	ZC3H18	Zinc finger CCCH domain-containing protein 18	7		55950	59706	56603	53706	53688.4	55799
Q86VN1	VPS36	Vacuolar protein-sorting-associated protein 36	4		33129	40563	36881	39903	36562	46890
Q86VP6	CAND1	Cullin-associated NEDD8-dissociated protein 1	41		768076	883058	761937	722915	696795	691572
Q86VQ1	GLCCI1	Glucocorticoid-induced transcript 1 protein	2		17768	18145	17850	17504	16768	18072
Q86VR2	FAM134C	Protein FAM134C	2		24195	26492	24763	23341	22556	25548
Q86VS8	HOOK3	Protein Hook homolog 3	2		16888.7	19221	17488.3	16505.5	17828	17188.1
Q86VU5	COMTD1	Catechol O-methyltransferase domain-containing protein 1	14		99098	145658	126825	108026	105476	141416
Q86W50	METTL16	Methyltransferase-like protein 16	7		41772	47047	45097	42263	41608	45045
Q86WB0	ZC3HC1	Nuclear-interacting partner of ALK	3		56021	69617	60188	56252	49192	42425
Q86X10	RALGAPB	Ral GTPase-activating protein subunit beta	4		7715.1	9451.7	7871.9	7520.6	7376.8	8927.5
Q86X76	NIT1	Nitrilase homolog 1	3		31989	33360	35422	31092	29655	30899
Q86XP3	DDX42	ATP-dependent RNA helicase DDX42	15		182496	212747	196154	181532	183837	192782
Q86XZ4	SPATS2	Spermatogenesis-associated serine-rich protein 2	6		20693.8	22654.1	21775	20645.7	18630.9	17466.2
Q86Y56	HEATR2	HEAT repeat-containing protein 2	5		24636	29416.2	28815.7	25351.7	24584.2	28593.6
Q86YS7	KIAA0528	Uncharacterized protein KIAA0528	3		46972	51624	44759	41585	39710	43521
Q86YV0	RASAL3	RAS protein activator like-3	24		443538	498748	433892	413473	414116	435445
Q86YV9	HPS6	Hermansky-Pudlak syndrome 6 protein	3		6106	10735	6873	6209	6302	7892
Q8IU68	TMC8	Transmembrane channel-like protein 8	39		8.19516e+06	1.09792e+07	9.72728e+06	7.7835e+06	7.98148e+06	1.06325e+07
Q8IUD2	ERC1	ELKS/Rab6-interacting/CAST family member 1	7		33963	39980	36874	35059	31941	34067
Q8IUF8	MINA	MYC-induced nuclear antigen	7		81936	98188	72093	79553	86766	88032
Q8IUI8	CRLF3	Cytokine receptor-like factor 3	5		30183.8	36855	31454.6	30068.8	33395	33560
Q8IVD9	NUDCD3	NudC domain-containing protein 3	5		23103	26307	25660	24354	23646	24844
Q8IVG5	SAMD9L	Sterile alpha motif domain-containing protein 9-like	4		30962	31714	31027	29189	28734	32218
Q8IVM0	CCDC50	Coiled-coil domain-containing protein 50	9		178438	191678	184269	167745	152915	135442
Q8IVS2	MCAT	Malonyl-CoA-acyl carrier protein transacylase, mitochondrial	9		38791	47165	41522	38800	37620	46191
Q8IVW6	ARID3B	AT-rich interactive domain-containing protein 3B	6		57568.7	55099.5	52426.5	45928.7	40673	38793.9
Q8IW45	CARKD	ATP-dependent (S)-NAD(P)H-hydrate dehydratase	2		8471	10317	7969	8242	8553	8871
Q8IWE2	FAM114A1	Protein NOXP20	2		2970	3061	3193	2911	2885	3454
Q8IWX8	CHERP	Calcium homeostasis endoplasmic reticulum protein	10		42878.9	56071.1	52107.1	46109.6	46494	53650.7
Q8IWZ3	ANKHD1	Ankyrin repeat and KH domain-containing protein 1	2		8954	9960	8141	8525	9630	9788
Q8IX12	CCAR1	Cell division cycle and apoptosis regulator protein 1	13		98833	112601	102858	94903	94424	105285
Q8IX90	SKA3	Spindle and kinetochore-associated protein 3	3		7350	7758	7052.3	6665.6	7069.5	7205.1
Q8IXB1	DNAJC10	DnaJ homolog subfamily C member 10	9		150781	179160	161440	144818	155238	175924
Q8IXI1	RHOT2	Mitochondrial Rho GTPase 2	3		18610	24123	19908	18058	18802	22167
Q8IXM2	BAP18	Chromatin complexes subunit BAP18	11		251177	298265	270474	256323	251741	282610
Q8IXM3	MRPL41	39S ribosomal protein L41, mitochondrial	10		115954	127401	123286	110943	112427	123026
Q8IXT5	RBM12B	RNA-binding protein 12B	9		116416	136380	113708	105149	109625	109671
Q8IY17	PNPLA6	Neuropathy target esterase	2		6310.6	6701.5	5961.5	5771.9	5752.3	6633.6
Q8IY67	RAVER1	Ribonucleoprotein PTB-binding 1	25		160270	190158	182541	158163	151746	175058
Q8IY81	FTSJ3	Putative rRNA methyltransferase 3	25		269072	292042	269284	263510	270826	307052
Q8IYB3	SRRM1	Serine/arginine repetitive matrix protein 1	7		119236	146940	117565	118131	131121	162479
Q8IYB8	SUPV3L1	ATP-dependent RNA helicase SUPV3L1, mitochondrial	5		72671	71933	70276	70756	67105	71128
Q8IYI6	EXOC8	Exocyst complex component 8	5		23675	21452	20204	19980	19104	23323
Q8IYS1	PM20D2	Peptidase M20 domain-containing protein 2	29		615572	714411	675871	581069	550000	583280
Q8IYW5	RNF168	E3 ubiquitin-protein ligase RNF168	2		5799	6964	7369	5876	6581	7854
Q8IZ69	TRMT2A	tRNA (uracil-5-)-methyltransferase homolog A	5		66446	65935	63302	55691	54845	65549
Q8IZ73	RPUSD2	RNA pseudouridylate synthase domain-containing protein 2	4		37463	47849	39693	36038	34417	33393
Q8IZ83	ALDH16A1	Aldehyde dehydrogenase family 16 member A1	9		134360	150466	137858	127917	130229	131717
Q8IZL8	PELP1	Proline-, glutamic acid- and leucine-rich protein 1	11		38759.8	49170.1	44766.1	41558.6	41592.6	50314
Q8IZP0	ABI1	Abl interactor 1	4		109152	128631	112549	110248	108386	119647
Q8N0X4	CLYBL	Citrate lyase subunit beta-like protein, mitochondrial	2		11794	13563	11294	10927	11546	12608
Q8N111	CEND1	Cell cycle exit and neuronal differentiation protein 1	2		46620.7	52273	48162.1	47451.7	48308.1	51477.9
Q8N163	KIAA1967	Protein KIAA1967	24		443753	488900	457096	449504	451548	502033
Q8N183	NDUFAF2	Mimitin, mitochondrial	5		109483	118446	112371	114637	101255	120805
Q8N1B4	VPS52	Vacuolar protein sorting-associated protein 52 homolog	3		10215	12009	11152	10622	9758	11856
Q8N1F7	NUP93	Nuclear pore complex protein Nup93	11		209998	262588	242230	220508	226926	278707
Q8N1G4	LRRC47	Leucine-rich repeat-containing protein 47	16		247304	286388	263544	234309	225846	247134
Q8N2G8	GHDC	GH3 domain-containing protein	5		16964	19709	18752	17001	17130	22645
Q8N2K0	ABHD12	Monoacylglycerol lipase ABHD12	9		235476	301290	260480	247966	245127	279031
Q8N335	GPD1L	Glycerol-3-phosphate dehydrogenase 1-like protein	4		54280.8	59420.7	54257	53444.9	53466.2	58741.8
Q8N392	ARHGAP18	Rho GTPase-activating protein 18	7		84144	99381	92349	87689	81846	86432
Q8N3C0	ASCC3	Activating signal cointegrator 1 complex subunit 3	3		22761	22055	18819	21679	22674	22233
Q8N3D4	EHBP1L1	EH domain-binding protein 1-like protein 1	9		56081.3	69323.2	56273	49750.7	48278.9	47498.1
Q8N3U4	STAG2	Cohesin subunit SA-2	3		1337.3	1654.4	1462.9	1371.3	1476.4	1463.6
Q8N4H5	TOMM5	Mitochondrial import receptor subunit TOM5 homolog	4		177803	242681	218609	207779	211951	243588
Q8N4J0	C9orf41	UPF0586 protein C9orf41	2		5306	7600	6235	5133	4787	5229
Q8N4V1	MMGT1	Membrane magnesium transporter 1	3		27058.8	33200.2	29071.9	29107.5	26697.5	30723.4
Q8N573	OXR1	Oxidation resistance protein 1	5		34884.7	40551.1	36864.2	35671.4	37001.5	37189.1
Q8N5N7	MRPL50	39S ribosomal protein L50, mitochondrial	4		49832	58124	49453	47596	46684	48360
Q8N684	CPSF7	Cleavage and polyadenylation specificity factor subunit 7	13		157182	178788	167934	157404	149052	155915
Q8N6H7	ARFGAP2	ADP-ribosylation factor GTPase-activating protein 2	14		282899	329623	301928	287739	256113	242515
Q8N6R0	METTL13	Methyltransferase-like protein 13	7		36688.6	36375.5	36610.2	34767.8	33727.9	42140.3
Q8N6T7	SIRT6	NAD-dependent deacetylase sirtuin-6	2		22344.2	23844	21353.6	20348.5	21286.5	22161.8
Q8N766	KIAA0090	Uncharacterized protein KIAA0090	7		74515	89672	78134	78547	78284	84577
Q8N7H5	PAF1	RNA polymerase II-associated factor 1 homolog	10		71084	75688	70937	71228	70810	80817
Q8N8A2	ANKRD44	Serine/threonine-protein phosphatase 6 regulatory ankyrin repeat subunit B	7		58779.3	66480.4	58194.2	54099.7	55187.2	64083.8
Q8N8A6	DDX51	ATP-dependent RNA helicase DDX51	2		4067.5	4966	4575.2	4190.4	4448.3	5053.3
Q8N983	MRPL43	39S ribosomal protein L43, mitochondrial	21		125098	153377	122408	121803	116225	135162
Q8N9T8	KRI1	Protein KRI1 homolog	3		7374	7636	6491	6080	6161	6569
Q8N9Z2	CCDC71L	Coiled-coil domain-containing protein 71L	6		26867.7	30401.1	25272.4	25297.4	21991.3	20645.2
Q8NAP3	ZBTB38	Zinc finger and BTB domain-containing protein 38	9		169697	182687	176408	172811	171565	203573
Q8NAV1	PRPF38A	Pre-mRNA-splicing factor 38A	4		20356	23380	20898	20547	20532	24367
Q8NB37	PDDC1	Parkinson disease 7 domain-containing protein 1	5		55047	59383	56689	53611	51053	54985
Q8NBJ5	GLT25D1	Procollagen galactosyltransferase 1	3		26023	28776	28712	26299	26674	31248
Q8NBJ7	SUMF2	Sulfatase-modifying factor 2	12		425282	480218	443635	416025	404324	473630
Q8NBN7	RDH13	Retinol dehydrogenase 13	13		92164.2	108456	102289	86172	88236.4	99903.7
Q8NBT2	SPC24	Kinetochore protein Spc24	9		12713.6	14019.7	12259.5	12115.2	11414.8	13073.7
Q8NBU5	ATAD1	ATPase family AAA domain-containing protein 1	8		48215	59686.3	56436.1	49071.4	52004.2	57452
Q8NBX0	SCCPDH	Saccharopine dehydrogenase-like oxidoreductase	4		63913	65651	65127	56238	59528	64816
Q8NC44	FAM134A	Protein FAM134A	2		8372	9456	8897	9560	11143	13808
Q8NC51	SERBP1	Plasminogen activator inhibitor 1 RNA-binding protein	30		507718	563987	526090	509912	487727	472972
Q8NC56	LEMD2	LEM domain-containing protein 2	5		66652	83334	79558	64080	67471	74615
Q8NC60	NOA1	Nitric oxide-associated protein 1	3		5331.6	5072.4	5097.4	4921.6	4725.7	5562.2
Q8NCF5	NFATC2IP	NFATC2-interacting protein	3		43721	49993	59166	48586	57145	70174
Q8NCW5	APOA1BP	NAD(P)H-hydrate epimerase	9		281305	318636	292562	281783	266957	296813
Q8NDX1	PSD4	PH and SEC7 domain-containing protein 4	7		25384	29863	21384.8	25557	23840	26352.8
Q8NE71	ABCF1	ATP-binding cassette sub-family F member 1	27		622629	720170	675797	606770	577563	620996
Q8NEB9	PIK3C3	Phosphatidylinositol 3-kinase catalytic subunit type 3	5		47517	45700	44812.5	44191	43193	46316
Q8NEM2	SHCBP1	SHC SH2 domain-binding protein 1	3		13218	15530	13507	14512	14073	16234
Q8NEZ2	VPS37A	Vacuolar protein sorting-associated protein 37A	2		8021.2	8744	7931.8	8185.9	9306	8531.9
Q8NF37	LPCAT1	Lysophosphatidylcholine acyltransferase 1	6		73529	89641	84733	74659	75366	89557
Q8NF50	DOCK8	Dedicator of cytokinesis protein 8	10		34249.2	35849.8	33417.1	31349.5	23777.7	23079.8
Q8NFF5	FLAD1	FAD synthase	6		15641	17504	16042	15193	13757	17007
Q8NFU3	TSTD1	Thiosulfate sulfurtransferase/rhodanese-like domain-containing protein 1	12		588467	717420	656888	586206	551645	591322
Q8NFV4	ABHD11	Abhydrolase domain-containing protein 11	6		91751.7	101727	98456.6	94145.2	89386.3	99567.4
Q8NFW8	CMAS	N-acylneuraminate cytidylyltransferase	10		128495	142993	138398	123667	120012	138438
Q8NFY9	KBTBD8	Kelch repeat and BTB domain-containing protein 8	2		4467	5342	3780	4688	5109	5179
Q8NHG7	SVIP	Small VCP/p97-interacting protein	3		154810	180991	165763	154200	130066	136206
Q8NHG8	ZNRF2	E3 ubiquitin-protein ligase ZNRF2	3		21463	20630	22331	22909	18239	21507
Q8NHZ8	CDC26	Anaphase-promoting complex subunit CDC26	2		9518	11283	8306	10325	10304	11821
Q8NI60	ADCK3	Chaperone activity of bc1 complex-like, mitochondrial	2		30390	32726	30270	29005	28538	31292
Q8TAD8	SNIP1	Smad nuclear-interacting protein 1	2		29770	36899	32947	28901	31217	34518
Q8TAE8	GADD45GIP1	Growth arrest and DNA damage-inducible proteins-interacting protein 1	13		157088	174212	162079	150668	146017	164183
Q8TAQ2	SMARCC2	SWI/SNF complex subunit SMARCC2	19		307921	339004	321240	306721	300865	313668
Q8TAT6	NPLOC4	Nuclear protein localization protein 4 homolog	15		279475	374138	304139	274287	282077	308652
Q8TB45	DEPTOR	DEP domain-containing mTOR-interacting protein	19		401930	471970	442057	423159	399382	465732
Q8TBC4	UBA3	NEDD8-activating enzyme E1 catalytic subunit	15		171814	185107	179768	169006	161814	164257
Q8TCD5	NT5C	5'(3')-deoxyribonucleotidase, cytosolic type	2		3174	3090	3038	3006	2845	3397
Q8TCG2	PI4K2B	Phosphatidylinositol 4-kinase type 2-beta	3		13233.9	15872.3	15911.1	13584.5	13745.5	12670.7
Q8TCS8	PNPT1	Polyribonucleotide nucleotidyltransferase 1, mitochondrial	16		313084	356142	332042	311998	306394	371232
Q8TCT9	HM13	Minor histocompatibility antigen H13	9		197065	196818	200443	203797	203658	228453
Q8TD16	BICD2	Protein bicaudal D homolog 2	6		42378	48382	47367	46773	44392	53498
Q8TD19	NEK9	Serine/threonine-protein kinase Nek9	3		79598	77595	75263	73507	64864	76220
Q8TDN4	CABLES1	CDK5 and ABL1 enzyme substrate 1	2		26156	28686	24257	24533	27843	30838
Q8TDN6	BRIX1	Ribosome biogenesis protein BRX1 homolog	3		66952	85307	78352	67642	74182	91122
Q8TDP1	RNASEH2C	Ribonuclease H2 subunit C	3		45758	58313	56307	49961	50221	63310
Q8TDX7	NEK7	Serine/threonine-protein kinase Nek7	2		93206	102628	92021	81409	77719	81317
Q8TDZ2	MICAL1	Protein-methionine sulfoxide oxidase MICAL1	12		148675	168418	150232	137143	137686	140344
Q8TEA8	DTD1	D-tyrosyl-tRNA(Tyr) deacylase 1	3		21858	24645	23529	22209	22341	24699
Q8TEM1	NUP210	Nuclear pore membrane glycoprotein 210	32		693910	788604	747802	683020	694138	831165
Q8TEQ0	SNX29	Sorting nexin-29	2		34750	35487	36137	36627	39754	38851
Q8TEQ6	GEMIN5	Gem-associated protein 5	5		20930	22131	22023	21861.5	18718.3	22350
Q8TEQ8	PIGO	GPI ethanolamine phosphate transferase 3	3		9908.7	10818	9816	9064.8	9221.3	10199
Q8TEW0	PARD3	Partitioning defective 3 homolog	3		6186	7980	6341.4	7283.6	7308.5	8868.4
Q8TF05	PPP4R1	Serine/threonine-protein phosphatase 4 regulatory subunit 1	3		18405	23138	22737	18555	18235	20202
Q8WTT2	NOC3L	Nucleolar complex protein 3 homolog	2		9097	11210	9759	9032	9007	11182
Q8WU39	PACAP	Plasma cell-induced resident endoplasmic reticulum protein	128		4.69906e+06	5787675	5123452	4.69562e+06	4.64897e+06	5.87129e+06
Q8WU76	SCFD2	Sec1 family domain-containing protein 2	2		8765	9617	9325	8785	7905	9351
Q8WU79	SMAP2	Stromal membrane-associated protein 2	5		36223	49275	41435	41643	41862	40635
Q8WU90	ZC3H15	Zinc finger CCCH domain-containing protein 15	12		270033	299092	281972	264336	222900	219425
Q8WUD4	CCDC12	Coiled-coil domain-containing protein 12	4		64176	75443	75226	67258	64227	61212
Q8WUH6	C12orf23	UPF0444 transmembrane protein C12orf23	3		41927	49110	43787	42982	39905	47539
Q8WUI4	HDAC7	Histone deacetylase 7	3		24326	26456	24402	24146	22795	26886
Q8WUK0	PTPMT1	Protein-tyrosine phosphatase mitochondrial 1	2		21992	24371	22817	20918	20758	24114
Q8WUM0	NUP133	Nuclear pore complex protein Nup133	2		18720	18578.4	15767	14895.6	15137.5	17172
Q8WUM4	PDCD6IP	Programmed cell death 6-interacting protein	55		1047984	1175839	1.06907e+06	1.03931e+06	1.00561e+06	1060058
Q8WUW1	BRK1	Protein BRICK1	5		207877	234171	241592	198177	208309	259028
Q8WUX9	CHMP7	Charged multivesicular body protein 7	6		22396	26157	26255	23697	19724	25671
Q8WVJ2	NUDCD2	NudC domain-containing protein 2	3		60686.2	66889.2	57520.4	59813.6	58165.8	64023.5
Q8WVM7	STAG1	Cohesin subunit SA-1	2		10856.8	14513	11886.8	9610.7	10219.6	10486.9
Q8WVM8	SCFD1	Sec1 family domain-containing protein 1	6		68137	78925	69616	66855	66897	67322
Q8WVX9	FAR1	Fatty acyl-CoA reductase 1	2		7613	7350	7451	7581	7732	8253
Q8WVY7	UBLCP1	Ubiquitin-like domain-containing CTD phosphatase 1	2		107612	131225	123644	103804	102335	130690
Q8WW12	PCNP	PEST proteolytic signal-containing nuclear protein	3		51383	52333	43405	50962	44510	40814
Q8WWH5	TRUB1	Probable tRNA pseudouridine synthase 1	2		19228	24696	21328	19488	18401	18053
Q8WWI5	SLC44A1	Choline transporter-like protein 1	9		325615	406824	336674	315317	258938	262228
Q8WWM7	ATXN2L	Ataxin-2-like protein	24		342801	408550	356674	357264	334760	329926
Q8WWY3	PRPF31	U4/U6 small nuclear ribonucleoprotein Prp31	8		64051	72359	65962	65747	61853	72291
Q8WX92	COBRA1	Negative elongation factor B	10		110207	122294	110941	113960	105765	116952
Q8WX93	PALLD	Palladin	2		20413	21158	21038	20511	21612	22285
Q8WXH0	SYNE2	Nesprin-2	5		10067.3	12463.8	10532.2	9609.6	10503.7	12070.3
Q8WXX5	DNAJC9	DnaJ homolog subfamily C member 9	7		91112	106148	96372	87554	81722	72606
Q8WYA6	CTNNBL1	Beta-catenin-like protein 1	6		245028	322041	268172	245548	254942	321977
Q8WYJ6	41153	Septin-1	25		576832	679612	643914	548459	548508	619981
Q8WYP5	AHCTF1	Protein ELYS	4		55190	59094	51463	48700	52148	52723
Q8WZ82	OVCA2	Ovarian cancer-associated gene 2 protein	5		18673.8	25389.7	23441.7	19493.6	20008.4	25112.3
Q8WZA9	IRGQ	Immunity-related GTPase family Q protein	7		88701	98483	93501	88983	84337	89620
Q92499	DDX1	ATP-dependent RNA helicase DDX1	30		380515	465890	421672	395684	384729	443777
Q92506	HSD17B8	Estradiol 17-beta-dehydrogenase 8	2		55189	68957	59912	58382	57839	71618
Q92520	FAM3C	Protein FAM3C	9		205701	230064	199031	198691	184113	195796
Q92522	H1FX	Histone H1x	23		959420	1128529	998228	930399	961667	1088810
Q92538	GBF1	Golgi-specific brefeldin A-resistance guanine nucleotide exchange factor 1	8		62196	74134	77399	67834	61589	65727
Q92541	RTF1	RNA polymerase-associated protein RTF1 homolog	5		49376	54336	54336	49693	48221	51169
Q92542	NCSTN	Nicastrin	3		30978	36590	35841	33593	30308	36060
Q92552	MRPS27	28S ribosomal protein S27, mitochondrial	4		19792.7	22525.4	21751	19962.6	19649	25111.1
Q92556	ELMO1	Engulfment and cell motility protein 1	5		98038	112609	102518	94688	95346	99901
Q92575	UBXN4	UBX domain-containing protein 4	8		94123	104941	101131	97704	94782	109549
Q92597	NDRG1	Protein NDRG1	10		223047	273118	207370	226727	202736	219590
Q92608	DOCK2	Dedicator of cytokinesis protein 2	8		160830	164102	159309	145648	136118	143053
Q92609	TBC1D5	TBC1 domain family member 5	2		2442.4	2863.9	2215.4	2576.4	2282.9	2462.2
Q92615	LARP4B	La-related protein 4B	2		9840	8810	9033	8510	7919	9122
Q92616	GCN1L1	Translational activator GCN1	62		595302	680445	640172	608088	588531	675410
Q92619	HMHA1	Minor histocompatibility protein HA-1	29		720019	833982	775114	708901	731732	827976
Q92620	DHX38	Pre-mRNA-splicing factor ATP-dependent RNA helicase PRP16	18		69866.1	77840.8	67554.1	64140	61052.7	58995.1
Q92621	NUP205	Nuclear pore complex protein Nup205	2		7647	9453	8144	7734	7563	9346
Q92665	MRPS31	28S ribosomal protein S31, mitochondrial	10		177098	192046	185573	177373	175488	203558
Q92766	RREB1	Ras-responsive element-binding protein 1	2		33550	15268	14958	13395	14404	14168
Q92769	HDAC2	Histone deacetylase 2	3		39686	45332	42705	39263	40143	49633
Q92783	STAM	Signal transducing adapter molecule 1	2		10790	10981	10578	9991	9067	9521
Q92784	DPF3	Zinc finger protein DPF3	5		24933.8	27774	27435.7	25933	24286.9	24856.1
Q92785	DPF2	Zinc finger protein ubi-d4	4		23179.6	21783.6	20470.9	20184.4	20323.8	20887.9
Q92797	SYMPK	Symplekin	5		101470	109296	97439	97443	97040	89470
Q92804	TAF15	TATA-binding protein-associated factor 2N	13		295502	350321	295096	274051	247651	217124
Q92820	GGH	Gamma-glutamyl hydrolase	2		12533	15398	14003	12458	13003	15592
Q92835	INPP5D	Phosphatidylinositol-3,4,5-trisphosphate 5-phosphatase 1	5		41826	48174	46771	45195	44972	51471
Q92841	DDX17	Probable ATP-dependent RNA helicase DDX17	72		1.62732e+06	1.98381e+06	1.77779e+06	1.64819e+06	1.63642e+06	1.82246e+06
Q92851	CASP10	Caspase-10	16		216255	243273	234809	229395	216074	252108
Q92878	RAD50	DNA repair protein RAD50	32		471861	531464	475471	450779	456716	533402
Q92882	OSTF1	Osteoclast-stimulating factor 1	4		57632	62288	58047	61829	53625	59425
Q92888	ARHGEF1	Rho guanine nucleotide exchange factor 1	17		186429	216193	188706	171564	177493	200125
Q92890	UFD1L	Ubiquitin fusion degradation protein 1 homolog	11		129724	151283	142802	131124	128615	140502
Q92896	GLG1	Golgi apparatus protein 1	6		35558.4	42334	36835	34606	34428	31805
Q92900	UPF1	Regulator of nonsense transcripts 1	20		365104	375451	359724	340978	351237	387405
Q92905	COPS5	COP9 signalosome complex subunit 5	2		18870	24158	21229	21020	21806	25559
Q92917	GPKOW	G patch domain and KOW motifs-containing protein	3		12419	14466	12587	12903	12689	12405
Q92918	MAP4K1	Mitogen-activated protein kinase kinase kinase kinase 1	6		72797.3	74935.9	64899.8	57674.8	53868.4	55159.6
Q92925	SMARCD2	SWI/SNF-related matrix-associated actin-dependent regulator of chromatin subfamily D member 2	2		60536	72843	70106	58222	58987	65868
Q92945	KHSRP	Far upstream element-binding protein 2	72		1.91962e+06	2450422	2.10807e+06	1.96984e+06	1.9051e+06	2.07486e+06
Q92973	TNPO1	Transportin-1	14		117832	137994	122697	122829	117662	132308
Q92974	ARHGEF2	Rho guanine nucleotide exchange factor 2	42		801396	870559	842002	769504	734043	776658
Q92995	USP13	Ubiquitin carboxyl-terminal hydrolase 13	3		17357	17577	15621	16507	15318	17707
Q93008	USP9X	Probable ubiquitin carboxyl-terminal hydrolase FAF-X	11		232064	281608	251978	250311	256116	304135
Q93009	USP7	Ubiquitin carboxyl-terminal hydrolase 7	31		448113	476950	449487	424436	414237	478950
Q93050	ATP6V0A1	V-type proton ATPase 116 kDa subunit a isoform 1	8		65689	76762.1	72404.2	72688	70350.3	83564
Q969H8	C19orf10	UPF0556 protein C19orf10	13		1062056	1266212	1075319	1105783	1151846	1523382
Q969Q5	RAB24	Ras-related protein Rab-24	3		52018	58971	53281	50253	49665	68033
Q969S3	ZNF622	Zinc finger protein 622	4		70025	79409	70769	72459	70017	73302
Q969S9	GFM2	Ribosome-releasing factor 2, mitochondrial	2		22609	23932	23813	21543	20806	23416
Q969V3	NCLN	Nicalin	5		82575	97223	87863	81332	81515	90863
Q969X5	ERGIC1	Endoplasmic reticulum-Golgi intermediate compartment protein 1	12		129378	147507	145629	136092	134767	166687
Q969X6	CIRH1A	Cirhin	2		25469	23952	26859	23637	24477	26115
Q969Y2	GTPBP3	tRNA modification GTPase GTPBP3, mitochondrial	4		50671	62387	54036	48743	51966	63019
Q969Z0	TBRG4	Protein TBRG4	2		5397	5375	5433	4741	5140	5399
Q969Z3	40970	MOSC domain-containing protein 2, mitochondrial	2		38906	53631	43370	43071	41182	52468
Q96A26	FAM162A	Protein FAM162A	7		206775	246259	225243	212271	207739	258486
Q96A33	CCDC47	Coiled-coil domain-containing protein 47	18		141402	174455	166776	148559	151065	169714
Q96A35	MRPL24	39S ribosomal protein L24, mitochondrial	10		260778	310084	273296	264169	260957	295625
Q96AB3	ISOC2	Isochorismatase domain-containing protein 2, mitochondrial	9		53117.4	89949.3	59576.6	57699.4	54687.9	71688
Q96AG4	LRRC59	Leucine-rich repeat-containing protein 59	21		859883	1018014	1004154	950675	932796	1142919
Q96AJ9	VTI1A	Vesicle transport through interaction with t-SNAREs homolog 1A	5		9359.8	10051	10242	9619.1	8825.4	8669.4
Q96AQ6	PBXIP1	Pre-B-cell leukemia transcription factor-interacting protein 1	85		2.04732e+06	2.53383e+06	2.53907e+06	2690909	2.71843e+06	3.02146e+06
Q96AT1	KIAA1143	Uncharacterized protein KIAA1143	4		16434	19259	16689	16659	16276.9	12337.3
Q96AT9	RPE	Ribulose-phosphate 3-epimerase	2		124356	150928	145796	125697	120968	137515
Q96AZ6	ISG20	Interferon-stimulated gene 20 kDa protein	11		292391	411309	338713	323290	323640	378473
Q96B97	SH3KBP1	SH3 domain-containing kinase-binding protein 1	8		46956	52380	46599	47109	42420	40727
Q96BP2	CHCHD1	Coiled-coil-helix-coiled-coil-helix domain-containing protein 1	4		70265	74283	74048	65609	61092	59516
Q96BP3	PPWD1	Peptidylprolyl isomerase domain and WD repeat-containing protein 1	2		9997	11166	9147	9719	8734	9959
Q96BR5	SELRC1	Sel1 repeat-containing protein 1	3		67760	101978	62741	63208	59614	65923
Q96BX8	MOB3A	MOB kinase activator 3A	3		10655.7	12501	9984.4	10943	10308.1	10934
Q96BY6	DOCK10	Dedicator of cytokinesis protein 10	6		73603.3	79196.7	75758.5	73510.8	67234.8	70265.2
Q96C01	FAM136A	Protein FAM136A	6		164586	193131	139562	166886	147957	161791
Q96C23	GALM	Aldose 1-epimerase	7		64029	74610	69116	66720	63936	71626
Q96C36	PYCR2	Pyrroline-5-carboxylate reductase 2	23		766032	875573	811103	783386	746610	947786
Q96C86	DCPS	Scavenger mRNA-decapping enzyme DcpS	14		128097	146835	134075	121733	119004	127162
Q96CD2	PPCDC	Phosphopantothenoylcysteine decarboxylase	2		37330	42034	38467	37651	35756	40149
Q96CN7	ISOC1	Isochorismatase domain-containing protein 1	9		67719.1	83283	80654	73134.2	79970.1	91495.9
Q96CN9	GCC1	GRIP and coiled-coil domain-containing protein 1	3		23276	26911	27208	25534	26078	28712
Q96CS3	FAF2	FAS-associated factor 2	12		144203	163946	154476	144040	145183	165712
Q96CT7	CCDC124	Coiled-coil domain-containing protein 124	14		173901	196101	184091	168502	161035	158929
Q96CU9	FOXRED1	FAD-dependent oxidoreductase domain-containing protein 1	4		26483	34753	30663	26697	27215	34919
Q96CV9	OPTN	Optineurin	8		43025	51811	46427	42590	42469	45604
Q96CW1	AP2M1	AP-2 complex subunit mu	8		276160	329996	300006	268309	261857	282641
Q96CX6	LRRC58	Leucine-rich repeat-containing protein 58	4		25530	29024	31346	25457	28299	29642
Q96D46	NMD3	60S ribosomal export protein NMD3	6		40119	46162	40649	37482	37497	38542
Q96DA6	DNAJC19	Mitochondrial import inner membrane translocase subunit TIM14	3		101367	114374	99487	101059	94572	115812
Q96DB5	FAM82B	Regulator of microtubule dynamics protein 1	3		82342	90962	87008	73321	78424	78610
Q96DE0	NUDT16	U8 snoRNA-decapping enzyme	4		28969	33942	31647.6	29835	27695.5	31739
Q96DI7	SNRNP40	U5 small nuclear ribonucleoprotein 40 kDa protein	4		42772	44124.6	38123	37651.8	39718.6	42932.5
Q96DV4	MRPL38	39S ribosomal protein L38, mitochondrial	5		125978	145167	130232	125596	130074	153279
Q96E11	MRRF	Ribosome-recycling factor, mitochondrial	10		61245.7	70773	61045.3	61009	62746.7	67677.7
Q96EK5	KIAA1279	KIF1-binding protein	8		54562	59816	58073.8	52878.7	54769.3	60178
Q96EK9	KTI12	Protein KTI12 homolog	2		12327	14762.1	14731	13204	12734	12810
Q96EL3	MRPL53	39S ribosomal protein L53, mitochondrial	15		126380	151407	118920	118205	111656	124478
Q96EP5	DAZAP1	DAZ-associated protein 1	21		604950	758747	660126	618523	605061	682254
Q96EV2	RBM33	RNA-binding protein 33	6		31959	33022	30555	29889	30323	32917
Q96EY1	DNAJA3	DnaJ homolog subfamily A member 3, mitochondrial	5		179464	195139	180569	172778	173493	190128
Q96EY4	C4orf43	UPF0534 protein C4orf43	3		36935	46257	42140	38803	41456	47295
Q96EY7	PTCD3	Pentatricopeptide repeat-containing protein 3, mitochondrial	7		28429	33574	28752	28067	27660	32168
Q96EY8	MMAB	Cob(I)yrinic acid a,c-diamide adenosyltransferase, mitochondrial	3		2817.7	3284.9	3021.1	2706.5	2853.2	3128.1
Q96F07	CYFIP2	Cytoplasmic FMR1-interacting protein 2	3		16133.8	20260	19903	16588	15581.5	19499.8
Q96F86	EDC3	Enhancer of mRNA-decapping protein 3	2		15167	16992	15844	12852	13494	15258
Q96FV2	SCRN2	Secernin-2	2		20773	21299	19920	19147	18358	22850
Q96FW1	OTUB1	Ubiquitin thioesterase OTUB1	11		95307.5	102691	96245.6	92110.1	91877.6	93427.8
Q96FZ2	C3orf37	UPF0361 protein C3orf37	3		37108	41560	40413	38643	37620	43414
Q96G23	CERS2	Ceramide synthase 2	7		44008	51505	48179	42159	42061	45279
Q96GA7	SDSL	Serine dehydratase-like	5		48916.4	59547	52905.6	48009.8	46914.4	53219.5
Q96GG9	DCUN1D1	DCN1-like protein 1	5		34469	38789	35782	33002	30996	34128
Q96GQ5	C16orf58	UPF0420 protein C16orf58	2		11777.1	12797.9	13018.6	12590.3	12485.1	14966.7
Q96GQ7	DDX27	Probable ATP-dependent RNA helicase DDX27	5		84760	91860	87860	85417	88210	103914
Q96GS4	C17orf59	Uncharacterized protein C17orf59	3		15309.2	18011.2	14264.4	13785.7	13512.1	16156.9
Q96GX9	APIP	Probable methylthioribulose-1-phosphate dehydratase	13		76697.3	94308	77384.6	74698	70677.3	74451.9
Q96HE7	ERO1L	ERO1-like protein alpha	32		506559	578560	531212	490781	490594	565278
Q96HS1	PGAM5	Serine/threonine-protein phosphatase PGAM5, mitochondrial	3		79344	78616	80945	77620	76728	83824
Q96HW7	INTS4	Integrator complex subunit 4	2		32061.2	36987.5	33389.8	29227	29441.8	30065.4
Q96HY6	DDRGK1	DDRGK domain-containing protein 1	17		132454	157588	142727	135594	136234	161721
Q96I15	SCLY	Selenocysteine lyase	3		27013	26868	25952	27843	23985	22650
Q96I23	PREY	Protein preY, mitochondrial	3		12938	14355	14240	13138	12969	16125
Q96I25	RBM17	Splicing factor 45	4		18470.2	18614.4	19915.9	18370	18570	21331
Q96I51	WBSCR16	Williams-Beuren syndrome chromosomal region 16 protein	4		42598	43394	41614	41106	39394	46065
Q96I99	SUCLG2	Succinyl-CoA ligase [GDP-forming] subunit beta, mitochondrial	30		819394	915516	831915	800437	789486	916482
Q96II8	LRCH3	Leucine-rich repeat and calponin homology domain-containing protein 3	3		16659	19172	16928	14856	12955	13336
Q96IJ6	GMPPA	Mannose-1-phosphate guanyltransferase alpha	15		169562	201744	181561	165456	161929	172918
Q96IU4	ABHD14B	Abhydrolase domain-containing protein 14B	13		126996	145590	139029	125958	121631	125777
Q96IV0	NGLY1	Peptide-N(4)-(N-acetyl-beta-glucosaminyl)asparagine amidase	4		17577	18342	17150	16973	15470	15642
Q96IY1	NSL1	Kinetochore-associated protein NSL1 homolog	3		16955	20127	18391	17425	19005	19282
Q96IZ0	PAWR	PRKC apoptosis WT1 regulator protein	2		14572	17497	14460	14947	14514	16031
Q96J01	THOC3	THO complex subunit 3	5		93023	105422	102414	93528	91160	108508
Q96J02	ITCH	E3 ubiquitin-protein ligase Itchy homolog	2		12553	15006	13128	12977	12871	17436
Q96JB5	CDK5RAP3	CDK5 regulatory subunit-associated protein 3	8		112150	127666	123523	117343	118064	145086
Q96JM3	CHAMP1	Chromosome alignment-maintaining phosphoprotein 1	5		76528	89609	81921	74370	75690	84804
Q96K17	BTF3L4	Transcription factor BTF3 homolog 4	2		55269	74511	62436	57369	50568.7	56773.9
[truncated: 688 more rows]

## Sheet: (B) iTRAQ peptide data
UniProt ID	Protein ID	Protein Name	Unique Peptides for Quantification	Total Peptides for identification	m/z	z	ppm error	Peptide	Variable Mods	Retention Time	Area 113	Area 115	Area 116	Area 117	Area 118	Area 119	Sequence Position	Score	Expectation Value
A0AV96	RBM47_HUMAN	RNA-binding protein 47	2	2	1071.06	2	2	DVYEDELVPVFEAVGR		90.034	700	562.4	594.7	640.1	609.6	747.1	81	27.9	5.6e-10
A0AV96	RBM47_HUMAN	RNA-binding protein 47	2	2	771.426	3	2.5	VPEGVAGAPNEAALLALMER		77.945	9250	11354	9540	8817	8801	9336	22	38	2.3e-12
A0AVT1	UBA6_HUMAN	Ubiquitin-like modifier-activating enzyme 6	10	12	986.153	3	1.9	LFCDFGDEFEVLDTTGEEPK		98.845	444.5	489.6	376.8	452.9	384.9	496.4	195	15.4	7.1e-05
A0AVT1	UBA6_HUMAN	Ubiquitin-like modifier-activating enzyme 6	10	12	644.352	3	-1.2	SFPAAIEHTIQWAR		59.336	1761	2058	2123	1712	2159	2293	629	25.1	7e-06
A0AVT1	UBA6_HUMAN	Ubiquitin-like modifier-activating enzyme 6	10	12	768.414	5	10	CLIVDFSNPEAPLEIHTAMLALDQFQEK		89.518	3049	3114	3046	2838	2820	3166	311	17	0.0003
A0AVT1	UBA6_HUMAN	Ubiquitin-like modifier-activating enzyme 6	10	12	950.543	2	0.063	ALQLLHCFPLDIR		79.213	3411	3914	3498	3335	2923	3494	715	35	6.3e-09
A0AVT1	UBA6_HUMAN	Ubiquitin-like modifier-activating enzyme 6	10	12	794.415	5	9.3	SDLQMAVLSFEKDDDHNGHIDFITAASNLR		73.879	5185	6101	5124	4964	4855	5708	840	34.4	1.2e-12
A0AVT1	UBA6_HUMAN	Ubiquitin-like modifier-activating enzyme 6	10	12	781.404	4	4	CQAWDLGTNFFLSEDDVVNKR		72.643	5459	5614	5307	5545	5158	5649	96	20.1	2.4e-06
A0AVT1	UBA6_HUMAN	Ubiquitin-like modifier-activating enzyme 6	10	12	621.013	3	-4.1	QDVIITALDNVEAR		78.956	5170	6910	6691	5738	5807	6826	561	39	2.7e-10
A0AVT1	UBA6_HUMAN	Ubiquitin-like modifier-activating enzyme 6	10	12	863.785	3	15	VCPTTETIYNDEFYTK		59.834	8787	10833	9329	8385	7876	8533	545	23.8	8.8e-07
A0AVT1	UBA6_HUMAN	Ubiquitin-like modifier-activating enzyme 6	10	12	1041.55	3	12	CQAWDLGTNFFLSEDDVVNKR		72.567	8780	10679	9449	9294	8931	10262	96	37.6	5.6e-13
A0AVT1	UBA6_HUMAN	Ubiquitin-like modifier-activating enzyme 6	10	12	931.023	2	3.3	QDVIITALDNVEAR		79.12	10765	14289	12240	11048	10950	12640	561	40.1	1.6e-08
A0AVT1	UBA6_HUMAN	Ubiquitin-like modifier-activating enzyme 6	10	12	680.719	3	-4.6	GMITVTDPDLIEK		64.273	36656	30442	32450	33150	28206	29403	491	25.6	2.3e-05
A0AVT1	UBA6_HUMAN	Ubiquitin-like modifier-activating enzyme 6	10	12	651.042	3	-0.3	MLYVPVMPGHAK		48.777	47664	55890	53081	52179	47549	60702	992	18.8	1.9e-05
A0FGR8	ESYT2_HUMAN	Extended synaptotagmin-2	2	2	765.176	4	4.5	ADKDQANDGLSSALLILYLDSAR		80.482	9655	10390	9310	9478	8164	9389	524	24.4	4.5e-07
A0FGR8	ESYT2_HUMAN	Extended synaptotagmin-2	2	2	731.909	2	3.9	ALALLEDEER		65.06	24867	26985	27168	29256	33188	41317	163	34.8	0.0022
A1L0T0	ILVBL_HUMAN	Acetolactate synthase-like protein	7	10	896.502	3	3.7	NAQMAQSPILLLGGAASTLLQNR	Oxidation@4	86.764	416.2	561.7	368.2	472.5	420.1	481.5	135	20.6	2.6e-07
A1L0T0	ILVBL_HUMAN	Acetolactate synthase-like protein	7	10	896.498	3	-1.1	NAQMAQSPILLLGGAASTLLQNR	Oxidation@4	85.456	540.8	564.7	595.3	456.6	443.7	586.8	135	47.5	2e-13
A1L0T0	ILVBL_HUMAN	Acetolactate synthase-like protein	7	10	891.167	3	-0.41	NAQMAQSPILLLGGAASTLLQNR		91.166	2299	2570	2610	2195	1755	2244	135	30.1	5.2e-08
A1L0T0	ILVBL_HUMAN	Acetolactate synthase-like protein	7	10	891.168	3	0.71	NAQMAQSPILLLGGAASTLLQNR		90.056	2853	3867	3364	3186	2865	4274	135	47	2.2e-12
A1L0T0	ILVBL_HUMAN	Acetolactate synthase-like protein	7	10	1027.06	2	14	AAVETLGVPCFLGGMAR		71.44	6273	7053	6129	6149	6026	6682	306	36.3	7.9e-10
A1L0T0	ILVBL_HUMAN	Acetolactate synthase-like protein	7	10	676.611	5	-4.5	AKRPLMVLGSQALLTPTSADKLR		54.9	8208	9457	8882	8644	7882	10131	283	39.3	2.8e-12
A1L0T0	ILVBL_HUMAN	Acetolactate synthase-like protein	7	10	845.53	4	18	AKRPLMVLGSQALLTPTSADKLR		53.604	19792	19321	20611	20528	16364	21556	283	29.1	1.8e-09
A1L0T0	ILVBL_HUMAN	Acetolactate synthase-like protein	7	10	525.801	2	-9	AAMGLGAR		23.632	31964	34996	31672	29239	28522	31841	578	21.7	0.00059
A1L0T0	ILVBL_HUMAN	Acetolactate synthase-like protein	7	10	842.168	3	14	GALQAVDQLSLFRPLCK		69.28	46880	50670	49011	46702	47657	52691	158	19.2	5.8e-07
A2RRP1	NBAS_HUMAN	Neuroblastoma-amplified sequence	3	3	585.347	3	2.2	IVDHLLASLQQGR		104.033	1135	1557	1204	1167	1037	1347	2312	18.9	1.7e-06
A2RRP1	NBAS_HUMAN	Neuroblastoma-amplified sequence	3	3	651.424	2	-4.1	LLGLAELLR		89.579	3345	4762	4700	3878	3788	5692	1262	32.2	6e-05
A2RRP1	NBAS_HUMAN	Neuroblastoma-amplified sequence	3	3	933.951	4	-8.4	SCEWFEPSPQVTATHDGGFLSLECEIK		79.198	3822	4739	3616	3603	4003	4133	425	22.4	2.9e-10
A4D1P6	WDR91_HUMAN	WD repeat-containing protein 91	4	6	496.985	3	-0.098	LLLLGSGVGTVR		68.106	1055	1546	1177	957.3	1280	1271	465	24.8	6.2e-07
A4D1P6	WDR91_HUMAN	WD repeat-containing protein 91	4	6	628.717	3	-2.2	VGFLSSLLPQSK		76.906	5071	7675	6244	5082	4916	6586	259	22.2	2.5e-05
A4D1P6	WDR91_HUMAN	WD repeat-containing protein 91	4	6	744.972	2	-2.7	LLLLGSGVGTVR		68.366	6844	8734	8401	6714	8483	10958	465	29.6	2.2e-05
A4D1P6	WDR91_HUMAN	WD repeat-containing protein 91	4	6	845.457	4	17	KPEASGPEAEPCPELHTEPVEPLTR		47.92	7426	10059	7893	7150	6733	6868	355	41.4	1.1e-12
A6NC98	CC88B_HUMAN	Coiled-coil domain-containing protein 88B	11	15	598.341	3	-0.77	ALQLEEELFQLR		89.238	1379	1384	1161	1159	1146	1358	945	33.2	6.7e-12
A6NC98	CC88B_HUMAN	Coiled-coil domain-containing protein 88B	11	15	598.339	3	-5.3	ALQLEEELFQLR		92.673	1557	1515	1696	1548	1365	1441	945	42	9.8e-10
A6NC98	CC88B_HUMAN	Coiled-coil domain-containing protein 88B	11	15	559.632	3	3.3	AEALGDELEAQAR		48.839	1705	1850	2035	1540	1466	1609	741	33.8	6.1e-07
A6NC98	CC88B_HUMAN	Coiled-coil domain-containing protein 88B	11	15	703.351	3	-1.4	EAVEAAGQELESASQER		48.445	1871	3084	1578	1917	1859	1907	795	31.2	9e-13
A6NC98	CC88B_HUMAN	Coiled-coil domain-containing protein 88B	11	15	848.803	3	-0.084	AELLLDSQAEVQGLEAEIRR		95.331	2591	2568	2547	3017	2635	3015	278	27.1	1.1e-08
A6NC98	CC88B_HUMAN	Coiled-coil domain-containing protein 88B	11	15	531.604	3	0.27	EAEAQAWEQAR		33.345	3832	4905	4992	3891	3686	4053	782	33.3	3.7e-09
A6NC98	CC88B_HUMAN	Coiled-coil domain-containing protein 88B	11	15	439.232	3	-6.8	QHLEEAER		11.749	5833	8759	4826	4282	4654	4254	855	16.5	1.1e-05
A6NC98	CC88B_HUMAN	Coiled-coil domain-containing protein 88B	11	15	563.314	3	-1.1	AEPQLVETQNVR		35.017	11218	13761	10899	9489	10300	10454	968	20.7	1.7e-06
A6NC98	CC88B_HUMAN	Coiled-coil domain-containing protein 88B	11	15	597.817	2	0.64	SQLEEER		15.118	10346	11824	11302	9731	10103	9992	351	29.4	0.00034
A6NC98	CC88B_HUMAN	Coiled-coil domain-containing protein 88B	11	15	897.009	2	0.28	ALQLEEELFQLR		92.703	12468	13560	12878	12245	11736	12910	945	38.2	2.3e-09
A6NC98	CC88B_HUMAN	Coiled-coil domain-containing protein 88B	11	15	433.916	3	-7.2	REGGPPGGLR		12.486	15685	22364	18904	11877	14224	13788	1328	29.4	5.4e-08
A6NC98	CC88B_HUMAN	Coiled-coil domain-containing protein 88B	11	15	618.042	3	5.7	KLEVLEEEVR		65.226	14092	14805	14752	13824	13677	14358	1049	19.4	2.1e-06
A6NDG6	PGP_HUMAN	Phosphoglycolate phosphatase	5	5	1184.62	2	-1.2	MVPDFYVDSIADLLPALQG		106.124	490.9	626	506.2	470.5	428	566.1	303	18.8	1.2e-09
A6NDG6	PGP_HUMAN	Phosphoglycolate phosphatase	5	5	1139.57	2	6.5	FIFDCVSQEYGINPER		69.467	7920	10921	9569	8491	8278	9375	239	42.5	1.7e-11
A6NDG6	PGP_HUMAN	Phosphoglycolate phosphatase	5	5	845.003	2	12	LGFITNNSSK		45.813	22059	23090	22035	21787	19817	22172	63	16	4.6e-05
A6NDG6	PGP_HUMAN	Phosphoglycolate phosphatase	5	5	786.443	2	6.3	GETAVPGAPEALR		42.982	71572	75530	71565	66635	65181	59199	42	36	5.3e-10
A6NDG6	PGP_HUMAN	Phosphoglycolate phosphatase	5	5	699.409	2	16	FIAGTGCLVR		46.965	60700	73676	69121	65925	63758	74451	211	17.9	0.00021
A6NHR9	SMHD1_HUMAN	Structural maintenance of chromosomes flexible hinge domain-containing protein 1	9	12	1025.18	3	-3	EIQDDMQTLYVNTAADSFEFK		86.729	1678	1929	1469	1642	1635	1715	394	22.1	5.3e-08
A6NHR9	SMHD1_HUMAN	Structural maintenance of chromosomes flexible hinge domain-containing protein 1	9	12	428.595	3	-3.5	LLPSSHVAR		14.527	2141	2422	1981	1699	2113	1508	1030	20.2	0.00017
A6NHR9	SMHD1_HUMAN	Structural maintenance of chromosomes flexible hinge domain-containing protein 1	9	12	527.972	3	-1.8	ANLGVFSVFAPR		71.615	4186	5420	4586	3901	3905	5587	1325	29.2	1.5e-06
A6NHR9	SMHD1_HUMAN	Structural maintenance of chromosomes flexible hinge domain-containing protein 1	9	12	663.639	4	13	LLFDETQGKPAVAVIDNGR		62.016	4730	5101	4491	5071	4680	5647	169	22.6	6.8e-08
A6NHR9	SMHD1_HUMAN	Structural maintenance of chromosomes flexible hinge domain-containing protein 1	9	12	598.305	2	-1.9	CQVEEAR		11.835	6017	6925	6840	5240	5174	6287	1656	21.7	1.9e-07
A6NHR9	SMHD1_HUMAN	Structural maintenance of chromosomes flexible hinge domain-containing protein 1	9	12	354.21	3	-4.2	SLPHFR		32.241	6127	7789	6787	5368	6631	6277	1790	15.7	0.0013
A6NHR9	SMHD1_HUMAN	Structural maintenance of chromosomes flexible hinge domain-containing protein 1	9	12	598.303	2	-4.6	CQVEEAR		10.3	9457	11388	10335	8307	8251	10555	1656	15.7	0.043
A6NHR9	SMHD1_HUMAN	Structural maintenance of chromosomes flexible hinge domain-containing protein 1	9	12	365.23	3	-2.1	LLPGHPR		22.22	9087	10674	9082	8633	11025	11069	922	19.1	0.00018
A6NHR9	SMHD1_HUMAN	Structural maintenance of chromosomes flexible hinge domain-containing protein 1	9	12	765.436	3	19	QCLILGEQIDLLQQYR		73.515	10772	11917	10989	10095	10298	11201	1898	27	2.4e-08
A6NHR9	SMHD1_HUMAN	Structural maintenance of chromosomes flexible hinge domain-containing protein 1	9	12	547.341	2	-2.6	LLPGHPR		22.12	16690	21707	14732	21257	13188	16989	922	17.9	0.011
A6NHR9	SMHD1_HUMAN	Structural maintenance of chromosomes flexible hinge domain-containing protein 1	9	12	757.433	2	11	QAVFFVGQSAR		44.278	13513	16060	14789	14092	14537	19454	241	26.6	1.9e-08
A6NHR9	SMHD1_HUMAN	Structural maintenance of chromosomes flexible hinge domain-containing protein 1	9	12	791.456	2	-1.1	ANLGVFSVFAPR		71.628	14268	15899	14626	13809	14343	17738	1325	26	2.5e-07
A8MW06	TMSL3_HUMAN	Thymosin beta-4-like protein 3	3	5	1149.33	3	8.4	TETQEKNPLPSKETIEQEK		47.133	13454	17493	16697	13725	10245	5084	21	18	1.1e-05
A8MW06	TMSL3_HUMAN	Thymosin beta-4-like protein 3	3	5	862.255	4	15	TETQEKNPLPSKETIEQEK		44.878	14594	18488	17043	14479	11193	7445	21	17	0.00012
A8MW06	TMSL3_HUMAN	Thymosin beta-4-like protein 3	3	5	809.146	3	6.9	NPLPSKETIEQEK		48.581	24025	30693	24924	20543	17822	11596	27	19.4	1.8e-05
A8MW06	TMSL3_HUMAN	Thymosin beta-4-like protein 3	3	5	762.111	3	-3.3	TETQEKNPLPSK		29.669	23938	31330	30409	27773	20734	13905	21	17.9	0.00083
A8MW06	TMSL3_HUMAN	Thymosin beta-4-like protein 3	3	5	762.118	3	5.6	TETQEKNPLPSK		34.298	62334	90598	78591	74363	56711	38075	21	18.5	0.00012
A8MXV4	NUD19_HUMAN	Nucleoside diphosphate-linked moiety X motif 19, mitochondrial	3	5	516.278	4	-0.31	SADWLGLFAPHHGPPR		57.683	9007	10914	8886	9372	9641	10906	73	28.7	1.8e-10
A8MXV4	NUD19_HUMAN	Nucleoside diphosphate-linked moiety X motif 19, mitochondrial	3	5	892.953	4	-3.6	TAFPSLPDTDDHKTDNTGTLPEDVAFR		58.078	11099	12643	12479	11866	11769	13896	99	30.3	6.6e-06
A8MXV4	NUD19_HUMAN	Nucleoside diphosphate-linked moiety X motif 19, mitochondrial	3	5	635.375	3	11	EAFEEAGVLLLRPR		65.535	14719	17441	15486	14833	14688	16423	131	44.7	1.4e-14
A8MXV4	NUD19_HUMAN	Nucleoside diphosphate-linked moiety X motif 19, mitochondrial	3	5	688.037	3	2.1	SADWLGLFAPHHGPPR		58.946	19144	19875	17468	19845	18182	21027	73	42.8	9.3e-14
A8MXV4	NUD19_HUMAN	Nucleoside diphosphate-linked moiety X motif 19, mitochondrial	3	5	516.275	4	-6.9	SADWLGLFAPHHGPPR		58.738	24530	25892	18302	25551	25047	27029	73	24	9.5e-11
O00115	DNS2A_HUMAN	Deoxyribonuclease-2-alpha	4	6	744.425	2	-4.2	ALINSPEGAVGR		35.22	15209	15416	15420	14897	14430	16409	66	29.1	7.5e-09
O00115	DNS2A_HUMAN	Deoxyribonuclease-2-alpha	4	6	744.428	2	0.27	ALINSPEGAVGR		34.881	22211	22653	22357	21783	20877	22464	66	23.2	7e-10
O00115	DNS2A_HUMAN	Deoxyribonuclease-2-alpha	4	6	1040.59	2	-3.9	GGGTLCAQLPALWK		58.839	23385	24912	22571	23274	22230	25677	322	21.7	1.2e-06
O00115	DNS2A_HUMAN	Deoxyribonuclease-2-alpha	4	6	705.953	2	4.3	AFQPLVK		40.228	27583	29539	27406	27315	25818	30284	336	21	0.0018
O00115	DNS2A_HUMAN	Deoxyribonuclease-2-alpha	4	6	798.88	2	-1.7	GPWTCVGDMNR		47.932	33074	33355	31607	33294	32558	36712	304	27.5	7.5e-11
O00115	DNS2A_HUMAN	Deoxyribonuclease-2-alpha	4	6	694.061	3	-6.9	GGGTLCAQLPALWK		58.66	117379	102821	108305	108749	106060	112320	322	24.4	1.6e-07
O00116	ADAS_HUMAN	Alkyldihydroxyacetonephosphate synthase, peroxisomal	11	15	382.213	5	-1.1	AHGHCLHEIFLLR		41.692	2710	2989	2922	2033	2454	2111	186	26.7	0.004
O00116	ADAS_HUMAN	Alkyldihydroxyacetonephosphate synthase, peroxisomal	11	15	903.256	5	5.4	ASLNPSDTPPSVVNEDFLHDLKETNISYSQEADDR		78.725	3118	3820	3078	3300	3660	4362	148	20.1	1.1e-07
O00116	ADAS_HUMAN	Alkyldihydroxyacetonephosphate synthase, peroxisomal	11	15	636.348	3	-3.6	AHGHCLHEIFLLR		41.779	5292	5025	3865	5341	4654	5243	186	20.4	5.2e-09
O00116	ADAS_HUMAN	Alkyldihydroxyacetonephosphate synthase, peroxisomal	11	15	740.391	3	17	YGSVAFPNFEQGVACLR		66.921	6650	7015	6681	5866	6035	6760	390	29.4	5.5e-10
O00116	ADAS_HUMAN	Alkyldihydroxyacetonephosphate synthase, peroxisomal	11	15	1055.06	2	-3.4	GISDPLTVFEQTEAAAR		79.714	6862	7740	6395	7040	6567	7120	587	34.3	5.3e-10
O00116	ADAS_HUMAN	Alkyldihydroxyacetonephosphate synthase, peroxisomal	11	15	863.476	4	18	MSTGPDIHHFIMGSEGTLGVITEATIK		74.045	7472	8097	7733	7275	7217	8695	354	29.4	3e-08
O00116	ADAS_HUMAN	Alkyldihydroxyacetonephosphate synthase, peroxisomal	11	15	477.514	4	-2.2	AHGHCLHEIFLLR		41.683	9974	9557	7352	7494	7774	8302	186	24.3	7.4e-08
O00116	ADAS_HUMAN	Alkyldihydroxyacetonephosphate synthase, peroxisomal	11	15	1004.53	3	1.7	ILWVDENNLTAHVEAGITGQELER		82.344	8526	8592	8223	8400	7979	8720	266	40.8	6.7e-15
O00116	ADAS_HUMAN	Alkyldihydroxyacetonephosphate synthase, peroxisomal	11	15	477.514	4	-1.3	AHGHCLHEIFLLR		39.194	13122	13021	9775	11532	11785	12321	186	30.1	3.5e-08
O00116	ADAS_HUMAN	Alkyldihydroxyacetonephosphate synthase, peroxisomal	11	15	559.582	4	4.5	NIYGNIEDLVVHIK		75.47	13354	16999	15568	14486	14849	22172	324	22.4	1.6e-06
O00116	ADAS_HUMAN	Alkyldihydroxyacetonephosphate synthase, peroxisomal	11	15	685.592	5	8.2	FKGFDPNQLSVATLLFEGDREK		74.243	21224	25796	25532	22654	21976	27766	455	30.6	7.8e-09
O00116	ADAS_HUMAN	Alkyldihydroxyacetonephosphate synthase, peroxisomal	11	15	787.409	2	0.32	GVQFAPFSTCR		46.283	24526	25467	22128	22234	21824	24245	556	30.6	1.6e-12
O00116	ADAS_HUMAN	Alkyldihydroxyacetonephosphate synthase, peroxisomal	11	15	539.803	2	0.074	CAPASIR		16.12	35819	49459	46341	32681	36097	42392	413	20.4	7.2e-07
O00116	ADAS_HUMAN	Alkyldihydroxyacetonephosphate synthase, peroxisomal	11	15	856.736	4	5.8	FKGFDPNQLSVATLLFEGDREK		74.239	52402	59680	59856	53123	56280	69656	455	31.5	1.4e-10
O00148	DX39A_HUMAN	ATP-dependent RNA helicase DDX39A	20	50	838.26	5	18	FMQDPMEVFVDDETKLTLHGLQQYYVK		91.614	2471	2482	2610	2290	2308	2983	241	17.2	2.6e-05
O00148	DX39A_HUMAN	ATP-dependent RNA helicase DDX39A	20	50	588.027	3	-2.8	VSVFFGGLSIK		75.775	3527	4537	3569	3550	3262	3747	144	25.6	3.2e-06
O00148	DX39A_HUMAN	ATP-dependent RNA helicase DDX39A	20	50	588.027	3	-2.8	VSVFFGGLSIK		105.224	4880	6320	5180	4432	4368	5200	144	26.4	2.7e-06
O00148	DX39A_HUMAN	ATP-dependent RNA helicase DDX39A	20	50	558.298	5	18	HFVLDECDKMLEQLDMR		69.072	6250	7431	6994	6222	5735	6433	191	20.3	3e-06
O00148	DX39A_HUMAN	ATP-dependent RNA helicase DDX39A	20	50	654.611	4	4.7	CMALAQLLVEQNFPAIAIHR	Oxidation@2	106.214	6333	8548	7438	6704	5742	8176	299	37.1	1.4e-10
O00148	DX39A_HUMAN	ATP-dependent RNA helicase DDX39A	20	50	1047.55	4	0.14	FMQDPMEVFVDDETKLTLHGLQQYYVK		94.254	6535	6660	6655	7113	6429	7839	241	36.1	7.8e-13
O00148	DX39A_HUMAN	ATP-dependent RNA helicase DDX39A	20	50	588.028	3	-2.1	VSVFFGGLSIK		76.607	7400	10212	7788	7163	7521	7827	144	25.6	1.6e-06
O00148	DX39A_HUMAN	ATP-dependent RNA helicase DDX39A	20	50	770.751	6	-5.5	KFMQDPMEVFVDDETKLTLHGLQQYYVK		85.591	9493	9307	10936	9748	9350	12026	240	15.2	6.2e-05
O00148	DX39A_HUMAN	ATP-dependent RNA helicase DDX39A	20	50	881.536	2	-4.2	VSVFFGGLSIK		76.746	10219	13916	11886	10551	10497	12332	144	25.4	9.7e-08
O00148	DX39A_HUMAN	ATP-dependent RNA helicase DDX39A	20	50	878.094	3	0.97	VNIVFNYDMPEDSDTYLHR		68.566	11429	13054	12198	11528	10338	12920	355	37.5	4.9e-13
O00148	DX39A_HUMAN	ATP-dependent RNA helicase DDX39A	20	50	562.785	2	-4.5	GMAQEER		10.241	14512	15732	14905	11328	11537	14216	319	23.5	6e-05
O00148	DX39A_HUMAN	ATP-dependent RNA helicase DDX39A	20	50	813.737	3	-2.4	FMQDPMEVFVDDETK		87.727	18202	22669	18890	16507	18141	18001	241	30.7	1.5e-11
O00148	DX39A_HUMAN	ATP-dependent RNA helicase DDX39A	20	50	878.095	3	2.2	VNIVFNYDMPEDSDTYLHR		65.668	28827	34532	34023	28171	26866	32510	355	38.5	1.5e-16
O00148	DX39A_HUMAN	ATP-dependent RNA helicase DDX39A	20	50	590.991	3	15	HFVLDECDK		39.429	120236	99643	82066	88191	85720	94783	191	17.5	1.1e-05
O00151	PDLI1_HUMAN	PDZ and LIM domain protein 1	13	18	560.341	4	16	LVGGKDFEQPLAISR		53.767	2620	3345	2894	2950	2634	2120	18	15.9	0.0001
O00151	PDLI1_HUMAN	PDZ and LIM domain protein 1	13	18	1206.29	3	17	AALANLCIGDVITAIDGENTSNMTHLEAQNR		83.712	3530	4572	4106	3368	3025	2786	39	44.1	1e-12
O00151	PDLI1_HUMAN	PDZ and LIM domain protein 1	13	18	1119.67	2	14	LVGGKDFEQPLAISR		54.06	4526	5225	5176	4800	3910	3409	18	23.1	3.9e-07
O00151	PDLI1_HUMAN	PDZ and LIM domain protein 1	13	18	766.434	5	10	QELNEPPKQSTSFLVLQEILESEEK		85.758	9016	10191	9862	8927	10412	8994	204	25.2	3.6e-09
O00151	PDLI1_HUMAN	PDZ and LIM domain protein 1	13	18	943.978	2	-5.3	SAMPFTASPASSTTAR		36.54	15207	16802	15288	11815	11420	11344	123	15.6	0.00037
O00151	PDLI1_HUMAN	PDZ and LIM domain protein 1	13	18	783.975	2	-0.27	VAASIGNAQK		29.214	17234	22319	19891	17576	16617	18892	247	29.2	1.9e-06
O00151	PDLI1_HUMAN	PDZ and LIM domain protein 1	13	18	873.023	2	8	CGTGIVGVFVK		52.3	19535	27403	24863	23028	22283	27812	263	20.1	1.5e-07
O00151	PDLI1_HUMAN	PDZ and LIM domain protein 1	13	18	943.981	2	-1.8	SAMPFTASPASSTTAR		41.989	21925	28956	30293	23205	21185	19790	123	21.8	1.1e-06
O00151	PDLI1_HUMAN	PDZ and LIM domain protein 1	13	18	602.575	4	14	MNLASEPQEVLHIGSAHNR		52.621	23094	39010	25348	24674	24030	27913	104	32	5.6e-12
O00151	PDLI1_HUMAN	PDZ and LIM domain protein 1	13	18	670.397	3	6.4	VWSPLVTEEGKR		46.011	28732	37989	33977	29985	30602	32213	88	28.3	2.4e-09
O00151	PDLI1_HUMAN	PDZ and LIM domain protein 1	13	18	1038.38	5	12	QELNEPPKQSTSFLVLQEILESEEKGDPNKPSGFR		78.273	30199	38903	39039	38433	33399	32503	204	35.8	3.8e-11
O00151	PDLI1_HUMAN	PDZ and LIM domain protein 1	13	18	862.468	5	-3	TAASGVEANSRPLDHAQPPSSLVIDKESEVYK		51.723	33525	44190	44064	41581	37931	39406	167	30.9	0.00018
O00151	PDLI1_HUMAN	PDZ and LIM domain protein 1	13	18	757.445	3	14	VTPPEGYEVVTVFPK		64.336	41487	43705	43304	40214	36296	37793	315	24.8	2.9e-08
O00151	PDLI1_HUMAN	PDZ and LIM domain protein 1	13	18	757.433	3	-2.5	VTPPEGYEVVTVFPK		67.696	48696	50237	46835	43470	40117	41876	315	16.3	6.3e-05
O00151	PDLI1_HUMAN	PDZ and LIM domain protein 1	13	18	812.932	2	-4.1	GCTDNLTLTVAR		42.324	55372	61657	60859	53642	50769	51395	72	26.6	0.0028
O00151	PDLI1_HUMAN	PDZ and LIM domain protein 1	13	18	582.35	3	5.7	CGTGIVGVFVK		52.327	56102	79755	69185	63064	60632	74374	263	24.4	8.2e-08
O00151	PDLI1_HUMAN	PDZ and LIM domain protein 1	13	18	724.082	3	-7.5	IKGCTDNLTLTVAR		44.107	80473	125262	110007	94104	93280	103104	70	28.7	5.6e-10
O00151	PDLI1_HUMAN	PDZ and LIM domain protein 1	13	18	724.084	3	-5.1	IKGCTDNLTLTVAR		48.533	86275	117311	107092	95730	87685	99449	70	30.4	4.1e-10
O00154	BACH_HUMAN	Cytosolic acyl coenzyme A thioester hydrolase	8	14	532.3	3	5.7	MIEEAGAIISTR		69.657	3069	3167	2946	3566	3223	3270	79	34.8	6.9e-10
O00154	BACH_HUMAN	Cytosolic acyl coenzyme A thioester hydrolase	8	14	516.969	3	13	LMDEVAGIVAAR		74.725	4171	5327	3410	5778	3852	4361	253	18.5	3.1e-05
O00154	BACH_HUMAN	Cytosolic acyl coenzyme A thioester hydrolase	8	14	633.726	3	3.1	ATLWYVPLSLK		74.661	4721	4717	4418	4456	4152	4611	158	19.6	4.1e-06
O00154	BACH_HUMAN	Cytosolic acyl coenzyme A thioester hydrolase	8	14	896.166	3	-3.4	IMRPDDANVAGNVHGGTILK		48.434	8349	7671	7690	7931	7510	6126	59	18.2	3.3e-08
O00154	BACH_HUMAN	Cytosolic acyl coenzyme A thioester hydrolase	8	14	680.023	3	-0.26	AASAFFTYVSLSQEGR		70.293	12213	14737	12990	11301	10801	14431	325	32.9	7.7e-10
O00154	BACH_HUMAN	Cytosolic acyl coenzyme A thioester hydrolase	8	14	785.108	3	5.6	TNIVTASVDAINFHDK		61.408	14862	13451	11877	11237	10973	11917	268	16.7	6.2e-05
O00154	BACH_HUMAN	Cytosolic acyl coenzyme A thioester hydrolase	8	14	1019.55	2	16	AASAFFTYVSLSQEGR		70.473	13222	18011	17036	14719	13154	18516	325	47	2e-13
O00154	BACH_HUMAN	Cytosolic acyl coenzyme A thioester hydrolase	8	14	797.949	2	7.7	MIEEAGAIISTR		70.57	15697	16684	15609	14300	14549	15432	79	21.7	7e-06
O00154	BACH_HUMAN	Cytosolic acyl coenzyme A thioester hydrolase	8	14	797.948	2	7.2	MIEEAGAIISTR		69.644	17034	18988	18085	17241	17341	17305	79	25.8	4.6e-08
O00154	BACH_HUMAN	Cytosolic acyl coenzyme A thioester hydrolase	8	14	656.385	4	14	TNIVTASVDAINFHDKIR		60.245	20117	22030	19949	18961	17690	20667	268	31.6	8.7e-10
O00154	BACH_HUMAN	Cytosolic acyl coenzyme A thioester hydrolase	8	14	950.081	2	-0.96	ATLWYVPLSLK		70.006	36370	36976	34220	32335	29808	30180	158	22.6	1.5e-06
O00154	BACH_HUMAN	Cytosolic acyl coenzyme A thioester hydrolase	8	14	774.95	2	14	LMDEVAGIVAAR		74.702	47399	55096	36075	49619	47013	49464	253	26.4	3.7e-09
O00154	BACH_HUMAN	Cytosolic acyl coenzyme A thioester hydrolase	8	14	672.372	4	-10	IMRPDDANVAGNVHGGTILK		43.986	55618	60504	54580	54002	55148	56966	59	24.7	4.4e-06
O00159	MYO1C_HUMAN	Unconventional myosin-Ic	6	7	704.097	3	0.095	MSLLQLVEILQSK		94.889	1300	1302	1254	1115	1210	1405	606	18.3	1.7e-05
O00159	MYO1C_HUMAN	Unconventional myosin-Ic	6	7	942.561	3	9.1	MSLLQLVEILQSKEPAYVR		92.597	1622	1302	1588	1651	1546	1847	606	27.3	5.4e-09
O00159	MYO1C_HUMAN	Unconventional myosin-Ic	6	7	707.165	4	-1.2	MSLLQLVEILQSKEPAYVR		92.421	2461	2691	2696	2352	2449	2883	606	41.8	1.6e-13
O00159	MYO1C_HUMAN	Unconventional myosin-Ic	6	7	664.611	4	15	NFHIFYQLLEGGEEETLRR		73.221	7710	8939	5247	6926	7057	6913	236	32	6.7e-07
O00159	MYO1C_HUMAN	Unconventional myosin-Ic	6	7	836.447	4	-2.2	DRVGVQDFVLLENFTSEAAFIENLRR		88.45	5410	5940	5797	5518	5466	6782	44	34.3	9e-08
O00159	MYO1C_HUMAN	Unconventional myosin-Ic	6	7	840.51	3	3.5	VLQALGSEPIQYAVPVVK		73.63	17487	19349	18386	16452	16165	18074	910	26.1	4.2e-08
O00161	SNP23_HUMAN	Synaptosomal-associated protein 23	3	3	850.195	4	-4.6	ITNDAREDEMEENLTQVGSILGNLK		84.587	5476	6729	5762	5874	5554	5462	143	32.7	5.6e-12
O00161	SNP23_HUMAN	Synaptosomal-associated protein 23	3	3	597.648	3	5.6	AHQITDESLESTR		24.407	15506	19036	12364	14415	15524	12870	13	30.7	9.6e-11
O00161	SNP23_HUMAN	Synaptosomal-associated protein 23	3	3	723.729	3	-3.3	IEEGLDQINKDMR		63.869	26113	32116	30683	30187	28313	29048	55	27.3	5.9e-07
O00165	HAX1_HUMAN	HCLS1-associated protein X-1	2	2	1267.94	3	2.6	DFNSIFSDMGAWTLPSHPPELPGPESETPGER		82.913	751.4	773.9	864.1	882.9	732.3	826.8	87	42.9	6e-15
O00165	HAX1_HUMAN	HCLS1-associated protein X-1	2	2	840.464	4	19	TREDNDLDSQVSQEGLGPVLQPQPK		55.782	22556	31524	24553	23258	23759	25073	181	30.6	4.1e-08
O00178	GTPB1_HUMAN	GTP-binding protein 1	4	8	465.608	3	-1.8	MFLNLLSPR		72.578	1100	1547	1540	1006	1000	1332	378	22.2	8.1e-08
O00178	GTPB1_HUMAN	GTP-binding protein 1	4	8	631.36	3	10	SMAEQIEADVILLR		88.293	2437	2888	2608	2405	2209	2356	122	40.1	1.4e-09
O00178	GTPB1_HUMAN	GTP-binding protein 1	4	8	697.91	2	0.43	MFLNLLSPR		73.765	3290	4373	3588	3507	3440	4337	378	30.3	6.3e-07
O00178	GTPB1_HUMAN	GTP-binding protein 1	4	8	631.358	3	6.9	SMAEQIEADVILLR		87.77	3495	3936	4051	3511	3338	3611	122	46.6	4.8e-08
O00178	GTPB1_HUMAN	GTP-binding protein 1	4	8	697.907	2	-4	MFLNLLSPR		100.042	5968	8587	7291	6747	6561	8122	378	30.9	1.7e-06
O00178	GTPB1_HUMAN	GTP-binding protein 1	4	8	697.909	2	-1.9	MFLNLLSPR		72.833	11239	16205	14124	12063	12079	16606	378	30.9	7.7e-07
O00178	GTPB1_HUMAN	GTP-binding protein 1	4	8	734.397	2	8.9	VGDNDFLEVR		57.832	14582	17171	14106	14598	16681	18732	153	31.1	7e-08
O00178	GTPB1_HUMAN	GTP-binding protein 1	4	8	662.698	3	-5.6	STLLGVLTHGELDNGR		59.839	36247	43398	38758	36881	35072	38507	174	39	2.5e-13
O00186	STXB3_HUMAN	Syntaxin-binding protein 3	6	7	832.463	4	2.2	MTDLLEEGITVVENIYKNREPVR		101.591	1544	1333	1353	1656	1190	1515	51	33.3	7.2e-12
O00186	STXB3_HUMAN	Syntaxin-binding protein 3	6	7	859.143	3	-0.41	MTDLLEEGITVVENIYK		112.153	1466	1615	1315	1300	1294	1242	51	22.7	4e-07
O00186	STXB3_HUMAN	Syntaxin-binding protein 3	6	7	832.463	4	1.4	MTDLLEEGITVVENIYKNREPVR		100.646	3379	3067	3371	3865	2963	3511	51	41.5	5.3e-12
O00186	STXB3_HUMAN	Syntaxin-binding protein 3	6	7	643.846	4	-2.2	WTPFIKDIMEDAIDNR		91.125	3917	4541	3876	4125	3196	3578	474	30.9	4e-08
O00186	STXB3_HUMAN	Syntaxin-binding protein 3	6	7	886.463	4	5.7	GKDAIMETMADQIVTVCATLDENPGVR		87.76	3904	3908	3637	3688	3676	3539	169	49.6	2.1e-11
O00186	STXB3_HUMAN	Syntaxin-binding protein 3	6	7	607.022	3	0.57	IMLLDEFTTK		80.555	8397	9268	8549	8079	7363	7780	34	18.2	3.9e-05
O00193	SMAP_HUMAN	Small acidic protein	4	10	1370.12	2	1.2	SASPDDDLGSSNWEAADLGNEER		46.749	303.6	379.4	363.8	331.5	471	701.4	15	15.7	5e-05
O00193	SMAP_HUMAN	Small acidic protein	4	10	913.747	3	-1.1	SASPDDDLGSSNWEAADLGNEER		47.08	2025	2674	2565	2212	3307	3316	15	42.4	6.3e-16
O00193	SMAP_HUMAN	Small acidic protein	4	10	913.747	3	-0.9	SASPDDDLGSSNWEAADLGNEER		47.426	6108	7653	7095	6902	8673	10393	15	42	2.4e-19
O00193	SMAP_HUMAN	Small acidic protein	4	10	635.071	4	-0.62	INEELESQYQQSMDSK		60.911	7536	8548	9080	7875	7847	7433	76	15.2	8.8e-06
O00193	SMAP_HUMAN	Small acidic protein	4	10	846.426	3	-1.2	INEELESQYQQSMDSK		61.676	8591	10189	9199	8884	8063	7509	76	29.2	6.5e-08
O00193	SMAP_HUMAN	Small acidic protein	4	10	846.425	3	-2.1	INEELESQYQQSMDSK		60.872	9146	11095	9621	10294	9297	8279	76	32.3	4.6e-09
O00193	SMAP_HUMAN	Small acidic protein	4	10	743.151	4	6.2	KINEELESQYQQSMDSK		56.404	10789	11881	11223	11726	10751	9474	75	23	8.1e-06
O00193	SMAP_HUMAN	Small acidic protein	4	10	846.43	3	4.1	INEELESQYQQSMDSK		61.026	12797	14563	13245	13459	13562	11658	76	25.8	4e-07
O00193	SMAP_HUMAN	Small acidic protein	4	10	463.959	3	-3.6	LVIGDHK		27.569	29662	31458	30112	30508	27726	24409	56	20.1	0.00026
O00193	SMAP_HUMAN	Small acidic protein	4	10	695.433	2	-5.8	LVIGDHK		27.698	63555	62194	59671	61032	53324	51580	56	24.9	0.00016
O00203	AP3B1_HUMAN	AP-3 complex subunit beta-1	14	16	1058.61	4	17	KEQGVLTGMNETSAVIIAAPQNFTPSVIFQK		79.368	1196	1544	1232	1099	1198	1385	995	32.8	3.2e-09
O00203	AP3B1_HUMAN	AP-3 complex subunit beta-1	14	16	679.776	5	5	STLVAGSVVMAFEEVCPDRIDLIHK		88.409	2562	2944	2793	2616	2515	2612	200	23	7.6e-07
O00203	AP3B1_HUMAN	AP-3 complex subunit beta-1	14	16	770.769	3	5.8	EVQYIVLQNIATMSIQR		77.793	5568	6399	6003	5558	5895	6683	348	46.7	4.7e-13
O00203	AP3B1_HUMAN	AP-3 complex subunit beta-1	14	16	849.469	4	6.6	STLVAGSVVMAFEEVCPDRIDLIHK		88.356	7419	9027	8758	7333	7179	7419	200	21	1.6e-08
O00203	AP3B1_HUMAN	AP-3 complex subunit beta-1	14	16	751.694	4	2.3	SFTSEDDLVKLQILNLGAK		71.359	10436	9143	9754	10102	9104	10492	524	24.2	1.7e-06
O00203	AP3B1_HUMAN	AP-3 complex subunit beta-1	14	16	628.73	3	-1.9	LLTQYILNLGK		78.683	10613	14303	12857	11513	10253	14965	553	16.4	0.00022
O00203	AP3B1_HUMAN	AP-3 complex subunit beta-1	14	16	494.95	3	13	GLAAHYFFPR		47.096	12137	13643	12235	11526	10641	11665	881	38.8	3.2e-08
O00203	AP3B1_HUMAN	AP-3 complex subunit beta-1	14	16	541.667	3	-5.2	NVEVIELAK		53.036	11000	14612	13560	12181	12258	13077	650	22.9	3.7e-05
O00203	AP3B1_HUMAN	AP-3 complex subunit beta-1	14	16	494.95	3	14	GLAAHYFFPR		48.773	20892	24554	22344	21321	19343	19881	881	36.6	7.7e-08
O00203	AP3B1_HUMAN	AP-3 complex subunit beta-1	14	16	583.663	3	12	SFTSEDDLVK		46.656	22102	22872	21688	21594	20345	23052	524	17.3	1.8e-05
O00203	AP3B1_HUMAN	AP-3 complex subunit beta-1	14	16	750.743	3	-4.8	VVNVANVGAVPSGQDNIHR		46.259	33251	38229	34298	28008	30906	35419	1026	35.5	1.5e-12
O00203	AP3B1_HUMAN	AP-3 complex subunit beta-1	14	16	781.775	3	-5.9	SQDKQFAAATIQTIGR		52.056	38417	43622	29615	37195	37236	44470	415	24.6	1.4e-08
O00217	NDUS8_HUMAN	NADH dehydrogenase [ubiquinone] iron-sulfur protein 8, mitochondrial	11	24	526.625	3	-3.9	GLGMTLSYLFR	Oxidation@4	102.728	1503	1577	1463	1232	1170	1276	67	22.1	0.0018
O00217	NDUS8_HUMAN	NADH dehydrogenase [ubiquinone] iron-sulfur protein 8, mitochondrial	11	24	521.295	3	-1.2	GLGMTLSYLFR		80.406	2668	2602	2372	1647	1368	1792	67	37.8	3.6e-06
O00217	NDUS8_HUMAN	NADH dehydrogenase [ubiquinone] iron-sulfur protein 8, mitochondrial	11	24	631.946	5	-0.96	GLGMTLSYLFREPATINYPFEK		87.374	2580	2339	2289	2396	1978	2700	67	21.7	3e-05
O00217	NDUS8_HUMAN	NADH dehydrogenase [ubiquinone] iron-sulfur protein 8, mitochondrial	11	24	494.958	3	-2.7	TLLWTELFR		83.579	2185	3369	2668	2141	2346	3141	58	26	0.0011
O00217	NDUS8_HUMAN	NADH dehydrogenase [ubiquinone] iron-sulfur protein 8, mitochondrial	11	24	645.375	2	4.5	FRGEHALR		25.009	3163	3215	3274	2685	2772	3091	95	20.5	0.038
O00217	NDUS8_HUMAN	NADH dehydrogenase [ubiquinone] iron-sulfur protein 8, mitochondrial	11	24	789.434	2	-3.5	GLGMTLSYLFR	Oxidation@4	102.205	3755	4544	3544	2995	2798	3163	67	17.2	0.00024
O00217	NDUS8_HUMAN	NADH dehydrogenase [ubiquinone] iron-sulfur protein 8, mitochondrial	11	24	822.946	4	4.5	LLNNGDKWEAEIAANIQADYLYR		85.504	8489	10791	6461	9655	9366	10072	188	28	8e-08
O00217	NDUS8_HUMAN	NADH dehydrogenase [ubiquinone] iron-sulfur protein 8, mitochondrial	11	24	793.682	4	1.2	GLGMTLSYLFREPATINYPFEK	Oxidation@4	83.448	9571	10025	10393	9272	7460	9762	67	21.2	0.00014
O00217	NDUS8_HUMAN	NADH dehydrogenase [ubiquinone] iron-sulfur protein 8, mitochondrial	11	24	1096.92	3	3.1	LLNNGDKWEAEIAANIQADYLYR		85.436	7472	9720	8820	8095	7830	10203	188	39.7	4.2e-14
O00217	NDUS8_HUMAN	NADH dehydrogenase [ubiquinone] iron-sulfur protein 8, mitochondrial	11	24	1173.63	2	16	LCEAICPAQAITIEAEPR		70.482	8165	11052	9405	8703	9162	10753	116	48.4	2.2e-11
O00217	NDUS8_HUMAN	NADH dehydrogenase [ubiquinone] iron-sulfur protein 8, mitochondrial	11	24	741.934	2	-0.58	TLLWTELFR		84.153	8247	11595	10634	8914	8878	12368	58	29.1	5.4e-07
O00217	NDUS8_HUMAN	NADH dehydrogenase [ubiquinone] iron-sulfur protein 8, mitochondrial	11	24	1055.03	2	7.2	YVNMQDPEMDMK		57.688	9380	12165	10446	9587	9951	12117	38	15.3	5.1e-06
O00217	NDUS8_HUMAN	NADH dehydrogenase [ubiquinone] iron-sulfur protein 8, mitochondrial	11	24	782.746	3	6.2	LCEAICPAQAITIEAEPR		67.2	11264	11952	11648	10575	9946	10030	116	32	3.8e-07
O00217	NDUS8_HUMAN	NADH dehydrogenase [ubiquinone] iron-sulfur protein 8, mitochondrial	11	24	528.015	4	4.5	YVNMQDPEMDMK		57.58	10457	13114	10547	10542	11105	11744	38	15.1	0.00033
O00217	NDUS8_HUMAN	NADH dehydrogenase [ubiquinone] iron-sulfur protein 8, mitochondrial	11	24	741.934	2	-0.58	TLLWTELFR		83.352	10861	16666	14294	12480	12238	17746	58	32.6	3.5e-05
O00217	NDUS8_HUMAN	NADH dehydrogenase [ubiquinone] iron-sulfur protein 8, mitochondrial	11	24	781.439	2	-0.41	GLGMTLSYLFR		80.272	17493	21317	18033	15166	13086	15861	67	32.3	1.8e-08
O00217	NDUS8_HUMAN	NADH dehydrogenase [ubiquinone] iron-sulfur protein 8, mitochondrial	11	24	1052.57	3	-1.6	GLGMTLSYLFREPATINYPFEK		87.289	17214	17948	17852	15398	13755	15945	67	24.9	1.2e-08
O00217	NDUS8_HUMAN	NADH dehydrogenase [ubiquinone] iron-sulfur protein 8, mitochondrial	11	24	741.936	2	2	TLLWTELFR		107.14	16603	21954	21133	16904	18059	23938	58	15.7	0.0017
O00217	NDUS8_HUMAN	NADH dehydrogenase [ubiquinone] iron-sulfur protein 8, mitochondrial	11	24	649.341	2	-4.1	RYPSGEER		9.382	27666	32762	30292	21909	21477	24061	103	25.5	0.00016
O00217	NDUS8_HUMAN	NADH dehydrogenase [ubiquinone] iron-sulfur protein 8, mitochondrial	11	24	649.342	2	-2.4	RYPSGEER		9.573	33098	34951	33135	23998	24176	28045	103	23.3	0.0095
O00217	NDUS8_HUMAN	NADH dehydrogenase [ubiquinone] iron-sulfur protein 8, mitochondrial	11	24	741.934	2	-0.58	TLLWTELFR		78.975	32624	45915	42677	35229	37980	53194	58	28.9	3e-08
O00217	NDUS8_HUMAN	NADH dehydrogenase [ubiquinone] iron-sulfur protein 8, mitochondrial	11	24	430.587	3	6.8	FRGEHALR		25.132	61752	60807	59823	39885	47257	48970	95	27.4	0.00067
O00217	NDUS8_HUMAN	NADH dehydrogenase [ubiquinone] iron-sulfur protein 8, mitochondrial	11	24	465.79	2	6.4	GPLSPR		17.286	50488	59075	51845	41214	45237	46886	89	21.9	0.00041
O00217	NDUS8_HUMAN	NADH dehydrogenase [ubiquinone] iron-sulfur protein 8, mitochondrial	11	24	433.231	3	-2.5	RYPSGEER		9.559	65555	76469	80307	51158	53827	57041	103	24.1	4.1e-07
O00231	PSD11_HUMAN	26S proteasome non-ATPase regulatory subunit 11	19	29	986.93	5	-1.7	FHGILDQGEGVLIIFDEPPVDKTYEAALETIQNMSK		103.281	655.1	636.5	300.5	632.4	609.6	619.4	374	18	1.9e-05
O00231	PSD11_HUMAN	26S proteasome non-ATPase regulatory subunit 11	19	29	611.354	3	7	YQEALHLGSQLLR		61.853	1730	2292	2297	2152	2366	2217	143	15	6.2e-07
O00231	PSD11_HUMAN	26S proteasome non-ATPase regulatory subunit 11	19	29	589.37	3	18	TGQAAELGGLLK		53.318	3039	4031	3693	3280	3417	4271	60	24.2	4e-06
O00231	PSD11_HUMAN	26S proteasome non-ATPase regulatory subunit 11	19	29	763.026	5	-2.3	DIQENDEEAVQVKEQSILELGSLLAK		93.635	3535	3478	3468	3824	3239	3722	34	25.5	4.9e-06
O00231	PSD11_HUMAN	26S proteasome non-ATPase regulatory subunit 11	19	29	987.817	3	2.5	TAYSYFYEAFEGYDSIDSPK		85.378	3751	4308	4099	3990	3702	4201	227	22.3	3.3e-08
O00231	PSD11_HUMAN	26S proteasome non-ATPase regulatory subunit 11	19	29	761.08	3	-0.19	RDIQENDEEAVQVK		26.561	5260	5357	5238	5129	4454	4570	33	19.1	5.4e-05
O00231	PSD11_HUMAN	26S proteasome non-ATPase regulatory subunit 11	19	29	763.035	5	9.2	DIQENDEEAVQVKEQSILELGSLLAK		89.951	6282	5622	5811	6376	5483	5928	34	28.6	1.9e-06
O00231	PSD11_HUMAN	26S proteasome non-ATPase regulatory subunit 11	19	29	763.028	5	0.68	DIQENDEEAVQVKEQSILELGSLLAK		95.006	6325	6296	6440	6831	5798	6421	34	28	2.5e-06
O00231	PSD11_HUMAN	26S proteasome non-ATPase regulatory subunit 11	19	29	670.416	3	12	EQSILELGSLLAK		81.826	6045	7196	6523	6299	6310	7501	47	25.8	8.3e-06
O00231	PSD11_HUMAN	26S proteasome non-ATPase regulatory subunit 11	19	29	581.742	5	7.4	AQSLLSTDREASIDILHSIVK		72.929	6826	7649	6928	6311	6763	6747	12	20.8	1.7e-05
O00231	PSD11_HUMAN	26S proteasome non-ATPase regulatory subunit 11	19	29	670.419	3	16	EQSILELGSLLAK		79.456	7987	9104	8240	8771	8277	9718	47	30.6	9.4e-07
O00231	PSD11_HUMAN	26S proteasome non-ATPase regulatory subunit 11	19	29	1063.07	2	0.87	DIQENDEEAVQVK		31.221	8981	9547	8333	8979	8859	9969	34	17.7	2.6e-08
O00231	PSD11_HUMAN	26S proteasome non-ATPase regulatory subunit 11	19	29	603.349	3	5.3	LYDNLLEQNLIR		69.779	9996	12106	9099	9340	10032	11309	326	15.1	0.00079
O00231	PSD11_HUMAN	26S proteasome non-ATPase regulatory subunit 11	19	29	650.747	3	8.2	ALLVEVQLLESK		79.463	11163	11614	11641	11782	10577	11578	164	22.6	2.8e-06
O00231	PSD11_HUMAN	26S proteasome non-ATPase regulatory subunit 11	19	29	497.796	4	13	RYQEALHLGSQLLR		49.015	11536	14012	12476	10752	11004	12664	142	29.1	8.6e-05
O00231	PSD11_HUMAN	26S proteasome non-ATPase regulatory subunit 11	19	29	650.748	3	11	ALLVEVQLLESK		78.505	11966	12591	11537	11995	11404	10873	164	27.3	1.7e-06
O00231	PSD11_HUMAN	26S proteasome non-ATPase regulatory subunit 11	19	29	1020.92	3	-4.6	AQSLLSTDREASIDILHSIVKR		62.028	14220	14301	14310	13915	12351	12569	12	16.8	2.5e-06
O00231	PSD11_HUMAN	26S proteasome non-ATPase regulatory subunit 11	19	29	775.111	3	0.92	IMLNTPEDVQALVSGK		70.716	19226	18497	18020	16975	17463	20455	259	18.3	5.2e-05
O00231	PSD11_HUMAN	26S proteasome non-ATPase regulatory subunit 11	19	29	611.349	3	-0.063	YQEALHLGSQLLR		60.609	17472	22509	21090	18613	21571	25438	143	24.1	1.8e-08
O00231	PSD11_HUMAN	26S proteasome non-ATPase regulatory subunit 11	19	29	773.455	2	-4.3	VVDSLYNK		43.816	24082	26464	23255	25161	24879	29274	410	26.6	1.6e-06
O00231	PSD11_HUMAN	26S proteasome non-ATPase regulatory subunit 11	19	29	612.957	5	-2.8	AQSLLSTDREASIDILHSIVKR		62.726	23315	25176	25287	30863	25325	30915	12	16.9	0.00079
O00231	PSD11_HUMAN	26S proteasome non-ATPase regulatory subunit 11	19	29	904.516	2	2	LYDNLLEQNLIR		70.355	47106	57680	34367	49758	53654	66794	326	34.4	7.9e-11
O00231	PSD11_HUMAN	26S proteasome non-ATPase regulatory subunit 11	19	29	904.521	2	6.6	LYDNLLEQNLIR		69.765	53317	70558	39893	66195	68630	87673	326	34.5	1.2e-10
O00231	PSD11_HUMAN	26S proteasome non-ATPase regulatory subunit 11	19	29	612.954	5	-6.4	AQSLLSTDREASIDILHSIVKR		61.933	41342	48353	47964	50196	44644	52144	12	18.1	2.6e-05
O00231	PSD11_HUMAN	26S proteasome non-ATPase regulatory subunit 11	19	29	473.274	3	-4.7	SLADFEK		43.931	43638	45717	44764	44523	47016	44236	298	16	0.0054
O00231	PSD11_HUMAN	26S proteasome non-ATPase regulatory subunit 11	19	29	496.291	2	-8.3	QALEAR		13.078	61275	72339	70156	52552	56088	65185	127	20.7	0.04
O00231	PSD11_HUMAN	26S proteasome non-ATPase regulatory subunit 11	19	29	473.283	3	14	SLADFEK		46.829	56522	56335	55358	56717	55307	58191	298	17.8	0.0024
O00231	PSD11_HUMAN	26S proteasome non-ATPase regulatory subunit 11	19	29	647.865	2	-2.5	AQSLLSTDR		32.597	110974	126880	118200	106271	109158	129553	12	22.5	8.6e-06
O00231	PSD11_HUMAN	26S proteasome non-ATPase regulatory subunit 11	19	29	576.338	2	-3.9	VIEPFSR		45.922	143071	158914	156753	150010	150010	175043	338	25.9	0.00043
O00232	PSD12_HUMAN	26S proteasome non-ATPase regulatory subunit 12	11	15	680.377	4	2.9	SVVLYVILAPFDNEQSDLVHR		95.625	445.1	433.6	437.2	322.3	387.6	395.9	269	18.4	2e-07
O00232	PSD12_HUMAN	26S proteasome non-ATPase regulatory subunit 12	11	15	1048.59	3	18	MAQLLDLSVDESEAFLSNLVVNK		118.647	491.9	382.2	416.4	504	475.5	620.7	378	21.9	5.5e-07
O00232	PSD12_HUMAN	26S proteasome non-ATPase regulatory subunit 12	11	15	906.832	3	2.3	SVVLYVILAPFDNEQSDLVHR		95.586	577.8	735.8	692.2	632.2	691	801.1	269	52.1	1.7e-11
O00232	PSD12_HUMAN	26S proteasome non-ATPase regulatory subunit 12	11	15	708.43	3	-1.2	LQEVIETLLSLEK		110.595	900	1078	900.4	1093	979.8	1453	40	16.8	0.003
O00232	PSD12_HUMAN	26S proteasome non-ATPase regulatory subunit 12	11	15	708.43	3	-0.79	LQEVIETLLSLEK		109.6	1442	1848	1680	1790	1783	2418	40	18	0.00018
O00232	PSD12_HUMAN	26S proteasome non-ATPase regulatory subunit 12	11	15	948.929	5	2.4	TLATIKEQNGDVKEAASILQELQVETYGSMEK		89.42	1907	1955	1869	1888	1943	2499	148	15.2	2.2e-05
O00232	PSD12_HUMAN	26S proteasome non-ATPase regulatory subunit 12	11	15	1035.55	3	2	MVQQCCTYVEEITDLPIKLR		81.544	4693	4811	5072	4924	4654	5884	104	43.6	2.8e-19
O00232	PSD12_HUMAN	26S proteasome non-ATPase regulatory subunit 12	11	15	853.959	4	2.1	MCYEAKEWDLLNENIMLLSK		85.658	5571	5911	5678	5723	5398	7420	73	27.8	3.4e-06
O00232	PSD12_HUMAN	26S proteasome non-ATPase regulatory subunit 12	11	15	902.152	3	20	GSLESPATDVFGSTEEGEKR		51.949	7329	7354	7266	7603	6952	7996	331	42	2.6e-13
O00232	PSD12_HUMAN	26S proteasome non-ATPase regulatory subunit 12	11	15	776.925	4	12	MVQQCCTYVEEITDLPIKLR		78.334	8515	9119	9039	8363	9357	9766	104	24.4	5.9e-09
O00232	PSD12_HUMAN	26S proteasome non-ATPase regulatory subunit 12	11	15	859.423	2	1.1	MEVDYSATVDQR		42.929	16342	18989	16828	15705	12595	9323	16	32.4	3.3e-08
O00232	PSD12_HUMAN	26S proteasome non-ATPase regulatory subunit 12	11	15	679.852	2	5.5	TASDMVSTSR		18.676	89947	19395	19073	16391	16920	21399	56	19.3	4.1e-07
O00232	PSD12_HUMAN	26S proteasome non-ATPase regulatory subunit 12	11	15	734.912	2	2.7	VEFILEQMR		75.711	23607	32044	32799	28112	28471	39370	183	27.6	1.3e-06
O00232	PSD12_HUMAN	26S proteasome non-ATPase regulatory subunit 12	11	15	679.857	2	13	TASDMVSTSR		25.922	26461	32051	32615	26562	28465	34543	56	21.9	8.2e-08
O00232	PSD12_HUMAN	26S proteasome non-ATPase regulatory subunit 12	11	15	675.47	2	-1.7	ILVAVVK		52.034	44720	53407	46122	50210	51512	64400	66	22.2	0.0045
O00233	PSMD9_HUMAN	26S proteasome non-ATPase regulatory subunit 9	3	3	631.363	3	-3.4	KLGQSESQGPPR		24.951	42407	44074	46216	44522	40395	52681	123	25.7	5.8e-09
O00233	PSMD9_HUMAN	26S proteasome non-ATPase regulatory subunit 9	3	3	829.493	2	3.3	GLLGCNIIPLQR		57.254	45048	49372	46524	43874	41167	45791	212	37.2	2e-10
O00233	PSMD9_HUMAN	26S proteasome non-ATPase regulatory subunit 9	3	3	699.885	2	7.5	SDVDLYQVR		43.299	65771	71807	68109	64110	63682	67632	65	29.8	2.7e-09
O00264	PGRC1_HUMAN	Membrane-associated progesterone receptor component 1	6	8	968.798	3	-1.3	EGEEPTVYSDEEEPKDESAR		34.423	1181	1276	1049	1245	1888	3414	173	21.9	1e-07
O00264	PGRC1_HUMAN	Membrane-associated progesterone receptor component 1	6	8	968.797	3	-2.6	EGEEPTVYSDEEEPKDESAR		27.407	1945	2118	1987	2279	3960	7019	173	38	7.7e-11
O00264	PGRC1_HUMAN	Membrane-associated progesterone receptor component 1	6	8	713.386	5	13	LLKEGEEPTVYSDEEEPKDESAR		48.227	4750	4482	4189	4133	4899	6778	170	15.9	1.1e-05
O00264	PGRC1_HUMAN	Membrane-associated progesterone receptor component 1	6	8	910.976	2	9	FYGPEGPYGVFAGR		60.023	10084	13749	12646	11287	11645	15219	106	33.9	1.1e-10
O00264	PGRC1_HUMAN	Membrane-associated progesterone receptor component 1	6	8	751.747	3	-1.1	KFYGPEGPYGVFAGR		50.042	31361	36744	34835	32912	32232	40860	105	29.9	1.1e-09
O00264	PGRC1_HUMAN	Membrane-associated progesterone receptor component 1	6	8	489.985	3	15	ILMAINGK		53.376	38271	51080	42143	40131	37642	48364	89	15.1	0.00071
O00264	PGRC1_HUMAN	Membrane-associated progesterone receptor component 1	6	8	626.841	2	-7.2	DFTPAELR		41.914	44284	49224	42807	41194	39243	43740	72	26.1	9.2e-08
O00264	PGRC1_HUMAN	Membrane-associated progesterone receptor component 1	6	8	626.856	2	16	DFTPAELR		45.361	50505	54705	50272	47968	47187	53094	72	23.4	7.1e-07
O00267	SPT5H_HUMAN	Transcription elongation factor SPT5	11	12	1197.89	4	-0.76	SSVGETVYGGSDELSDDITQQQLLPGVKDPNLWTVK		82.103	1665	1693	1463	1756	1815	1661	148	27.6	3.6e-10
O00267	SPT5H_HUMAN	Transcription elongation factor SPT5	11	12	430.596	3	-0.017	RLQNLWR		37.353	2972	3158	2697	3136	3436	3226	124	20.1	0.0002
O00267	SPT5H_HUMAN	Transcription elongation factor SPT5	11	12	577.8	2	-1.7	DATESTAR		8.36	4042	5256	4368	3124	3822	3250	726	28.8	1.6e-05
O00267	SPT5H_HUMAN	Transcription elongation factor SPT5	11	12	944.181	3	-6.7	VILGEDREATGVLLSIDGEDGIVR		82.297	4590	4907	4950	4676	5025	4848	1043	44.3	1.3e-12
O00267	SPT5H_HUMAN	Transcription elongation factor SPT5	11	12	1137.07	2	2.6	SLGGDVASDGDFLIFEGNR		78.31	4637	5554	4830	4908	5120	5594	347	41.6	1.8e-13
O00267	SPT5H_HUMAN	Transcription elongation factor SPT5	11	12	758.393	3	13	SLGGDVASDGDFLIFEGNR		75.598	6569	7023	6410	5700	6529	6330	347	22.9	2.4e-11
O00267	SPT5H_HUMAN	Transcription elongation factor SPT5	11	12	766.736	3	18	DQREEELGEYYMK		36.745	11681	13602	11403	11143	12019	10959	131	20.8	0.00011
O00267	SPT5H_HUMAN	Transcription elongation factor SPT5	11	12	877.989	4	1	GIYKDDIAQVDYVEPSQNTISLK		63.573	11589	11640	11560	12358	11624	12258	284	22.8	1.6e-07
O00267	SPT5H_HUMAN	Transcription elongation factor SPT5	11	12	802.957	2	3.2	RDNELIGQTVR		31.39	12800	15967	14331	13334	14453	18493	701	40.1	4e-06
O00267	SPT5H_HUMAN	Transcription elongation factor SPT5	11	12	802.214	4	15	LGYWNQQMVPIKEMTDVLK		78.513	19007	20658	19600	19950	20859	23720	247	20.4	7.7e-07
O00267	SPT5H_HUMAN	Transcription elongation factor SPT5	11	12	533.97	3	5.2	MDLDEQLK		49.164	22632	23688	21355	22900	22985	23304	1067	20.1	0.0002
O00273	DFFA_HUMAN	DNA fragmentation factor subunit alpha	3	4	970.994	2	-3	AAFGEEVDAVDTGISR		64.264	15928	16346	15176	12043	2992	1866	214	48.2	4.6e-10
O00273	DFFA_HUMAN	DNA fragmentation factor subunit alpha	3	4	647.665	3	-3.4	AAFGEEVDAVDTGISR		64.227	20984	19830	17486	12613	6842	6028	214	41.1	8.1e-13
O00273	DFFA_HUMAN	DNA fragmentation factor subunit alpha	3	4	630.329	3	12	EQHGVAASCLEDLR		39.023	18941	20976	14972	18879	17957	18174	30	39.8	1.8e-10
O00273	DFFA_HUMAN	DNA fragmentation factor subunit alpha	3	4	696.722	3	-3.6	ETSSDVALASHILTALR		66.701	38865	44381	42180	39034	34612	33578	230	39.6	4.2e-11
O00299	CLIC1_HUMAN	Chloride intracellular channel protein 1	18	83	1061.18	3	-2.4	EEFASTCPDDEEIELAYEQVAK		76.523	455.5	541.9	515.9	499.5	374.9	447.3	217	21.9	3.5e-07
O00299	CLIC1_HUMAN	Chloride intracellular channel protein 1	18	83	1061.18	3	0.8	EEFASTCPDDEEIELAYEQVAK		66.215	467.2	470.9	383.3	570.3	466	438.8	217	19.1	6.4e-06
O00299	CLIC1_HUMAN	Chloride intracellular channel protein 1	18	83	1061.19	3	2.3	EEFASTCPDDEEIELAYEQVAK		58.751	669.9	640.9	608.2	620.4	388.7	505.9	217	22.6	5.5e-08
O00299	CLIC1_HUMAN	Chloride intracellular channel protein 1	18	83	1061.18	3	0.52	EEFASTCPDDEEIELAYEQVAK		66.054	490.8	587.8	639.8	608	460	579.3	217	21.3	1.8e-06
O00299	CLIC1_HUMAN	Chloride intracellular channel protein 1	18	83	1061.18	3	-1.9	EEFASTCPDDEEIELAYEQVAK		57.889	534.7	502	587.7	525.5	525.3	759.3	217	18.5	2.8e-06
O00299	CLIC1_HUMAN	Chloride intracellular channel protein 1	18	83	1061.19	3	8.3	EEFASTCPDDEEIELAYEQVAK		63.042	700.8	700.9	1165	662	547.6	703.1	217	29.4	3.5e-08
O00299	CLIC1_HUMAN	Chloride intracellular channel protein 1	18	83	1061.18	3	0.24	EEFASTCPDDEEIELAYEQVAK		79.782	655.9	839.3	666.6	708.6	678.9	682.7	217	20.4	1.5e-06
O00299	CLIC1_HUMAN	Chloride intracellular channel protein 1	18	83	1061.18	3	1.3	EEFASTCPDDEEIELAYEQVAK		65.303	827	802.3	909.6	701.5	772.6	796	217	23.1	9e-08
O00299	CLIC1_HUMAN	Chloride intracellular channel protein 1	18	83	1061.18	3	1.4	EEFASTCPDDEEIELAYEQVAK		63.101	1392	822.3	821.4	937.5	759.9	723.7	217	23.8	4.4e-07
O00299	CLIC1_HUMAN	Chloride intracellular channel protein 1	18	83	1061.18	3	0.71	EEFASTCPDDEEIELAYEQVAK		65.056	969.4	980.7	996.9	1053	811.5	919.1	217	27.9	8.6e-09
O00299	CLIC1_HUMAN	Chloride intracellular channel protein 1	18	83	568.687	3	1.4	LHIVQVVCK		46.362	2118	2665	812.8	2356	2117	2144	184	18.5	1.6e-05
O00299	CLIC1_HUMAN	Chloride intracellular channel protein 1	18	83	1061.18	3	0.52	EEFASTCPDDEEIELAYEQVAK		80.738	956.7	1086	879.7	962.1	915.2	818.5	217	25.6	9.3e-09
O00299	CLIC1_HUMAN	Chloride intracellular channel protein 1	18	83	796.139	4	0.088	EEFASTCPDDEEIELAYEQVAK		65.044	1026	818.9	968	1025	866.1	962	217	19	1e-05
O00299	CLIC1_HUMAN	Chloride intracellular channel protein 1	18	83	643.112	4	-1.8	IEEFLEAVLCPPRYPK		98.104	964	1511	1358	1286	1035	1453	80	34.4	6.8e-08
O00299	CLIC1_HUMAN	Chloride intracellular channel protein 1	18	83	637.113	5	0.033	EEFASTCPDDEEIELAYEQVAK		62.17	1154	1096	1040	1191	1318	1420	217	15.3	5.5e-05
O00299	CLIC1_HUMAN	Chloride intracellular channel protein 1	18	83	1061.18	3	0.049	EEFASTCPDDEEIELAYEQVAK		59.554	1449	1414	1399	1351	1390	1229	217	28.1	2.1e-09
O00299	CLIC1_HUMAN	Chloride intracellular channel protein 1	18	83	553.347	3	-2.8	LFMVLWLK		94.719	1425	2039	1643	1674	1240	1539	30	15.4	0.00095
O00299	CLIC1_HUMAN	Chloride intracellular channel protein 1	18	83	1061.19	3	9	EEFASTCPDDEEIELAYEQVAK		60.983	1508	1630	1684	1498	1271	1435	217	30.7	1.7e-10
O00299	CLIC1_HUMAN	Chloride intracellular channel protein 1	18	83	553.347	3	-3.7	LFMVLWLK		97.442	1547	1902	1453	1390	1272	1493	30	15.4	0.00063
O00299	CLIC1_HUMAN	Chloride intracellular channel protein 1	18	83	1099.54	3	4.6	VLDNYLTSPLPEEVDETSAEDEGVSQR		70.305	2385	3148	1815	2566	1588	2480	139	20.3	0.0021
O00299	CLIC1_HUMAN	Chloride intracellular channel protein 1	18	83	671.374	2	-4.4	GFTIPEAFR		75.491	2103	2161	1954	1906	1666	1824	196	21.4	9.2e-07
O00299	CLIC1_HUMAN	Chloride intracellular channel protein 1	18	83	558.679	3	-2.5	LFMVLWLK	Oxidation@3	84.423	1997	2216	2207	1972	1744	2313	30	15.3	0.00015
O00299	CLIC1_HUMAN	Chloride intracellular channel protein 1	18	83	553.347	3	-3.7	LFMVLWLK		96.606	2242	3274	2459	2357	1833	2000	30	17.8	0.00085
O00299	CLIC1_HUMAN	Chloride intracellular channel protein 1	18	83	1061.18	3	0.33	EEFASTCPDDEEIELAYEQVAK		64.066	2052	1977	1884	2214	1918	2054	217	26.4	1.5e-08
O00299	CLIC1_HUMAN	Chloride intracellular channel protein 1	18	83	857.148	3	-0.77	IEEFLEAVLCPPRYPK		98.316	2048	3218	2620	2607	2508	3166	80	35.4	2.9e-12
O00299	CLIC1_HUMAN	Chloride intracellular channel protein 1	18	83	1068.68	2	4.9	LHIVQVVCKK		37.952	17346	17849	2096	19843	16904	18492	184	28.1	1.9e-09
O00299	CLIC1_HUMAN	Chloride intracellular channel protein 1	18	83	796.138	4	-0.79	EEFASTCPDDEEIELAYEQVAK		77.152	2280	2588	2466	2354	2103	2875	217	19.4	4.3e-06
O00299	CLIC1_HUMAN	Chloride intracellular channel protein 1	18	83	671.375	2	-2.6	GFTIPEAFR		56.067	2715	2933	2540	2497	2222	2163	196	22.5	3.7e-06
O00299	CLIC1_HUMAN	Chloride intracellular channel protein 1	18	83	643.112	4	-2.1	IEEFLEAVLCPPRYPK		98.935	2526	3779	3048	2905	2780	3464	80	35.6	1.2e-09
O00299	CLIC1_HUMAN	Chloride intracellular channel protein 1	18	83	1099.54	3	1.9	VLDNYLTSPLPEEVDETSAEDEGVSQR		75.817	2817	3283	3282	3256	2642	3270	139	40.3	6.9e-14
O00299	CLIC1_HUMAN	Chloride intracellular channel protein 1	18	83	1243.64	3	6.3	VLDNYLTSPLPEEVDETSAEDEGVSQRK		66.565	2962	3000	2737	3956	2845	3995	139	28.1	6.5e-05
O00299	CLIC1_HUMAN	Chloride intracellular channel protein 1	18	83	631.342	2	-5.1	YLSNAYAR		19.205	3134	3226	3199	3002	2863	3162	209	16.7	5.7e-07
O00299	CLIC1_HUMAN	Chloride intracellular channel protein 1	18	83	1099.55	3	8.4	VLDNYLTSPLPEEVDETSAEDEGVSQR		79.241	3275	3834	3493	3562	3171	3877	139	48.5	1e-16
O00299	CLIC1_HUMAN	Chloride intracellular channel protein 1	18	83	558.678	3	-3.8	LFMVLWLK	Oxidation@3	83.152	3424	4231	4430	3313	3197	4034	30	19.2	7.4e-05
O00299	CLIC1_HUMAN	Chloride intracellular channel protein 1	18	83	568.683	3	-6.2	LHIVQVVCK		45.168	6470	8954	3209	6892	6160	6621	184	17.2	8.9e-05
O00299	CLIC1_HUMAN	Chloride intracellular channel protein 1	18	83	1227.2	2	5	LAALNPESNTAGLDIFAK		76.294	3280	4327	3844	3762	3369	4194	96	18	6.9e-06
O00299	CLIC1_HUMAN	Chloride intracellular channel protein 1	18	83	1243.64	3	4.5	VLDNYLTSPLPEEVDETSAEDEGVSQRK		73.381	4131	4023	3847	5477	4415	5368	139	34.5	3.8e-12
O00299	CLIC1_HUMAN	Chloride intracellular channel protein 1	18	83	837.517	2	0.041	LFMVLWLK	Oxidation@3	83.543	4146	4809	5143	4083	3972	4910	30	18.4	2.6e-05
O00299	CLIC1_HUMAN	Chloride intracellular channel protein 1	18	83	568.683	3	-5.3	LHIVQVVCK		44.601	8448	9804	4037	8630	8358	8250	184	19.3	1.7e-06
O00299	CLIC1_HUMAN	Chloride intracellular channel protein 1	18	83	671.375	2	-2.8	GFTIPEAFR		56.86	5042	5519	5419	4574	4388	4426	196	29	2.9e-07
O00299	CLIC1_HUMAN	Chloride intracellular channel protein 1	18	83	643.113	4	-0.72	IEEFLEAVLCPPRYPK		92.461	4496	6364	5720	5511	5072	6364	80	31.9	5.4e-08
O00299	CLIC1_HUMAN	Chloride intracellular channel protein 1	18	83	447.926	3	13	GFTIPEAFR		53.497	5447	5232	5200	4520	4967	4604	196	16.6	4.3e-06
O00299	CLIC1_HUMAN	Chloride intracellular channel protein 1	18	83	631.345	2	-1.5	YLSNAYAR		23.665	6546	6646	7372	5867	5699	6767	209	21.1	0.00041
O00299	CLIC1_HUMAN	Chloride intracellular channel protein 1	18	83	614.105	4	4.3	LAALNPESNTAGLDIFAK		76.457	6212	7216	6764	6659	6689	7462	96	21	3.5e-06
O00299	CLIC1_HUMAN	Chloride intracellular channel protein 1	18	83	1099.54	3	2.2	VLDNYLTSPLPEEVDETSAEDEGVSQR		69.298	7212	8179	7905	7498	6933	7968	139	41.5	6.9e-08
O00299	CLIC1_HUMAN	Chloride intracellular channel protein 1	18	83	712.789	3	2.8	LHIVQVVCKK		38.223	29187	30106	7148	32803	29218	33114	184	23.2	8.7e-07
O00299	CLIC1_HUMAN	Chloride intracellular channel protein 1	18	83	852.523	2	-3.6	LHIVQVVCK		42.348	34155	42858	7324	34864	33676	35281	184	27.6	9.2e-09
O00299	CLIC1_HUMAN	Chloride intracellular channel protein 1	18	83	1227.2	2	0.79	LAALNPESNTAGLDIFAK		71.522	7688	10965	9268	8977	8816	11146	96	28.9	9.1e-12
O00299	CLIC1_HUMAN	Chloride intracellular channel protein 1	18	83	818.469	3	3.1	LAALNPESNTAGLDIFAK		76.056	8315	9215	8555	9160	8439	10350	96	18.3	1.8e-08
O00299	CLIC1_HUMAN	Chloride intracellular channel protein 1	18	83	852.533	2	8.2	LHIVQVVCK		43.805	46706	61059	8467	48495	47320	49475	184	31.6	1.1e-08
O00299	CLIC1_HUMAN	Chloride intracellular channel protein 1	18	83	1023.56	3	14	LCPGGQLPFLLYGTEVHTDTNK		68.663	8559	10290	8532	8877	8682	9743	58	28.9	5.2e-09
O00299	CLIC1_HUMAN	Chloride intracellular channel protein 1	18	83	1271.2	2	1.8	FLDGNELTLADCNLLPK		78.624	8812	12667	9575	10537	10152	11335	167	20.2	2e-05
O00299	CLIC1_HUMAN	Chloride intracellular channel protein 1	18	83	847.805	3	6	FLDGNELTLADCNLLPK		76.895	9799	11545	10485	10094	10293	11259	167	20.8	1.8e-05
O00299	CLIC1_HUMAN	Chloride intracellular channel protein 1	18	83	818.479	3	15	LAALNPESNTAGLDIFAK		73.76	10957	12574	12158	12261	11265	12585	96	21.7	7.6e-07
O00299	CLIC1_HUMAN	Chloride intracellular channel protein 1	18	83	1023.56	3	13	LCPGGQLPFLLYGTEVHTDTNK		66.109	10959	14074	12544	12866	11478	12971	58	23.6	4.2e-07
O00299	CLIC1_HUMAN	Chloride intracellular channel protein 1	18	83	712.791	3	6.7	LHIVQVVCKK		41.096	26721	28597	11036	30553	26857	31304	184	23.2	1.6e-06
O00299	CLIC1_HUMAN	Chloride intracellular channel protein 1	18	83	691.858	2	-4.4	IGNCPFSQR		31.453	13846	17300	16848	16894	14905	19816	21	20.1	2.9e-05
O00299	CLIC1_HUMAN	Chloride intracellular channel protein 1	18	83	818.481	3	17	LAALNPESNTAGLDIFAK		75.958	13858	16314	15335	14796	14053	15843	96	24.9	1.4e-07
O00299	CLIC1_HUMAN	Chloride intracellular channel protein 1	18	83	824.908	4	4.7	VLDNYLTSPLPEEVDETSAEDEGVSQR		69.679	16752	17898	16965	15522	15205	17487	139	44.4	4e-08
O00299	CLIC1_HUMAN	Chloride intracellular channel protein 1	18	83	631.352	2	10	YLSNAYAR		25.067	16350	19453	17752	15584	15776	18785	209	31.2	3.4e-07
O00299	CLIC1_HUMAN	Chloride intracellular channel protein 1	18	83	1227.22	2	15	LAALNPESNTAGLDIFAK		73.894	15659	20849	19269	17665	15652	20947	96	26.9	4.2e-08
O00299	CLIC1_HUMAN	Chloride intracellular channel protein 1	18	83	969.027	2	-4.4	NSNPALNDNLEK		33.876	15930	21548	18189	17625	18081	21206	120	22.6	5e-08
O00299	CLIC1_HUMAN	Chloride intracellular channel protein 1	18	83	969.029	2	-2.3	NSNPALNDNLEK		33.069	17907	27163	24436	22579	21696	27244	120	30.7	9.7e-09
O00299	CLIC1_HUMAN	Chloride intracellular channel protein 1	18	83	818.479	3	15	LAALNPESNTAGLDIFAK		75.097	25220	28694	26288	27132	25048	31152	96	20.1	1.4e-05
O00299	CLIC1_HUMAN	Chloride intracellular channel protein 1	18	83	421.237	3	11	YLSNAYAR		25.026	28478	36216	30422	25264	26137	29315	209	28.2	8.1e-06
O00299	CLIC1_HUMAN	Chloride intracellular channel protein 1	18	83	818.471	3	4.8	LAALNPESNTAGLDIFAK		71.833	29700	37609	31916	29403	28106	34158	96	25.7	3.7e-08
O00299	CLIC1_HUMAN	Chloride intracellular channel protein 1	18	83	568.692	3	9.8	LHIVQVVCK		44.406	110596	124384	36560	119692	106559	113131	184	21.9	3.7e-06
O00299	CLIC1_HUMAN	Chloride intracellular channel protein 1	18	83	614.11	4	14	LAALNPESNTAGLDIFAK		74.477	44248	44075	46830	45075	41281	49593	96	18.1	1.4e-05
O00299	CLIC1_HUMAN	Chloride intracellular channel protein 1	18	83	945.558	2	16	GVTFNVTTVDTK		47.553	50315	48591	45842	47223	42923	44126	38	26.9	4.9e-08
O00299	CLIC1_HUMAN	Chloride intracellular channel protein 1	18	83	631.34	2	-8.6	YLSNAYAR		30.616	43231	55750	52981	48025	47982	59418	209	19.2	2.7e-07
O00299	CLIC1_HUMAN	Chloride intracellular channel protein 1	18	83	421.232	3	-2.4	YLSNAYAR		25.99	52191	66316	56029	50678	50725	77704	209	16.5	0.0019
O00299	CLIC1_HUMAN	Chloride intracellular channel protein 1	18	83	568.683	3	-5.7	LHIVQVVCK		42.499	223527	275635	58031	255460	224079	240280	184	25.2	1.4e-07
O00299	CLIC1_HUMAN	Chloride intracellular channel protein 1	18	83	691.858	2	-4.4	IGNCPFSQR		36.047	66161	99794	84801	78117	75775	95982	21	24.9	2.2e-07
O00299	CLIC1_HUMAN	Chloride intracellular channel protein 1	18	83	682.728	3	-5.8	GVTFNVTTVDTKR		45.153	72328	75864	69825	73659	67240	70870	38	25.9	3e-09
O00299	CLIC1_HUMAN	Chloride intracellular channel protein 1	18	83	671.383	2	9.3	GFTIPEAFR		55.117	75244	82258	76979	68813	68737	69259	196	31.3	1.2e-07
O00299	CLIC1_HUMAN	Chloride intracellular channel protein 1	18	83	691.858	2	-5	IGNCPFSQR		30.644	85342	126221	115204	103136	94803	126426	21	26.4	2.9e-07
O00299	CLIC1_HUMAN	Chloride intracellular channel protein 1	18	83	945.541	2	-2.7	GVTFNVTTVDTK		50.623	97558	99769	90833	96950	90680	88101	38	25.7	3.8e-06
O00299	CLIC1_HUMAN	Chloride intracellular channel protein 1	18	83	671.385	2	12	GFTIPEAFR		53.717	196530	217215	193234	177098	172267	186511	196	28.9	3.2e-07
O00299	CLIC1_HUMAN	Chloride intracellular channel protein 1	18	83	671.38	2	4.7	GFTIPEAFR		55.993	575133	603133	565596	482031	479678	473017	196	30.6	7.7e-08
O00303	EIF3F_HUMAN	Eukaryotic translation initiation factor 3 subunit F	6	7	981.555	2	5.2	VIGLSSDLQQVGGASAR		56.103	5421	7602	6946	6736	6450	8498	262	21.1	0.00045
O00303	EIF3F_HUMAN	Eukaryotic translation initiation factor 3 subunit F	6	7	628.711	3	-3.1	FLMSLVNQVPK		75.869	5505	7375	6115	5757	6180	7440	307	17.6	3.7e-05
O00303	EIF3F_HUMAN	Eukaryotic translation initiation factor 3 subunit F	6	7	1008.59	2	13	LHPVILASIVDSYER		67.244	10125	11998	6071	10026	9734	10443	94	27.2	2.4e-08
O00303	EIF3F_HUMAN	Eukaryotic translation initiation factor 3 subunit F	6	7	575.372	3	14	VIGTLLGTVDK		71.443	10471	11338	10941	9542	9167	11988	116	18.4	2.9e-06
O00303	EIF3F_HUMAN	Eukaryotic translation initiation factor 3 subunit F	6	7	692.837	2	-1.8	YAYYDTER		29.984	15275	16208	15963	14326	15045	16398	239	16.9	2.2e-07
O00303	EIF3F_HUMAN	Eukaryotic translation initiation factor 3 subunit F	6	7	672.723	3	5.9	LHPVILASIVDSYER		64.237	24910	27660	14817	25139	26138	25811	94	33.4	2.8e-12
O00303	EIF3F_HUMAN	Eukaryotic translation initiation factor 3 subunit F	6	7	777.936	2	2.6	AYVSTLMGVPGR		49.781	26173	32758	30752	28392	27826	31644	215	30.6	3.6e-09
O00330	ODPX_HUMAN	Pyruvate dehydrogenase protein X component, mitochondrial	7	8	789.457	3	6.3	LGSLIGLIVEEGEDWK		106.011	1011	1317	1291	958.5	1154	1522	124	16.1	7e-05
O00330	ODPX_HUMAN	Pyruvate dehydrogenase protein X component, mitochondrial	7	8	675.596	5	0.92	LGSLIGLIVEEGEDWKHVEIPK		100.808	1217	1447	1462	1373	1285	1601	124	26.9	2e-07
O00330	ODPX_HUMAN	Pyruvate dehydrogenase protein X component, mitochondrial	7	8	675.596	5	0.92	LGSLIGLIVEEGEDWKHVEIPK		99.92	2108	2793	2272	2014	2173	2735	124	17.9	6.2e-06
O00330	ODPX_HUMAN	Pyruvate dehydrogenase protein X component, mitochondrial	7	8	556.662	3	-5.1	GIQEIADSVK		56.192	13462	14708	13884	13178	12836	13526	385	18.9	1.4e-05
O00330	ODPX_HUMAN	Pyruvate dehydrogenase protein X component, mitochondrial	7	8	823.145	3	18	ILMPSLSPTMEEGNIVK		65.491	29375	32339	28380	28560	26592	30797	59	17	0.0014
O00330	ODPX_HUMAN	Pyruvate dehydrogenase protein X component, mitochondrial	7	8	567.962	3	-5.8	HSLDASQGTATGPR		13.758	32672	40675	34042	28797	30612	32857	195	34.7	9.6e-09
O00330	ODPX_HUMAN	Pyruvate dehydrogenase protein X component, mitochondrial	7	8	615.865	2	9.9	ANLENPIR		31.612	39366	39990	35838	34217	34469	36108	492	22.6	3.1e-05
O00330	ODPX_HUMAN	Pyruvate dehydrogenase protein X component, mitochondrial	7	8	661.37	2	4.6	VVDDELATR		32.78	85284	82113	74903	79171	78882	85043	477	33.5	5.7e-08
O00410	IPO5_HUMAN	Importin-5	17	26	460.294	3	-2.9	ITFLLQAIR		90.821	511.6	661.5	555.1	587.7	520.8	1203	42	21.2	4.3e-05
O00410	IPO5_HUMAN	Importin-5	17	26	712.865	4	-1.5	GPEYLTQMWHFMCDALIK		95.873	1334	1527	1276	1146	1067	891.2	738	16.1	4.9e-06
O00410	IPO5_HUMAN	Importin-5	17	26	697.71	3	-0.44	VIAALLQTMEDQGNQR		93.68	911.5	1257	1254	1077	1168	1285	442	33.2	1.4e-14
O00410	IPO5_HUMAN	Importin-5	17	26	689.938	2	-2.1	ITFLLQAIR		91.465	1103	1429	1440	979.2	1130	1368	42	18.9	4.8e-07
O00410	IPO5_HUMAN	Importin-5	17	26	551.894	5	-1	AIGTEPDSDVLSEIMHSFAK		85.343	1478	1259	1309	1285	1177	1487	756	15.3	0.00013
O00410	IPO5_HUMAN	Importin-5	17	26	697.707	3	-4.3	VIAALLQTMEDQGNQR		107.767	2292	2382	2513	1879	2105	2591	442	30.5	8.4e-14
O00410	IPO5_HUMAN	Importin-5	17	26	985.486	3	-2.1	YAEYFLRPMLQYVCDNSPEVR		86.554	1892	2660	2401	2268	1960	2347	902	40.6	1.1e-08
O00410	IPO5_HUMAN	Importin-5	17	26	1235.97	3	5.3	QAAAYGLGVMAQYGGDNYRPFCTEALPLLVR		79.104	2494	3700	3662	2853	2603	3657	923	36.3	3.4e-13
O00410	IPO5_HUMAN	Importin-5	17	26	689.939	2	-1.5	ITFLLQAIR		90.661	2737	4506	3869	3107	2999	3823	42	28.4	2.1e-08
O00410	IPO5_HUMAN	Importin-5	17	26	621.527	5	-2.1	VRGPEYLTQMWHFMCDALIK		88.865	3676	3899	4291	4179	3359	3853	736	25	3.3e-06
O00410	IPO5_HUMAN	Importin-5	17	26	749.747	3	-3	FMQDASDVMQLLLK		101.165	3893	4392	4380	4350	3869	4357	573	33	2.3e-07
O00410	IPO5_HUMAN	Importin-5	17	26	689.939	2	-1	ITFLLQAIR		88.554	4252	7338	6691	4813	4900	6002	42	33	8.9e-09
O00410	IPO5_HUMAN	Importin-5	17	26	776.658	4	-1.3	VRGPEYLTQMWHFMCDALIK		88.872	5502	6331	5929	6569	4842	6285	736	36.9	2.4e-07
O00410	IPO5_HUMAN	Importin-5	17	26	689.618	4	1.9	AIGTEPDSDVLSEIMHSFAK		85.235	8347	8255	7228	7699	8276	6626	756	39.8	3.5e-13
O00410	IPO5_HUMAN	Importin-5	17	26	610.356	4	0.74	ATAAFILANEHNVALFK		64.075	7877	9441	8709	8124	8281	7700	196	21.4	1.9e-06
O00410	IPO5_HUMAN	Importin-5	17	26	645.689	3	8.7	VAAAESMPLLLECAR		71.292	9476	10096	9636	8595	8495	8529	721	39.3	7e-11
O00410	IPO5_HUMAN	Importin-5	17	26	904.185	3	-1.4	ELKEGFVEYTEQVVK		69.329	9023	9075	9376	8968	8684	8731	691	16.7	0.00012
O00410	IPO5_HUMAN	Importin-5	17	26	968.025	2	4.3	VAAAESMPLLLECAR		68.854	9395	12626	11975	10540	10727	11962	721	41	8.9e-12
O00410	IPO5_HUMAN	Importin-5	17	26	817.435	3	5.9	NLIDEDGNNQWPEGLK		62.238	11455	11665	9759	10431	11691	14367	119	23.6	3.9e-08
O00410	IPO5_HUMAN	Importin-5	17	26	919.132	3	1	YAACNAVGQMATDFAPGFQK		64.675	16544	20212	18373	19600	18749	21209	417	21.1	1.3e-07
O00410	IPO5_HUMAN	Importin-5	17	26	680.695	3	8.4	STACQMLVCYAK		49.023	43284	45770	43319	44693	36722	40152	679	22.4	4.1e-08
O00410	IPO5_HUMAN	Importin-5	17	26	572.351	4	3.1	KKVCDIAAELAR		49.015	42450	41647	47142	47901	38930	39847	107	19.3	3e-05
O00410	IPO5_HUMAN	Importin-5	17	26	749.749	3	-0.15	FMQDASDVMQLLLK		100.163	42898	49964	51583	46697	41500	51596	573	25.5	0.00016
O00411	RPOM_HUMAN	DNA-directed RNA polymerase, mitochondrial	3	3	599.683	3	-0.62	LVPVLYHVYSFR		70.805	4308	4901	4645	3680	3599	4935	602	38.1	2.3e-13
O00411	RPOM_HUMAN	DNA-directed RNA polymerase, mitochondrial	3	3	585.117	5	-3.5	CCLLTDQLPLAHHLLVVHHGQR		53.926	12665	14319	13795	12769	13201	14992	232	19.6	3.8e-06
O00411	RPOM_HUMAN	DNA-directed RNA polymerase, mitochondrial	3	3	589.308	3	-3.1	VFWLPHNMDFR		64.515	20542	27498	24395	21519	22969	27113	793	20.5	2.7e-08
O00418	EF2K_HUMAN	Eukaryotic elongation factor 2 kinase	2	2	496.594	3	-5	RGELDDPEPR		17.033	5329	7140	5930	4848	6597	7985	448	20.3	0.0019
O00418	EF2K_HUMAN	Eukaryotic elongation factor 2 kinase	2	2	626.641	3	-0.89	GMALFFYSHACNR		54.131	22481	24551	22293	21231	20614	25267	304	34.7	2.3e-14
O00422	SAP18_HUMAN	Histone deacetylase complex subunit SAP18	7	11	700.641	4	12	FQIGDYLDIAITPPNRAPPPSGR		74.308	5559	5144	5066	5543	5563	5932	127	34.9	4.4e-11
O00422	SAP18_HUMAN	Histone deacetylase complex subunit SAP18	7	11	606.833	2	-4	VFTTNNGR		23.049	6818	8479	7600	6964	7255	8773	32	17.6	4.2e-05
O00422	SAP18_HUMAN	Histone deacetylase complex subunit SAP18	7	11	933.856	3	15	FQIGDYLDIAITPPNRAPPPSGR		73.939	9464	10700	11033	11048	10674	12128	127	41.9	9.6e-10
O00422	SAP18_HUMAN	Histone deacetylase complex subunit SAP18	7	11	933.857	3	17	FQIGDYLDIAITPPNRAPPPSGR		71.046	12319	14585	13645	15494	14153	15350	127	45.1	8.1e-13
O00422	SAP18_HUMAN	Histone deacetylase complex subunit SAP18	7	11	921.172	3	12	GNVPSSELQIYTWMDATLK		80.469	15580	17490	14562	15999	14946	15867	49	22.6	1e-09
O00422	SAP18_HUMAN	Histone deacetylase complex subunit SAP18	7	11	784.442	3	5.1	KGTDDSMTLQSQK		32.844	34805	41153	37559	38967	35936	42963	114	19.9	0.00062
O00422	SAP18_HUMAN	Histone deacetylase complex subunit SAP18	7	11	485.625	3	-4.8	VTQEEIK		23.893	55501	47307	41632	42868	44293	51529	7	20.4	0.024
O00422	SAP18_HUMAN	Histone deacetylase complex subunit SAP18	7	11	727.934	2	-4.9	VTQEEIK		23.908	42219	44828	50015	46182	47578	52913	7	24.1	0.0074
O00422	SAP18_HUMAN	Histone deacetylase complex subunit SAP18	7	11	584.318	2	-1.4	EVYPEAR		17.213	50918	57887	55052	48115	49942	51066	75	26.1	5.5e-05
O00422	SAP18_HUMAN	Histone deacetylase complex subunit SAP18	7	11	606.831	2	-8.2	VFTTNNGR		28.477	81299	124471	110813	96561	101925	143896	32	27.9	5.3e-07
O00422	SAP18_HUMAN	Histone deacetylase complex subunit SAP18	7	11	588.861	2	5.2	TCPLLLR		37.57	93265	122827	113567	104566	108360	133893	25	17.9	4.6e-06
O00429	DNM1L_HUMAN	Dynamin-1-like protein	16	31	648.046	3	7.2	LHDAIVEVVTCLLR		100.621	600.8	805.5	692.7	701.4	613	726.8	460	18.7	2.5e-07
O00429	DNM1L_HUMAN	Dynamin-1-like protein	16	31	743.047	3	9.1	SSLLDDLLTESEDMAQR		99.844	933.3	1025	770.6	944.6	772.7	836	693	35.3	1e-15
O00429	DNM1L_HUMAN	Dynamin-1-like protein	16	31	710.029	3	16	LDLMDAGTDAMDVLMGR		93.883	1230	1212	1139	1071	905.4	1154	217	15.1	0.00024
O00429	DNM1L_HUMAN	Dynamin-1-like protein	16	31	788.405	4	-5.8	NKLYTDFDEIRQEIENETER		90.086	1274	1656	1707	1485	1107	1487	98	23.6	3.9e-07
O00429	DNM1L_HUMAN	Dynamin-1-like protein	16	31	710.024	3	9.4	LDLMDAGTDAMDVLMGR		96.824	1538	1504	1551	1327	1182	1328	217	24.1	1.1e-09
O00429	DNM1L_HUMAN	Dynamin-1-like protein	16	31	408.582	3	-2	LLMHHIR		28.883	1902	1714	1652	1808	1788	1384	292	20.1	3.8e-06
O00429	DNM1L_HUMAN	Dynamin-1-like protein	16	31	743.041	3	1	SSLLDDLLTESEDMAQR		99.054	2031	2293	2312	1823	1771	1933	693	45.6	4.8e-12
O00429	DNM1L_HUMAN	Dynamin-1-like protein	16	31	773.443	4	1	LPVTNEMVHNLVAIELAYINTK		96.216	2593	2799	2573	2182	2178	2322	476	25.6	5.3e-07
O00429	DNM1L_HUMAN	Dynamin-1-like protein	16	31	726.367	2	-0.28	QEIENETER		23.651	2434	2757	2478	2352	2630	3641	109	26	1.5e-07
O00429	DNM1L_HUMAN	Dynamin-1-like protein	16	31	1064.53	2	11	LDLMDAGTDAMDVLMGR		93.922	2954	3585	3142	3123	2655	3119	217	45.3	5.6e-10
O00429	DNM1L_HUMAN	Dynamin-1-like protein	16	31	675.894	2	-5.8	SSVLESLVGR		54.995	3112	3310	3546	2679	3053	3463	39	22.2	7.6e-07
O00429	DNM1L_HUMAN	Dynamin-1-like protein	16	31	1114.06	2	4.8	SSLLDDLLTESEDMAQR		99.271	3446	3516	3485	3100	3173	3637	693	43.7	3e-16
O00429	DNM1L_HUMAN	Dynamin-1-like protein	16	31	868.762	3	-0.51	LYTDFDEIRQEIENETER		84.085	3180	4845	3784	3448	3451	3443	100	25.6	0.00047
O00429	DNM1L_HUMAN	Dynamin-1-like protein	16	31	1064.53	2	5.2	LDLMDAGTDAMDVLMGR		96.837	3955	5069	3821	4427	3926	4039	217	46.5	3.6e-14
O00429	DNM1L_HUMAN	Dynamin-1-like protein	16	31	726.369	2	1.2	QEIENETER		22.741	4391	5385	4806	4355	4369	5049	109	27.1	3.9e-07
O00429	DNM1L_HUMAN	Dynamin-1-like protein	16	31	522.098	4	-1.4	VIPVKLGIIGVVNR		67.757	6569	5729	5890	8013	4607	6801	234	15.1	9.3e-07
O00429	DNM1L_HUMAN	Dynamin-1-like protein	16	31	547.314	3	-5.2	AEELLAEEK		46.399	5619	6661	6065	5761	5439	5035	598	21.4	0.00036
O00429	DNM1L_HUMAN	Dynamin-1-like protein	16	31	726.369	2	1.2	QEIENETER		19.149	5507	6502	5983	5680	6164	8240	109	24.5	7.7e-07
O00429	DNM1L_HUMAN	Dynamin-1-like protein	16	31	408.582	3	-3.2	LLMHHIR		27.556	7202	7064	6589	6834	6305	5984	292	29.1	1.5e-05
O00429	DNM1L_HUMAN	Dynamin-1-like protein	16	31	547.314	3	-5.7	AEELLAEEK		43.805	8348	9588	8909	8742	7865	7430	598	17.9	9.5e-05
O00429	DNM1L_HUMAN	Dynamin-1-like protein	16	31	476.533	4	-4.1	AVMHFLVNHVK		51.374	8044	9354	8267	8194	7899	9550	669	16.8	4.7e-05
O00429	DNM1L_HUMAN	Dynamin-1-like protein	16	31	669.865	4	5.3	KTTGEENGVEAEEWGK		31.671	9850	10471	9989	9043	11129	9317	77	23.9	5.6e-07
O00429	DNM1L_HUMAN	Dynamin-1-like protein	16	31	435.261	3	3.1	RLEEPSLR		32	12516	13048	12567	10443	9879	10334	423	23.5	8e-08
O00429	DNM1L_HUMAN	Dynamin-1-like protein	16	31	476.532	4	-6.4	AVMHFLVNHVK		51.766	11998	14242	11377	10730	10507	11896	669	19.5	4.5e-06
O00429	DNM1L_HUMAN	Dynamin-1-like protein	16	31	408.583	3	0.44	LLMHHIR		27.07	13389	13596	13357	12950	12907	11786	292	24.9	3.4e-07
O00429	DNM1L_HUMAN	Dynamin-1-like protein	16	31	435.259	3	-0.83	RLEEPSLR		27.669	18797	18803	19929	15636	14759	15805	423	25.3	7.8e-07
O00429	DNM1L_HUMAN	Dynamin-1-like protein	16	31	612.813	2	-0.2	DCEVIER		18.67	16430	19079	17779	15229	15815	17291	643	17.2	1.7e-05
O00429	DNM1L_HUMAN	Dynamin-1-like protein	16	31	635.041	3	-5.2	AVMHFLVNHVK		51.888	19096	22023	19122	18415	16989	19246	669	25.2	1e-08
O00429	DNM1L_HUMAN	Dynamin-1-like protein	16	31	748.713	3	-0.34	TTGEENGVEAEEWGK		34.203	18464	21953	17684	19191	18924	21490	78	29.6	5.9e-10
O00429	DNM1L_HUMAN	Dynamin-1-like protein	16	31	612.813	2	-1	DCEVIER		18.598	42816	46862	47222	43972	38716	43414	643	29	0.0012
O00429	DNM1L_HUMAN	Dynamin-1-like protein	16	31	695.793	3	-3.5	VIPVKLGIIGVVNR		63.579	99103	83702	93604	113058	76055	112996	234	19.4	7.4e-09
O00442	RTC1_HUMAN	RNA 3'-terminal phosphate cyclase	7	14	1013.19	3	-5.6	HGGTVDEYLQDQLIVFMALANGVSR		95.812	904.3	1320	890.9	861.1	1037	1062	287	30.4	1.9e-07
O00442	RTC1_HUMAN	RNA 3'-terminal phosphate cyclase	7	14	602.027	3	19	VGIEAAEMLLANLR		92.09	2481	3186	2322	2069	1822	2246	273	45.6	3.7e-10
O00442	RTC1_HUMAN	RNA 3'-terminal phosphate cyclase	7	14	902.538	2	1.6	VSTALSCLLGLPLR		92.23	2048	3406	3224	2330	1958	2322	22	33	1.2e-06
O00442	RTC1_HUMAN	RNA 3'-terminal phosphate cyclase	7	14	673.898	4	15	GVNADKVGIEAAEMLLANLR		91.129	3421	3613	3396	2982	2693	3687	267	36.3	1.2e-11
O00442	RTC1_HUMAN	RNA 3'-terminal phosphate cyclase	7	14	673.89	4	4.1	GVNADKVGIEAAEMLLANLR		88.643	3323	3147	3191	2965	3126	3433	267	33.5	3.5e-09
O00442	RTC1_HUMAN	RNA 3'-terminal phosphate cyclase	7	14	982.528	2	3.4	VEVDGSIMEGGGQILR		62.711	6980	5910	6706	7355	6890	7714	6	29.9	3.6e-08
O00442	RTC1_HUMAN	RNA 3'-terminal phosphate cyclase	7	14	673.885	4	-3.5	GVNADKVGIEAAEMLLANLR		87.672	6423	8180	7000	6520	6765	6317	267	46.4	6.6e-12
O00442	RTC1_HUMAN	RNA 3'-terminal phosphate cyclase	7	14	553.017	3	4.1	AFVAGVLPFK		63.68	9028	10573	11821	9497	8635	11076	196	16.1	4.9e-05
O00442	RTC1_HUMAN	RNA 3'-terminal phosphate cyclase	7	14	898.191	3	11	GVNADKVGIEAAEMLLANLR		91.201	10907	11594	10322	10263	9720	11295	267	40.9	3.5e-13
O00442	RTC1_HUMAN	RNA 3'-terminal phosphate cyclase	7	14	898.182	3	1.2	GVNADKVGIEAAEMLLANLR		87.77	18133	18914	18039	17659	17068	19337	267	42.5	2.5e-13
O00442	RTC1_HUMAN	RNA 3'-terminal phosphate cyclase	7	14	655.35	3	-3.4	VEVDGSIMEGGGQILR		62.611	24453	21537	21521	21608	19571	17697	6	19.4	1.8e-06
O00442	RTC1_HUMAN	RNA 3'-terminal phosphate cyclase	7	14	553.025	3	19	AFVAGVLPFK		62.364	38548	43279	40280	40555	36486	42306	196	21.4	0.0001
O00442	RTC1_HUMAN	RNA 3'-terminal phosphate cyclase	7	14	623.689	3	17	FGFIFNCDIK		69.065	55839	71516	66523	58095	58293	79370	147	19.5	2.8e-09
O00459	P85B_HUMAN	Phosphatidylinositol 3-kinase regulatory subunit beta	2	3	355.975	4	-1.4	GPRPLPARPR		14.756	572.6	773.3	830	611.4	883.2	661.1	92	17.1	0.049
O00459	P85B_HUMAN	Phosphatidylinositol 3-kinase regulatory subunit beta	2	3	355.975	4	-1.2	GPRPLPARPR		14.546	976.3	1162	1109	739.8	965.4	843.4	92	22.1	0.0025
O00459	P85B_HUMAN	Phosphatidylinositol 3-kinase regulatory subunit beta	2	3	429.932	3	-2.1	FLLQHLGR		48.074	4396	5680	5680	6528	4822	5842	224	31	8.9e-05
O00461	GOLI4_HUMAN	Golgi integral membrane protein 4	4	5	669.996	3	-2.1	REPEEHQVEEEHR		10.066	886.1	1016	916.5	729.6	629.3	554.1	328	39.8	3.2e-08
O00461	GOLI4_HUMAN	Golgi integral membrane protein 4	4	5	527.278	3	-2.3	EHQEALHQQR		8.488	4461	5282	2106	3905	3708	3327	429	41.8	6.9e-08
O00461	GOLI4_HUMAN	Golgi integral membrane protein 4	4	5	380.908	3	-5.3	LQGHLLR		27.776	13582	11521	11339	8943	10239	10077	439	15.9	0.0035
O00461	GOLI4_HUMAN	Golgi integral membrane protein 4	4	5	751.395	3	0.74	QAELEEGRPQHQEQLR		20.071	15077	16929	15074	13845	14668	12346	463	19.7	2.7e-06
O00461	GOLI4_HUMAN	Golgi integral membrane protein 4	4	5	380.909	3	-4	LQGHLLR		26.807	21246	30522	25043	21307	25032	25759	439	23.6	0.0048
O00483	NDUA4_HUMAN	NADH dehydrogenase [ubiquinone] 1 alpha subcomplex subunit 4	2	3	603.987	3	12	LALFNPDVCWDR		73.67	16149	19037	16708	16888	14378	16541	36	20.1	1.1e-09
O00483	NDUA4_HUMAN	NADH dehydrogenase [ubiquinone] 1 alpha subcomplex subunit 4	2	3	905.476	2	10	LALFNPDVCWDR		73.834	23462	37883	32490	29319	29611	35010	36	33.1	4.9e-14
O00483	NDUA4_HUMAN	NADH dehydrogenase [ubiquinone] 1 alpha subcomplex subunit 4	2	3	771.944	2	4.8	LGPNDQYK		33.515	41963	59308	49202	47995	47506	48508	56	25.4	4.6e-06
O00487	PSDE_HUMAN	26S proteasome non-ATPase regulatory subunit 14	12	19	911.793	3	2.1	AGVPMEVMGLMLGEFVDDYTVR		115.976	619.3	581.2	471.5	621.3	391.9	681.1	47	37.5	2.8e-12
O00487	PSDE_HUMAN	26S proteasome non-ATPase regulatory subunit 14	12	19	911.793	3	1.8	AGVPMEVMGLMLGEFVDDYTVR		112.566	1121	983	1091	888.6	995	938.5	47	33	7.8e-11
O00487	PSDE_HUMAN	26S proteasome non-ATPase regulatory subunit 14	12	19	954.275	5	15	QTGRPEMVVGWYHSHPGFGCWLSGVDINTQQSFEALSER		75.368	1979	1447	1295	1394	1490	2253	101	23.9	3.6e-08
O00487	PSDE_HUMAN	26S proteasome non-ATPase regulatory subunit 14	12	19	656.194	6	0.033	LGGGMPGLGQGPPTDAPAVDTAEQVYISSLALLK		95.66	1391	1506	1418	1319	1383	1613	7	16.3	9.9e-08
O00487	PSDE_HUMAN	26S proteasome non-ATPase regulatory subunit 14	12	19	1100.61	3	10	VIDVFAMPQSGTGVSVEAVDPVFQAK		84.602	4926	6703	4424	4997	4741	5509	69	25.3	2.8e-08
O00487	PSDE_HUMAN	26S proteasome non-ATPase regulatory subunit 14	12	19	476.6	3	0.96	AVEEEDK		16.483	6475	7242	6453	4622	5512	4828	258	16.9	0.0042
O00487	PSDE_HUMAN	26S proteasome non-ATPase regulatory subunit 14	12	19	1100.61	3	7.6	VIDVFAMPQSGTGVSVEAVDPVFQAK		79.429	4941	6158	5258	5224	4954	5985	69	22	8.4e-08
O00487	PSDE_HUMAN	26S proteasome non-ATPase regulatory subunit 14	12	19	1100.62	3	15	VIDVFAMPQSGTGVSVEAVDPVFQAK		81.766	7655	9324	7210	7525	8473	8647	69	24.8	9.2e-09
O00487	PSDE_HUMAN	26S proteasome non-ATPase regulatory subunit 14	12	19	633.686	3	9.8	LINANMMVLGHEPR		55.503	18100	21672	19883	17877	16906	20592	162	28.1	1.6e-08
O00487	PSDE_HUMAN	26S proteasome non-ATPase regulatory subunit 14	12	19	915.19	3	8.3	AVEEEDKMTPEQLAIK		57.208	19516	21248	19543	19875	20041	20330	258	22.9	8.5e-06
O00487	PSDE_HUMAN	26S proteasome non-ATPase regulatory subunit 14	12	19	624.974	5	18	QTTSNLGHLNKPSIQALIHGLNR		50.864	23436	21109	23085	20458	20683	23232	176	21.8	1.5e-07
O00487	PSDE_HUMAN	26S proteasome non-ATPase regulatory subunit 14	12	19	915.192	3	11	AVEEEDKMTPEQLAIK		56.414	27416	28883	26777	26418	25735	25901	258	21.3	0.0001
O00487	PSDE_HUMAN	26S proteasome non-ATPase regulatory subunit 14	12	19	738.791	5	12	SWMEGLTLQDYSEHCKHNESVVK		52.63	28788	34234	31043	31752	31824	36202	224	15.7	7.9e-06
O00487	PSDE_HUMAN	26S proteasome non-ATPase regulatory subunit 14	12	19	624.974	5	19	QTTSNLGHLNKPSIQALIHGLNR		54.756	38085	38920	35117	39284	36532	46831	176	32	2.7e-11
O00487	PSDE_HUMAN	26S proteasome non-ATPase regulatory subunit 14	12	19	645.077	3	12	AVAVVVDPIQSVK		61.666	48000	45850	46870	41146	43880	51311	140	25.2	9.2e-07
O00487	PSDE_HUMAN	26S proteasome non-ATPase regulatory subunit 14	12	19	633.68	3	0.29	LINANMMVLGHEPR		52.801	72431	99332	85115	84107	70945	100947	162	43.3	4.9e-10
O00487	PSDE_HUMAN	26S proteasome non-ATPase regulatory subunit 14	12	19	679.902	2	-2.5	MLDMLK		54.634	88251	100903	79092	90446	90765	111651	95	17.2	0.0038
O00487	PSDE_HUMAN	26S proteasome non-ATPase regulatory subunit 14	12	19	562.342	2	-1	VVIDAFR		46.899	158337	184719	176267	157157	164791	180785	155	21.1	0.0011
O00505	IMA3_HUMAN	Importin subunit alpha-3	2	3	882.448	3	9.7	NVPQEESLEDSDVDADFK		46.24	2534	3318	2601	2320	2090	1944	50	21.6	5.1e-07
O00505	IMA3_HUMAN	Importin subunit alpha-3	2	3	882.454	3	16	NVPQEESLEDSDVDADFK		45.635	3510	5608	4197	4110	3017	3000	50	32.2	1.7e-11
O00505	IMA3_HUMAN	Importin subunit alpha-3	2	3	516.684	3	1.2	SGILPILVK		58.247	16087	18473	18949	16651	15786	17658	113	24.4	2e-06
O00519	FAAH1_HUMAN	Fatty-acid amide hydrolase 1	2	2	1008.59	3	-0.54	LQNPDLDSEALLALPLPQLVQK		84.064	5737	6703	7440	5407	4970	5790	64	20.9	1e-08
O00519	FAAH1_HUMAN	Fatty-acid amide hydrolase 1	2	2	715.753	3	0.94	ELAPEAVLFTYVGK		76.954	7763	7924	8319	7747	7410	8049	90	20.1	4.5e-07
O00541	PESC_HUMAN	Pescadillo homolog	7	7	1190.22	3	1.8	VVVPATEEEAEVDEFPTDGEMSAQEEDRR		53.38	826.5	1007	890.2	1002	1063	1040	286	16.4	6.8e-05
O00541	PESC_HUMAN	Pescadillo homolog	7	7	1000.99	4	-3.6	VVVPATEEEAEVDEFPTDGEMSAQEEDRRK		51.322	2216	2451	2244	2476	2265	2494	286	49.2	5.9e-19
O00541	PESC_HUMAN	Pescadillo homolog	7	7	871.475	2	-0.5	LAQEEESEAK		24.897	7965	9915	8067	8725	8337	9734	524	29.2	1.1e-07
O00541	PESC_HUMAN	Pescadillo homolog	7	7	786.06	3	17	AGEGTYALDSESCMEK		35.977	14245	18199	14628	16073	14277	15988	260	31.9	2.4e-10
O00541	PESC_HUMAN	Pescadillo homolog	7	7	707.777	3	18	FLLHEPIVNKFR		53.814	14643	16378	17650	16171	16940	22457	72	24.1	4e-08
O00541	PESC_HUMAN	Pescadillo homolog	7	7	482.622	3	1.3	LAIMMMK		60.596	21591	26551	25083	23691	23217	32222	535	17.1	0.0015
O00541	PESC_HUMAN	Pescadillo homolog	7	7	770.437	3	-1.4	ITHQIVDRPGQQTSVIGR		37.927	41960	58122	24778	50623	52969	67526	373	40.9	1.1e-08
O00560	SDCB1_HUMAN	Syntenin-1	2	3	901.511	3	2	SIDNGIFVQLVQANSPASLVGLR		86.228	1167	1646	1260	1470	1224	1215	131	46.3	1.4e-13
O00560	SDCB1_HUMAN	Syntenin-1	2	3	375.208	3	-6.5	DRPFER		12.357	20547	24980	19722	14252	17358	12962	192	20.9	0.023
O00560	SDCB1_HUMAN	Syntenin-1	2	3	562.31	2	-3.4	DRPFER		12.461	27130	31116	27767	22218	20672	20889	192	16.6	0.029
O00566	MPP10_HUMAN	U3 small nucleolar ribonucleoprotein protein MPP10	5	6	663.881	4	1.1	MAPVITEETTLQLEDIIK		92.751	4549	5459	4804	5268	5870	5998	413	19.7	3.4e-06
O00566	MPP10_HUMAN	U3 small nucleolar ribonucleoprotein protein MPP10	5	6	914.824	3	-3.5	VTFALPDDAETEDTGVLNVK		74.827	5365	5891	5697	5541	5699	5443	331	19.2	3.6e-07
O00566	MPP10_HUMAN	U3 small nucleolar ribonucleoprotein protein MPP10	5	6	566.05	4	-3.7	TAEEENPEHVEIQK		30.1	5576	6461	6824	7116	6454	7761	485	15.9	7.7e-07
O00566	MPP10_HUMAN	U3 small nucleolar ribonucleoprotein protein MPP10	5	6	884.838	3	-0.27	MAPVITEETTLQLEDIIK		92.675	7638	8065	7640	7976	8233	8716	413	26.4	1.7e-09
O00566	MPP10_HUMAN	U3 small nucleolar ribonucleoprotein protein MPP10	5	6	682.411	4	17	SKLSLAEIYEQEYIK		65.386	9098	10079	9304	9048	9200	10207	465	18.3	2.1e-05
O00566	MPP10_HUMAN	U3 small nucleolar ribonucleoprotein protein MPP10	5	6	559.636	3	-5.2	IRDQAWDDVVR		45.864	16819	21503	15880	16095	18746	18773	433	34.5	5.2e-10
O00567	NOP56_HUMAN	Nucleolar protein 56	26	59	596.287	3	-2.2	EETVNDPEEAGHR		16.911	585.7	1089	732.1	730.7	734.4	797.1	541	30.1	4.7e-12
O00567	NOP56_HUMAN	Nucleolar protein 56	26	59	429.494	4	-1.7	YGLIFHSTFIGR		49.998	1506	1166	1299	932.5	947.1	2614	348	16.3	0.00037
O00567	NOP56_HUMAN	Nucleolar protein 56	26	59	976.517	3	-1.7	NLDVMKEAMVQAEEAAAEITR		98.648	1300	1481	1221	1483	1408	2080	417	31.9	1.1e-09
O00567	NOP56_HUMAN	Nucleolar protein 56	26	59	547.292	2	-2	EQVEER		10.837	1674	2273	1940	1243	1434	1351	399	17.6	0.023
O00567	NOP56_HUMAN	Nucleolar protein 56	26	59	596.291	3	3.6	EETVNDPEEAGHR		18.701	1339	2118	1531	1319	1279	1507	541	30.6	2.2e-12
O00567	NOP56_HUMAN	Nucleolar protein 56	26	59	721.069	3	-1.8	MSQVAPSLSALIGEAVGAR		87.115	1610	2035	1915	1409	1489	1997	289	46	2.3e-10
O00567	NOP56_HUMAN	Nucleolar protein 56	26	59	641.665	3	0.82	EAMVQAEEAAAEITR		75.452	2551	2715	1801	1880	1852	1768	423	32.5	3.6e-11
O00567	NOP56_HUMAN	Nucleolar protein 56	26	59	893.926	2	-3.1	EETVNDPEEAGHR		18.059	1938	2608	2257	2096	2311	2670	541	37.6	2.7e-12
O00567	NOP56_HUMAN	Nucleolar protein 56	26	59	596.287	3	-2.5	EETVNDPEEAGHR		15.66	2398	2919	2309	2040	1973	2297	541	28.4	5.3e-12
O00567	NOP56_HUMAN	Nucleolar protein 56	26	59	732.642	4	1.3	NLDVMKEAMVQAEEAAAEITR		94.464	2309	2418	2213	2216	2258	2654	417	34.8	4.2e-09
O00567	NOP56_HUMAN	Nucleolar protein 56	26	59	596.287	3	-2.5	EETVNDPEEAGHR		17.848	2312	3030	2810	2245	2654	2952	541	37.8	5e-12
O00567	NOP56_HUMAN	Nucleolar protein 56	26	59	893.928	2	-0.66	EETVNDPEEAGHR		15.931	2415	3275	2826	3161	3096	3810	541	40.7	3.3e-14
O00567	NOP56_HUMAN	Nucleolar protein 56	26	59	1178.63	3	19	LVAFCPFASSQVALENANAVSEGVVHEDLR		81.664	3047	4382	3931	3658	3599	4594	48	51.2	3.8e-14
O00567	NOP56_HUMAN	Nucleolar protein 56	26	59	880.228	4	1.1	VDNMIIQSISLLDQLDKDINTFSMR		120.239	3135	4982	4078	3728	3443	4632	164	47.5	4.5e-14
O00567	NOP56_HUMAN	Nucleolar protein 56	26	59	441.255	3	-2.6	QSLHTYLR		19.115	3680	3957	3781	3459	3626	3995	279	17.3	0.00023
O00567	NOP56_HUMAN	Nucleolar protein 56	26	59	675.03	3	-2	EEPVSSGPEEAVGK		29.447	3839	4120	4383	4072	3930	5072	565	26.6	1e-06
O00567	NOP56_HUMAN	Nucleolar protein 56	26	59	976.519	3	-0.47	NLDVMKEAMVQAEEAAAEITR		94.477	4721	5968	5808	6160	5461	8582	417	44.5	2.5e-12
O00567	NOP56_HUMAN	Nucleolar protein 56	26	59	785.763	3	-2	EAMVQAEEAAAEITRK		71.335	4985	5685	5097	5555	5224	5692	423	32.5	4.6e-12
O00567	NOP56_HUMAN	Nucleolar protein 56	26	59	581.558	4	0.25	IDCFSEVPTSVFGEK		72.242	5316	5881	5571	5169	5342	6397	382	24.1	6.1e-09
O00567	NOP56_HUMAN	Nucleolar protein 56	26	59	847.2	4	-1.2	SFSKEELMSSDLEETAGSTSIPK		67.587	6861	6978	6140	8007	8881	11803	511	21.2	4e-06
O00567	NOP56_HUMAN	Nucleolar protein 56	26	59	808.494	2	-5.3	LHFHNLVK		35.174	16107	18019	6422	20632	18248	23210	127	24.4	4.6e-06
O00567	NOP56_HUMAN	Nucleolar protein 56	26	59	961.993	2	-0.077	EAMVQAEEAAAEITR		70.56	6844	9310	8018	7209	7921	8749	423	44.8	7.9e-12
O00567	NOP56_HUMAN	Nucleolar protein 56	26	59	626.825	4	-1.9	STPKEETVNDPEEAGHR		19.063	7094	8465	8643	6925	7259	8505	537	22.1	4.8e-07
O00567	NOP56_HUMAN	Nucleolar protein 56	26	59	460.279	3	-0.36	LAQFIGNRR		43.949	7321	10298	9330	8490	8424	12828	213	19.5	0.0017
O00567	NOP56_HUMAN	Nucleolar protein 56	26	59	641.663	3	-1.8	EAMVQAEEAAAEITR		70.665	7582	12296	9074	9471	8489	8749	423	43.8	6.8e-12
O00567	NOP56_HUMAN	Nucleolar protein 56	26	59	775.08	3	6.8	IDCFSEVPTSVFGEK		68.972	7994	11724	7924	7786	7901	9161	382	31.9	2.1e-11
O00567	NOP56_HUMAN	Nucleolar protein 56	26	59	572.324	3	-0.27	YGLIFHSTFIGR		47.864	11457	9208	9360	9959	8442	10845	348	16.9	0.00099
O00567	NOP56_HUMAN	Nucleolar protein 56	26	59	961.994	2	0.65	EAMVQAEEAAAEITR		74.403	8882	13112	11044	10336	10734	12458	423	50.1	8.6e-12
O00567	NOP56_HUMAN	Nucleolar protein 56	26	59	429.494	4	-1.7	YGLIFHSTFIGR		47.889	11892	9869	10668	9518	9001	27236	348	18.8	0.00067
O00567	NOP56_HUMAN	Nucleolar protein 56	26	59	572.324	3	-0.44	YGLIFHSTFIGR		59.986	9990	12097	12120	10134	10569	12850	348	21.1	1.5e-06
O00567	NOP56_HUMAN	Nucleolar protein 56	26	59	498.281	3	8.2	AQLGLGHSYSR		24.567	12864	12569	12437	12300	10803	12526	144	23.8	8.3e-09
O00567	NOP56_HUMAN	Nucleolar protein 56	26	59	840.716	4	0.24	KNLDVMKEAMVQAEEAAAEITR		88.514	11255	12605	12109	11573	10945	12418	416	44.4	4.6e-13
O00567	NOP56_HUMAN	Nucleolar protein 56	26	59	835.43	3	-2.8	STPKEETVNDPEEAGHR		18.618	11699	12607	11917	12324	11299	13249	537	34.5	1.2e-12
O00567	NOP56_HUMAN	Nucleolar protein 56	26	59	1162.11	2	-1.3	IDCFSEVPTSVFGEK		72.352	12109	16001	12719	14894	14506	16507	382	17.1	4.5e-06
O00567	NOP56_HUMAN	Nucleolar protein 56	26	59	454.926	3	-1	LREQVEER		16.708	14563	17017	16341	12130	14851	15131	397	25.1	0.0007
O00567	NOP56_HUMAN	Nucleolar protein 56	26	59	460.278	3	-2.1	LAQFIGNRR		44.705	12724	16029	17673	16619	16562	24341	213	18	0.0014
O00567	NOP56_HUMAN	Nucleolar protein 56	26	59	572.323	3	-1.5	YGLIFHSTFIGR		63.577	13584	16742	17533	13717	14486	17896	348	27	6.1e-09
O00567	NOP56_HUMAN	Nucleolar protein 56	26	59	596.287	3	-2.2	EETVNDPEEAGHR		16.01	15209	16663	13703	15111	18808	19913	541	35	1.6e-12
O00567	NOP56_HUMAN	Nucleolar protein 56	26	59	460.277	3	-3.6	LAQFIGNRR		43.041	14081	20885	19351	16302	18602	26748	213	21.1	0.00035
O00567	NOP56_HUMAN	Nucleolar protein 56	26	59	572.323	3	-2.4	YGLIFHSTFIGR		48.501	21817	17878	18192	18507	15439	21121	348	15.7	0.0018
O00567	NOP56_HUMAN	Nucleolar protein 56	26	59	772.393	2	-3.6	IINDNATYCR		32.896	15541	20867	18828	17323	17755	23553	203	24.3	8.1e-08
O00567	NOP56_HUMAN	Nucleolar protein 56	26	59	721.069	3	-0.59	MSQVAPSLSALIGEAVGAR		83.671	16758	21008	22870	16663	17022	23703	289	42.2	7.1e-11
O00567	NOP56_HUMAN	Nucleolar protein 56	26	59	775.08	3	6.8	IDCFSEVPTSVFGEK		75.546	17040	21958	18630	18868	18840	23181	382	25.4	1.3e-09
O00567	NOP56_HUMAN	Nucleolar protein 56	26	59	689.914	2	-1.1	LAQFIGNRR		44.858	17210	24683	22688	21984	21009	30859	213	16.8	0.028
O00567	NOP56_HUMAN	Nucleolar protein 56	26	59	641.665	3	-0.12	EAMVQAEEAAAEITR		74.59	17490	35033	19882	24620	17336	24402	423	43.1	2.6e-12
O00567	NOP56_HUMAN	Nucleolar protein 56	26	59	835.432	3	-0.66	STPKEETVNDPEEAGHR		17.776	18766	21050	20043	20549	20214	25907	537	31.4	2.6e-11
O00567	NOP56_HUMAN	Nucleolar protein 56	26	59	1081.1	2	1.2	MSQVAPSLSALIGEAVGAR		83.687	19479	34372	27109	23530	25312	35568	289	38.8	3.9e-13
O00567	NOP56_HUMAN	Nucleolar protein 56	26	59	993.079	2	-1.4	YPASTVQILGAEK		55.823	19948	21208	21007	21616	21035	25178	321	25.4	1.1e-05
O00567	NOP56_HUMAN	Nucleolar protein 56	26	59	498.273	3	-8.4	AQLGLGHSYSR		24.943	24824	21977	23625	21635	21585	22704	144	33.9	7.3e-12
O00567	NOP56_HUMAN	Nucleolar protein 56	26	59	460.276	3	-6.9	LAQFIGNRR		42.337	24465	33043	35104	32245	31940	41777	213	20.5	0.00072
O00567	NOP56_HUMAN	Nucleolar protein 56	26	59	608.598	4	14	VREWYGYHFPELVK		57.281	26656	30843	30834	28830	30557	39235	189	22.4	0.001
O00567	NOP56_HUMAN	Nucleolar protein 56	26	59	572.33	3	15	LEELTMDGAK		60.418	34336	49492	42413	42378	42819	56171	231	21.4	0.00059
O00567	NOP56_HUMAN	Nucleolar protein 56	26	59	639.735	3	7.9	LIAHAGSLTNLAK		50.89	43945	53544	46240	49899	45270	54111	308	15.2	0.022
O00567	NOP56_HUMAN	Nucleolar protein 56	26	59	808.433	2	-2.6	LSFYETGEIPR		59.403	47703	62100	55849	50710	52880	64740	405	32.6	3.3e-06
O00567	NOP56_HUMAN	Nucleolar protein 56	26	59	808.447	2	15	LSFYETGEIPR		57.691	56956	79144	64648	60797	65244	77902	405	32.2	1.4e-05
O00567	NOP56_HUMAN	Nucleolar protein 56	26	59	775.072	3	-3.4	IDCFSEVPTSVFGEK		72.127	59895	74379	57589	67565	71836	75696	382	24.1	2.8e-08
O00567	NOP56_HUMAN	Nucleolar protein 56	26	59	753.481	2	2.3	VLLGVGDPK		45.485	61537	75222	65212	64278	64742	78346	91	15.5	0.00038
O00567	NOP56_HUMAN	Nucleolar protein 56	26	59	639.728	3	-2	LIAHAGSLTNLAK		48.441	63919	81379	70160	76072	67182	84658	308	16.7	0.001
O00567	NOP56_HUMAN	Nucleolar protein 56	26	59	498.274	3	-6.2	AQLGLGHSYSR		30.436	80438	103085	92435	81318	100589	117234	144	17	0.0059
O00584	RNT2_HUMAN	Ribonuclease T2	2	3	909.184	3	19	SWPFNLEEIKDLLPEMR		91.45	11975	13131	12505	11598	10682	12094	78	16.9	4.8e-05
O00584	RNT2_HUMAN	Ribonuclease T2	2	3	909.177	3	11	SWPFNLEEIKDLLPEMR		94.486	12999	15909	14844	12979	12469	15758	78	32.5	2.7e-12
O00584	RNT2_HUMAN	Ribonuclease T2	2	3	659.78	5	-7.7	LGIKPSINYYQVADFKDALAR		64.109	15199	16749	15463	15480	14777	18681	154	24.7	2.4e-08
O00629	IMA4_HUMAN	Importin subunit alpha-4	5	6	1106.26	3	8.1	VQNTSLEAIVQNASSDNQGIQLSAVQAAR		68.957	3758	4313	3075	3636	3562	4666	68	35.4	1.9e-11
O00629	IMA4_HUMAN	Importin subunit alpha-4	5	6	818.366	3	0.0083	NVPHEDICEDSDIDGDYR		34.488	9442	13298	10426	9686	5783	3338	50	47.2	2.4e-12
O00629	IMA4_HUMAN	Importin subunit alpha-4	5	6	807.151	3	-0.067	DAQVVQVVLDGLSNILK		104.668	3958	4987	4581	4638	3553	4069	424	32.3	6e-11
O00629	IMA4_HUMAN	Importin subunit alpha-4	5	6	818.365	3	-0.6	NVPHEDICEDSDIDGDYR		34.903	8401	10903	9452	8171	4812	4095	50	52	5.5e-13
O00629	IMA4_HUMAN	Importin subunit alpha-4	5	6	604.365	3	16	SGILPILVHCLER		70.443	13295	15427	15587	12190	13703	14660	113	34.9	6.5e-14
O00629	IMA4_HUMAN	Importin subunit alpha-4	5	6	631.382	2	11	NEVVVELR		44.988	19964	27730	27277	20110	21320	19907	30	27.6	0.0012
O00743	PPP6_HUMAN	Serine/threonine-protein phosphatase 6 catalytic subunit	3	4	1056.12	2	1.6	MAPLDLDKYVEIAR	Met-loss@1	67.35	7614	7143	7509	7109	7093	7184	1	34.5	7.3e-10
O00743	PPP6_HUMAN	Serine/threonine-protein phosphatase 6 catalytic subunit	3	4	704.417	3	2.4	MAPLDLDKYVEIAR	Met-loss@1	67.201	12332	12485	12489	12461	11154	11241	1	21.9	1.1e-06
O00743	PPP6_HUMAN	Serine/threonine-protein phosphatase 6 catalytic subunit	3	4	505.637	3	1.1	GAGWLFGAK		51.187	41624	41059	38329	40828	37542	41567	211	22.5	8.9e-06
O00764	PDXK_HUMAN	Pyridoxal kinase	16	59	687.657	4	-3.1	DKSFLAMVVDIVQELK		109.849	646.5	663.6	592.2	468.5	539.1	513	87	16.1	2.5e-05
O00764	PDXK_HUMAN	Pyridoxal kinase	16	59	1001.06	2	-0.81	RDIEDPEIVVQATVL		73.586	550.1	621.3	478.2	667.9	604.9	610.8	298	16.3	3.7e-05
O00764	PDXK_HUMAN	Pyridoxal kinase	16	59	735.929	6	4	KVDAVFVGTGDLFAAMLLAWTHKHPNNLK		95.622	1098	941.2	1211	916.8	619.4	718.6	225	16.4	6.6e-05
O00764	PDXK_HUMAN	Pyridoxal kinase	16	59	882.906	5	-4.1	KVDAVFVGTGDLFAAMLLAWTHKHPNNLK		97.167	1113	1068	1088	1115	640.3	847.1	225	25.2	1.5e-07
O00764	PDXK_HUMAN	Pyridoxal kinase	16	59	739.432	3	0.15	SFLAMVVDIVQELK	Oxidation@5	103.981	743.5	803.2	786.6	641.1	699	659.8	89	17.5	5.1e-06
O00764	PDXK_HUMAN	Pyridoxal kinase	16	59	550.327	5	-3.1	DKSFLAMVVDIVQELK		108.314	930.8	1058	974.7	1001	852.5	975.6	87	15.3	0.00037
O00764	PDXK_HUMAN	Pyridoxal kinase	16	59	532.315	3	-1.8	TVSTLHHVLQR		18.857	1221	1254	1229	1070	1062	994.9	259	19.4	1e-06
O00764	PDXK_HUMAN	Pyridoxal kinase	16	59	1093.1	4	16	LVYVCDPVLGDKWDGEGSMYVPEDLLPVYK		89.641	1133	1218	1052	1126	1034	1042	108	15.8	1.2e-05
O00764	PDXK_HUMAN	Pyridoxal kinase	16	59	687.658	4	-1.8	DKSFLAMVVDIVQELK		112.751	1158	1536	1359	1418	1090	1111	87	17.7	3.6e-05
O00764	PDXK_HUMAN	Pyridoxal kinase	16	59	532.315	3	-2	TVSTLHHVLQR		18.736	1450	1339	1319	1190	1157	1247	259	15.8	2.8e-05
O00764	PDXK_HUMAN	Pyridoxal kinase	16	59	687.657	4	-2.4	DKSFLAMVVDIVQELK		109.77	1479	1716	1627	1593	1217	1320	87	18	0.0003
O00764	PDXK_HUMAN	Pyridoxal kinase	16	59	647.365	4	-1.8	VVPLADIITPNQFEAELLSGR		91.542	1939	2236	1867	1708	1619	1983	140	31.2	3e-10
O00764	PDXK_HUMAN	Pyridoxal kinase	16	59	532.315	3	-2.4	TVSTLHHVLQR		19.466	2602	2280	2276	2033	1807	1861	259	30	2.5e-09
O00764	PDXK_HUMAN	Pyridoxal kinase	16	59	532.314	3	-2.6	TVSTLHHVLQR		18.581	2341	2160	2168	2343	1978	1861	259	28.4	2.3e-08
O00764	PDXK_HUMAN	Pyridoxal kinase	16	59	1134.1	2	4.8	GQVLNSDELQELYEGLR		80.604	2424	2873	2006	2415	1916	1903	54	19.4	1.7e-05
O00764	PDXK_HUMAN	Pyridoxal kinase	16	59	399.488	4	-2.1	TVSTLHHVLQR		18.284	2815	2655	2943	2537	2708	2064	259	22.1	5.2e-06
O00764	PDXK_HUMAN	Pyridoxal kinase	16	59	532.314	3	-3	TVSTLHHVLQR		18.646	2940	2653	2804	2306	2377	2102	259	22.8	1.4e-07
O00764	PDXK_HUMAN	Pyridoxal kinase	16	59	916.541	3	-1.9	DKSFLAMVVDIVQELK		108.702	2868	3284	3073	2788	2387	2505	87	21.5	4.1e-05
O00764	PDXK_HUMAN	Pyridoxal kinase	16	59	532.314	3	-2.6	TVSTLHHVLQR		18.913	2666	2794	2691	2526	2433	3070	259	31.2	1.3e-08
O00764	PDXK_HUMAN	Pyridoxal kinase	16	59	364.729	4	-0.49	VLSIQSHVIR		27.405	3727	4021	3199	2998	3359	2623	7	27.3	1.1e-06
O00764	PDXK_HUMAN	Pyridoxal kinase	16	59	1093.07	4	-8.6	LVYVCDPVLGDKWDGEGSMYVPEDLLPVYK		86.604	3062	3773	3250	3121	2958	3026	108	15.2	1.1e-05
O00764	PDXK_HUMAN	Pyridoxal kinase	16	59	364.729	4	0.064	VLSIQSHVIR		26.372	4397	5164	3605	3858	4116	3213	7	24.6	7.7e-06
O00764	PDXK_HUMAN	Pyridoxal kinase	16	59	862.821	3	1.6	VVPLADIITPNQFEAELLSGR		91.362	4149	4789	4338	3837	3495	4260	140	45.6	5e-14
O00764	PDXK_HUMAN	Pyridoxal kinase	16	59	604.553	5	-2.1	VVPLADIITPNQFEAELLSGRK		82.377	3808	4347	3975	4595	3713	4369	140	53.6	5.6e-11
O00764	PDXK_HUMAN	Pyridoxal kinase	16	59	797.97	2	0.044	TVSTLHHVLQR		18.38	4921	4067	4325	4071	3826	3752	259	34.4	1e-09
O00764	PDXK_HUMAN	Pyridoxal kinase	16	59	399.489	4	0.7	TVSTLHHVLQR		32.08	4240	5425	6624	3944	6061	4476	259	23.6	2.8e-07
O00764	PDXK_HUMAN	Pyridoxal kinase	16	59	647.364	4	-4	VVPLADIITPNQFEAELLSGR		90.777	5139	6276	5474	4842	5012	5817	140	38	4.8e-11
O00764	PDXK_HUMAN	Pyridoxal kinase	16	59	1233.42	4	3	LVYVCDPVLGDKWDGEGSMYVPEDLLPVYKEK		83.375	6050	6359	6272	6493	5489	6002	108	25.9	7.6e-09
O00764	PDXK_HUMAN	Pyridoxal kinase	16	59	485.969	3	-1.7	VLSIQSHVIR		27.392	6921	6400	5633	6425	5507	6264	7	29.9	7.1e-07
O00764	PDXK_HUMAN	Pyridoxal kinase	16	59	797.97	2	-0.71	TVSTLHHVLQR		31.649	5946	7522	6827	6378	6292	7597	259	35.2	1.9e-10
O00764	PDXK_HUMAN	Pyridoxal kinase	16	59	1006.93	3	11	VVPLADIITPNQFEAELLSGRK		83.197	6675	6354	6699	7141	6212	7290	140	27.4	9.2e-11
O00764	PDXK_HUMAN	Pyridoxal kinase	16	59	1293.73	2	2.4	VVPLADIITPNQFEAELLSGR		91.504	6947	8151	7798	7143	6388	7409	140	39.6	1.6e-13
O00764	PDXK_HUMAN	Pyridoxal kinase	16	59	797.968	2	-3.2	TVSTLHHVLQR		15.494	7956	7119	8105	7262	6780	6410	259	38.6	5.2e-10
O00764	PDXK_HUMAN	Pyridoxal kinase	16	59	756.408	3	12	GQVLNSDELQELYEGLR		79.431	8914	11161	10368	9184	8020	8832	54	42.6	9.2e-11
O00764	PDXK_HUMAN	Pyridoxal kinase	16	59	1006.92	3	-0.86	VVPLADIITPNQFEAELLSGRK		82.578	8711	8934	8881	9288	8065	8823	140	42.4	1.3e-10
O00764	PDXK_HUMAN	Pyridoxal kinase	16	59	910.045	2	11	KIHSQEEALR		25.075	18276	17901	8296	17125	14782	13287	161	20.6	4.2e-06
O00764	PDXK_HUMAN	Pyridoxal kinase	16	59	1072.08	2	-1.1	AQAGEGVRPSPMQLELR		45.26	9545	11661	10454	9899	9656	8918	276	28.7	8.6e-05
O00764	PDXK_HUMAN	Pyridoxal kinase	16	59	1134.09	2	0.11	GQVLNSDELQELYEGLR		79.521	11350	12003	11220	10123	9377	9176	54	47.1	1.8e-13
O00764	PDXK_HUMAN	Pyridoxal kinase	16	59	755.447	4	6.4	VVPLADIITPNQFEAELLSGRK		83.094	11233	10953	10281	10365	9224	10219	140	28	3.6e-10
O00764	PDXK_HUMAN	Pyridoxal kinase	16	59	532.315	3	-1.4	TVSTLHHVLQR		32.183	9261	10909	10343	9611	9541	10292	259	30.4	9.8e-11
O00764	PDXK_HUMAN	Pyridoxal kinase	16	59	910.04	2	4.6	KIHSQEEALR		18.052	20515	20402	9716	19241	17402	15959	161	22.8	1e-05
O00764	PDXK_HUMAN	Pyridoxal kinase	16	59	532.315	3	-2	TVSTLHHVLQR		15.411	13571	11420	12249	10873	10122	9856	259	33.1	2.4e-08
O00764	PDXK_HUMAN	Pyridoxal kinase	16	59	399.488	4	-2.3	TVSTLHHVLQR		15.424	12744	12279	10816	11605	13323	10548	259	27.8	1.9e-07
O00764	PDXK_HUMAN	Pyridoxal kinase	16	59	399.488	4	-1.1	TVSTLHHVLQR		31.589	11424	18248	27082	13050	22445	17441	259	27.4	2.5e-07
O00764	PDXK_HUMAN	Pyridoxal kinase	16	59	1293.73	2	0.96	VVPLADIITPNQFEAELLSGR		90.763	15754	19708	18380	16723	15655	16173	140	36.1	1.8e-13
O00764	PDXK_HUMAN	Pyridoxal kinase	16	59	399.488	4	-3.1	TVSTLHHVLQR		30.398	18123	25756	41381	19133	32778	25789	259	24.4	2.6e-07
O00764	PDXK_HUMAN	Pyridoxal kinase	16	59	462.923	3	-7.1	IHSQEEALR		17.861	28082	36444	20470	28128	28537	30573	162	27.9	9.3e-08
O00764	PDXK_HUMAN	Pyridoxal kinase	16	59	728.458	2	9.9	VLSIQSHVIR		41.586	22496	29364	27643	25055	22707	31020	7	27.8	1.5e-07
O00764	PDXK_HUMAN	Pyridoxal kinase	16	59	532.315	3	-1.3	TVSTLHHVLQR		31.585	23420	29785	29160	24420	25183	30185	259	37.1	8.9e-11
O00764	PDXK_HUMAN	Pyridoxal kinase	16	59	532.315	3	-1.8	TVSTLHHVLQR		30.346	31651	35180	34320	30628	28015	31527	259	40.2	1.4e-12
O00764	PDXK_HUMAN	Pyridoxal kinase	16	59	485.968	3	-3.7	VLSIQSHVIR		40.832	28449	35791	31511	30468	28118	33191	7	39.6	2.5e-10
O00764	PDXK_HUMAN	Pyridoxal kinase	16	59	862.821	3	1.9	VVPLADIITPNQFEAELLSGR		90.76	32563	48176	33477	33637	28301	34737	140	51.2	7.8e-14
O00764	PDXK_HUMAN	Pyridoxal kinase	16	59	858.463	3	3.5	LNNMNKYDYVLTGYTR		56.012	35726	48270	42849	39439	37741	41581	71	28.9	1.3e-09
O00764	PDXK_HUMAN	Pyridoxal kinase	16	59	728.454	2	4.3	VLSIQSHVIR		38.141	53373	70989	64903	55749	59188	73437	7	33.1	1.7e-08
O00764	PDXK_HUMAN	Pyridoxal kinase	16	59	715.056	3	-2.8	AQAGEGVRPSPMQLELR		43.514	61724	67569	64136	58303	56950	59587	276	30.6	4.3e-09
O00764	PDXK_HUMAN	Pyridoxal kinase	16	59	485.975	3	10	VLSIQSHVIR		41.519	77333	123975	103977	77087	87822	104131	7	42	2.5e-12
O00764	PDXK_HUMAN	Pyridoxal kinase	16	59	715.057	3	-1.7	AQAGEGVRPSPMQLELR		45.233	171648	181858	175860	159085	154986	153100	276	29.1	7.3e-08
O00764	PDXK_HUMAN	Pyridoxal kinase	16	59	485.972	3	3.9	VLSIQSHVIR		38.121	171970	224166	191320	179936	188216	221365	7	37.6	2.8e-09
O14497	ARI1A_HUMAN	AT-rich interactive domain-containing protein 1A	6	7	898.465	3	0.18	VSSPAPMEGGEEEEELLGPK		49.499	4298	5576	4541	4675	4454	5426	1753	26.4	4.9e-08
O14497	ARI1A_HUMAN	AT-rich interactive domain-containing protein 1A	6	7	806.735	3	-0.75	AEQQQREEAGGEAAAAAAAER		24.029	4820	5960	5663	4790	4733	4484	27	50	6e-17
O14497	ARI1A_HUMAN	AT-rich interactive domain-containing protein 1A	6	7	839.42	2	-0.48	EEAGGEAAAAAAAER		27.006	6823	8783	7181	7612	6377	6108	33	47.1	9.2e-11
O14497	ARI1A_HUMAN	AT-rich interactive domain-containing protein 1A	6	7	823.805	3	18	AAAGQESEGPAVGPPQPLGK		44.852	12751	12859	13699	12671	11935	12617	52	22.9	3.1e-08
O14497	ARI1A_HUMAN	AT-rich interactive domain-containing protein 1A	6	7	703.375	3	0.91	RPAGGPQNQFPFQFGR		47.409	14309	15263	14219	12582	13131	14597	1446	27.6	2.2e-06
O14497	ARI1A_HUMAN	AT-rich interactive domain-containing protein 1A	6	7	803.125	3	1.3	AGPPVPASHIAPAPVQPPMIR		47.851	17949	20483	19109	18112	18762	20304	1616	29.7	4e-10
O14497	ARI1A_HUMAN	AT-rich interactive domain-containing protein 1A	6	7	703.371	3	-4.8	RPAGGPQNQFPFQFGR		46.216	27141	34940	26778	25324	24895	26333	1446	38	7.6e-06
O14579	COPE_HUMAN	Coatomer subunit epsilon	15	26	1130.26	3	4.1	MQDLDEDATLTQLATAWVSLATGGEK	Oxidation@1	101.177	495.3	607.6	473.1	447.7	419.7	630.9	172	18.6	2.9e-06
O14579	COPE_HUMAN	Coatomer subunit epsilon	15	26	1127.59	3	0.61	SVDVTNTTFLLMAASIYLHDQNPDAALR		103.144	671.9	1114	723.6	1031	718.3	929.1	111	46.9	3.9e-10
O14579	COPE_HUMAN	Coatomer subunit epsilon	15	26	1089.4	5	0.98	WEAAEGLLQEALDKDSGYPETLVNLIVLSQHLGKPPEVTNR		107.071	929.7	1109	1142	1068	906.6	1106	232	41.4	6.9e-16
O14579	COPE_HUMAN	Coatomer subunit epsilon	15	26	1124.92	3	-0.31	MQDLDEDATLTQLATAWVSLATGGEK		107.459	1237	1490	1096	1247	1154	1357	172	38.6	5.4e-11
O14579	COPE_HUMAN	Coatomer subunit epsilon	15	26	882.962	4	-5.7	RMQDLDEDATLTQLATAWVSLATGGEK		98.537	1917	2094	1901	2101	1803	2093	171	39.1	1.2e-11
O14579	COPE_HUMAN	Coatomer subunit epsilon	15	26	1124.91	3	-6.5	MQDLDEDATLTQLATAWVSLATGGEK		104.406	1994	2505	1999	2276	2190	2673	172	32.1	8.2e-10
O14579	COPE_HUMAN	Coatomer subunit epsilon	15	26	843.944	4	2.6	MQDLDEDATLTQLATAWVSLATGGEK		108.065	2296	2667	2412	2231	2192	2925	172	29.6	2.4e-08
O14579	COPE_HUMAN	Coatomer subunit epsilon	15	26	586.558	4	-2.8	LQDAYYIFQEMADK		92.272	3642	4765	3443	3894	3959	5049	198	21.9	5e-06
O14579	COPE_HUMAN	Coatomer subunit epsilon	15	26	1021.54	2	16	ENDFDRLVLQYAPSA		78.002	3749	3939	3564	4109	3830	4067	294	25.4	3.9e-08
O14579	COPE_HUMAN	Coatomer subunit epsilon	15	26	843.938	4	-4.2	MQDLDEDATLTQLATAWVSLATGGEK		104.462	4228	5152	3844	4585	3978	5127	172	33	5.5e-10
O14579	COPE_HUMAN	Coatomer subunit epsilon	15	26	1127.59	3	2.2	SVDVTNTTFLLMAASIYLHDQNPDAALR		88.46	4083	5183	5112	4461	4112	4759	111	48.1	1.5e-08
O14579	COPE_HUMAN	Coatomer subunit epsilon	15	26	608.987	3	2.7	DSIVAELDREMSR		71.69	5534	6201	6198	5481	5666	6086	98	29.9	2.7e-07
O14579	COPE_HUMAN	Coatomer subunit epsilon	15	26	781.742	3	-1	LQDAYYIFQEMADK		95.138	6025	7056	5533	6576	6547	7322	198	21.6	9.2e-06
O14579	COPE_HUMAN	Coatomer subunit epsilon	15	26	425.926	3	-5	LDRLDLAR		38.971	5600	9184	8937	5938	7039	8206	159	23.9	0.00066
O14579	COPE_HUMAN	Coatomer subunit epsilon	15	26	677.11	4	-1.8	MAPPAPGPASGGSGEVDELFDVK	Met-loss@1	70.908	6270	6937	7086	7287	6263	6642	1	30.7	1.7e-10
O14579	COPE_HUMAN	Coatomer subunit epsilon	15	26	902.479	3	-0.32	MAPPAPGPASGGSGEVDELFDVK	Met-loss@1	67.208	7119	7556	7476	8836	7570	6879	1	18.7	7.8e-06
O14579	COPE_HUMAN	Coatomer subunit epsilon	15	26	834.774	3	15	CSPTLLLLNGQAACHMAQGR		53.725	7810	9527	8379	8163	7992	9613	212	59.1	8.8e-18
O14579	COPE_HUMAN	Coatomer subunit epsilon	15	26	661.376	2	13	DSIVAELDR		54.906	9542	10228	10926	9740	9799	9177	98	27.7	8.5e-05
O14579	COPE_HUMAN	Coatomer subunit epsilon	15	26	608.991	3	8.6	DSIVAELDREMSR		70.846	9904	11600	11558	9987	10485	11183	98	27.8	7.5e-07
O14579	COPE_HUMAN	Coatomer subunit epsilon	15	26	781.743	3	-0.39	LQDAYYIFQEMADK		92.064	11816	14545	10553	12756	13207	14351	198	27	7.6e-07
O14579	COPE_HUMAN	Coatomer subunit epsilon	15	26	789.397	3	12	NAFYIGSYQQCINEAQR		53.898	12304	14111	13217	12372	12144	14192	24	39.8	2.5e-12
O14579	COPE_HUMAN	Coatomer subunit epsilon	15	26	550.268	2	-2.7	ENDFDR		14.65	25714	26202	17489	19972	19958	19018	294	20.7	0.00071
O14579	COPE_HUMAN	Coatomer subunit epsilon	15	26	921.875	3	9.2	FGVVLDEIKPSSAPELQAVR		71.847	17912	21445	20122	20854	19552	23204	66	32.3	2e-11
O14579	COPE_HUMAN	Coatomer subunit epsilon	15	26	661.376	2	14	DSIVAELDR		56.24	19863	20850	20755	19443	19610	19104	98	26.7	0.0002
O14579	COPE_HUMAN	Coatomer subunit epsilon	15	26	550.269	2	-0.55	ENDFDR		15.091	39181	49446	30043	39214	41882	35635	294	22.2	0.0002
O14579	COPE_HUMAN	Coatomer subunit epsilon	15	26	834.765	3	5.3	CSPTLLLLNGQAACHMAQGR		50.947	41461	61241	52673	44740	49954	59586	212	56.5	4e-17
O14617	AP3D1_HUMAN	AP-3 complex subunit delta-1	7	15	954.202	3	-0.057	DVPVAEEVSALFAGELNPVAPK		98.968	524.4	625.4	556	633.6	590.4	614.4	589	27.4	4.4e-06
O14617	AP3D1_HUMAN	AP-3 complex subunit delta-1	7	15	954.202	3	-0.48	DVPVAEEVSALFAGELNPVAPK		96.421	854.4	948.3	858.8	856.7	781.5	995.5	589	24.1	6.8e-07
O14617	AP3D1_HUMAN	AP-3 complex subunit delta-1	7	15	954.202	3	-0.48	DVPVAEEVSALFAGELNPVAPK		95.284	1546	1559	1594	1644	1652	2076	589	30.4	1.6e-08
O14617	AP3D1_HUMAN	AP-3 complex subunit delta-1	7	15	954.203	3	0.68	DVPVAEEVSALFAGELNPVAPK		92.626	3615	3918	3807	3750	3494	3834	589	33.3	2.2e-07
O14617	AP3D1_HUMAN	AP-3 complex subunit delta-1	7	15	921.967	2	1.3	HRPSEADEEELAR		15.928	3612	4739	3926	3663	3963	4147	655	39.9	7e-08
O14617	AP3D1_HUMAN	AP-3 complex subunit delta-1	7	15	783.413	3	-2.3	CSDSTLLSNLLEEMK		90.813	6827	9543	4075	8035	7333	8717	1133	32.8	1e-08
O14617	AP3D1_HUMAN	AP-3 complex subunit delta-1	7	15	889.333	6	9.9	YQDTPGVEHIPVVQIDLSVPLKVPGLPMSDQYVKLEEER		78.8	5601	5197	4659	4776	5500	4475	693	19.3	2.7e-06
O14617	AP3D1_HUMAN	AP-3 complex subunit delta-1	7	15	783.416	3	1.8	CSDSTLLSNLLEEMK		87.317	6369	8489	4505	7052	6655	7546	1133	28.5	1.7e-09
O14617	AP3D1_HUMAN	AP-3 complex subunit delta-1	7	15	921.967	2	0.75	HRPSEADEEELAR		15.944	5546	6501	5546	5581	5087	5697	655	45.8	5.7e-10
O14617	AP3D1_HUMAN	AP-3 complex subunit delta-1	7	15	606.696	3	4.5	ALDLLYGMVSK		80.407	11403	10221	8645	9633	9147	10370	360	24.5	3.5e-07
O14617	AP3D1_HUMAN	AP-3 complex subunit delta-1	7	15	688.627	5	16	ALDIDLDKPLADSEKLPIQK		68.253	18758	18297	18005	19590	16371	16372	801	17.4	0.00013
O14617	AP3D1_HUMAN	AP-3 complex subunit delta-1	7	15	614.977	3	-4.5	HRPSEADEEELAR		15.777	23720	28171	21608	21010	20651	21081	655	41	8.7e-12
O14617	AP3D1_HUMAN	AP-3 complex subunit delta-1	7	15	461.486	4	-2.3	HRPSEADEEELAR		15.888	24138	32968	27878	22842	22341	23546	655	27.1	0.00024
O14617	AP3D1_HUMAN	AP-3 complex subunit delta-1	7	15	860.528	4	12	ALDIDLDKPLADSEKLPIQK		68.094	27853	27837	29817	30224	25436	25240	801	15.8	6.3e-05
O14617	AP3D1_HUMAN	AP-3 complex subunit delta-1	7	15	547.335	3	-7	ASCILQLVK		58.664	30411	29372	35282	31066	27468	30127	572	16.7	0.0064
O14618	CCS_HUMAN	Copper chaperone for superoxide dismutase	2	4	579.304	3	-1.7	SLIIDEGEDDLGR		61.477	1627	1879	1724	1632	1581	1631	197	26.5	7.3e-13
O14618	CCS_HUMAN	Copper chaperone for superoxide dismutase	2	4	868.456	2	2.1	SLIIDEGEDDLGR		61.387	8910	11867	9475	8773	9389	8666	197	43.2	2.1e-11
O14618	CCS_HUMAN	Copper chaperone for superoxide dismutase	2	4	868.454	2	-0.0087	SLIIDEGEDDLGR		63.294	10697	12666	10923	10435	9806	9822	197	47.9	1e-06
O14618	CCS_HUMAN	Copper chaperone for superoxide dismutase	2	4	776.106	3	15	MEDEQLKVWDVIGR		71.305	20216	18278	15450	17765	16749	17174	183	20	6.4e-06
O14646	CHD1_HUMAN	Chromodomain-helicase-DNA-binding protein 1	5	6	725.884	2	-5.2	GSVEEDILER		41.001	9196	10020	9909	9364	8752	9960	916	27.3	2.4e-07
O14646	CHD1_HUMAN	Chromodomain-helicase-DNA-binding protein 1	5	6	567.099	4	13	LVISHEEELIPLHK		59.332	16071	14286	16415	16415	15202	16458	1213	21.1	2e-06
O14656	TOR1A_HUMAN	Torsin-1A	2	4	827.14	3	-1.6	NLIDYFVPFLPLEYK		100.288	1503	1844	1722	1774	1372	1707	261	22.9	6.9e-07
O14656	TOR1A_HUMAN	Torsin-1A	2	4	533.943	3	-1.8	GYEIDEDIVSR		41.466	4175	3858	3587	3520	3532	3524	289	24.3	2.6e-10
O14656	TOR1A_HUMAN	Torsin-1A	2	4	827.142	3	0.96	NLIDYFVPFLPLEYK		98.233	7533	8260	7591	7100	6572	7678	261	26.2	6.2e-07
O14656	TOR1A_HUMAN	Torsin-1A	2	4	800.407	2	-5.8	GYEIDEDIVSR		41.32	14267	15214	14345	13421	14955	16157	289	39.1	1.8e-11
O14662	STX16_HUMAN	Syntaxin-16	2	2	773.597	5	2.2	HLNRPTLDDSSEEEHAIEITTQEITQLFHR		89.016	1793	2125	2012	1979	2031	2849	106	40.9	4.8e-12
O14662	STX16_HUMAN	Syntaxin-16	2	2	507.983	3	-4.5	RLTDAFLLLR		61.494	39911	52935	52014	35661	38206	39868	5	36.9	3.5e-08
O14672	ADA10_HUMAN	Disintegrin and metalloproteinase domain-containing protein 10	3	12	452.019	4	-2.1	RRPPQPIQQPQR		13.954	807.9	1663	493.2	515.2	810.5	770.1	723	16.2	0.00056
O14672	ADA10_HUMAN	Disintegrin and metalloproteinase domain-containing protein 10	3	12	452.019	4	-1.9	RRPPQPIQQPQR		13.916	873.7	1370	1006	602.7	759.3	867.9	723	20.9	5.5e-05
O14672	ADA10_HUMAN	Disintegrin and metalloproteinase domain-containing protein 10	3	12	602.356	3	-2.2	RRPPQPIQQPQR		14.461	1010	1410	1215	946.1	838.3	1012	723	24.8	6.4e-06
O14672	ADA10_HUMAN	Disintegrin and metalloproteinase domain-containing protein 10	3	12	602.357	3	-0.4	RRPPQPIQQPQR		14.526	895.6	1325	1271	856.6	912.2	859.3	723	23.6	2.2e-05
O14672	ADA10_HUMAN	Disintegrin and metalloproteinase domain-containing protein 10	3	12	602.355	3	-3.4	RRPPQPIQQPQR		13.894	1407	1384	1395	1226	1036	1176	723	25.8	3.6e-06
O14672	ADA10_HUMAN	Disintegrin and metalloproteinase domain-containing protein 10	3	12	452.019	4	-1.9	RRPPQPIQQPQR		13.829	1134	2576	1998	1255	1258	1464	723	27.1	3.8e-05
O14672	ADA10_HUMAN	Disintegrin and metalloproteinase domain-containing protein 10	3	12	602.355	3	-2.6	RRPPQPIQQPQR		13.996	2431	2375	2432	2020	1870	1935	723	31.1	2.3e-08
O14672	ADA10_HUMAN	Disintegrin and metalloproteinase domain-containing protein 10	3	12	602.355	3	-2.4	RRPPQPIQQPQR		14.103	2481	3316	2736	2356	2167	2182	723	34.6	1.3e-08
O14672	ADA10_HUMAN	Disintegrin and metalloproteinase domain-containing protein 10	3	12	753.408	2	4.6	AVSHEDQFLR		36.147	20742	20908	20426	18968	19938	21636	52	25.3	5.7e-07
O14672	ADA10_HUMAN	Disintegrin and metalloproteinase domain-containing protein 10	3	12	502.608	3	6.4	AVSHEDQFLR		36.112	24367	26600	29719	21780	21234	23375	52	31.3	2.6e-08
O14672	ADA10_HUMAN	Disintegrin and metalloproteinase domain-containing protein 10	3	12	765.413	2	19	GGTFYVEPAER		40.698	24620	25718	26395	24476	22232	24036	132	29.4	1e-07
O14672	ADA10_HUMAN	Disintegrin and metalloproteinase domain-containing protein 10	3	12	765.403	2	5.4	GGTFYVEPAER		42.316	47597	43704	43711	43803	37973	40113	132	24.8	6.7e-10
O14737	PDCD5_HUMAN	Programmed cell death protein 5	4	7	966.502	2	-3.5	HGDPGDAAQQEAK		13.003	4674	5152	3709	5136	4103	4570	21	20.8	2.6e-09
O14737	PDCD5_HUMAN	Programmed cell death protein 5	4	7	537.97	3	8.3	AVENYLIQMAR		64.897	12504	12871	12942	11552	11226	11073	69	16.1	5.5e-06
O14737	PDCD5_HUMAN	Programmed cell death protein 5	4	7	859.985	2	-4.1	NSILAQVLDQSAR		60.095	14896	20769	19035	17491	16868	20760	41	35.4	2.9e-08
O14737	PDCD5_HUMAN	Programmed cell death protein 5	4	7	806.456	2	13	AVENYLIQMAR		62.541	16627	17318	16121	15811	14931	15054	69	27	8.8e-07
O14737	PDCD5_HUMAN	Programmed cell death protein 5	4	7	806.454	2	11	AVENYLIQMAR		64.922	20758	20659	21123	20377	18894	18017	69	32.8	1.5e-09
O14737	PDCD5_HUMAN	Programmed cell death protein 5	4	7	716.914	2	-2.8	YGQLSEK		29.003	23110	25981	24423	24178	22962	24278	80	18.8	0.0031
O14737	PDCD5_HUMAN	Programmed cell death protein 5	4	7	716.917	2	1.1	YGQLSEK		34.049	82274	95634	93234	82674	76978	84291	80	18.8	0.0054
O14744	ANM5_HUMAN	Protein arginine N-methyltransferase 5	3	3	556.612	3	0.29	TWMWWHNFR		63.24	2835	3635	3250	2817	2798	3305	185	28.4	2.3e-09
O14744	ANM5_HUMAN	Protein arginine N-methyltransferase 5	3	3	798.786	3	11	DLNCVPEIADTLGAVAK		77.181	44159	43417	43620	39203	40082	42390	19	28.5	9.8e-09
O14744	ANM5_HUMAN	Protein arginine N-methyltransferase 5	3	3	685.68	3	0.13	QGFDFLCMPVFHPR		68.815	58175	76121	74735	65993	60769	72887	36	30.1	6.3e-10
O14745	NHRF1_HUMAN	Na(+)/H(+) exchange regulatory cofactor NHE-RF1	15	32	964.809	3	3.3	AQEAPGQAEPPAAAEVQGAGNENEPR		31.713	1271	1308	1169	1349	1697	1897	113	15.1	7.9e-05
O14745	NHRF1_HUMAN	Na(+)/H(+) exchange regulatory cofactor NHE-RF1	15	32	902.989	2	-3.6	EADKSHPEQR		9.295	3011	3129	2548	2181	2123	1605	139	25.6	1.5e-05
O14745	NHRF1_HUMAN	Na(+)/H(+) exchange regulatory cofactor NHE-RF1	15	32	964.807	3	0.84	AQEAPGQAEPPAAAEVQGAGNENEPR		29.146	2154	1645	1678	1760	1684	2147	113	20	4.9e-10
O14745	NHRF1_HUMAN	Na(+)/H(+) exchange regulatory cofactor NHE-RF1	15	32	964.806	3	0.0089	AQEAPGQAEPPAAAEVQGAGNENEPR		32.084	1798	1988	1972	2118	1798	2163	113	15.6	1.7e-05
O14745	NHRF1_HUMAN	Na(+)/H(+) exchange regulatory cofactor NHE-RF1	15	32	1203.68	3	15	VIPSQEHLNGPLPVPFTNGEIQKENSR		57.087	3005	3539	3460	3259	2896	2946	244	25.9	4.5e-08
O14745	NHRF1_HUMAN	Na(+)/H(+) exchange regulatory cofactor NHE-RF1	15	32	1118.14	2	1.6	LLVVDPETDEQLQK		66.256	6005	6736	6096	6095	5605	5231	88	17.6	2.6e-07
O14745	NHRF1_HUMAN	Na(+)/H(+) exchange regulatory cofactor NHE-RF1	15	32	964.807	3	0.84	AQEAPGQAEPPAAAEVQGAGNENEPR		30.773	7600	8857	7576	8061	7894	6924	113	24.6	2.1e-06
O14745	NHRF1_HUMAN	Na(+)/H(+) exchange regulatory cofactor NHE-RF1	15	32	723.856	4	0.017	AQEAPGQAEPPAAAEVQGAGNENEPR		30.641	7848	8085	8277	8135	7508	7176	113	36.5	1.7e-09
O14745	NHRF1_HUMAN	Na(+)/H(+) exchange regulatory cofactor NHE-RF1	15	32	525.052	4	-4.8	EALAEAALESPRPALVR		65.175	9161	10592	10856	8985	10013	7622	271	24.8	2.4e-07
O14745	NHRF1_HUMAN	Na(+)/H(+) exchange regulatory cofactor NHE-RF1	15	32	525.063	4	16	EALAEAALESPRPALVR		63.337	8463	11015	9220	8411	8371	8895	271	24.2	3.4e-05
O14745	NHRF1_HUMAN	Na(+)/H(+) exchange regulatory cofactor NHE-RF1	15	32	903.007	4	11	VIPSQEHLNGPLPVPFTNGEIQKENSR		57.194	10943	11983	11721	11278	9838	10875	244	35.4	2.3e-11
O14745	NHRF1_HUMAN	Na(+)/H(+) exchange regulatory cofactor NHE-RF1	15	32	694.384	2	1	ETHQQVVSR		9.543	14640	22438	11305	13270	13834	12277	70	19.2	2.9e-05
O14745	NHRF1_HUMAN	Na(+)/H(+) exchange regulatory cofactor NHE-RF1	15	32	919.533	2	6.1	LVEVNGENVEK		47.972	12436	15094	12803	12391	11933	12566	59	18.1	0.00012
O14745	NHRF1_HUMAN	Na(+)/H(+) exchange regulatory cofactor NHE-RF1	15	32	919.529	2	2	LVEVNGENVEK		45.498	14302	18663	14792	14515	14467	12515	59	31.8	1.6e-07
O14745	NHRF1_HUMAN	Na(+)/H(+) exchange regulatory cofactor NHE-RF1	15	32	508.619	3	14	ETDEFFK		45.631	19327	19492	13783	19153	17132	16867	234	15.4	0.00035
O14745	NHRF1_HUMAN	Na(+)/H(+) exchange regulatory cofactor NHE-RF1	15	32	972.027	2	-4.1	IVEVNGVCMEGK		49.862	14627	17725	15990	15252	15257	14540	199	28.2	1.7e-08
O14745	NHRF1_HUMAN	Na(+)/H(+) exchange regulatory cofactor NHE-RF1	15	32	762.426	2	16	ETDEFFK		45.341	18068	19998	15403	19022	18480	16616	234	18.4	2.3e-05
O14745	NHRF1_HUMAN	Na(+)/H(+) exchange regulatory cofactor NHE-RF1	15	32	643.361	2	-4.1	AGGDETK		9.736	26407	29368	25543	18221	19773	17167	221	16	0.044
O14745	NHRF1_HUMAN	Na(+)/H(+) exchange regulatory cofactor NHE-RF1	15	32	852.945	2	6.7	SVDPDSPAEASGLR		29.863	22239	24090	23010	21478	20211	18789	181	40.1	2.6e-11
O14745	NHRF1_HUMAN	Na(+)/H(+) exchange regulatory cofactor NHE-RF1	15	32	525.063	4	16	EALAEAALESPRPALVR		64.147	28709	37296	29589	23713	20646	21490	271	34.6	6e-10
O14745	NHRF1_HUMAN	Na(+)/H(+) exchange regulatory cofactor NHE-RF1	15	32	545.655	3	-4.2	LVEPGSPAEK		34.547	23003	25280	23797	23778	23217	23612	41	18.9	0.00059
O14745	NHRF1_HUMAN	Na(+)/H(+) exchange regulatory cofactor NHE-RF1	15	32	817.983	2	0.61	LVEPGSPAEK		35.327	30870	31788	30372	29704	26748	26821	41	29.1	2.9e-07
O14745	NHRF1_HUMAN	Na(+)/H(+) exchange regulatory cofactor NHE-RF1	15	32	968.218	3	19	LVEVNGENVEKETHQQVVSR		46.659	29276	35053	33814	36001	39685	42552	59	39.7	4.4e-13
O14745	NHRF1_HUMAN	Na(+)/H(+) exchange regulatory cofactor NHE-RF1	15	32	852.956	2	20	SVDPDSPAEASGLR		28.162	35658	38172	36353	35704	31580	30973	181	30.8	8e-08
O14745	NHRF1_HUMAN	Na(+)/H(+) exchange regulatory cofactor NHE-RF1	15	32	728.226	5	8.5	KGPSGYGFNLHSDKSKPGQFIR		37.805	44739	42654	46365	42268	34520	33854	159	18.4	9.9e-07
O14745	NHRF1_HUMAN	Na(+)/H(+) exchange regulatory cofactor NHE-RF1	15	32	728.217	5	-3.3	KGPSGYGFNLHSDKSKPGQFIR		36.963	62604	56674	64833	57658	45772	46234	159	20.6	1.6e-07
O14745	NHRF1_HUMAN	Na(+)/H(+) exchange regulatory cofactor NHE-RF1	15	32	568.966	3	7.4	SVDPDSPAEASGLR		29.111	75614	85763	76882	66389	49429	46913	181	38.5	3e-16
O14745	NHRF1_HUMAN	Na(+)/H(+) exchange regulatory cofactor NHE-RF1	15	32	968.207	3	8	LVEVNGENVEKETHQQVVSR		49.282	49816	56762	54180	75116	100192	125093	59	35	7.2e-11
O14745	NHRF1_HUMAN	Na(+)/H(+) exchange regulatory cofactor NHE-RF1	15	32	527.318	2	-7.3	LGQYIR		38.317	68303	85640	83632	72001	73382	76752	35	18.2	0.011
O14745	NHRF1_HUMAN	Na(+)/H(+) exchange regulatory cofactor NHE-RF1	15	32	852.945	2	6.8	SVDPDSPAEASGLR		29.046	108688	118960	112867	106641	98607	91495	181	40.8	3.5e-11
O14745	NHRF1_HUMAN	Na(+)/H(+) exchange regulatory cofactor NHE-RF1	15	32	545.662	3	8.5	LVEPGSPAEK		39.511	138744	145240	139894	144227	145081	129310	41	28.1	7.7e-07
O14745	NHRF1_HUMAN	Na(+)/H(+) exchange regulatory cofactor NHE-RF1	15	32	699.749	3	17	EALAEAALESPRPALVR		63.723	250613	292307	304689	269499	238281	246986	271	35.9	1.2e-10
O14773	TPP1_HUMAN	Tripeptidyl-peptidase 1	4	11	614.373	3	-0.99	ILSGRPPLGFLNPR		90.28	1801	2731	2012	1963	1709	2223	493	27.5	1e-05
O14773	TPP1_HUMAN	Tripeptidyl-peptidase 1	4	11	461.031	4	-2	ILSGRPPLGFLNPR		65.733	2126	3352	2670	1977	2528	2150	493	27.1	2.6e-05
O14773	TPP1_HUMAN	Tripeptidyl-peptidase 1	4	11	614.373	3	-0.99	ILSGRPPLGFLNPR		65.121	2340	3778	2661	2384	2269	2534	493	23.1	0.00011
O14773	TPP1_HUMAN	Tripeptidyl-peptidase 1	4	11	614.372	3	-2	ILSGRPPLGFLNPR		89.47	3821	6988	5086	4373	4174	5080	493	27.5	5.5e-05
O14773	TPP1_HUMAN	Tripeptidyl-peptidase 1	4	11	593.658	3	-1.3	LFGGNFAHQASVAR		31.139	6824	7559	7875	6521	5739	5459	246	17.4	0.00075
O14773	TPP1_HUMAN	Tripeptidyl-peptidase 1	4	11	889.984	2	0.22	LFGGNFAHQASVAR		43.076	10579	16107	14193	12099	11733	12268	246	36.4	7.5e-09
O14773	TPP1_HUMAN	Tripeptidyl-peptidase 1	4	11	593.656	3	-3.2	LFGGNFAHQASVAR		45.179	19539	29083	25170	24812	22145	21518	246	28.7	4.4e-10
O14773	TPP1_HUMAN	Tripeptidyl-peptidase 1	4	11	614.374	3	-0.17	ILSGRPPLGFLNPR		65.999	20786	35050	26390	20532	22063	23348	493	28.9	8.1e-06
O14773	TPP1_HUMAN	Tripeptidyl-peptidase 1	4	11	593.656	3	-3.2	LFGGNFAHQASVAR		42.947	75344	100207	96458	84852	81478	76937	246	30.9	7.9e-10
O14773	TPP1_HUMAN	Tripeptidyl-peptidase 1	4	11	637.014	3	1.8	LYQQHGAGLFDVTR		46.795	84455	107499	97636	86873	82700	79362	507	31.3	7.1e-10
O14776	TCRG1_HUMAN	Transcription elongation regulator 1	7	7	743.398	6	-0.11	WQFSMSAIKEEQELMEEINEDEPVKAK		89.83	2297	2782	2376	2456	2372	2810	600	22.3	1.3e-07
O14776	TCRG1_HUMAN	Transcription elongation regulator 1	7	7	533.97	3	4.6	EAAMEAEIK		37.307	5827	6926	6476	6239	6265	6355	641	22.6	0.0081
O14776	TCRG1_HUMAN	Transcription elongation regulator 1	7	7	1039.57	3	3.2	AKPVATAPIPGTPWCVVWTGDER		60.717	6378	7049	6956	6632	6749	6704	521	45.3	3.2e-11
O14776	TCRG1_HUMAN	Transcription elongation regulator 1	7	7	604.853	2	1.1	ALLSDMVR		47.842	8211	8440	7782	7883	8106	7884	905	26	3.7e-07
O14776	TCRG1_HUMAN	Transcription elongation regulator 1	7	7	578.795	2	-8.7	AVDSSSMR		13.258	22929	24863	24027	18036	20952	18842	829	21.1	8.1e-12
O14776	TCRG1_HUMAN	Transcription elongation regulator 1	7	7	724.905	2	13	VFFYNPTTR		51.815	18886	23204	23501	20847	21388	26105	544	26.1	2.6e-06
O14802	RPC1_HUMAN	DNA-directed RNA polymerase III subunit RPC1	2	2	876.79	3	0.81	GSFINISQMIACVGQQAISGSR		88.495	749.4	828.5	674	653.1	573.1	629.6	787	31.3	1.8e-10
O14802	RPC1_HUMAN	DNA-directed RNA polymerase III subunit RPC1	2	2	439.264	3	-2.4	LSIMAHLAR		51.88	9572	12177	12423	9839	10401	11886	471	31.4	5.5e-08
O14818	PSA7_HUMAN	Proteasome subunit alpha type-7	15	35	790.436	3	0.65	RPFGISALIVGFDFDGTPR		93.313	423.5	427.3	405.4	348	401.9	379.1	125	24.7	2.6e-06
O14818	PSA7_HUMAN	Proteasome subunit alpha type-7	15	35	593.077	4	-2.8	RPFGISALIVGFDFDGTPR		82.234	682.8	1196	730.6	595.2	835.3	797.3	125	29.8	1.2e-05
O14818	PSA7_HUMAN	Proteasome subunit alpha type-7	15	35	1185.15	2	1.3	RPFGISALIVGFDFDGTPR		82.475	1232	1725	1353	1196	872.4	940	125	31.2	4.4e-06
O14818	PSA7_HUMAN	Proteasome subunit alpha type-7	15	35	790.439	3	4.1	RPFGISALIVGFDFDGTPR		82.529	1373	1629	1729	1228	1142	1527	125	16.3	1.5e-05
O14818	PSA7_HUMAN	Proteasome subunit alpha type-7	15	35	708.17	4	6.7	ILNPEEIEKYVAEIEK		93.178	3093	2521	2702	2870	2464	2875	219	19.2	0.0023
O14818	PSA7_HUMAN	Proteasome subunit alpha type-7	15	35	790.434	3	-1.4	RPFGISALIVGFDFDGTPR		82.203	4385	5762	5182	3943	3611	4050	125	42.5	1.7e-07
O14818	PSA7_HUMAN	Proteasome subunit alpha type-7	15	35	1244.62	2	18	ICALDDNVCMAFAGLTADAR		86.083	3656	4716	4413	3850	3677	4113	62	42.5	1.3e-09
O14818	PSA7_HUMAN	Proteasome subunit alpha type-7	15	35	830.08	3	13	ICALDDNVCMAFAGLTADAR		88.687	4791	5973	5126	4403	4557	4934	62	39.8	8.1e-12
O14818	PSA7_HUMAN	Proteasome subunit alpha type-7	15	35	830.085	3	19	ICALDDNVCMAFAGLTADAR		85.796	5735	6636	7359	5740	5516	6242	62	39.2	2.4e-11
O14818	PSA7_HUMAN	Proteasome subunit alpha type-7	15	35	1175.12	2	-0.86	NYTDEAIETDDLTIK		60.173	6417	8190	7521	6853	6672	7928	175	19.2	5.2e-11
O14818	PSA7_HUMAN	Proteasome subunit alpha type-7	15	35	1175.12	2	2.9	NYTDEAIETDDLTIK		48.318	6787	9442	8539	8623	7831	8632	175	18.6	8.4e-07
O14818	PSA7_HUMAN	Proteasome subunit alpha type-7	15	35	527.333	3	-1.2	DIVVLGVEK		54.904	9018	8423	7907	7981	8025	7230	39	22.3	0.00018
O14818	PSA7_HUMAN	Proteasome subunit alpha type-7	15	35	783.747	3	-0.72	NYTDEAIETDDLTIK		48.092	9937	12798	11665	10955	10958	11423	175	33	6.1e-10
O14818	PSA7_HUMAN	Proteasome subunit alpha type-7	15	35	565.003	3	-3	ILNPEEIEK		55.797	10819	13127	10698	11191	10669	10539	219	16.1	0.00091
O14818	PSA7_HUMAN	Proteasome subunit alpha type-7	15	35	1185.15	2	1	RPFGISALIVGFDFDGTPR		77.993	16034	20057	16618	13913	11116	11340	125	30.3	2.9e-05
O14818	PSA7_HUMAN	Proteasome subunit alpha type-7	15	35	565.015	3	18	ILNPEEIEK		56.524	11489	14508	12742	12560	11872	12643	219	23.2	0.00014
O14818	PSA7_HUMAN	Proteasome subunit alpha type-7	15	35	974.167	3	-2.3	KICALDDNVCMAFAGLTADAR		75.331	13195	14410	13930	14182	13252	13303	61	40.4	1.6e-11
O14818	PSA7_HUMAN	Proteasome subunit alpha type-7	15	35	790.435	3	-0.61	RPFGISALIVGFDFDGTPR		78.158	21526	31379	25948	24330	24481	34524	125	33.1	4.9e-06
O14818	PSA7_HUMAN	Proteasome subunit alpha type-7	15	35	847.002	2	-1.6	ILNPEEIEK		54.851	23012	27121	24787	23868	22521	23228	219	16.6	9.6e-05
O14818	PSA7_HUMAN	Proteasome subunit alpha type-7	15	35	897.055	2	-3.9	GRDIVVLGVEK		44.046	27379	27762	27952	29733	27464	29719	37	19	0.001
O14818	PSA7_HUMAN	Proteasome subunit alpha type-7	15	35	625.362	2	-5	NIELAVMR		46.098	27853	33733	32973	28031	30289	33323	205	23.9	0.0065
O14818	PSA7_HUMAN	Proteasome subunit alpha type-7	15	35	847.018	2	18	ILNPEEIEK		56.669	27908	32496	28900	31170	31746	30550	219	25.4	6.8e-06
O14818	PSA7_HUMAN	Proteasome subunit alpha type-7	15	35	625.363	2	-4.2	NIELAVMR		50.823	51708	71237	65509	54337	55729	60424	205	28.2	0.0053
O14818	PSA7_HUMAN	Proteasome subunit alpha type-7	15	35	651.91	2	-8.1	YIASLK		40.706	57831	68672	61031	56327	59218	63694	110	17.2	0.032
O14818	PSA7_HUMAN	Proteasome subunit alpha type-7	15	35	525.811	2	-5.9	GSTAVGVR		12.821	181288	189688	179592	155499	146196	143526	29	30.1	1.9e-05
O14828	SCAM3_HUMAN	Secretory carrier-associated membrane protein 3	6	11	1132.22	3	-3.6	DGGNPFAEPSELDNPFQDPAVIQHRPSR		66.2	6938	7966	8647	6857	3640	2211	6	32.9	2.2e-06
O14828	SCAM3_HUMAN	Secretory carrier-associated membrane protein 3	6	11	849.425	4	2.4	DGGNPFAEPSELDNPFQDPAVIQHRPSR		66.024	8785	8620	9397	8422	6041	5689	6	45.5	5.8e-09
O14828	SCAM3_HUMAN	Secretory carrier-associated membrane protein 3	6	11	875.805	3	0.59	NYGSYSTQASAAAATAELLK		64.67	5777	8115	6287	5855	5860	6857	82	29.7	4.5e-09
O14828	SCAM3_HUMAN	Secretory carrier-associated membrane protein 3	6	11	657.106	4	0.98	NYGSYSTQASAAAATAELLK		64.988	7550	8982	8108	7423	8014	8573	82	26.5	5.7e-09
O14828	SCAM3_HUMAN	Secretory carrier-associated membrane protein 3	6	11	679.742	5	2.1	DGGNPFAEPSELDNPFQDPAVIQHRPSR		66.188	9386	10496	11252	9860	8324	9376	6	31.7	2e-07
O14828	SCAM3_HUMAN	Secretory carrier-associated membrane protein 3	6	11	1011.02	2	7	QYATLDVYNPFETR		64.007	9960	12813	12161	10590	9762	10167	34	37.8	3.1e-13
O14828	SCAM3_HUMAN	Secretory carrier-associated membrane protein 3	6	11	998.543	2	12	AQQEFAAGVFSNPAVR		52.888	15859	17530	16723	17449	15443	15724	314	47.5	3.8e-10
O14828	SCAM3_HUMAN	Secretory carrier-associated membrane protein 3	6	11	849.437	4	16	DGGNPFAEPSELDNPFQDPAVIQHRPSR		64.458	17414	19856	24937	19612	25073	26023	6	17	3.4e-05
O14828	SCAM3_HUMAN	Secretory carrier-associated membrane protein 3	6	11	398.224	3	-1.6	AEELDRR		14.913	27786	31386	32839	22179	28601	23303	110	19.5	0.007
O14828	SCAM3_HUMAN	Secretory carrier-associated membrane protein 3	6	11	666.028	3	6.3	AQQEFAAGVFSNPAVR		52.926	40455	49264	53126	48557	49661	56150	314	20.4	2.3e-06
O14828	SCAM3_HUMAN	Secretory carrier-associated membrane protein 3	6	11	690.423	2	2.7	LSPTEPK		30.867	95524	108610	98411	98945	89832	94272	75	23.4	0.00056
O14874	BCKD_HUMAN	[3-methyl-2-oxobutanoate dehydrogenase [lipoamide]] kinase, mitochondrial	2	3	718.149	4	8.2	CLPFIIGCNPTILHVHELYIR		69.121	2360	1261	1308	1112	1210	1612	111	23.1	2.4e-07
O14874	BCKD_HUMAN	[3-methyl-2-oxobutanoate dehydrogenase [lipoamide]] kinase, mitochondrial	2	3	718.146	4	3.6	CLPFIIGCNPTILHVHELYIR		74.329	3663	4803	4165	3799	2953	4274	111	34.5	2.1e-13
O14874	BCKD_HUMAN	[3-methyl-2-oxobutanoate dehydrogenase [lipoamide]] kinase, mitochondrial	2	3	657.355	5	-7.9	MLATHHLALHEDKPDFVGIICTR		51.217	35559	38532	33661	36186	32120	42617	202	21.3	2.9e-07
O14920	IKKB_HUMAN	Inhibitor of nuclear factor kappa-B kinase subunit beta	3	4	758.144	4	1.5	SEELVAEAHNLCTLLENAIQDTVR		109.694	602.8	748.2	551.1	514.6	597.7	579.2	705	40.1	2.3e-11
O14920	IKKB_HUMAN	Inhibitor of nuclear factor kappa-B kinase subunit beta	3	4	1010.53	3	4.6	SEELVAEAHNLCTLLENAIQDTVR		109.587	631.4	988.9	706	862	748.8	823.1	705	44.5	1.2e-12
O14920	IKKB_HUMAN	Inhibitor of nuclear factor kappa-B kinase subunit beta	3	4	728.355	2	-1.8	TEGDSQEMVR		16.3	7696	7220	6676	5583	6136	7863	583	27.2	9.6e-09
O14920	IKKB_HUMAN	Inhibitor of nuclear factor kappa-B kinase subunit beta	3	4	723.407	3	14	KQGGTLDDLEEQAR		31.873	37702	40479	35842	36251	34190	41859	555	34.9	1.5e-09
O14929	HAT1_HUMAN	Histone acetyltransferase type B catalytic subunit	4	5	1052.52	5	-7.6	KCLRPEELTNQMNQIEISMQHEQLEESFQELVEDYRR		88.006	1561	1667	1697	1496	1801	1467	375	30.3	5.9e-09
O14929	HAT1_HUMAN	Histone acetyltransferase type B catalytic subunit	4	5	817.059	3	-0.5	VDENFDCVEADDVEGK		44.299	2963	3955	2992	3275	3080	2783	95	25.1	2.5e-07
O14929	HAT1_HUMAN	Histone acetyltransferase type B catalytic subunit	4	5	817.06	3	-0.015	VDENFDCVEADDVEGK		43.467	3540	4018	3348	3410	3612	3196	95	28.8	1.5e-09
O14929	HAT1_HUMAN	Histone acetyltransferase type B catalytic subunit	4	5	766.923	4	1.1	VSQMLILTPFQGQGHGAQLLETVHR		71.83	3461	4750	4072	4302	4291	5507	238	17.6	8.4e-06
O14929	HAT1_HUMAN	Histone acetyltransferase type B catalytic subunit	4	5	418.259	3	-5.3	RVYEILR		35.349	14855	20251	19867	14933	15212	17290	330	26.3	1.3e-05
O14933	UB2L6_HUMAN	Ubiquitin/ISG15-conjugating enzyme E2 L6	3	3	891.752	4	11	NLSSDDANVLVWHALLLPDQPPYHLK		74.518	4131	4593	4624	4272	4006	4570	24	42.3	2.4e-12
O14933	UB2L6_HUMAN	Ubiquitin/ISG15-conjugating enzyme E2 L6	3	3	694.041	3	1.8	MDLADLLTQNPELFR		82.774	5176	6646	6748	5040	5245	6962	123	36.6	4.9e-11
O14933	UB2L6_HUMAN	Ubiquitin/ISG15-conjugating enzyme E2 L6	3	3	642.353	2	6.6	NAEEFTLR		42.773	65185	78745	62889	62830	58632	59772	139	20.7	1.1e-05
O14949	QCR8_HUMAN	Cytochrome b-c1 complex subunit 8	2	2	677.39	2	14	MGREFGNLTR	Met-loss@1	32.058	32114	31576	32592	31856	29159	32004	1	25.1	0.0043
O14949	QCR8_HUMAN	Cytochrome b-c1 complex subunit 8	2	2	536.838	2	-7.7	GIPNVLR		39.61	54305	64773	59207	50341	54138	55861	34	24.4	0.00074
O14964	HGS_HUMAN	Hepatocyte growth factor-regulated tyrosine kinase substrate	3	4	886.423	2	-1.2	VCEPCYEQLNR		37.865	9738	11527	11230	10248	9753	10738	211	27.9	2.8e-13
O14964	HGS_HUMAN	Hepatocyte growth factor-regulated tyrosine kinase substrate	3	4	596.951	3	6.4	APDWVDAEECHR		33.719	13976	15438	14674	13544	11933	10444	157	35.4	5.1e-06
O14964	HGS_HUMAN	Hepatocyte growth factor-regulated tyrosine kinase substrate	3	4	596.958	3	18	APDWVDAEECHR		32.493	25268	24247	21889	22553	18614	15918	157	32.5	4.4e-06
O14964	HGS_HUMAN	Hepatocyte growth factor-regulated tyrosine kinase substrate	3	4	621.35	2	-4.1	VQFGVMTR		37.672	21055	23654	21827	19945	19406	21711	171	16.4	0.00012
O14974	MYPT1_HUMAN	Protein phosphatase 1 regulatory subunit 12A	12	15	1021.21	3	0.82	VGQTAFDVADEDILGYLEELQK		110.046	705.6	1073	908.7	890.6	891.9	852.7	264	21.5	2e-08
O14974	MYPT1_HUMAN	Protein phosphatase 1 regulatory subunit 12A	12	15	572.648	3	-2.4	ISEMEEELK		53.34	2415	2352	2128	2319	2247	2242	994	16.6	9.7e-07
O14974	MYPT1_HUMAN	Protein phosphatase 1 regulatory subunit 12A	12	15	572.648	3	-2.3	ISEMEEELK		53.758	4090	4604	4087	3792	3632	3790	994	21.1	2.4e-07
O14974	MYPT1_HUMAN	Protein phosphatase 1 regulatory subunit 12A	12	15	942.48	3	4.3	FDDGAVFLAACSSGDTDEVLK		69.687	4604	6474	4670	5399	5126	5263	38	24.9	0.00081
O14974	MYPT1_HUMAN	Protein phosphatase 1 regulatory subunit 12A	12	15	910.957	4	-3.9	GADINYANVDGLTALHQACIDDNVDMVK		72.422	15011	17326	15532	15763	13118	9844	63	29.4	2.3e-09
O14974	MYPT1_HUMAN	Protein phosphatase 1 regulatory subunit 12A	12	15	858.471	2	-0.36	ISEMEEELK		53.337	10868	13639	11720	10219	10261	10539	994	29.4	6.4e-09
O14974	MYPT1_HUMAN	Protein phosphatase 1 regulatory subunit 12A	12	15	624.681	3	-4.2	RISEMEEELK		41.537	14755	13311	13185	13374	12792	11927	993	19.9	0.0024
O14974	MYPT1_HUMAN	Protein phosphatase 1 regulatory subunit 12A	12	15	839.966	4	18	VKFDDGAVFLAACSSGDTDEVLK		68.802	17539	19409	17830	17366	15022	14596	36	27.8	3.9e-07
O14974	MYPT1_HUMAN	Protein phosphatase 1 regulatory subunit 12A	12	15	557.345	4	5.3	NKETLIIEPEK		48.159	15126	22108	17639	17489	16806	19465	319	17.9	0.00011
O14974	MYPT1_HUMAN	Protein phosphatase 1 regulatory subunit 12A	12	15	624.693	3	16	RISEMEEELK		50.843	16463	15274	15305	17427	15310	15814	993	19.3	0.011
O14974	MYPT1_HUMAN	Protein phosphatase 1 regulatory subunit 12A	12	15	631.858	2	6.8	QGVDIEAAR		22.625	24162	27479	25494	22219	24585	25533	162	23.2	0.00013
O14974	MYPT1_HUMAN	Protein phosphatase 1 regulatory subunit 12A	12	15	743.418	3	7.3	STQGVTLTDLQEAEK		54.757	29412	41023	35327	30155	26023	25605	695	19.2	0.00043
O14974	MYPT1_HUMAN	Protein phosphatase 1 regulatory subunit 12A	12	15	690.337	2	-6	TYDETYQR		16.013	34776	54605	26554	36752	37169	41492	761	24.2	1.8e-07
O14974	MYPT1_HUMAN	Protein phosphatase 1 regulatory subunit 12A	12	15	664.407	4	18	NKETLIIEPEKNASR		41.2	40938	45531	44245	42167	42056	46766	319	21	5e-06
O14974	MYPT1_HUMAN	Protein phosphatase 1 regulatory subunit 12A	12	15	702.939	2	14	LAYVAPTIPR		50.852	43083	56948	50477	47643	44949	50733	494	27.2	2.7e-06
O14980	XPO1_HUMAN	Exportin-1	15	26	705.062	3	-3.6	AIIASNIMYIVGQYPR		84.365	1201	1836	1193	1174	1043	1519	538	35.4	2.8e-08
O14980	XPO1_HUMAN	Exportin-1	15	26	787.914	4	2.3	SNDPQMVAENFVPPLLDAVLIDYQR		101.006	1258	1919	1092	1177	1211	1212	766	42.4	4.4e-14
O14980	XPO1_HUMAN	Exportin-1	15	26	598.388	3	-2	LNMILVQILK		91.609	1421	1791	1597	1525	1146	1138	130	17.8	2e-05
O14980	XPO1_HUMAN	Exportin-1	15	26	598.388	3	-2.2	LNMILVQILK		90.342	2965	3779	3041	2721	2314	1965	130	18.5	7.5e-05
O14980	XPO1_HUMAN	Exportin-1	15	26	689.887	4	-0.41	YMLLPNQVWDSIIQQATK		95.564	2543	2798	2646	2648	2307	2405	657	31.4	5.3e-08
O14980	XPO1_HUMAN	Exportin-1	15	26	1267.6	2	13	QMSVPGIFNPHEIPEEMCD		74.922	2626	3508	3012	2969	3248	3219	1053	18	1.5e-08
O14980	XPO1_HUMAN	Exportin-1	15	26	949.164	3	6.8	LDINLLDNVVNCLYHGEGAQQR		85.161	5256	6070	5410	4887	4772	5425	23	43.9	6e-16
O14980	XPO1_HUMAN	Exportin-1	15	26	712.128	4	12	LDINLLDNVVNCLYHGEGAQQR		87.575	5330	5868	5515	5815	5119	6399	23	34.9	8e-14
O14980	XPO1_HUMAN	Exportin-1	15	26	687.743	3	-2.5	YYGLQILENVIK		80.067	6847	7851	7720	7154	6603	7968	77	25.8	7.8e-08
O14980	XPO1_HUMAN	Exportin-1	15	26	659.623	4	9.4	LLSEEVFDFSSGQITQVK		78.754	7585	6923	6946	6647	8879	7304	173	19.3	1.1e-05
O14980	XPO1_HUMAN	Exportin-1	15	26	845.395	3	1.1	QMSVPGIFNPHEIPEEMCD		71.812	8570	9962	10527	8509	8389	9393	1053	21.1	7.5e-07
O14980	XPO1_HUMAN	Exportin-1	15	26	799.489	2	14	AVGHPFVIQLGR		48.206	12601	13285	12457	12373	11538	12301	701	29.6	6.6e-09
O14980	XPO1_HUMAN	Exportin-1	15	26	949.17	3	14	LDINLLDNVVNCLYHGEGAQQR		87.57	13625	15436	16381	12143	12959	11861	23	54.2	2.5e-14
O14980	XPO1_HUMAN	Exportin-1	15	26	712.134	4	20	LDINLLDNVVNCLYHGEGAQQR		82.887	12564	15256	12795	12807	12282	12482	23	40.6	3.6e-14
O14980	XPO1_HUMAN	Exportin-1	15	26	940.551	2	7.5	IYLDMLNVYK		67.43	12587	14883	14603	14312	14446	16571	713	19.8	7.4e-06
O14980	XPO1_HUMAN	Exportin-1	15	26	693.379	4	0.26	MAQEVLTHLKEHPDAWTR		61.311	12982	14438	14261	13138	13153	14358	45	22.3	5e-08
O14980	XPO1_HUMAN	Exportin-1	15	26	611.378	2	18	LISGWVSR		52.209	13452	15048	14387	13841	13254	15091	758	15.9	0.00011
O14980	XPO1_HUMAN	Exportin-1	15	26	917.177	3	5.7	MAKPEEVLVVENDQGEVVR		62.732	15424	13969	14970	13686	13620	13619	424	37.3	4.4e-11
O14980	XPO1_HUMAN	Exportin-1	15	26	750.089	3	19	VDTILEFSQNMNTK		70.795	18040	18496	17433	17025	18473	20146	63	15.1	0.00013
O14980	XPO1_HUMAN	Exportin-1	15	26	949.174	3	18	LDINLLDNVVNCLYHGEGAQQR		82.876	19867	22273	19440	18177	17387	17839	23	50.6	7.6e-14
O14980	XPO1_HUMAN	Exportin-1	15	26	687.752	3	11	YYGLQILENVIK		80.519	21546	21246	23075	21746	19720	26957	77	16.7	4e-05
O14980	XPO1_HUMAN	Exportin-1	15	26	793.968	2	-4.3	QLLDFSQK		47.678	23916	24833	21805	22111	20945	22136	15	16	0.0015
O14980	XPO1_HUMAN	Exportin-1	15	26	799.479	2	1.7	AVGHPFVIQLGR		45.806	31794	35222	33001	32498	32306	32238	701	28.8	3e-07
O14980	XPO1_HUMAN	Exportin-1	15	26	533.322	3	2.7	AVGHPFVIQLGR		45.698	37708	42789	39546	38323	33723	39252	701	29.4	7.8e-08
O14980	XPO1_HUMAN	Exportin-1	15	26	611.374	2	11	LISGWVSR		53.598	68871	95008	89813	74396	81937	106432	758	28.6	0.00061
O14980	XPO1_HUMAN	Exportin-1	15	26	627.368	3	3.9	IYLDMLNVYK		67.359	111037	124057	109627	107819	102575	114183	713	18.4	1.9e-05
O14981	BTAF1_HUMAN	TATA-binding protein-associated factor 172	3	3	926.048	2	-0.84	LFILLDTGTTPVTR		84.534	2780	3759	3368	3017	3630	4498	9	32.2	1.8e-07
O14981	BTAF1_HUMAN	TATA-binding protein-associated factor 172	3	3	482.646	3	-1.2	QVLPFLLRR		54.651	8480	9982	10506	9633	9164	12751	1495	18.8	0.00066
O14981	BTAF1_HUMAN	TATA-binding protein-associated factor 172	3	3	603.34	3	-4.3	ATGHVFQALQYLR		58.021	22276	26589	25499	23514	22730	30869	1564	25.6	1.9e-07
O15027	SC16A_HUMAN	Protein transport protein Sec16A	3	6	880.954	4	1.3	SPDPGIVPQEAPVGNSLSELSEENFDGK		77.552	1080	1269	1121	1124	858.9	539.2	1844	17.8	2.4e-05
O15027	SC16A_HUMAN	Protein transport protein Sec16A	3	6	880.952	4	-0.61	SPDPGIVPQEAPVGNSLSELSEENFDGK		73.258	1751	1888	1871	1650	1215	1181	1844	16.9	1.8e-05
O15027	SC16A_HUMAN	Protein transport protein Sec16A	3	6	1001.52	4	9.2	VIPNLPSEGQPALVEVHSMEALLQHTSEQEEMR		83.619	2549	3073	3042	2658	2819	2975	1285	44.1	1.9e-18
O15027	SC16A_HUMAN	Protein transport protein Sec16A	3	6	863.091	3	5.7	QIDSSPVGGETDETTVSQNYR		34.827	4212	5648	4835	4433	4491	4387	387	49.2	1.7e-16
O15027	SC16A_HUMAN	Protein transport protein Sec16A	3	6	863.103	3	20	QIDSSPVGGETDETTVSQNYR		33.601	9250	11379	9076	9208	10741	11027	387	40.1	3.9e-15
O15031	PLXB2_HUMAN	Plexin-B2	2	2	643.006	3	6.5	AMTLQEAEAFVGAER		77.455	3639	3652	3717	3169	2913	3267	1122	42.9	1.1e-12
O15031	PLXB2_HUMAN	Plexin-B2	2	2	629.876	2	-1.1	VLYAVFSR		68.602	8242	11847	10478	8672	8498	10592	292	20.1	2.7e-08
O15042	SR140_HUMAN	U2 snRNP-associated SURP motif-containing protein	13	19	919.887	5	5.1	KNDIGDAMVFCLNNAEAAEEIVDCITESLSILK		115.002	625.6	626	465.7	577.4	506.3	647.5	553	16.1	2.7e-05
O15042	SR140_HUMAN	U2 snRNP-associated SURP motif-containing protein	13	19	655.157	5	-1.4	AAAEIYEEFLAAFEGSDGNKVK		96.146	1346	1384	1311	1363	1134	995.1	112	18.2	1.4e-07
O15042	SR140_HUMAN	U2 snRNP-associated SURP motif-containing protein	13	19	914.135	3	-0.34	AAAEIYEEFLAAFEGSDGNK		101.944	1419	1364	1202	1216	1148	1023	112	25.8	3.2e-09
O15042	SR140_HUMAN	U2 snRNP-associated SURP motif-containing protein	13	19	995.293	4	-3.2	SLDDDLDGVPLDATEDSKKNEPIFK		71.23	5923	5984	5730	6512	2702	1205	731	25.8	8.6e-10
O15042	SR140_HUMAN	U2 snRNP-associated SURP motif-containing protein	13	19	838.429	3	-0.083	SLDDDLDGVPLDATEDSK		52.523	3405	4039	3606	3461	7462	2318	731	26.9	8.9e-10
O15042	SR140_HUMAN	U2 snRNP-associated SURP motif-containing protein	13	19	796.437	5	-1.6	SLDDDLDGVPLDATEDSKKNEPIFK		69.181	7851	8518	8116	8703	4393	2514	731	23.4	2.1e-08
O15042	SR140_HUMAN	U2 snRNP-associated SURP motif-containing protein	13	19	818.693	4	-3.9	AAAEIYEEFLAAFEGSDGNKVK		95.046	3471	3649	3489	3824	3167	3396	112	22.6	2.2e-07
O15042	SR140_HUMAN	U2 snRNP-associated SURP motif-containing protein	13	19	818.693	4	-3.8	AAAEIYEEFLAAFEGSDGNKVK		95.923	5098	5142	5147	5666	4294	4113	112	30.1	9.5e-08
O15042	SR140_HUMAN	U2 snRNP-associated SURP motif-containing protein	13	19	753.895	2	1.4	QIQEERDER		11.071	5500	6629	6522	4910	4941	4403	213	22.4	0.00036
O15042	SR140_HUMAN	U2 snRNP-associated SURP motif-containing protein	13	19	800.833	5	1.7	AVPIPPHPIYIPPSMMEHTLPPPPSGLPFNAQPR		71.792	6147	5953	4885	5761	5303	5947	355	33.5	2.1e-10
O15042	SR140_HUMAN	U2 snRNP-associated SURP motif-containing protein	13	19	1000.8	4	12	AVPIPPHPIYIPPSMMEHTLPPPPSGLPFNAQPR		71.767	6739	8508	7201	7718	6625	8682	355	39	1.3e-12
O15042	SR140_HUMAN	U2 snRNP-associated SURP motif-containing protein	13	19	612.324	2	-4.5	SMDAPSRR		9.938	7920	9007	7195	7272	6928	7291	244	17.9	5.6e-05
O15042	SR140_HUMAN	U2 snRNP-associated SURP motif-containing protein	13	19	418.613	3	19	NLLALIHR		51.81	8487	11358	11259	8953	9370	11053	426	29.4	0.0034
O15042	SR140_HUMAN	U2 snRNP-associated SURP motif-containing protein	13	19	502.932	3	-0.34	QIQEERDER		11.035	13291	16471	16973	10864	11830	9119	213	19.1	0.0013
O15042	SR140_HUMAN	U2 snRNP-associated SURP motif-containing protein	13	19	847.718	4	2.9	VAPSKWEAVDESELEAQAVTTSK		65.819	9764	11297	10486	10641	9870	9721	756	23.3	2.8e-05
O15042	SR140_HUMAN	U2 snRNP-associated SURP motif-containing protein	13	19	727.423	3	6	LYLVSDVLYNSSAK		81.171	11416	13137	11189	11322	11315	12392	595	21.4	8e-06
O15042	SR140_HUMAN	U2 snRNP-associated SURP motif-containing protein	13	19	408.552	3	-3.6	SMDAPSRR		9.905	15487	18182	12601	13209	14918	12694	244	22.4	1.5e-08
O15042	SR140_HUMAN	U2 snRNP-associated SURP motif-containing protein	13	19	476.3	3	-1.6	FGPLASVK		46.62	13865	16880	13094	13686	13262	16565	297	15.4	0.00012
O15042	SR140_HUMAN	U2 snRNP-associated SURP motif-containing protein	13	19	542.299	3	5.6	MIMSFEMK		59.165	17323	18554	17382	16918	17491	18837	342	26.2	6.2e-07
O15067	PUR4_HUMAN	Phosphoribosylformylglycinamidine synthase	18	27	800.427	4	-2.5	LVHSLFESIMSTQESSNPNNVLK	Oxidation@10	101.714	2031	2370	823.9	1638	1768	1944	246	25.5	6.3e-07
O15067	PUR4_HUMAN	Phosphoribosylformylglycinamidine synthase	18	27	463.767	4	-2.9	GHLLYVALSPGQHR		44.213	3038	3313	1879	2929	2412	2278	849	27.6	0.00049
O15067	PUR4_HUMAN	Phosphoribosylformylglycinamidine synthase	18	27	998.511	4	11	MTEQHFPHPIQSFSPESMPEPLNGPINILGEGR		72.873	2717	2616	2503	2082	2567	3053	149	29.1	3e-09
O15067	PUR4_HUMAN	Phosphoribosylformylglycinamidine synthase	18	27	1150.15	2	18	ESWLLPGSNDLLLEVGPR		81.278	3505	4186	3598	3787	3509	3336	76	42.1	9.8e-15
O15067	PUR4_HUMAN	Phosphoribosylformylglycinamidine synthase	18	27	799.002	5	0.63	MTEQHFPHPIQSFSPESMPEPLNGPINILGEGR		70.372	3477	4157	3794	3706	3583	4305	149	21.6	6.4e-08
O15067	PUR4_HUMAN	Phosphoribosylformylglycinamidine synthase	18	27	998.51	4	9.9	MTEQHFPHPIQSFSPESMPEPLNGPINILGEGR		70.963	4082	4691	4148	4010	3908	4244	149	29.6	2.8e-09
O15067	PUR4_HUMAN	Phosphoribosylformylglycinamidine synthase	18	27	838.699	4	14	LGGTALAQCFSQLGEHPPDLDLPENLVR		82.237	5071	5285	5336	5131	4683	7205	863	41.2	1.2e-11
O15067	PUR4_HUMAN	Phosphoribosylformylglycinamidine synthase	18	27	463.767	4	-0.92	GHLLYVALSPGQHR		43.189	7063	7636	4938	6773	5099	5791	849	33.5	3.5e-12
O15067	PUR4_HUMAN	Phosphoribosylformylglycinamidine synthase	18	27	455.302	4	-2.6	VLRLPAVASKR		41.591	6166	7061	7031	7143	6033	7813	668	15.3	2.3e-05
O15067	PUR4_HUMAN	Phosphoribosylformylglycinamidine synthase	18	27	767.095	3	4.2	ESWLLPGSNDLLLEVGPR		83.787	7797	7349	7048	6439	6129	6908	76	41.2	2.7e-12
O15067	PUR4_HUMAN	Phosphoribosylformylglycinamidine synthase	18	27	618.02	3	-2.2	GHLLYVALSPGQHR		43.196	7997	9093	6203	7440	7787	9368	849	44	2.7e-13
O15067	PUR4_HUMAN	Phosphoribosylformylglycinamidine synthase	18	27	767.101	3	13	ESWLLPGSNDLLLEVGPR		81.129	8525	11888	8245	7232	8099	8886	76	41.2	6.9e-15
O15067	PUR4_HUMAN	Phosphoribosylformylglycinamidine synthase	18	27	805.946	2	-3.8	ASVPREPGGPSPR		18.32	9055	9867	9192	9241	7328	7866	1052	30	6.1e-06
O15067	PUR4_HUMAN	Phosphoribosylformylglycinamidine synthase	18	27	600.969	5	17	KPPMLQPLALPPGLSVHQALER		60.095	10205	8792	7700	7870	8748	9315	646	19.9	2.5e-08
O15067	PUR4_HUMAN	Phosphoribosylformylglycinamidine synthase	18	27	663.113	4	-0.15	LSFAHPPSAEVEAIALATLHDR		74.736	7944	9780	10848	9521	7856	9185	127	42	3.8e-12
O15067	PUR4_HUMAN	Phosphoribosylformylglycinamidine synthase	18	27	998.498	4	-2.4	MTEQHFPHPIQSFSPESMPEPLNGPINILGEGR		70.213	8698	10466	9644	8308	8883	9373	149	47.6	4.5e-14
O15067	PUR4_HUMAN	Phosphoribosylformylglycinamidine synthase	18	27	550.802	2	-3.8	EPGGPSPR		10.402	12213	15866	10818	8341	9152	8859	1057	23.8	2.2e-05
O15067	PUR4_HUMAN	Phosphoribosylformylglycinamidine synthase	18	27	750.951	4	6.6	KPPMLQPLALPPGLSVHQALER		62.038	11081	12553	12018	10862	10516	12318	646	23.1	6.8e-08
O15067	PUR4_HUMAN	Phosphoribosylformylglycinamidine synthase	18	27	373.46	4	-2.3	HLAVMPHPER		22.778	14824	21581	21110	15856	21098	16346	1291	24.9	7.8e-08
O15067	PUR4_HUMAN	Phosphoribosylformylglycinamidine synthase	18	27	803.149	4	0.44	HVVFTAETHNFPTGVCPFSGATTGTGGR		48.759	18681	20826	20797	18692	17380	20514	303	24.6	5.6e-09
O15067	PUR4_HUMAN	Phosphoribosylformylglycinamidine synthase	18	27	899.967	2	-0.32	ALWEETSFQLDR		68.355	21275	21814	20568	18240	17902	18019	1009	28.8	2.2e-09
O15067	PUR4_HUMAN	Phosphoribosylformylglycinamidine synthase	18	27	803.16	4	13	HVVFTAETHNFPTGVCPFSGATTGTGGR		50.378	21486	28201	26766	21751	20731	22799	303	38	5e-11
O15067	PUR4_HUMAN	Phosphoribosylformylglycinamidine synthase	18	27	506.281	3	-2.9	GWAAAVTFHPR		42.179	25446	33640	30325	25444	25905	28632	1128	36.5	2.5e-08
O15067	PUR4_HUMAN	Phosphoribosylformylglycinamidine synthase	18	27	657.899	2	2.3	VGPGPALMLR		45.565	27608	31551	28889	27243	27419	30505	1211	24.8	1.1e-05
O15067	PUR4_HUMAN	Phosphoribosylformylglycinamidine synthase	18	27	598.796	2	-2.3	CVAEEER		12.33	33166	45061	38487	28084	28523	33608	1027	28.2	2.6e-05
O15067	PUR4_HUMAN	Phosphoribosylformylglycinamidine synthase	18	27	638.662	3	4.4	CPACFVGTITGDRR		44.034	39219	45617	44572	38027	38341	45347	584	17.6	1.5e-05
O15084	ANR28_HUMAN	Serine/threonine-protein phosphatase 6 regulatory ankyrin repeat subunit A	2	2	663.33	4	-0.76	GIHGMFPLHLAALSGFSDCCR		95.679	1061	1217	1052	957.1	865.3	843.8	369	40.1	2.2e-10
O15084	ANR28_HUMAN	Serine/threonine-protein phosphatase 6 regulatory ankyrin repeat subunit A	2	2	409.581	3	-1.9	WLTPLHR		43.669	12068	18389	16990	12996	14283	17606	74	22.2	0.0017
O15116	LSM1_HUMAN	U6 snRNA-associated Sm-like protein LSm1	2	2	497.819	2	-5	GIFVVR		40.233	67953	75364	69376	65653	58103	58312	62	20.9	0.009
O15116	LSM1_HUMAN	U6 snRNA-associated Sm-like protein LSm1	2	2	562.37	2	16	TLIGFLR		56.626	134001	197393	186604	150516	152619	177667	27	27.4	4.3e-05
O15127	SCAM2_HUMAN	Secretory carrier-associated membrane protein 2	4	5	611.328	2	9.5	QQEELDR		12.087	12093	14108	13760	11996	10455	9382	88	24	8e-05
O15127	SCAM2_HUMAN	Secretory carrier-associated membrane protein 2	4	5	742.371	2	-5.9	AASSAAQGAFQGN		33.903	13021	11640	11483	11084	10423	11185	317	16.3	5.9e-05
O15127	SCAM2_HUMAN	Secretory carrier-associated membrane protein 2	4	5	611.321	2	-2.4	QQEELDR		13.419	18243	20625	21414	18350	14541	13938	88	25.5	0.00024
O15127	SCAM2_HUMAN	Secretory carrier-associated membrane protein 2	4	5	827.472	2	-0.64	QQEELDRK		14.888	16681	23265	16972	16369	14495	14192	88	19	0.0022
O15143	ARC1B_HUMAN	Actin-related protein 2/3 complex subunit 1B	7	12	738.71	3	14	EHNGQVTGIDWAPESNR		42.739	12767	14299	7787	13190	12578	12665	50	42.2	4.2e-15
O15143	ARC1B_HUMAN	Actin-related protein 2/3 complex subunit 1B	7	12	781.913	4	-2.5	VHELKEHNGQVTGIDWAPESNR		44.911	46165	49956	13747	52853	44549	43405	45	30.2	1.6e-10
O15143	ARC1B_HUMAN	Actin-related protein 2/3 complex subunit 1B	7	12	942.54	2	-15	NSVSQISVLSGGK		42.327	14352	21125	19107	16606	16608	18696	327	34	2.6e-08
O15143	ARC1B_HUMAN	Actin-related protein 2/3 complex subunit 1B	7	12	738.705	3	7.5	EHNGQVTGIDWAPESNR		43.8	17252	17077	14435	15405	17350	17976	50	32.1	1e-12
O15143	ARC1B_HUMAN	Actin-related protein 2/3 complex subunit 1B	7	12	950.283	4	8.6	ASSEGGTAAGAGLDSLHKNSVSQISVLSGGK		49.072	20173	16866	19701	22781	17286	19946	309	37.6	6.4e-10
O15143	ARC1B_HUMAN	Actin-related protein 2/3 complex subunit 1B	7	12	760.425	5	5.6	ASSEGGTAAGAGLDSLHKNSVSQISVLSGGK		48.989	24321	25865	25338	28718	24835	30098	309	17.6	0.00015
O15143	ARC1B_HUMAN	Actin-related protein 2/3 complex subunit 1B	7	12	669.356	4	-7.4	TQIAICPNNHEVHIYEK		43.269	30141	31935	31781	28486	27948	30725	21	15.4	7.4e-05
O15143	ARC1B_HUMAN	Actin-related protein 2/3 complex subunit 1B	7	12	892.144	3	-1.8	TQIAICPNNHEVHIYEK		42.967	36667	39883	36825	36804	32654	37520	21	23.6	1.8e-09
O15143	ARC1B_HUMAN	Actin-related protein 2/3 complex subunit 1B	7	12	613.34	2	17	IVTCGTDR		26.035	124774	158890	152743	126913	125750	151638	67	20.3	1.8e-05
O15144	ARPC2_HUMAN	Actin-related protein 2/3 complex subunit 2	14	31	1258.44	4	11	ASHTAPQVLFSHREPPLELKDTDAAVGDNIGYITFVLFPR		80.155	5926	7705	973.1	6087	4917	5384	191	25	1.1e-07
O15144	ARPC2_HUMAN	Actin-related protein 2/3 complex subunit 2	14	31	900.504	4	9.2	EPPLELKDTDAAVGDNIGYITFVLFPR		92.306	4310	4574	3868	3214	3396	3089	204	34.6	1.1e-07
O15144	ARPC2_HUMAN	Actin-related protein 2/3 complex subunit 2	14	31	532.808	2	-5.7	AYIHTR		14.346	9165	7689	6811	5044	5528	5353	260	16.6	8.1e-05
O15144	ARPC2_HUMAN	Actin-related protein 2/3 complex subunit 2	14	31	546.685	3	7.1	IIEETLALK		70.05	5150	6623	5808	5414	5103	5255	10	21	0.00046
O15144	ARPC2_HUMAN	Actin-related protein 2/3 complex subunit 2	14	31	354.888	3	12	AVIHYR		19.217	8425	10093	11436	6747	9598	6811	142	16.6	0.0012
O15144	ARPC2_HUMAN	Actin-related protein 2/3 complex subunit 2	14	31	546.682	3	1.2	IIEETLALK		72.702	7410	8986	8009	7863	7099	7936	10	21.9	0.00067
O15144	ARPC2_HUMAN	Actin-related protein 2/3 complex subunit 2	14	31	749.684	4	0.24	VTVVFSTVFKDDDDVVIGK		75.175	7701	8399	7858	7500	7351	7606	161	16.4	0.0015
O15144	ARPC2_HUMAN	Actin-related protein 2/3 complex subunit 2	14	31	546.68	3	-3.2	IIEETLALK		73.752	8428	9463	8429	10325	7974	7977	10	19.1	0.0011
O15144	ARPC2_HUMAN	Actin-related protein 2/3 complex subunit 2	14	31	355.542	3	-2.6	AYIHTR		14.242	10743	11843	14081	8047	13153	8935	260	21.9	0.00015
O15144	ARPC2_HUMAN	Actin-related protein 2/3 complex subunit 2	14	31	768.943	2	6.1	VFMQEFK		52.591	8489	10649	9101	8778	8439	9240	180	23.5	1.5e-06
O15144	ARPC2_HUMAN	Actin-related protein 2/3 complex subunit 2	14	31	912.959	2	-2.4	DDETMYVESK		29.796	14749	16175	12770	15122	13722	14168	148	18.5	0.00017
O15144	ARPC2_HUMAN	Actin-related protein 2/3 complex subunit 2	14	31	585.656	3	-4.6	ASHTAPQVLFSHR		26.065	20020	24215	14029	16590	14523	17207	191	28	6.5e-10
O15144	ARPC2_HUMAN	Actin-related protein 2/3 complex subunit 2	14	31	824.463	2	4.1	DNTINLIHTFR		46.88	15082	18018	15787	16046	14507	14623	238	40	9.9e-09
O15144	ARPC2_HUMAN	Actin-related protein 2/3 complex subunit 2	14	31	855.46	3	15	AVIHYRDDETMYVESK		45.204	22561	21992	20460	20748	18901	17283	142	17.7	1.3e-05
O15144	ARPC2_HUMAN	Actin-related protein 2/3 complex subunit 2	14	31	355.543	3	-0.057	AYIHTR		19.454	24841	26666	29818	18736	25951	21377	260	24.1	5.2e-05
O15144	ARPC2_HUMAN	Actin-related protein 2/3 complex subunit 2	14	31	768.94	2	2	VFMQEFK		51.024	19727	23998	24764	21968	18876	22697	180	23.8	5.7e-07
O15144	ARPC2_HUMAN	Actin-related protein 2/3 complex subunit 2	14	31	608.974	3	-4.5	DDETMYVESK		29.651	21821	22923	21104	21414	19396	20159	148	19.8	2.1e-06
O15144	ARPC2_HUMAN	Actin-related protein 2/3 complex subunit 2	14	31	855.455	3	8.5	AVIHYRDDETMYVESK		47.527	25303	25360	23317	23490	22021	20150	142	19.8	6.7e-06
O15144	ARPC2_HUMAN	Actin-related protein 2/3 complex subunit 2	14	31	999.256	3	14	VTVVFSTVFKDDDDVVIGK		78.503	22248	28053	25572	22685	22960	23510	161	21.6	0.00014
O15144	ARPC2_HUMAN	Actin-related protein 2/3 complex subunit 2	14	31	355.542	3	-3.7	AYIHTR		10.217	43354	43257	34170	35268	37536	29825	260	18.7	0.00048
O15144	ARPC2_HUMAN	Actin-related protein 2/3 complex subunit 2	14	31	641.847	4	14	AVIHYRDDETMYVESK		45.5	38228	36152	33725	33788	33772	32874	142	19.1	0.00018
O15144	ARPC2_HUMAN	Actin-related protein 2/3 complex subunit 2	14	31	549.976	3	1.3	DNTINLIHTFR		46.626	40063	56470	48409	42586	43147	50322	238	34	2.1e-08
O15144	ARPC2_HUMAN	Actin-related protein 2/3 complex subunit 2	14	31	532.809	2	-3.6	AYIHTR		19.554	53652	53325	54368	41879	40739	40743	260	22.5	9.1e-05
O15144	ARPC2_HUMAN	Actin-related protein 2/3 complex subunit 2	14	31	824.459	2	-0.64	DNTINLIHTFR		46.086	46351	58586	54727	49670	45457	49983	238	36.6	4.3e-09
O15144	ARPC2_HUMAN	Actin-related protein 2/3 complex subunit 2	14	31	703.417	2	9.4	MILLEVNNR		54.278	56814	67767	65072	58161	61934	68930	1	28	9e-07
O15144	ARPC2_HUMAN	Actin-related protein 2/3 complex subunit 2	14	31	703.421	2	15	MILLEVNNR		52.791	59770	78949	70223	68363	67541	74559	1	29.3	1.6e-07
O15144	ARPC2_HUMAN	Actin-related protein 2/3 complex subunit 2	14	31	855.471	2	12	NCFASVFEK		51.866	63693	87464	78074	74732	69644	80981	119	18.5	2.3e-07
O15144	ARPC2_HUMAN	Actin-related protein 2/3 complex subunit 2	14	31	512.962	3	1.4	VFMQEFK		50.974	76415	99869	87358	89787	82267	90901	180	21.4	0.00015
O15144	ARPC2_HUMAN	Actin-related protein 2/3 complex subunit 2	14	31	491.537	4	-5.2	DSIVHQAGMLKR		38.51	82801	87279	90944	84687	83406	81910	107	23.1	9.2e-07
O15144	ARPC2_HUMAN	Actin-related protein 2/3 complex subunit 2	14	31	570.65	3	12	NCFASVFEK		51.845	147534	195966	186506	156879	143431	180835	119	15.1	4.9e-06
O15144	ARPC2_HUMAN	Actin-related protein 2/3 complex subunit 2	14	31	549.976	3	1.4	DNTINLIHTFR		46.216	174376	245772	168978	185788	171362	195486	238	34	2.5e-09
O15145	ARPC3_HUMAN	Actin-related protein 2/3 complex subunit 3	8	25	505.65	3	-2.2	LIGNMALLPIR		102.957	916.5	1169	1140	1056	946.8	1249	15	15.9	0.0024
O15145	ARPC3_HUMAN	Actin-related protein 2/3 complex subunit 3	8	25	505.651	3	-0.42	LIGNMALLPIR		74.236	1131	1511	1490	1176	1068	1501	15	21.6	6.4e-05
O15145	ARPC3_HUMAN	Actin-related protein 2/3 complex subunit 3	8	25	757.972	2	-1.2	LIGNMALLPIR		76.939	1295	1748	1746	1457	1566	1835	15	21.1	0.00039
O15145	ARPC3_HUMAN	Actin-related protein 2/3 complex subunit 3	8	25	954.856	3	-0.38	ETKDTDIVDEAIYYFK		85.937	1866	1901	1869	1768	1621	1559	35	21.2	4.9e-05
O15145	ARPC3_HUMAN	Actin-related protein 2/3 complex subunit 3	8	25	757.973	2	-0.7	LIGNMALLPIR		75.409	1679	2296	1923	1883	1809	2156	15	31.9	1.9e-06
O15145	ARPC3_HUMAN	Actin-related protein 2/3 complex subunit 3	8	25	757.973	2	-0.17	LIGNMALLPIR		74.48	1748	2743	2390	2053	2103	2661	15	30.6	1e-05
O15145	ARPC3_HUMAN	Actin-related protein 2/3 complex subunit 3	8	25	734.058	3	-1.9	DTDIVDEAIYYFK		91.094	3191	3193	2898	3123	2730	3076	38	24.1	1.7e-07
O15145	ARPC3_HUMAN	Actin-related protein 2/3 complex subunit 3	8	25	716.399	4	6.6	ETKDTDIVDEAIYYFK		85.83	3192	3162	3178	3353	2756	3679	35	24.9	7.3e-06
O15145	ARPC3_HUMAN	Actin-related protein 2/3 complex subunit 3	8	25	605.805	2	-0.66	QEDEVMR		18.34	5007	5707	4269	4619	4247	4553	124	30.1	1.1e-05
O15145	ARPC3_HUMAN	Actin-related protein 2/3 complex subunit 3	8	25	757.972	2	-1.1	LIGNMALLPIR		76.765	4292	5940	5604	4647	4736	5976	15	34.5	4.4e-07
O15145	ARPC3_HUMAN	Actin-related protein 2/3 complex subunit 3	8	25	765.97	2	-1.7	LIGNMALLPIR	Oxidation@5	85.133	5055	6923	6342	5532	5247	6634	15	19.2	0.0025
O15145	ARPC3_HUMAN	Actin-related protein 2/3 complex subunit 3	8	25	757.972	2	-1.1	LIGNMALLPIR		76.243	5644	7158	6611	5731	5860	7140	15	27.3	1.4e-06
O15145	ARPC3_HUMAN	Actin-related protein 2/3 complex subunit 3	8	25	757.97	2	-5.1	LIGNMALLPIR		74.729	6371	9278	8546	7335	7501	9222	15	29.9	3e-06
O15145	ARPC3_HUMAN	Actin-related protein 2/3 complex subunit 3	8	25	757.972	2	-2.3	LIGNMALLPIR		102.868	7707	11942	10032	8826	8449	10711	15	34.5	2.5e-06
O15145	ARPC3_HUMAN	Actin-related protein 2/3 complex subunit 3	8	25	757.973	2	-0.83	LIGNMALLPIR		74.158	9178	13270	11754	10412	10679	13193	15	30.4	2.7e-06
O15145	ARPC3_HUMAN	Actin-related protein 2/3 complex subunit 3	8	25	798.49	2	16	SQFKGPAPR		18.877	11421	13942	14137	14260	12542	14170	26	24.1	0.00012
O15145	ARPC3_HUMAN	Actin-related protein 2/3 complex subunit 3	8	25	505.652	3	1.4	LIGNMALLPIR		75.006	12156	16077	17760	13422	14114	19455	15	27.2	1.6e-06
O15145	ARPC3_HUMAN	Actin-related protein 2/3 complex subunit 3	8	25	765.969	2	-1.8	LIGNMALLPIR	Oxidation@5	62.829	14203	20698	17705	16866	16017	20756	15	24.6	1.9e-05
O15145	ARPC3_HUMAN	Actin-related protein 2/3 complex subunit 3	8	25	734.057	3	-3.1	DTDIVDEAIYYFK		81.544	19259	18393	14319	17879	16239	17840	38	23.1	0.007
O15145	ARPC3_HUMAN	Actin-related protein 2/3 complex subunit 3	8	25	875.49	4	3.4	VFDPQNDKPSKWWTCFVK		62.417	19814	21799	19918	20236	18154	19343	148	16.3	1.4e-05
O15145	ARPC3_HUMAN	Actin-related protein 2/3 complex subunit 3	8	25	765.97	2	-1.3	LIGNMALLPIR	Oxidation@5	59.852	19807	26720	25815	22621	22605	28011	15	24.6	2.1e-05
O15145	ARPC3_HUMAN	Actin-related protein 2/3 complex subunit 3	8	25	504.291	2	-4.5	QETGLR		11.054	28034	39639	33090	24761	27395	29551	138	21.4	0.05
O15145	ARPC3_HUMAN	Actin-related protein 2/3 complex subunit 3	8	25	605.804	2	-2	QEDEVMR		15.917	26922	33059	25563	29216	26798	27135	124	31.1	6.7e-06
O15145	ARPC3_HUMAN	Actin-related protein 2/3 complex subunit 3	8	25	757.973	2	-0.3	LIGNMALLPIR		75.335	148488	215355	201353	173297	170465	214534	15	36	1.5e-07
O15145	ARPC3_HUMAN	Actin-related protein 2/3 complex subunit 3	8	25	757.973	2	0.22	LIGNMALLPIR		70.227	432991	657982	598847	537038	534681	680622	15	31.9	1.1e-06
O15160	RPAC1_HUMAN	DNA-directed RNA polymerases I and III subunit RPAC1	3	4	866.811	3	-0.037	LLPDITLLEPVEGEAAEELSR		100.053	682.2	730.8	572.9	601.6	695.9	652.9	235	17.9	5.5e-08
O15160	RPAC1_HUMAN	DNA-directed RNA polymerases I and III subunit RPAC1	3	4	1078.53	2	2.2	NQGDEEGTEIDTLQFR		44.141	1893	2596	1986	2118	2190	2791	126	39.4	1.7e-13
O15160	RPAC1_HUMAN	DNA-directed RNA polymerases I and III subunit RPAC1	3	4	719.348	3	-5	NQGDEEGTEIDTLQFR		43.976	7654	4464	4466	4124	4231	5085	126	27.6	1.6e-09
O15160	RPAC1_HUMAN	DNA-directed RNA polymerases I and III subunit RPAC1	3	4	502.648	3	13	LGLIPIHADPR		55.242	10077	12239	11332	9015	11272	13561	110	22	0.00012
O15173	PGRC2_HUMAN	Membrane-associated progesterone receptor component 2	5	13	801.715	3	0.097	DEYDDLSDLNAVQMESVR		69.134	2024	2506	2362	2288	2407	2172	167	23.1	4.7e-08
O15173	PGRC2_HUMAN	Membrane-associated progesterone receptor component 2	5	13	437.911	3	-1	DFSLEQLR		52.247	4691	5809	6298	4360	4890	4972	102	33.9	1.2e-05
O15173	PGRC2_HUMAN	Membrane-associated progesterone receptor component 2	5	13	834.42	5	-1.6	GLATFCLDKDALRDEYDDLSDLNAVQMESVR		86.777	10236	10344	8796	8497	8663	8343	154	31.6	3.5e-10
O15173	PGRC2_HUMAN	Membrane-associated progesterone receptor component 2	5	13	888.981	2	10	FYGPAGPYGIFAGR		62.899	9603	13645	12035	10881	11170	15328	136	34.4	3.6e-10
O15173	PGRC2_HUMAN	Membrane-associated progesterone receptor component 2	5	13	888.984	2	13	FYGPAGPYGIFAGR		63.622	10871	15444	13631	12663	12527	17465	136	30.7	3.5e-09
O15173	PGRC2_HUMAN	Membrane-associated progesterone receptor component 2	5	13	1042.77	4	-6.1	GLATFCLDKDALRDEYDDLSDLNAVQMESVR		86.85	12683	14392	13321	12527	11858	13443	154	46.5	4.6e-15
O15173	PGRC2_HUMAN	Membrane-associated progesterone receptor component 2	5	13	592.984	3	-0.013	FYGPAGPYGIFAGR		51.347	17573	21876	18531	16824	16249	19496	136	37.7	4.3e-10
O15173	PGRC2_HUMAN	Membrane-associated progesterone receptor component 2	5	13	888.989	2	19	FYGPAGPYGIFAGR		60.756	17250	23651	22476	20964	20230	29319	136	30	8.6e-09
O15173	PGRC2_HUMAN	Membrane-associated progesterone receptor component 2	5	13	888.969	2	-3.8	FYGPAGPYGIFAGR		62.308	19202	29037	25322	22854	22893	32537	136	35	2.9e-10
O15173	PGRC2_HUMAN	Membrane-associated progesterone receptor component 2	5	13	718.482	2	8.1	ILLAVNGK		51.416	31167	37178	35404	33021	33290	42601	119	24.8	0.00096
O15173	PGRC2_HUMAN	Membrane-associated progesterone receptor component 2	5	13	592.981	3	-4.9	FYGPAGPYGIFAGR		50.953	35029	47381	36664	35608	34990	43365	136	30.4	4.7e-10
O15173	PGRC2_HUMAN	Membrane-associated progesterone receptor component 2	5	13	656.372	2	12	DFSLEQLR		50.836	59961	69513	62596	57573	59088	64901	102	21.9	2e-05
O15173	PGRC2_HUMAN	Membrane-associated progesterone receptor component 2	5	13	718.474	2	-2.9	ILLAVNGK		48.734	171417	205822	188226	185271	177242	231272	119	28.5	0.00047
O15182	CETN3_HUMAN	Centrin-3	2	3	863.428	2	13	ELGENMSDEELR		37.518	3666	4113	3587	3638	3639	4333	129	37.2	1.6e-08
O15182	CETN3_HUMAN	Centrin-3	2	3	924.744	4	2.9	ITFEDFNEVVTDWILERDPHEEILK		96.724	4939	5070	4589	4437	4465	4907	81	26.6	2.5e-08
O15182	CETN3_HUMAN	Centrin-3	2	3	863.418	2	0.96	ELGENMSDEELR		36.325	6693	7006	6807	6261	6653	7413	129	36.2	6.1e-08
O15212	PFD6_HUMAN	Prefoldin subunit 6	8	13	950.54	4	-6.4	LEAQLTENNIVKEELALLDGSNVVFK		100.618	3117	3993	3760	3525	3526	3905	33	36.7	1.2e-10
O15212	PFD6_HUMAN	Prefoldin subunit 6	8	13	558.676	3	12	LDYITAEIK		70.958	6307	8001	6182	6585	6778	7087	80	22.6	7.4e-06
O15212	PFD6_HUMAN	Prefoldin subunit 6	8	13	872.71	5	0.35	QKLEAQLTENNIVKEELALLDGSNVVFK		87.579	7479	8492	8446	7780	7218	7278	31	26.2	3.6e-08
O15212	PFD6_HUMAN	Prefoldin subunit 6	8	13	638.587	4	4.2	QSEQQRETLAQLQQEFQR		54.917	9276	10580	10407	10024	10095	10181	100	28.2	2.4e-08
O15212	PFD6_HUMAN	Prefoldin subunit 6	8	13	851.11	3	-0.34	QSEQQRETLAQLQQEFQR		54.891	16435	17493	18452	17097	15769	17854	100	35	8.6e-12
O15212	PFD6_HUMAN	Prefoldin subunit 6	8	13	898.001	2	17	ETLAQLQQEFQR		60.347	17842	22273	20894	18250	18785	19912	106	37	3.4e-11
O15212	PFD6_HUMAN	Prefoldin subunit 6	8	13	419.237	3	-8.1	RYESQLR		13.333	21877	26733	27375	18826	22409	20180	89	23.8	0.00017
O15212	PFD6_HUMAN	Prefoldin subunit 6	8	13	483.004	3	8	LLGPVLVK		57.189	30789	39474	31422	32464	31869	34525	59	18.8	1.3e-05
O15212	PFD6_HUMAN	Prefoldin subunit 6	8	13	599.003	3	15	ETLAQLQQEFQR		60.489	43948	52151	47234	39991	46877	39178	106	43.5	2.1e-09
O15212	PFD6_HUMAN	Prefoldin subunit 6	8	13	553.808	2	-2.5	QELGEAR		13.608	43437	50373	49740	40204	44865	44343	67	22.9	0.0077
O15212	PFD6_HUMAN	Prefoldin subunit 6	8	13	553.806	2	-5.8	QELGEAR		13.608	48731	61141	63831	50351	48291	48603	67	25.7	0.012
O15212	PFD6_HUMAN	Prefoldin subunit 6	8	13	723.995	2	-2.5	LLGPVLVK		54.233	95715	127214	109819	109609	106592	111373	59	26.9	4.9e-08
O15212	PFD6_HUMAN	Prefoldin subunit 6	8	13	483	3	-2	LLGPVLVK		54.221	123526	157997	142556	127142	138257	126664	59	20.1	1.3e-05
O15213	WDR46_HUMAN	WD repeat-containing protein 46	4	6	986.508	3	0.24	SELLLAEEPGFLEGEDGEDTAK		81.799	393.2	442.7	506.8	425.2	401.2	431.4	149	19.9	6.5e-07
O15213	WDR46_HUMAN	WD repeat-containing protein 46	4	6	729.061	3	-0.096	LEVAEAEEEETSIK		50.909	3774	4506	3695	4022	3886	4388	132	19.6	5.1e-05
O15213	WDR46_HUMAN	WD repeat-containing protein 46	4	6	729.059	3	-2.8	LEVAEAEEEETSIK		49.778	5210	5940	5493	5418	5700	6099	132	24.9	6e-07
O15213	WDR46_HUMAN	WD repeat-containing protein 46	4	6	607.827	4	-7.1	SRLEVAEAEEEETSIK		39.07	6253	6285	5519	6299	6181	6301	130	23.7	0.00012
O15213	WDR46_HUMAN	WD repeat-containing protein 46	4	6	794.777	3	0.0009	ICQADIVEAVDIASAAK		78.626	5610	5780	5645	5742	5756	6255	171	17.7	1.3e-05
O15213	WDR46_HUMAN	WD repeat-containing protein 46	4	6	810.1	3	-7.6	SRLEVAEAEEEETSIK		39.083	6549	7395	7121	6506	6756	6974	130	25.8	0.00014
O15226	NKRF_HUMAN	NF-kappa-B-repressing factor	2	2	649.905	4	-2.1	VILESEVIAEAVGVKK		83.371	7700	7356	7893	7674	7399	8639	482	21	2.7e-05
O15226	NKRF_HUMAN	NF-kappa-B-repressing factor	2	2	515.972	3	18	YEAAGEAVK		26.725	24596	22930	21045	21623	24735	26600	501	16.1	2.9e-05
O15228	GNPAT_HUMAN	Dihydroxyacetone phosphate acyltransferase	2	2	820.94	4	5.6	ESLQSVDVLREEVSEILDEMSHK		107.539	2521	2695	2391	2356	2178	2395	91	25.9	1.3e-07
O15228	GNPAT_HUMAN	Dihydroxyacetone phosphate acyltransferase	2	2	739.726	3	-0.45	KWDEFEDILEER		77.449	7760	8533	6566	7413	6854	7861	31	34.1	2.8e-10
O15234	CASC3_HUMAN	Protein CASC3	2	2	738.383	3	9.4	QSGDGQESTEPVENK		17.328	2728	3180	2853	2788	4425	5413	147	20	3.7e-06
O15234	CASC3_HUMAN	Protein CASC3	2	2	637.023	3	-2.2	GQTQEEEVRPK		14.883	34907	41520	38023	40342	40859	42216	195	26.3	1.4e-07
O15235	RT12_HUMAN	28S ribosomal protein S12, mitochondrial	2	2	770.647	4	-9.2	EAVCFIPGEGHTLQEHQIVLVEGGR		63.676	79365	83749	42231	75526	77957	91650	90	40.9	1e-11
O15235	RT12_HUMAN	28S ribosomal protein S12, mitochondrial	2	2	678.885	2	1.9	GVVLCTFTR		45.431	52474	53706	54159	50011	47470	53180	60	26.1	3.8e-10
O15260	SURF4_HUMAN	Surfeit locus protein 4	3	7	614.342	3	-1.3	LCLISTFLEDGIR		102.175	418	367.9	360	368.4	386.7	433.8	31	15.9	0.00014
O15260	SURF4_HUMAN	Surfeit locus protein 4	3	7	778.044	3	-0.15	MGQNDLMGTAEDFADQFLR	Met-loss@1	98.234	1480	1443	1256	1366	1366	1425	1	38.5	4.2e-15
O15260	SURF4_HUMAN	Surfeit locus protein 4	3	7	921.009	2	-1.6	LCLISTFLEDGIR		102.162	1274	1399	1320	1275	1433	1648	31	26.4	4.8e-08
O15260	SURF4_HUMAN	Surfeit locus protein 4	3	7	778.045	3	0.75	MGQNDLMGTAEDFADQFLR	Met-loss@1	95.298	1378	1535	1337	1278	1295	1410	1	25.4	8.5e-10
O15260	SURF4_HUMAN	Surfeit locus protein 4	3	7	778.045	3	1.1	MGQNDLMGTAEDFADQFLR	Met-loss@1	94.399	2934	3057	2773	2671	2588	2922	1	51.3	6.2e-18
O15260	SURF4_HUMAN	Surfeit locus protein 4	3	7	1166.56	2	0.19	MGQNDLMGTAEDFADQFLR	Met-loss@1	94.592	3088	3511	3395	3482	3235	4049	1	36.4	4.1e-13
O15260	SURF4_HUMAN	Surfeit locus protein 4	3	7	700.879	2	12	SMFAGVPTMR		47.724	39898	46832	48143	46314	46855	65791	140	33.5	4e-11
O15294	OGT1_HUMAN	UDP-N-acetylglucosamine--peptide N-acetylglucosaminyltransferase 110 kDa subunit	8	12	1031.5	4	8.9	LKPDFPDAYCNLAHCLQIVCDWTDYDER		85.397	1811	2265	2267	2030	1953	2229	458	34.2	9e-14
O15294	OGT1_HUMAN	UDP-N-acetylglucosamine--peptide N-acetylglucosaminyltransferase 110 kDa subunit	8	12	877.809	3	9.9	QEPDNTGVLLLLSSIHFQCR		78.904	2253	2736	2370	2251	2012	2156	50	53.5	4.6e-15
O15294	OGT1_HUMAN	UDP-N-acetylglucosamine--peptide N-acetylglucosaminyltransferase 110 kDa subunit	8	12	553.011	3	-1.6	RVPNSVLWLLR		90.293	2313	2913	2855	2135	2063	2419	867	43.8	8.8e-09
O15294	OGT1_HUMAN	UDP-N-acetylglucosamine--peptide N-acetylglucosaminyltransferase 110 kDa subunit	8	12	553.011	3	-1.6	RVPNSVLWLLR		65.447	2795	3465	3525	2657	2456	2925	867	39.6	5.7e-11
O15294	OGT1_HUMAN	UDP-N-acetylglucosamine--peptide N-acetylglucosaminyltransferase 110 kDa subunit	8	12	553.012	3	0.53	RVPNSVLWLLR		62.039	2945	4503	3972	3524	3367	3858	867	35.2	5.8e-10
O15294	OGT1_HUMAN	UDP-N-acetylglucosamine--peptide N-acetylglucosaminyltransferase 110 kDa subunit	8	12	483.592	3	-1.8	EQGNIEEAVR		24.34	5205	5637	4833	4934	5035	5425	339	24.5	2e-05
O15294	OGT1_HUMAN	UDP-N-acetylglucosamine--peptide N-acetylglucosaminyltransferase 110 kDa subunit	8	12	774.659	4	-2.6	LAYMPHTFFIGDHANMFPHLK		71.438	6972	7387	7386	7002	6739	7963	696	18.1	2.7e-07
O15294	OGT1_HUMAN	UDP-N-acetylglucosamine--peptide N-acetylglucosaminyltransferase 110 kDa subunit	8	12	720.021	5	11	KALEVFPEFAAAHSNLASVLQQQGK		70.539	8508	8123	8910	8356	8296	9563	352	24.1	1.3e-06
O15294	OGT1_HUMAN	UDP-N-acetylglucosamine--peptide N-acetylglucosaminyltransferase 110 kDa subunit	8	12	619.928	5	-3.7	LAYMPHTFFIGDHANMFPHLK		71.318	9637	10283	9158	8349	8336	11637	696	19.8	9.9e-08
O15294	OGT1_HUMAN	UDP-N-acetylglucosamine--peptide N-acetylglucosaminyltransferase 110 kDa subunit	8	12	845.403	2	-1.7	EYQAGDFEAAER		30.55	12601	14260	13709	12215	12286	13840	31	39.5	1.7e-15
O15294	OGT1_HUMAN	UDP-N-acetylglucosamine--peptide N-acetylglucosaminyltransferase 110 kDa subunit	8	12	746.765	3	1.7	IDPSTLQMWANILK		82.923	17848	23284	18400	17273	16970	18397	853	20.4	3.6e-06
O15294	OGT1_HUMAN	UDP-N-acetylglucosamine--peptide N-acetylglucosaminyltransferase 110 kDa subunit	8	12	724.886	2	-0.36	EQGNIEEAVR		24.082	35160	34109	34776	33868	32367	38667	339	36.4	2.4e-07
O15305	PMM2_HUMAN	Phosphomannomutase 2	2	2	907.503	5	6.1	VQEQLGNDVVEKYDYVFPENGLVAYKDGK		79.709	7384	8523	8131	7865	7517	6909	52	29.3	2.4e-09
O15305	PMM2_HUMAN	Phosphomannomutase 2	2	2	840.475	4	4.8	IGVVGGSDFEKVQEQLGNDVVEK		68.039	9285	9938	10484	10534	9244	10210	41	26.1	0.00026
O15355	PPM1G_HUMAN	Protein phosphatase 1G	12	21	884.076	3	0.63	SGGGTGEEPGSQGLNGEAGPEDSTR		22.7	1671	2030	1875	1723	1806	1948	173	49.3	8.6e-19
O15355	PPM1G_HUMAN	Protein phosphatase 1G	12	21	884.077	3	0.74	SGGGTGEEPGSQGLNGEAGPEDSTR		22.982	2131	3019	2603	2243	2479	2702	173	42.8	1.2e-18
O15355	PPM1G_HUMAN	Protein phosphatase 1G	12	21	643.009	3	-4.2	LPLPYGFSAMQGWR		104.852	2341	2981	2231	2513	2338	2911	23	15	1.5e-07
O15355	PPM1G_HUMAN	Protein phosphatase 1G	12	21	880.958	4	8.4	GTEAGQVGEPGIPTGEAGPSCSSASDKLPR		48.93	3089	3631	3718	3943	4981	3807	221	19.6	1.2e-06
O15355	PPM1G_HUMAN	Protein phosphatase 1G	12	21	601.591	4	1.2	NLPPEEQMISALPDIK		76.336	4172	4604	4125	4450	3729	5096	410	19.1	3.6e-05
O15355	PPM1G_HUMAN	Protein phosphatase 1G	12	21	629.034	3	-1.5	ALEDAFLAIDAK		82.362	6223	5673	5286	5758	5188	5349	93	22.4	1.1e-05
O15355	PPM1G_HUMAN	Protein phosphatase 1G	12	21	969.544	2	-3.2	NTAELQPESGKR		19.336	5849	7239	6832	6603	6484	8018	509	32.5	2.1e-08
O15355	PPM1G_HUMAN	Protein phosphatase 1G	12	21	964.028	2	14	LPLPYGFSAMQGWR		76.372	8016	8768	8181	7742	6648	6946	23	29.1	1.7e-07
O15355	PPM1G_HUMAN	Protein phosphatase 1G	12	21	629.034	3	-1.5	ALEDAFLAIDAK		82.526	7985	7855	7283	7211	6791	7245	93	21.8	7.3e-05
O15355	PPM1G_HUMAN	Protein phosphatase 1G	12	21	568.796	2	-0.68	DENGELR		12.486	9154	11865	10135	8835	8390	9312	464	28.9	4.3e-05
O15355	PPM1G_HUMAN	Protein phosphatase 1G	12	21	629.034	3	-0.38	ALEDAFLAIDAK		81.432	10411	10346	9546	9754	9190	9355	93	19.9	0.00036
O15355	PPM1G_HUMAN	Protein phosphatase 1G	12	21	568.795	2	-1	DENGELR		11.475	10040	12541	10714	9713	9569	10980	464	26.7	1.2e-05
O15355	PPM1G_HUMAN	Protein phosphatase 1G	12	21	629.035	3	0.89	ALEDAFLAIDAK		81.427	14166	14415	13642	14222	12958	13007	93	24.1	7.3e-05
O15355	PPM1G_HUMAN	Protein phosphatase 1G	12	21	934.004	2	-0.097	ETPSQENGPTAK		15.057	17234	16275	15776	17062	14534	14473	198	25.6	8.8e-09
O15355	PPM1G_HUMAN	Protein phosphatase 1G	12	21	724.409	2	-4.9	QLIVANAGDSR		30.46	17725	21595	19791	18809	18765	20283	340	21	1.8e-05
O15355	PPM1G_HUMAN	Protein phosphatase 1G	12	21	729.417	2	2.1	CVVSEAGK		24.434	18356	20741	20240	19297	18156	20507	351	25.1	2.4e-05
O15355	PPM1G_HUMAN	Protein phosphatase 1G	12	21	838.474	5	2.5	LTTEEVIKELAQIAGRPTEDEDEKEK		79.577	25324	23498	24347	26338	21693	25254	105	16.1	3.8e-05
O15355	PPM1G_HUMAN	Protein phosphatase 1G	12	21	682.356	4	4.2	ALDMSYDHKPEDEVELAR		54.966	39726	37554	38302	39019	34318	33177	359	33.5	1.2e-11
O15355	PPM1G_HUMAN	Protein phosphatase 1G	12	21	682.361	4	12	ALDMSYDHKPEDEVELAR		54.204	60217	56800	60270	55773	49685	48319	359	32.5	3.3e-10
O15355	PPM1G_HUMAN	Protein phosphatase 1G	12	21	964.012	2	-2	LPLPYGFSAMQGWR		71.344	133671	135402	124149	127449	111904	107032	23	32.2	6.3e-06
O15357	SHIP2_HUMAN	Phosphatidylinositol-3,4,5-trisphosphate 5-phosphatase 2	4	5	743.397	3	-2	SMIGSTAQQFLTFLSHR		85.141	1308	1896	1786	1352	1278	1413	843	47.3	4.5e-12
O15357	SHIP2_HUMAN	Phosphatidylinositol-3,4,5-trisphosphate 5-phosphatase 2	4	5	769.391	3	15	ESIQEDLAEEAPCLQGGR		53.696	2300	2926	2165	2222	2062	1863	1175	42.2	1.2e-13
O15357	SHIP2_HUMAN	Phosphatidylinositol-3,4,5-trisphosphate 5-phosphatase 2	4	5	743.396	3	-3	SMIGSTAQQFLTFLSHR		86.199	2365	2816	2945	2272	2088	2571	843	50.7	7.5e-12
O15357	SHIP2_HUMAN	Phosphatidylinositol-3,4,5-trisphosphate 5-phosphatase 2	4	5	859.116	3	9.4	IRESIQEDLAEEAPCLQGGR		70.423	3481	4464	3698	3555	3663	3596	1173	30.7	2.5e-08
O15357	SHIP2_HUMAN	Phosphatidylinositol-3,4,5-trisphosphate 5-phosphatase 2	4	5	573.326	2	-1.3	EEPLTPR		17.965	36356	43036	37233	33041	33494	34086	954	22.9	0.00089
O15371	EIF3D_HUMAN	Eukaryotic translation initiation factor 3 subunit D	18	26	1167.21	3	1.1	DNSDFDLLTVSETANEPPQDEGNSFNSPR		75.702	329.1	656.2	352.7	390.1	384.6	410.3	282	47.2	8.1e-12
O15371	EIF3D_HUMAN	Eukaryotic translation initiation factor 3 subunit D	18	26	825.428	3	-0.086	TQGNVFATDAILATLMSCTR		97.977	418.9	738.7	607.1	430.4	475.7	563.6	241	32.1	8.3e-12
O15371	EIF3D_HUMAN	Eukaryotic translation initiation factor 3 subunit D	18	26	1167.21	3	3.3	DNSDFDLLTVSETANEPPQDEGNSFNSPR		73.504	593.8	877.2	562.1	575	653.2	561.7	282	55.9	1e-13
O15371	EIF3D_HUMAN	Eukaryotic translation initiation factor 3 subunit D	18	26	804.448	5	-0.21	HVILGTQQFKPNEFASQINLSVENAWGILR		96.295	680.7	757.9	774.9	575.7	571	692	463	35.4	3.7e-11
O15371	EIF3D_HUMAN	Eukaryotic translation initiation factor 3 subunit D	18	26	920.461	4	18	YLEVSEPQDIECCGALEYYDKAFDR		82.346	1373	1622	1457	1372	1139	1501	184	17.5	2.9e-05
O15371	EIF3D_HUMAN	Eukaryotic translation initiation factor 3 subunit D	18	26	875.658	4	1.2	DNSDFDLLTVSETANEPPQDEGNSFNSPR		73.491	1200	1843	1306	1269	1287	1361	282	31.2	3.1e-12
O15371	EIF3D_HUMAN	Eukaryotic translation initiation factor 3 subunit D	18	26	929.468	3	-6.3	CEHDGVMTGANGEVSFINIK		58.456	7750	8651	2274	8748	8547	7719	375	26.5	3.2e-10
O15371	EIF3D_HUMAN	Eukaryotic translation initiation factor 3 subunit D	18	26	825.426	3	-2.4	TQGNVFATDAILATLMSCTR		87.046	2474	3139	2745	2850	2780	3501	241	39.5	5.1e-13
O15371	EIF3D_HUMAN	Eukaryotic translation initiation factor 3 subunit D	18	26	825.431	3	3.8	TQGNVFATDAILATLMSCTR		83.785	2710	3283	2966	2943	2609	3474	241	19.3	4.7e-06
O15371	EIF3D_HUMAN	Eukaryotic translation initiation factor 3 subunit D	18	26	1034.14	2	20	NMLQFNLQILPK		69.806	6020	6912	7169	6539	5478	6289	113	18.2	9.4e-05
O15371	EIF3D_HUMAN	Eukaryotic translation initiation factor 3 subunit D	18	26	798.135	4	-0.58	YLEVSEPQDIECCGALEYYDK		74.602	6782	8310	7383	6736	5578	6947	184	32.5	1.1e-10
O15371	EIF3D_HUMAN	Eukaryotic translation initiation factor 3 subunit D	18	26	1237.64	2	4.9	TQGNVFATDAILATLMSCTR		83.733	6384	9878	9001	7712	7799	10586	241	48.1	2.6e-15
O15371	EIF3D_HUMAN	Eukaryotic translation initiation factor 3 subunit D	18	26	674.326	2	-6.1	HCNGVDWR		23.444	8470	10624	8099	9196	8645	10543	403	20.7	2.4e-07
O15371	EIF3D_HUMAN	Eukaryotic translation initiation factor 3 subunit D	18	26	872.102	3	3.6	NLAMEATYINHNFSQQCLR		54.192	8323	12199	11027	9670	9760	12934	311	36.4	3.9e-13
O15371	EIF3D_HUMAN	Eukaryotic translation initiation factor 3 subunit D	18	26	1185.27	3	15	YNFPNPNPFVEDDMDKNEIASVAYR		74.514	9144	11094	10797	10385	9642	11450	335	23.8	2.6e-08
O15371	EIF3D_HUMAN	Eukaryotic translation initiation factor 3 subunit D	18	26	872.106	3	8.5	NLAMEATYINHNFSQQCLR		56.628	9390	13140	12477	11357	11274	14689	311	35.6	1.3e-12
O15371	EIF3D_HUMAN	Eukaryotic translation initiation factor 3 subunit D	18	26	552.641	3	1.8	SVYSWDIVVQR		55.693	12205	13940	13369	12046	11325	13100	261	33.8	1.1e-11
O15371	EIF3D_HUMAN	Eukaryotic translation initiation factor 3 subunit D	18	26	731.889	4	1	SDWEVKEEMDFPQLMK		73.129	13544	20594	14083	15166	13523	14058	166	18.9	0.00013
O15371	EIF3D_HUMAN	Eukaryotic translation initiation factor 3 subunit D	18	26	689.753	3	9.7	NMLQFNLQILPK		70.647	16705	20313	19536	16361	15006	16438	113	18.8	4e-05
O15371	EIF3D_HUMAN	Eukaryotic translation initiation factor 3 subunit D	18	26	838.206	3	12	YLILKDPNKQVIR		45.179	16867	20090	19198	17475	17162	18255	506	19.5	1.6e-05
O15371	EIF3D_HUMAN	Eukaryotic translation initiation factor 3 subunit D	18	26	640.358	3	2.7	IFHTVTTTDDPVIR		48.647	28774	28643	24101	30554	28274	30083	223	16.5	9.6e-07
O15371	EIF3D_HUMAN	Eukaryotic translation initiation factor 3 subunit D	18	26	717.435	2	-6.8	LFFDKR		40.252	32720	37653	37598	35329	32372	37006	276	23.3	7e-05
O15371	EIF3D_HUMAN	Eukaryotic translation initiation factor 3 subunit D	18	26	662.846	2	4.3	TLNEWDSR		40.622	34177	40810	36773	34607	36761	37869	395	25.4	9.3e-05
O15371	EIF3D_HUMAN	Eukaryotic translation initiation factor 3 subunit D	18	26	548.297	2	-6.8	DSSVEVR		13.062	110516	127431	122870	110391	101303	109064	159	26.9	0.00026
O15371	EIF3D_HUMAN	Eukaryotic translation initiation factor 3 subunit D	18	26	684.415	3	10	WKLGDDIDLIVR		68.854	109804	118377	121151	120062	114288	122810	363	27.8	1.4e-05
O15371	EIF3D_HUMAN	Eukaryotic translation initiation factor 3 subunit D	18	26	478.627	3	-4.2	LFFDKR		40.307	161271	163469	174742	157332	151589	166841	276	15	0.0002
O15372	EIF3H_HUMAN	Eukaryotic translation initiation factor 3 subunit H	6	10	584.329	4	-6.1	NSHLINVLMWELEK		72.13	7615	10175	1948	8861	7661	7982	207	23.3	4.4e-05
O15372	EIF3H_HUMAN	Eukaryotic translation initiation factor 3 subunit H	6	10	480.523	4	6.5	GEPPLPEEDLSK		40.099	3457	2982	3302	3083	3743	3141	292	18.1	1.7e-05
O15372	EIF3H_HUMAN	Eukaryotic translation initiation factor 3 subunit H	6	10	746.051	3	-5.7	EGTGSTATSSSSTAGAAGK		14.488	6418	8569	8481	7852	7224	8281	6	20.9	3.6e-05
O15372	EIF3H_HUMAN	Eukaryotic translation initiation factor 3 subunit H	6	10	960.031	2	-1.8	GEPPLPEEDLSK		39.448	9159	9081	8697	8309	8330	7613	292	27	9.8e-06
O15372	EIF3H_HUMAN	Eukaryotic translation initiation factor 3 subunit H	6	10	746.053	3	-2.4	EGTGSTATSSSSTAGAAGK		14.092	8877	10684	11255	9533	9418	9941	6	33.1	2.2e-08
O15372	EIF3H_HUMAN	Eukaryotic translation initiation factor 3 subunit H	6	10	886.49	2	0.64	VDEMSQDIVK		52.88	10207	13394	9323	9862	9789	9698	250	15.2	0.00028
O15372	EIF3H_HUMAN	Eukaryotic translation initiation factor 3 subunit H	6	10	886.503	2	15	VDEMSQDIVK		51.675	10348	12472	9441	11498	10708	11010	250	19.8	0.00011
O15372	EIF3H_HUMAN	Eukaryotic translation initiation factor 3 subunit H	6	10	873.45	2	4.9	LFMAQALQEYNN		67.579	14018	19315	18078	15040	16375	20428	341	16.1	1.1e-05
O15372	EIF3H_HUMAN	Eukaryotic translation initiation factor 3 subunit H	6	10	689.627	4	-2.8	NLQLLMDRVDEMSQDIVK		85.425	14475	18720	17255	14138	14217	17354	242	16.1	0.0001
O15372	EIF3H_HUMAN	Eukaryotic translation initiation factor 3 subunit H	6	10	960.039	2	7	GEPPLPEEDLSK		40.645	18006	18462	17227	17559	16539	20238	292	31.2	1.8e-07
O15381	NVL_HUMAN	Nuclear valosin-containing protein-like	3	3	658.39	5	2.5	KKEDLQEVDGEIEAVLQK		79.486	2192	2156	2217	2169	1073	813.9	231	17.7	0.0044
O15381	NVL_HUMAN	Nuclear valosin-containing protein-like	3	3	599.882	4	13	TLLAHAIAGELDLPILK		86.352	2224	2539	2525	2436	2397	2929	312	22.1	1e-07
O15381	NVL_HUMAN	Nuclear valosin-containing protein-like	3	3	368.882	3	-2.1	MLIHMR		33.069	5662	7032	6946	5226	6742	6672	280	21.7	0.00024
O15382	BCAT2_HUMAN	Branched-chain-amino-acid aminotransferase, mitochondrial	6	6	826.456	2	0.2	LFRPWLNMDR		64.258	4113	5516	5507	4067	4175	6040	117	24.7	6.1e-06
O15382	BCAT2_HUMAN	Branched-chain-amino-acid aminotransferase, mitochondrial	6	6	654.373	4	5.1	LCLPSFDKLELLECIR		79.042	10245	9947	10419	7876	8865	8491	134	21.5	5.2e-07
O15382	BCAT2_HUMAN	Branched-chain-amino-acid aminotransferase, mitochondrial	6	6	703.346	3	-4.3	EVFGSGTACQVCPVHR		35.391	13811	14240	13894	13348	11916	13243	334	40.4	7e-10
O15382	BCAT2_HUMAN	Branched-chain-amino-acid aminotransferase, mitochondrial	6	6	717.74	3	6.9	NLHIPTMENGPELILR		63.389	40003	42724	30741	39351	37141	41083	356	34.4	3.5e-11
O15382	BCAT2_HUMAN	Branched-chain-amino-acid aminotransferase, mitochondrial	6	6	764.895	4	8.3	TFTDHMLMVEWNDKGWGQPR		62.952	32534	40867	35092	34098	35782	41248	60	33.8	3.9e-09
O15382	BCAT2_HUMAN	Branched-chain-amino-acid aminotransferase, mitochondrial	6	6	591.852	2	16	EIQYGIR		36.802	42590	45458	42395	41787	40433	47220	378	18	0.0023
O15400	STX7_HUMAN	Syntaxin-7	2	3	763.086	3	-1	QLEADIMDINEIFK		96.001	8487	9189	8627	8825	9063	10232	177	25.3	1e-07
O15400	STX7_HUMAN	Syntaxin-7	2	3	736.428	3	6.8	LVAEFTTSLTNFQK		80.434	12023	13366	13068	12150	11317	12178	93	27.6	8.9e-06
O15400	STX7_HUMAN	Syntaxin-7	2	3	736.426	3	4.5	LVAEFTTSLTNFQK		79.473	15934	19261	17468	16493	14425	15719	93	22.1	6.3e-05
O15446	RPA34_HUMAN	DNA-directed RNA polymerase I subunit RPA34	4	5	1057.5	3	1.1	MPETVPQEEMPGPPLNSESGEEAPTGR		61.92	1362	2167	1316	1348	1461	1550	472	51.7	3e-18
O15446	RPA34_HUMAN	DNA-directed RNA polymerase I subunit RPA34	4	5	962.501	3	-1.6	GHTVTEPIQPLEPELPGEGQPEAR		61.473	4317	4189	1783	4455	3576	4346	431	53.3	9.3e-13
O15446	RPA34_HUMAN	DNA-directed RNA polymerase I subunit RPA34	4	5	722.127	4	-3.5	GHTVTEPIQPLEPELPGEGQPEAR		61.48	5409	7103	4113	5376	5534	5399	431	37.6	3.9e-10
O15446	RPA34_HUMAN	DNA-directed RNA polymerase I subunit RPA34	4	5	913.811	3	8.2	GTEGMEPEEGVTVESQPQVK		37.602	5219	6321	5375	5413	5067	5402	295	32	1.5e-11
O15446	RPA34_HUMAN	DNA-directed RNA polymerase I subunit RPA34	4	5	825.709	4	17	QKGTEGMEPEEGVTVESQPQVK		33.404	16896	22594	18850	19087	18866	20272	293	24.9	1.2e-06
O15498	YKT6_HUMAN	Synaptobrevin homolog YKT6	4	4	798.445	4	-1.1	VQAELDETKIILHNTMESLLER		100.042	2439	2009	2291	2929	2096	2707	142	42.4	4.6e-13
O15498	YKT6_HUMAN	Synaptobrevin homolog YKT6	4	4	769.405	3	0.3	SSVQEFMTFTSQLIVER		87.891	4219	5145	7215	3513	4008	5405	34	30	3.8e-10
O15498	YKT6_HUMAN	Synaptobrevin homolog YKT6	4	4	510.324	3	0.64	VAFTLLEK		60.88	9197	12653	11320	10949	10622	13214	89	20.1	0.0029
O15498	YKT6_HUMAN	Synaptobrevin homolog YKT6	4	4	625.025	3	4.6	IILHNTMESLLER		60.844	27429	31246	31556	26902	25904	25745	151	28.5	2e-09
O15511	ARPC5_HUMAN	Actin-related protein 2/3 complex subunit 5	10	23	1200.81	4	-5.2	KVDVDEYDENKFVDEEDGGDGQAGPDEGEVDSCLR		48.644	943.3	781.2	939.7	901.9	542.4	436.8	13	24	6.9e-15
O15511	ARPC5_HUMAN	Actin-related protein 2/3 complex subunit 5	10	23	1092.74	4	0.46	VDVDEYDENKFVDEEDGGDGQAGPDEGEVDSCLR		51.694	1221	1453	1143	1377	787.1	467	14	42.8	6e-19
O15511	ARPC5_HUMAN	Actin-related protein 2/3 complex subunit 5	10	23	1200.82	4	-1.7	KVDVDEYDENKFVDEEDGGDGQAGPDEGEVDSCLR		46.893	2187	2053	1879	2121	1734	1363	13	41.6	4.1e-18
O15511	ARPC5_HUMAN	Actin-related protein 2/3 complex subunit 5	10	23	657.941	2	11	VLISFK		52.421	5148	5730	5421	5238	5156	5285	82	17.5	0.0013
O15511	ARPC5_HUMAN	Actin-related protein 2/3 complex subunit 5	10	23	924.482	3	14	GFESPSDNSSAMLLQWHEK		57.788	18044	19348	17534	17086	16623	15726	113	31.7	1.9e-11
O15511	ARPC5_HUMAN	Actin-related protein 2/3 complex subunit 5	10	23	687.92	2	-3.6	ALAAGGVGSIVR		43.417	23103	24269	23138	22813	20978	21500	132	24.7	7.4e-05
O15511	ARPC5_HUMAN	Actin-related protein 2/3 complex subunit 5	10	23	636.629	4	-2.8	AVQSLDKNGVDLLMK		61.946	26203	25866	25332	26619	22851	23367	94	15.4	0.00066
O15511	ARPC5_HUMAN	Actin-related protein 2/3 complex subunit 5	10	23	438.966	3	17	VLISFK		50.977	32811	34463	35885	34768	30482	32948	82	15.9	0.00083
O15511	ARPC5_HUMAN	Actin-related protein 2/3 complex subunit 5	10	23	458.954	3	7.6	ALAAGGVGSIVR		43.438	37799	54318	40807	34184	42676	39925	132	25.5	2.2e-06
O15511	ARPC5_HUMAN	Actin-related protein 2/3 complex subunit 5	10	23	911.489	4	8.7	YIYKGFESPSDNSSAMLLQWHEK		61.995	50229	47068	55838	52998	45260	55976	109	35.1	1.6e-10
O15511	ARPC5_HUMAN	Actin-related protein 2/3 complex subunit 5	10	23	648.427	2	-3.2	AGSIVLK		39.413	54928	72078	57215	56412	50356	53468	75	18.8	0.028
O15511	ARPC5_HUMAN	Actin-related protein 2/3 complex subunit 5	10	23	911.485	4	3.6	YIYKGFESPSDNSSAMLLQWHEK		61.187	65814	65688	71207	74804	64373	71989	109	35.1	5.9e-10
O15511	ARPC5_HUMAN	Actin-related protein 2/3 complex subunit 5	10	23	687.928	2	7.9	ALAAGGVGSIVR		43.308	71717	81062	80700	71762	71839	75013	132	31.8	1.7e-08
O15511	ARPC5_HUMAN	Actin-related protein 2/3 complex subunit 5	10	23	648.426	2	-5.4	AGSIVLK		34.667	90122	103537	98953	95020	89325	96812	75	19.4	0.021
O15511	ARPC5_HUMAN	Actin-related protein 2/3 complex subunit 5	10	23	657.934	2	0.012	VLISFK		49.745	100184	114749	104680	104394	92085	100451	82	19.1	0.0014
O15511	ARPC5_HUMAN	Actin-related protein 2/3 complex subunit 5	10	23	438.958	3	0.11	VLISFK		49.592	101917	123071	114181	108128	97518	102430	82	19.5	0.00096
O15511	ARPC5_HUMAN	Actin-related protein 2/3 complex subunit 5	10	23	693.6	4	-4.9	GFESPSDNSSAMLLQWHEK		60.875	179717	183228	177281	164361	153969	153256	113	25.6	1.9e-08
O15511	ARPC5_HUMAN	Actin-related protein 2/3 complex subunit 5	10	23	687.918	2	-5.6	ALAAGGVGSIVR		42.312	194445	215545	217971	195543	195537	207049	132	31.7	1.4e-07
O15511	ARPC5_HUMAN	Actin-related protein 2/3 complex subunit 5	10	23	657.929	2	-7.9	VLISFK		48.844	389744	477250	429611	428680	390990	428573	82	21.9	0.0023
O15511	ARPC5_HUMAN	Actin-related protein 2/3 complex subunit 5	10	23	438.955	3	-7	VLISFK		48.84	429449	514232	494118	469087	426023	476197	82	16.4	0.0022
O15514	RPB4_HUMAN	DNA-directed RNA polymerase II subunit RPB4	7	17	680.346	4	-3.3	EFETAETLLNSEVHMLLEHR	Oxidation@15	101.41	519.3	649.9	589.4	556.5	561.6	620.9	25	23.7	1.4e-07
O15514	RPB4_HUMAN	DNA-directed RNA polymerase II subunit RPB4	7	17	680.345	4	-4.6	EFETAETLLNSEVHMLLEHR	Oxidation@15	100.398	676.9	721.1	652.7	665.6	679.4	625	25	27.5	4.1e-09
O15514	RPB4_HUMAN	DNA-directed RNA polymerase II subunit RPB4	7	17	676.35	4	0.32	EFETAETLLNSEVHMLLEHR		102.92	1007	1102	1112	978.1	1163	1130	25	36.8	4.5e-12
O15514	RPB4_HUMAN	DNA-directed RNA polymerase II subunit RPB4	7	17	676.35	4	0.18	EFETAETLLNSEVHMLLEHR		103.685	1047	1149	1029	990.7	1024	1180	25	40	1.1e-12
O15514	RPB4_HUMAN	DNA-directed RNA polymerase II subunit RPB4	7	17	680.349	4	1	EFETAETLLNSEVHMLLEHR	Oxidation@15	102.178	1143	1398	1232	1065	1119	1372	25	38.7	4e-10
O15514	RPB4_HUMAN	DNA-directed RNA polymerase II subunit RPB4	7	17	680.347	4	-2.1	EFETAETLLNSEVHMLLEHR	Oxidation@15	101.118	1354	1568	1347	1253	1366	1372	25	27.8	1.6e-08
O15514	RPB4_HUMAN	DNA-directed RNA polymerase II subunit RPB4	7	17	676.348	4	-2.2	EFETAETLLNSEVHMLLEHR		99.338	1307	1556	1561	1313	1502	1510	25	39.3	9.1e-15
O15514	RPB4_HUMAN	DNA-directed RNA polymerase II subunit RPB4	7	17	858.122	3	-2.9	FEDEELQQILDDIQTK		98.002	1318	1670	1388	1808	1576	1465	122	18	3.8e-07
O15514	RPB4_HUMAN	DNA-directed RNA polymerase II subunit RPB4	7	17	901.475	3	13	EFETAETLLNSEVHMLLEHR		103.972	1328	1719	1683	1532	1485	1774	25	43.1	2.8e-14
O15514	RPB4_HUMAN	DNA-directed RNA polymerase II subunit RPB4	7	17	627.741	5	-0.49	EFETAETLLNSEVHMLLEHRK		95.02	1920	1936	2180	2491	2131	2545	25	52	2.5e-14
O15514	RPB4_HUMAN	DNA-directed RNA polymerase II subunit RPB4	7	17	676.351	4	2.4	EFETAETLLNSEVHMLLEHR		103.449	2024	2125	2254	1928	2076	2486	25	53	8.8e-15
O15514	RPB4_HUMAN	DNA-directed RNA polymerase II subunit RPB4	7	17	676.35	4	0.92	EFETAETLLNSEVHMLLEHR		104.253	2089	2616	2537	2085	2184	2340	25	53.9	5.3e-15
O15514	RPB4_HUMAN	DNA-directed RNA polymerase II subunit RPB4	7	17	688.092	4	-0.025	QQNESAEDEQELSEVFMK		69.964	2175	2488	2274	2119	2477	2383	46	27.8	4e-10
O15514	RPB4_HUMAN	DNA-directed RNA polymerase II subunit RPB4	7	17	917.12	3	-0.14	QQNESAEDEQELSEVFMK		69.989	2227	2864	2530	2734	2679	2734	46	38	9.5e-15
O15514	RPB4_HUMAN	DNA-directed RNA polymerase II subunit RPB4	7	17	910.161	3	2.2	FEDEELQQILDDIQTKR		91.836	2611	2898	2254	3093	2974	3448	122	31	5.9e-12
O15514	RPB4_HUMAN	DNA-directed RNA polymerase II subunit RPB4	7	17	637.136	5	1.4	KQQNESAEDEQELSEVFMK		63.737	3176	3168	3373	3462	3288	3664	45	30.5	5.5e-09
O15514	RPB4_HUMAN	DNA-directed RNA polymerase II subunit RPB4	7	17	796.162	4	-5.8	KQQNESAEDEQELSEVFMK		65.045	9323	9814	9090	10918	10147	10657	45	29.2	8.5e-08
O15533	TPSN_HUMAN	Tapasin	4	11	400.6	3	-2.9	RPGALLLR		31.85	3667	4387	4095	3148	3556	4017	41	31.1	3.2e-05
O15533	TPSN_HUMAN	Tapasin	4	11	400.6	3	-3.2	RPGALLLR		32.39	4775	7260	7313	5249	5425	6030	41	30.3	4.1e-08
O15533	TPSN_HUMAN	Tapasin	4	11	929.491	4	7	QGPGEPPPRPDLDPELYLSVHDPAGALQAAFR		77.827	8060	8951	8905	8597	8442	10992	49	33.1	4e-11
O15533	TPSN_HUMAN	Tapasin	4	11	929.486	4	1.6	QGPGEPPPRPDLDPELYLSVHDPAGALQAAFR		76.759	8971	9064	8695	8859	9001	9925	49	29.4	2.7e-08
O15533	TPSN_HUMAN	Tapasin	4	11	400.599	3	-4.4	RPGALLLR		28.776	13641	20383	19030	14260	15126	15624	41	34.4	5.6e-05
O15533	TPSN_HUMAN	Tapasin	4	11	600.395	2	-4.5	RPGALLLR		28.902	15981	21431	19353	16351	16537	19619	41	19.7	0.0019
O15533	TPSN_HUMAN	Tapasin	4	11	758.866	2	-3.3	GAPAPHCEMSR		12.719	22122	22883	21203	21586	21657	25371	85	34.2	1.1e-15
O15533	TPSN_HUMAN	Tapasin	4	11	600.397	2	-2.2	RPGALLLR		32.172	22896	23182	24746	22774	21701	22628	41	26.3	0.0065
O15533	TPSN_HUMAN	Tapasin	4	11	758.865	2	-5.1	GAPAPHCEMSR		12.124	56929	57332	59070	56945	58799	67209	85	31.1	1.4e-16
O15533	TPSN_HUMAN	Tapasin	4	11	513.322	3	-2.5	FVPLPASAK		45.862	58234	68939	60286	64619	67359	77898	96	20.4	2.2e-05
O15533	TPSN_HUMAN	Tapasin	4	11	506.245	3	-6.8	GAPAPHCEMSR		12.115	121558	136510	142693	114660	120504	138154	85	36	4.2e-15
O15541	R113A_HUMAN	RING finger protein 113A	3	5	888.08	5	12	SAKPVGPEDMGATAVYELDTEKERDAQAIFER		81.359	1375	1322	1387	1358	1160	1057	105	38.5	1.8e-13
O15541	R113A_HUMAN	RING finger protein 113A	3	5	701.991	5	18	SAKPVGPEDMGATAVYELDTEKER		60.503	11030	11520	10694	11295	11609	10975	105	19.4	6.9e-08
O15541	R113A_HUMAN	RING finger protein 113A	3	5	877.234	4	15	SAKPVGPEDMGATAVYELDTEKER		60.445	13437	14396	13782	14547	11857	12670	105	31.5	9.8e-10
O43143	DHX15_HUMAN	Putative pre-mRNA-splicing factor ATP-dependent RNA helicase DHX15	16	28	1158.58	2	1.5	VADEMDVMLGQEVGYSIR		87.699	1941	1730	1515	1812	1831	1925	205	35.1	1e-09
O43143	DHX15_HUMAN	Putative pre-mRNA-splicing factor ATP-dependent RNA helicase DHX15	16	28	573.649	3	-2.3	YGVIILDEAHER		54.51	1873	2355	1985	1957	2058	2103	254	23.8	3e-09
O43143	DHX15_HUMAN	Putative pre-mRNA-splicing factor ATP-dependent RNA helicase DHX15	16	28	628.39	3	2.5	TLATDILMGVLK		81.051	2378	2659	2335	2293	2160	2501	266	17.6	2.5e-06
O43143	DHX15_HUMAN	Putative pre-mRNA-splicing factor ATP-dependent RNA helicase DHX15	16	28	772.721	3	-1.9	VADEMDVMLGQEVGYSIR		87.383	2592	2505	2259	2392	2350	2378	205	40.7	6.7e-12
O43143	DHX15_HUMAN	Putative pre-mRNA-splicing factor ATP-dependent RNA helicase DHX15	16	28	497.938	3	15	EAMNDPLLER		47.456	3880	4581	4451	4021	4274	3974	244	20.6	1.7e-06
O43143	DHX15_HUMAN	Putative pre-mRNA-splicing factor ATP-dependent RNA helicase DHX15	16	28	945.158	3	14	LGIDDLVHFDFMDPPAPETLMR		89.948	4772	4683	4879	4338	4286	4874	517	31.6	5.4e-12
O43143	DHX15_HUMAN	Putative pre-mRNA-splicing factor ATP-dependent RNA helicase DHX15	16	28	1043.62	2	17	IIPLYSTLPPQQQQR		57.604	4407	5369	4723	4793	4531	5066	385	31.2	1.8e-06
O43143	DHX15_HUMAN	Putative pre-mRNA-splicing factor ATP-dependent RNA helicase DHX15	16	28	1043.61	2	10	IIPLYSTLPPQQQQR		58.489	5028	6166	5041	5042	5057	5886	385	31.9	4.3e-06
O43143	DHX15_HUMAN	Putative pre-mRNA-splicing factor ATP-dependent RNA helicase DHX15	16	28	674.876	2	1.5	RGVACTQPR		10.052	7383	8390	8047	5752	5735	6171	186	29.9	0.00053
O43143	DHX15_HUMAN	Putative pre-mRNA-splicing factor ATP-dependent RNA helicase DHX15	16	28	665.37	3	2.5	EVDDLGPEVGDIK		44.567	7284	7050	6748	6960	7293	7539	372	18.8	1.5e-06
O43143	DHX15_HUMAN	Putative pre-mRNA-splicing factor ATP-dependent RNA helicase DHX15	16	28	665.368	3	-0.67	EVDDLGPEVGDIK		46.932	20895	8136	7862	7661	7596	7343	372	29.4	6.3e-11
O43143	DHX15_HUMAN	Putative pre-mRNA-splicing factor ATP-dependent RNA helicase DHX15	16	28	679.775	3	11	IRVESLLVTAISK		66.574	8428	8733	8954	8825	7888	8704	451	21.5	0.00048
O43143	DHX15_HUMAN	Putative pre-mRNA-splicing factor ATP-dependent RNA helicase DHX15	16	28	859.97	2	-3.6	YGVIILDEAHER		54.748	9900	10985	10513	9409	9033	10738	254	15.2	0.00026
O43143	DHX15_HUMAN	Putative pre-mRNA-splicing factor ATP-dependent RNA helicase DHX15	16	28	590.037	3	-4.6	VESLLVTAISK		71.678	9934	13193	12048	10097	11238	13879	453	20.8	0.00012
O43143	DHX15_HUMAN	Putative pre-mRNA-splicing factor ATP-dependent RNA helicase DHX15	16	28	665.38	3	17	EVDDLGPEVGDIK		57.383	12704	12150	11154	11382	11443	11371	372	28.2	5.1e-09
O43143	DHX15_HUMAN	Putative pre-mRNA-splicing factor ATP-dependent RNA helicase DHX15	16	28	860.788	3	-3.5	AYKTEMQDNTYPEILR		52.073	14796	14268	14643	13786	14015	15107	489	29	5.3e-10
O43143	DHX15_HUMAN	Putative pre-mRNA-splicing factor ATP-dependent RNA helicase DHX15	16	28	510.087	4	19	IRVESLLVTAISK		62.758	15965	16225	16278	15977	14854	17302	451	25.1	5.1e-05
O43143	DHX15_HUMAN	Putative pre-mRNA-splicing factor ATP-dependent RNA helicase DHX15	16	28	484.632	3	-6.7	KQNGAIGR		17.494	26192	26837	20875	15025	18830	17639	408	16.3	0.0016
O43143	DHX15_HUMAN	Putative pre-mRNA-splicing factor ATP-dependent RNA helicase DHX15	16	28	628.4	3	18	TLATDILMGVLK		79.874	17878	20853	19986	17213	17123	20071	266	25.6	1.6e-06
O43143	DHX15_HUMAN	Putative pre-mRNA-splicing factor ATP-dependent RNA helicase DHX15	16	28	901.5	2	7.3	LDLGEDYPSGK		53.328	34560	36921	32301	33543	26866	17279	7	22.3	9.6e-07
O43143	DHX15_HUMAN	Putative pre-mRNA-splicing factor ATP-dependent RNA helicase DHX15	16	28	817.198	4	15	KLGIDDLVHFDFMDPPAPETLMR		81.776	21847	22735	21418	19763	18189	19335	516	28.4	8.1e-11
O43143	DHX15_HUMAN	Putative pre-mRNA-splicing factor ATP-dependent RNA helicase DHX15	16	28	464.938	3	-3.1	RVAAMSVAQR		21.328	19750	24310	23010	19029	19445	22009	195	25.9	1.2e-05
O43143	DHX15_HUMAN	Putative pre-mRNA-splicing factor ATP-dependent RNA helicase DHX15	16	28	464.937	3	-6.6	RVAAMSVAQR		27.412	23401	27960	26302	22135	23984	24913	195	33	3.5e-07
O43143	DHX15_HUMAN	Putative pre-mRNA-splicing factor ATP-dependent RNA helicase DHX15	16	28	696.078	3	11	IIPLYSTLPPQQQQR		57.972	24670	29466	24165	22561	24137	27711	385	29.1	1.7e-09
O43143	DHX15_HUMAN	Putative pre-mRNA-splicing factor ATP-dependent RNA helicase DHX15	16	28	596.821	2	-5.2	GVACTQPR		11.263	29433	38631	33461	23741	24047	29478	187	21.9	0.00021
O43143	DHX15_HUMAN	Putative pre-mRNA-splicing factor ATP-dependent RNA helicase DHX15	16	28	746.404	2	15	EAMNDPLLER		47.851	31984	30917	32162	29362	28493	28858	244	27.1	3.5e-08
O43143	DHX15_HUMAN	Putative pre-mRNA-splicing factor ATP-dependent RNA helicase DHX15	16	28	860.791	3	-0.0098	AYKTEMQDNTYPEILR		53.254	44863	44493	43862	43644	42121	44709	489	23.4	0.001
O43143	DHX15_HUMAN	Putative pre-mRNA-splicing factor ATP-dependent RNA helicase DHX15	16	28	679.779	3	16	IRVESLLVTAISK		62.847	54898	59502	60753	64830	57975	71009	451	25	3.2e-05
O43149	ZZEF1_HUMAN	Zinc finger ZZ-type and EF-hand domain-containing protein 1	2	2	801.383	2	-1.2	FDGDELTTDER		35.008	7647	10792	6879	7529	7482	8940	2503	25.4	6e-08
O43149	ZZEF1_HUMAN	Zinc finger ZZ-type and EF-hand domain-containing protein 1	2	2	829.938	2	-12	LDPLEGLDEPTR		42.009	13201	16318	15022	14063	13739	15568	2453	16.9	0.0046
O43169	CYB5B_HUMAN	Cytochrome b5 type B	5	6	544.082	4	-0.72	NSLKELWLVIHGR		66.766	7250	13094	8899	7710	6860	9086	32	29.4	1.1e-08
O43169	CYB5B_HUMAN	Cytochrome b5 type B	5	6	868.46	2	18	GQEVETSVTYYR		39.682	11194	10645	11546	9923	9981	9619	13	26.4	3.9e-07
O43169	CYB5B_HUMAN	Cytochrome b5 type B	5	6	476.29	3	4.9	ELWLVIHGR		53.019	23708	25928	28637	23249	25272	26455	36	31.5	5.1e-08
O43169	CYB5B_HUMAN	Cytochrome b5 type B	5	6	726.961	2	10	LEEVAKR		35.333	35655	32499	35583	32497	30978	33753	25	17.9	0.011
O43169	CYB5B_HUMAN	Cytochrome b5 type B	5	6	544.081	4	-1.6	NSLKELWLVIHGR		62.121	48613	50454	61588	50193	47859	66860	32	35.3	4.7e-10
O43172	PRP4_HUMAN	U4/U6 small nuclear ribonucleoprotein Prp4	2	5	499.274	3	0.51	QAEVLAEFER		64.188	2506	2372	2281	1772	2146	1766	83	20.1	7.6e-07
O43172	PRP4_HUMAN	U4/U6 small nuclear ribonucleoprotein Prp4	2	5	499.279	3	11	QAEVLAEFER		63.281	8162	9109	8748	8364	8140	7983	83	27.4	1.5e-10
O43172	PRP4_HUMAN	U4/U6 small nuclear ribonucleoprotein Prp4	2	5	815.098	3	16	LWSLDSDEPVADIEGHTVR		75.003	10487	13529	12926	12806	15912	17465	307	38.1	5e-15
O43172	PRP4_HUMAN	U4/U6 small nuclear ribonucleoprotein Prp4	2	5	748.41	2	5	QAEVLAEFER		63.158	17974	21452	21199	17803	18763	19110	83	29.2	1.9e-09
O43172	PRP4_HUMAN	U4/U6 small nuclear ribonucleoprotein Prp4	2	5	748.417	2	14	QAEVLAEFER		63.86	19423	24127	23986	20639	20939	24019	83	31	4.6e-09
O43175	SERA_HUMAN	D-3-phosphoglycerate dehydrogenase	10	15	430.949	3	18	DLPLLLFR		72.657	2252	3424	2588	2282	2459	2218	462	26.1	3.9e-05
O43175	SERA_HUMAN	D-3-phosphoglycerate dehydrogenase	10	15	1022.57	3	5.5	QNLSKEELIAELQDCEGLIVR		80.302	5180	5951	5135	4986	5118	5566	34	36.6	1.2e-10
O43175	SERA_HUMAN	D-3-phosphoglycerate dehydrogenase	10	15	931.483	3	15	ALQSGQCAGAALDVFTEEPPRDR		60.491	9493	10930	10280	9946	9620	11039	248	29.9	1.6e-08
O43175	SERA_HUMAN	D-3-phosphoglycerate dehydrogenase	10	15	1022.57	3	5	QNLSKEELIAELQDCEGLIVR		80.331	9885	12041	10576	9671	9663	10007	34	39.8	1.2e-10
O43175	SERA_HUMAN	D-3-phosphoglycerate dehydrogenase	10	15	468.61	3	-1	GGIVDEGALLR		51.28	11374	15340	12931	12784	13145	14445	237	28.6	0.00066
O43175	SERA_HUMAN	D-3-phosphoglycerate dehydrogenase	10	15	931.469	3	-0.83	ALQSGQCAGAALDVFTEEPPRDR		62.157	11681	14590	13560	12158	12678	14319	248	31.6	1.5e-10
O43175	SERA_HUMAN	D-3-phosphoglycerate dehydrogenase	10	15	896.971	2	0.049	AGTGVDNVDLEAATR		43.171	19055	22468	21151	20109	18754	16807	76	46.7	2e-11
O43175	SERA_HUMAN	D-3-phosphoglycerate dehydrogenase	10	15	869.939	2	-3.6	VLISDSLDPCCR		57.679	25435	28710	25205	24966	24045	26350	9	33.2	3.9e-09
O43175	SERA_HUMAN	D-3-phosphoglycerate dehydrogenase	10	15	662.889	2	-9.8	AWAGSPK		24.824	26735	29331	27039	27230	25719	29406	345	25	8.5e-05
O43175	SERA_HUMAN	D-3-phosphoglycerate dehydrogenase	10	15	702.409	2	-4.3	GGIVDEGALLR		51.887	28158	32428	28787	28250	27742	28474	237	35.2	2.1e-07
O43175	SERA_HUMAN	D-3-phosphoglycerate dehydrogenase	10	15	745.457	3	19	NAGNCLSPAVIVGLLK		73.641	34550	50176	39236	39371	35647	44247	365	33.9	3.2e-09
O43175	SERA_HUMAN	D-3-phosphoglycerate dehydrogenase	10	15	602.401	2	19	TLGILGLGR		54.796	39829	47730	42846	36479	37614	49912	147	27.2	0.0013
O43175	SERA_HUMAN	D-3-phosphoglycerate dehydrogenase	10	15	664.862	4	-2.1	ALVDHENVISCPHLGASTK		42.351	48639	54202	47622	48252	46674	49211	271	24.2	1.3e-08
O43175	SERA_HUMAN	D-3-phosphoglycerate dehydrogenase	10	15	645.913	2	7.3	DLPLLLFR		73.568	83536	97095	88055	83965	78909	86638	462	35.5	7e-07
O43175	SERA_HUMAN	D-3-phosphoglycerate dehydrogenase	10	15	664.863	4	-1.2	ALVDHENVISCPHLGASTK		46.4	81408	91415	82283	87916	84150	98171	271	17.1	1.1e-05
O43181	NDUS4_HUMAN	NADH dehydrogenase [ubiquinone] iron-sulfur protein 4, mitochondrial	4	5	994.931	5	16	ERWENPLMGWASTADPLSNMVLTFSTKEDAVSFAEK		93.28	3799	3190	3690	2918	3033	3592	105	46.5	4.5e-11
O43181	NDUS4_HUMAN	NADH dehydrogenase [ubiquinone] iron-sulfur protein 4, mitochondrial	4	5	535.306	3	15	EDAVSFAEK		41.571	16592	18026	15320	15697	15770	17681	132	24.1	3.1e-06
O43181	NDUS4_HUMAN	NADH dehydrogenase [ubiquinone] iron-sulfur protein 4, mitochondrial	4	5	758.784	3	8.7	LDITTLTGVPEEHIK		61.873	39871	36562	31889	34382	33217	36474	59	32.8	6.2e-08
O43242	PSMD3_HUMAN	26S proteasome non-ATPase regulatory subunit 3	13	34	787.825	2	-2.4	EMAEDDDDSFP		41.315	825	877.6	3705	655.6	872.4	732.3	524	15.6	2e-10
O43242	PSMD3_HUMAN	26S proteasome non-ATPase regulatory subunit 3	13	34	787.827	2	-0.79	EMAEDDDDSFP		53.231	913.2	934.3	3679	731.8	836.9	831.4	524	15.7	1.4e-08
O43242	PSMD3_HUMAN	26S proteasome non-ATPase regulatory subunit 3	13	34	787.827	2	-0.28	EMAEDDDDSFP		54.966	1044	1137	4941	822.3	951.4	872.9	524	16.1	3.4e-11
O43242	PSMD3_HUMAN	26S proteasome non-ATPase regulatory subunit 3	13	34	930.025	2	1.2	SLMPYFLLTQAVR	Oxidation@3	99.645	949.1	1199	1044	1078	888.6	1083	356	22.6	3.4e-08
O43242	PSMD3_HUMAN	26S proteasome non-ATPase regulatory subunit 3	13	34	787.826	2	-1.8	EMAEDDDDSFP		42.115	1298	1400	5889	934.3	1173	1160	524	15.8	6.3e-08
O43242	PSMD3_HUMAN	26S proteasome non-ATPase regulatory subunit 3	13	34	787.825	2	-2.7	EMAEDDDDSFP		54.1	1233	1303	6640	972.4	1171	1218	524	20.2	9.2e-13
O43242	PSMD3_HUMAN	26S proteasome non-ATPase regulatory subunit 3	13	34	787.826	2	-0.91	EMAEDDDDSFP		42.983	1143	1033	4069	1055	1102	1039	524	15.7	5.3e-10
O43242	PSMD3_HUMAN	26S proteasome non-ATPase regulatory subunit 3	13	34	615.02	3	-0.41	SLMPYFLLTQAVR		82.123	1474	2745	2108	2048	1967	2286	356	34.1	6.5e-10
O43242	PSMD3_HUMAN	26S proteasome non-ATPase regulatory subunit 3	13	34	787.825	2	-2.3	EMAEDDDDSFP		41.442	2229	2474	12234	2036	2096	2310	524	19.4	4.3e-13
O43242	PSMD3_HUMAN	26S proteasome non-ATPase regulatory subunit 3	13	34	922.028	2	1.7	SLMPYFLLTQAVR		83.188	2614	3105	3067	2582	2515	3160	356	30.6	2.4e-09
O43242	PSMD3_HUMAN	26S proteasome non-ATPase regulatory subunit 3	13	34	746.636	4	1.5	DFLLPFLEEPMDTEADLQFRPR		93.059	2716	3021	3418	3808	2690	4125	129	37.2	1.2e-10
O43242	PSMD3_HUMAN	26S proteasome non-ATPase regulatory subunit 3	13	34	746.636	4	2.2	DFLLPFLEEPMDTEADLQFRPR		92.091	2934	3088	3228	2830	3020	3120	129	60	7e-17
O43242	PSMD3_HUMAN	26S proteasome non-ATPase regulatory subunit 3	13	34	1000.51	3	3.8	DFLLPFLEEPMDTEADLQFRPR	Oxidation@11	86.199	3324	3618	3261	3451	3152	3161	129	35	3.7e-08
O43242	PSMD3_HUMAN	26S proteasome non-ATPase regulatory subunit 3	13	34	470.248	3	-3.4	DLESAEERR		16.959	5202	5348	5370	4366	4934	4923	504	21.2	0.00021
O43242	PSMD3_HUMAN	26S proteasome non-ATPase regulatory subunit 3	13	34	626.82	2	0.067	DLESAEER		21.589	4525	5286	5226	4493	4423	4953	504	28.8	3.5e-06
O43242	PSMD3_HUMAN	26S proteasome non-ATPase regulatory subunit 3	13	34	708.879	2	0.74	TAAAAAEHSQR		10.129	8774	10281	9763	6284	7409	6064	55	26.2	1.7e-11
O43242	PSMD3_HUMAN	26S proteasome non-ATPase regulatory subunit 3	13	34	995.181	3	3.4	DFLLPFLEEPMDTEADLQFRPR		92.941	8706	9678	9196	8558	8379	9194	129	45.1	1.2e-11
O43242	PSMD3_HUMAN	26S proteasome non-ATPase regulatory subunit 3	13	34	922.028	2	2.1	SLMPYFLLTQAVR		81.902	8541	11890	10685	9537	9451	12088	356	29.4	3.3e-08
O43242	PSMD3_HUMAN	26S proteasome non-ATPase regulatory subunit 3	13	34	626.817	2	-3.9	DLESAEER		18.13	9947	10785	10060	9240	8993	9200	504	28.8	2.7e-05
O43242	PSMD3_HUMAN	26S proteasome non-ATPase regulatory subunit 3	13	34	858.964	2	14	AVQGFFTSNNATR		43.993	11068	13024	11371	11135	11118	13293	116	31.1	4.6e-09
O43242	PSMD3_HUMAN	26S proteasome non-ATPase regulatory subunit 3	13	34	472.921	3	-1.5	TAAAAAEHSQR		10.126	14292	27035	16080	11779	13814	11920	55	38.6	1.3e-11
O43242	PSMD3_HUMAN	26S proteasome non-ATPase regulatory subunit 3	13	34	526.818	4	12	VYEFLDKLDVVR		81.576	12450	14448	14225	13219	13697	16461	217	16.2	3e-05
O43242	PSMD3_HUMAN	26S proteasome non-ATPase regulatory subunit 3	13	34	858.965	2	15	AVQGFFTSNNATR		44.846	13987	14127	14869	13890	13524	16791	116	24.2	1.9e-09
O43242	PSMD3_HUMAN	26S proteasome non-ATPase regulatory subunit 3	13	34	572.663	3	18	EQQDLEFAK		33.648	13967	16273	14762	15371	15848	15864	515	19.8	1.5e-06
O43242	PSMD3_HUMAN	26S proteasome non-ATPase regulatory subunit 3	13	34	995.177	3	-0.21	DFLLPFLEEPMDTEADLQFRPR		92.196	14949	17647	16050	16658	16001	16913	129	45.1	2e-11
O43242	PSMD3_HUMAN	26S proteasome non-ATPase regulatory subunit 3	13	34	914.001	4	19	EPQLAFHQRISFCLDIHNMSVKAMR	Oxidation@19|24	70.063	16007	16293	17088	16463	16448	21212	471	18.5	0.0019
O43242	PSMD3_HUMAN	26S proteasome non-ATPase regulatory subunit 3	13	34	914.001	4	19	EPQLAFHQRISFCLDIHNMSVKAMR	Oxidation@19|24	70.063	16007	16293	17088	16463	16448	21212	471	18.5	0.0019
O43242	PSMD3_HUMAN	26S proteasome non-ATPase regulatory subunit 3	13	34	858.951	2	-1.5	AVQGFFTSNNATR		42.841	18190	19443	18915	18974	19052	21500	116	28.6	3.8e-10
O43242	PSMD3_HUMAN	26S proteasome non-ATPase regulatory subunit 3	13	34	742.407	2	0.092	AIQLEYSEAR		41.064	22172	22156	22869	20814	22099	22119	297	30.7	2e-08
O43242	PSMD3_HUMAN	26S proteasome non-ATPase regulatory subunit 3	13	34	702.088	3	11	VYEFLDKLDVVR		81.582	29876	36785	33168	32887	33679	41327	217	22.5	5.2e-08
O43242	PSMD3_HUMAN	26S proteasome non-ATPase regulatory subunit 3	13	34	572.976	3	10	AVQGFFTSNNATR		44.11	30074	33028	30690	32756	33691	39011	116	19.5	3e-09
O43242	PSMD3_HUMAN	26S proteasome non-ATPase regulatory subunit 3	13	34	922.028	2	2.1	SLMPYFLLTQAVR		106.871	33249	43338	40225	38467	34095	44952	356	29.1	1.7e-06
O43242	PSMD3_HUMAN	26S proteasome non-ATPase regulatory subunit 3	13	34	472.921	3	-1.7	TAAAAAEHSQR		10.055	51151	59128	55166	42090	39851	33744	55	31.9	1.7e-10
O43242	PSMD3_HUMAN	26S proteasome non-ATPase regulatory subunit 3	13	34	702.075	3	-7.4	VYEFLDKLDVVR		78.21	51393	62690	62388	57887	58845	70402	217	23.1	3.9e-07
O43252	PAPS1_HUMAN	Bifunctional 3'-phosphoadenosine 5'-phosphosulfate synthase 1	15	19	730.766	3	-1.5	VLTMAPGLITLEIVPFR	Oxidation@4	89.206	696.1	712.5	563.5	507.1	509	680.4	545	27.3	1.8e-08
O43252	PAPS1_HUMAN	Bifunctional 3'-phosphoadenosine 5'-phosphosulfate synthase 1	15	19	893.465	3	0.011	LFADAGLVCITSFISPYTQDR		95.152	755.8	768.8	552	714.2	693.5	753	119	29.9	6.9e-11
O43252	PAPS1_HUMAN	Bifunctional 3'-phosphoadenosine 5'-phosphosulfate synthase 1	15	19	1077.24	3	17	QIHEGASLPFFEVFVDAPLHVCEQR		80.902	2433	2867	2244	2687	2369	2819	144	57	1.2e-10
O43252	PAPS1_HUMAN	Bifunctional 3'-phosphoadenosine 5'-phosphosulfate synthase 1	15	19	808.941	6	17	EREYLQCLHFDCLLDGGVINLSVPIVLTATHEDKER		85.746	3419	4272	3942	3461	3298	3467	284	44.7	5.9e-14
O43252	PAPS1_HUMAN	Bifunctional 3'-phosphoadenosine 5'-phosphosulfate synthase 1	15	19	596.653	3	-0.54	ATNVTYQAHHVSR		23.673	3697	4599	4265	3802	3610	4392	25	23.1	0.00044
O43252	PAPS1_HUMAN	Bifunctional 3'-phosphoadenosine 5'-phosphosulfate synthase 1	15	19	784.437	4	-4.7	GFTGIDSEYEKPEAPELVLK		67.051	11130	10063	9240	10212	8670	8565	184	18.6	1.8e-07
O43252	PAPS1_HUMAN	Bifunctional 3'-phosphoadenosine 5'-phosphosulfate synthase 1	15	19	972.059	2	8.1	DIVPVDASYEVK		57.897	9135	9645	9096	9711	8768	9030	224	22.9	3.7e-10
O43252	PAPS1_HUMAN	Bifunctional 3'-phosphoadenosine 5'-phosphosulfate synthase 1	15	19	439.878	5	-2.2	RPVLLLHPLGGWTK		54.222	15535	18629	19106	13620	15935	12470	446	16.1	2.8e-07
O43252	PAPS1_HUMAN	Bifunctional 3'-phosphoadenosine 5'-phosphosulfate synthase 1	15	19	808.171	4	6.6	QIHEGASLPFFEVFVDAPLHVCEQR		80.941	18733	23365	12967	22045	17744	23657	144	44.8	6.8e-09
O43252	PAPS1_HUMAN	Bifunctional 3'-phosphoadenosine 5'-phosphosulfate synthase 1	15	19	834.009	2	17	TDAETLPALK		47.76	18212	22077	17453	19059	20301	22068	249	18.5	0.00016
O43252	PAPS1_HUMAN	Bifunctional 3'-phosphoadenosine 5'-phosphosulfate synthase 1	15	19	866.948	2	17	VYWNDGLDQYR		53.122	19108	22751	21778	20314	19820	23438	387	31.1	1.8e-10
O43252	PAPS1_HUMAN	Bifunctional 3'-phosphoadenosine 5'-phosphosulfate synthase 1	15	19	627.756	5	3.9	GFTGIDSEYEKPEAPELVLK		61.494	23747	26593	25681	25417	22130	20660	184	23.1	0.0018
O43252	PAPS1_HUMAN	Bifunctional 3'-phosphoadenosine 5'-phosphosulfate synthase 1	15	19	861.933	2	-3.7	LSNNAQNWGMQR		42.134	30153	38202	33436	31387	27595	30230	13	17.8	7.9e-06
O43252	PAPS1_HUMAN	Bifunctional 3'-phosphoadenosine 5'-phosphosulfate synthase 1	15	19	800.471	2	8.8	ELYVPENK		43.577	71682	74822	71232	71082	65550	66898	236	18.2	0.00058
O43252	PAPS1_HUMAN	Bifunctional 3'-phosphoadenosine 5'-phosphosulfate synthase 1	15	19	784.437	4	-3.9	GFTGIDSEYEKPEAPELVLK		61.463	69525	83464	81388	75709	70272	71127	184	24	0.0016
O43252	PAPS1_HUMAN	Bifunctional 3'-phosphoadenosine 5'-phosphosulfate synthase 1	15	19	628.036	3	19	AWTVLTEYYK		65.45	75582	90130	85493	76602	76551	87451	610	21.4	5.7e-06
O43264	ZW10_HUMAN	Centromere/kinetochore protein zw10 homolog	7	8	974.182	3	-2.6	LQQYEEIIQSTEEFENALK		103.419	673.7	692.6	647.3	629.3	690	752.6	358	16.2	6.9e-07
O43264	ZW10_HUMAN	Centromere/kinetochore protein zw10 homolog	7	8	730.89	4	-1.2	LQQYEEIIQSTEEFENALK		103.723	728.1	680	794	740.1	636.6	772.4	358	15.8	4.8e-06
O43264	ZW10_HUMAN	Centromere/kinetochore protein zw10 homolog	7	8	923.526	5	4.2	KYSEFLPSMQSAQGLITQVDKLSEDIDLLK		99.044	1215	1554	1351	1315	1174	1474	45	22.7	5.7e-06
O43264	ZW10_HUMAN	Centromere/kinetochore protein zw10 homolog	7	8	874.818	3	0.7	LAPILCDGTATFVDLVPGFRR		91.933	2093	2385	2232	2455	2480	2788	563	30.2	3.9e-08
O43264	ZW10_HUMAN	Centromere/kinetochore protein zw10 homolog	7	8	834.945	4	10	LQQYEEIIQSTEEFENALKEMR		103.475	2804	2935	3086	3209	3221	4073	358	33.7	1.9e-11
O43264	ZW10_HUMAN	Centromere/kinetochore protein zw10 homolog	7	8	742.771	3	-0.67	AMGTLLNTAISEVIGK		91.836	3625	4071	3963	3747	3591	4470	652	30.2	4.3e-08
O43264	ZW10_HUMAN	Centromere/kinetochore protein zw10 homolog	7	8	528.01	3	7.1	DSVVLSLLK		66.393	10300	11573	10673	10429	10179	11634	102	19.8	0.00048
O43264	ZW10_HUMAN	Centromere/kinetochore protein zw10 homolog	7	8	842.485	3	-0.57	LGIVWQDVLPVNIYCK		84.941	22483	25141	21928	23174	20533	25437	636	26.9	5.5e-08
O43324	MCA3_HUMAN	Eukaryotic translation elongation factor 1 epsilon-1	2	3	480.259	4	14	WFCHIQHYPGIR		46.91	2564	3455	2859	2556	2913	3541	145	26.9	4.3e-07
O43324	MCA3_HUMAN	Eukaryotic translation elongation factor 1 epsilon-1	2	3	799.479	4	7.2	QIPVLQTNNGPSLTGLTTIAAHLVK		81.238	3340	3579	2865	3307	2962	3744	29	36.1	8.1e-10
O43324	MCA3_HUMAN	Eukaryotic translation elongation factor 1 epsilon-1	2	3	1065.63	3	5	QIPVLQTNNGPSLTGLTTIAAHLVK		81.155	23388	24387	24450	24115	21755	27673	29	31.7	2.2e-08
O43395	PRPF3_HUMAN	U4/U6 small nuclear ribonucleoprotein Prp3	8	10	1079.23	3	2.1	FEEVEEEPEVIPGPPSESPGMLTK		77.989	1372	1481	1631	1550	1481	1701	116	37.5	9.7e-13
O43395	PRPF3_HUMAN	U4/U6 small nuclear ribonucleoprotein Prp3	8	10	857.495	3	8.9	VLGFSEPTVVTAALNCVGK		75.81	1842	2316	2095	2200	2076	2460	22	24.6	5.2e-07
O43395	PRPF3_HUMAN	U4/U6 small nuclear ribonucleoprotein Prp3	8	10	401.235	3	4.7	EIELTHR		19.854	4488	5509	4940	3848	5012	3886	271	16	0.0017
O43395	PRPF3_HUMAN	U4/U6 small nuclear ribonucleoprotein Prp3	8	10	646.838	2	-3.9	TPSSSQPER		9.334	4285	5741	4370	4050	4071	4148	172	15.3	0.00053
O43395	PRPF3_HUMAN	U4/U6 small nuclear ribonucleoprotein Prp3	8	10	537.553	4	-2.2	FVDKLFEAVEEGR		84.011	6313	8049	5548	6932	6484	7587	62	31.5	1.4e-07
O43395	PRPF3_HUMAN	U4/U6 small nuclear ribonucleoprotein Prp3	8	10	846.43	3	12	EKPSEDMESNTFFDPR		53.731	15940	17225	15325	15311	14428	14416	299	19.1	0.0027
O43395	PRPF3_HUMAN	U4/U6 small nuclear ribonucleoprotein Prp3	8	10	846.426	3	7.5	EKPSEDMESNTFFDPR		54.709	19460	21688	19562	20483	19523	20114	299	16	0.012
O43395	PRPF3_HUMAN	U4/U6 small nuclear ribonucleoprotein Prp3	8	10	716.402	3	-2	FVDKLFEAVEEGR		84.341	21058	27494	23365	23427	24548	28792	62	19.9	1.6e-05
O43395	PRPF3_HUMAN	U4/U6 small nuclear ribonucleoprotein Prp3	8	10	577.577	4	-2.9	AADHLKPFLDDSTLR		52.691	38276	38820	30653	36453	34727	35293	47	27.2	4.3e-11
O43395	PRPF3_HUMAN	U4/U6 small nuclear ribonucleoprotein Prp3	8	10	695.899	2	-3.3	LQAEISQAAR		44.309	40101	43808	43812	45500	40656	47943	351	27.6	0.00098
O43396	TXNL1_HUMAN	Thioredoxin-like protein 1	11	21	794.931	4	-3.8	SEPTQALELTEDDIKEDGIVPLR		86.196	615.5	559.7	578.4	605.3	493.3	567.8	212	16.3	0.0015
O43396	TXNL1_HUMAN	Thioredoxin-like protein 1	11	21	794.934	4	-0.52	SEPTQALELTEDDIKEDGIVPLR		83.291	662.3	795.7	878.8	727.8	711.6	907.7	212	23.5	1.9e-05
O43396	TXNL1_HUMAN	Thioredoxin-like protein 1	11	21	1059.58	3	-0.56	SEPTQALELTEDDIKEDGIVPLR		84.618	1501	1852	1723	1729	2004	1944	212	23.2	1.6e-06
O43396	TXNL1_HUMAN	Thioredoxin-like protein 1	11	21	1059.57	3	-2.4	SEPTQALELTEDDIKEDGIVPLR		83.926	2298	2424	2363	2427	2422	2803	212	26.4	2.2e-07
O43396	TXNL1_HUMAN	Thioredoxin-like protein 1	11	21	766.415	3	-1.1	SEPTQALELTEDDIK		50.946	2913	2983	2864	2909	2868	2748	212	21.1	1.3e-09
O43396	TXNL1_HUMAN	Thioredoxin-like protein 1	11	21	794.931	4	-3.7	SEPTQALELTEDDIKEDGIVPLR		79.358	3698	4077	3804	4226	3914	4178	212	45	3.5e-09
O43396	TXNL1_HUMAN	Thioredoxin-like protein 1	11	21	1059.58	3	0.0031	SEPTQALELTEDDIKEDGIVPLR		79.453	3870	4243	3886	4135	4187	4666	212	32.5	4.6e-09
O43396	TXNL1_HUMAN	Thioredoxin-like protein 1	11	21	717.329	2	-1.3	SMDFEEAER	Oxidation@2	21.647	6280	6657	3991	6197	5975	7696	203	24.6	1.5e-08
O43396	TXNL1_HUMAN	Thioredoxin-like protein 1	11	21	473.223	3	-1	SMDFEEAER		30.105	4095	4911	4342	4260	4420	4961	203	26.6	9e-11
O43396	TXNL1_HUMAN	Thioredoxin-like protein 1	11	21	1020.21	3	-2.3	ISYFTFIGTPVQATNMNDFKR		73.731	4518	4800	4846	4568	4498	5590	260	42.9	3.4e-13
O43396	TXNL1_HUMAN	Thioredoxin-like protein 1	11	21	794.935	4	0.86	SEPTQALELTEDDIKEDGIVPLR		84.53	6969	8137	8038	7885	7549	8412	212	34.8	3e-08
O43396	TXNL1_HUMAN	Thioredoxin-like protein 1	11	21	863.042	3	8.3	AGCECLNESDEHGFDNCLR		35.841	8630	9355	10606	8435	8380	9289	133	43.5	1.1e-16
O43396	TXNL1_HUMAN	Thioredoxin-like protein 1	11	21	748.745	3	11	IDQYQGADAVGLEEK		53.071	9108	10030	8818	8622	9361	10306	88	30.5	3.2e-07
O43396	TXNL1_HUMAN	Thioredoxin-like protein 1	11	21	1122.61	2	11	IDQYQGADAVGLEEK		53.793	9199	12972	8781	11211	11227	13744	88	23.1	2.2e-08
O43396	TXNL1_HUMAN	Thioredoxin-like protein 1	11	21	392.925	3	16	IFINLPR		55.841	23950	34857	28900	27832	29104	36034	196	25.1	0.0017
O43396	TXNL1_HUMAN	Thioredoxin-like protein 1	11	21	748.745	3	10	IDQYQGADAVGLEEK		54.199	35740	38734	34610	38977	36065	42610	88	17.8	0.00014
O43396	TXNL1_HUMAN	Thioredoxin-like protein 1	11	21	709.331	2	-1.4	SMDFEEAER		29.975	47380	54117	35149	47437	47872	52642	203	36.6	3.1e-12
O43396	TXNL1_HUMAN	Thioredoxin-like protein 1	11	21	936.51	3	-0.18	MVGVKPVGSDPDFQPELSGAGSR	Met-loss@1	49.15	36185	42901	39879	40295	42965	48104	1	40.4	2.2e-06
O43396	TXNL1_HUMAN	Thioredoxin-like protein 1	11	21	646.351	3	-5.8	GYMDLMPFINK		67.922	40302	42712	38071	36252	37576	38947	122	19.8	1.6e-05
O43396	TXNL1_HUMAN	Thioredoxin-like protein 1	11	21	562.29	2	7.4	GCGPCLR		21.674	62948	72061	62132	58345	60904	64906	33	24.4	7.1e-15
O43396	TXNL1_HUMAN	Thioredoxin-like protein 1	11	21	562.288	2	3.9	GCGPCLR		15.485	143890	164494	148938	141654	138522	153806	33	24.4	8.4e-20
O43399	TPD54_HUMAN	Tumor protein D54	8	16	693.026	3	1.6	TPAVEGLTEAEEEELR		53.567	2051	2239	1987	2028	1731	1924	35	19.7	2.1e-07
O43399	TPD54_HUMAN	Tumor protein D54	8	16	693.024	3	-0.61	TPAVEGLTEAEEEELR		52.73	2350	2769	2197	2200	2140	2221	35	31.1	7.6e-13
O43399	TPD54_HUMAN	Tumor protein D54	8	16	464.604	3	-4.8	VEEEIVTLR		63.023	2879	3785	3367	2974	2995	2517	56	31.9	2.5e-05
O43399	TPD54_HUMAN	Tumor protein D54	8	16	1165.27	3	12	VVGDRENGSDNLPSSAGSGDKPLSDPAPF		61.343	3289	3733	3494	3585	2934	2900	178	19.4	5.8e-05
O43399	TPD54_HUMAN	Tumor protein D54	8	16	736.735	3	19	GLLSDSMTDVPVDTGVAAR		62.631	4248	4332	3796	3884	3522	3246	16	21.7	2.4e-08
O43399	TPD54_HUMAN	Tumor protein D54	8	16	820.018	2	2.5	LGLSTLGELK		58.224	3590	5175	4076	3336	3586	3534	81	22	0.00027
O43399	TPD54_HUMAN	Tumor protein D54	8	16	746.775	3	-2.3	AELTKVEEEIVTLR		83.36	4322	4685	4429	4293	3344	3423	51	21.2	3.5e-07
O43399	TPD54_HUMAN	Tumor protein D54	8	16	1039.05	2	15	TPAVEGLTEAEEEELR		53.93	4365	5210	4732	4289	3907	3656	35	46.4	1.3e-14
O43399	TPD54_HUMAN	Tumor protein D54	8	16	1039.03	2	0.14	TPAVEGLTEAEEEELR		52.883	5177	6199	5185	5103	4819	4407	35	47	1.3e-12
O43399	TPD54_HUMAN	Tumor protein D54	8	16	693.024	3	-1.2	TPAVEGLTEAEEEELR		53.983	7998	9553	8004	7643	7263	8381	35	44.1	8.8e-16
O43399	TPD54_HUMAN	Tumor protein D54	8	16	1104.58	2	-2.4	GLLSDSMTDVPVDTGVAAR		64.003	15570	17864	15902	13685	11112	7457	16	34.8	1.8e-12
O43399	TPD54_HUMAN	Tumor protein D54	8	16	736.719	3	-3.2	GLLSDSMTDVPVDTGVAAR		63.97	15830	16082	11359	12350	12272	9028	16	26.9	3.1e-09
O43399	TPD54_HUMAN	Tumor protein D54	8	16	900.013	2	3.3	TQETLSQAGQK		24.971	12162	15703	14488	14063	12873	13870	129	28.9	7.4e-07
O43399	TPD54_HUMAN	Tumor protein D54	8	16	547.014	3	2	LGLSTLGELK		58.419	14428	16314	17011	13931	13834	13820	81	24.8	5.8e-05
O43399	TPD54_HUMAN	Tumor protein D54	8	16	746.46	3	10	LGLSTLGELKQNLSR		67.549	28186	31183	32376	33319	32067	39587	81	21	1.4e-07
[truncated: 46,454 more rows]

## Sheet: (C) mRNA foot iTRAQ matched
UniProt	GeneID	mRNA RPKM	0h	1.5h	3h	6h	9h	12h	footprint RPKM	0h	1.5h	3h	6h	9h	12h	iTRAQ intensity	0h	1.5h	3h	6h	9h	12h
[truncated: 2,572 more rows]

[truncated: 4 more sheets: (D) iTRAQ ID'd unmatched mRNA, (E) SRM transitions, (F) SRM protein data, (G) SRM peptide data]
