# Supplementary material for: Global cellular response to chemotherapy-induced apoptosis
Source: eLife. 2013 Oct 29;2:e01236. doi: 10.7554/eLife.01236 (PMC3808542; doi:10.7554/eLife.01236)
Supplement: Figure 5—source data 1. — (A) Absolute copies of mRNA and (B) protein per MM1.S cell at 0 hr as determined using mRNA read density and iBAQ calculation, respectively, as described in the ‘Materials and methods’. (C) Relative 5′ UTR translation at baseline vs absolute protein copies per cell by iBAQ. (D) Extrapolated mRNA and protein copies per cell for 13 genes as used for model fitting as shown in Figure 5—figure supplement 4. DOI: http://dx.doi.org/10.7554/eLife.01236.023 [file elife01236s004.xlsx]

## Sheet: (A) mRNA absolute abundance
UCSC ID	UniProt Acc	Gene ID	0h mRNA absolute copies per MM1.S cell
uc001scc.3	P26010	ITGB7	3230.22
uc002asd.1	P05386	RPLP1	1809.73
uc003mxv.3	Q8NBS9	TXNDC5	1666.46
uc003phj.3	P68104	EEF1A1	1337.32
uc003hfn.4	P01591	IGJ	1107.02
uc002mjn.3	P62857	RPS28	1029.11
uc001fdv.3	P42677	RPS27	858.303
uc001qop.1	P04406	GAPDH	805.628
uc001owh.3	P23396	RPS3	799.67
uc001cmi.3	P62241	RPS8	746.241
uc002vgf.3	P61513	RPL37A	730.746
uc003fyr.3	P18077	RPL35A	716.27
uc001sjo.3	P62945	RPL41	714.511
uc003ilz.3	P61247	RPS3A	685.259
uc001zuc.3	P61769	B2M	667.403
uc003zec.3	P62917	RPL8	663.972
uc002lsp.1	P62841	RPS15	643.138
uc002mcv.3	Q9Y3U8	RPL36	635.703
uc002olk.3	P62249	RPS16	634.331
uc002ycr.3	P63220	RPS21	633.659
uc004cde.1	P62424	RPL7A	620.491
uc001lrq.1	P05387	RPLP2	620.203
uc002dfi.1	P62244	RPS15A	617.721
uc002nhp.2	Q02543	RPL18A	610.227
uc002pob.1	P62280	RPS11	592.394
uc003axi.3	P39023	RPL3	588.447
uc004boy.1	P42766	RPL35	550.384
uc002icj.3	P61353	RPL27	520.825
uc001pun.2	P62851	RPS25	512.706
uc002glh.1	P61254	RPL26	500.975
uc003lei.3	Q8WU39	MZB1	463.312
uc002lze.3	P13639	EEF2	459.149
uc002plo.3	P02792	FTL	452.103
uc002ort.3	P39019	RPS19	442.584
uc002apv.3	P36578	RPL4	440.033
uc002pjq.1	Q07020	RPL18	439.53
uc001bhk.3	P62913	RPL11	429.991
uc001txq.3	P05388	RPLP0	429.638
uc001mmp.3	P62277	RPS13	416.521
uc002lvk.3	P54368	OAZ1	411.627
uc003xzg.3	P18124	RPL7	407.539
uc002qxw.3	P62081	RPS7	400.444
uc001ntm.1	P26641	EEF1G	398.381
uc003qdx.3	P25398	RPS12	397.567
uc002hqx.1	P62829	RPL23	371.482
uc004ear.3	P62701	RPS4X	359.899
uc003znv.1	P62753	RPS6	351.497
uc003okp.1	P62906	RPL10A	350.713
uc002jka.3	P63173	RPL38	342.737
uc002kal.2	P63261	ACTG1	340.008
uc003jch.3	Q96KA5	CLPTM1L	334.466
uc003mni.1	P63244	GNB2L1	331.39
uc002eke.1	Q15011	HERPUD1	327.051
uc002vqz.3	Q9NQX7	ITM2C	326.525
uc001hpw.3	P84243	H3F3B	323.561
uc003lsc.3	P04233	CD74	319.602
uc004erx.1	P62891	RPL39	318.54
uc003dvh.1	P83731	RPL24	317.164
uc001uzy.1	P13693	TPT1	312.418
uc002qdx.3	P46781	RPS9	308.413
uc002lht.3	Q9BY50	SEC11C	303.627
uc001vud.3	Q14393	GAS6	302.819
uc003sot.4	P60709	ACTB	294.721
uc003dcs.3	P47914	RPL29	290.145
uc001ffr.3	Q96AQ6	PBXIP1	288.761
uc002qsn.3	P46782	RPS5	279.212
uc003ccp.3	P61313	RPL15	276.906
uc001ocx.3	E9PM49	FAU	274.732
uc010rdd.2	B7Z5E3	LDHA	256.697
uc010yow.2	P62979	RPS27A	254.554
uc003ckg.3	P50914	RPL14	249.363
uc003elx.3	Q92522	H1FX	246.268
uc003xsm.2	B4DW28	RPS20	245.794
uc002kbn.1	P07237	P4HB	241.447
uc002hrq.1	P84098	RPL19	238.087
uc003atn.3	P09382	LGALS1	237.683
uc001qrk.3	P60174	TPI1	235.931
uc002flb.3	P13498	CYBA	233.261
uc002dbg.1	Q6PKC3	TXNDC11	225.577
uc002juu.1	O43760	SYNGR2	221.034
uc004dls.3	Q9P1W9	PIM2	219.255
uc001sjx.2	P60660	MYL6	218.422
uc004cvf.3	P62328	TMSB4X	217.651
uc001omf.3	P09211	GSTP1	217.301
uc002sow.1	P63313	TMSB10	216.909
uc002gaa.3	P07737	PFN1	216.888
uc001ttv.3	Q02878	RPL6	215.902
uc001bsc.2	Q13571	LAPTM5	211.686
uc003tsa.3	Q9Y6H1	CHCHD2	205.998
uc003yif.3	P62888	RPL30	204.71
uc002ldm.2	P18621	RPL17-C18ORF32	202.898
uc001tkb.1	P14625	HSP90B1	200.66
uc002mvu.2	P27797	CALR	200.456
uc002knu.3	P19404	NDUFV2	198.345
uc002vbf.1	P24534	EEF1B2	194.647
uc004fkm.2	P27635	RPL10	190.587
uc001jsm.3	P07602	PSAP	190.083
uc003kir.3	P15954	COX7C	187.786
uc002hkv.3	P10147	CCL3	187.769
uc003hyz.3	P49207	RPL34	185.494
uc001fmx.3	P43308	SSR2	182.973
uc002wni.2	Q9UJQ1	LAMP5	179.199
uc009wrq.3	Q9H3S1	SEMA4A	178.729
uc002rao.1	P11926	ODC1	178.06
uc004ecz.4	P00558	PGK1	177.326
uc010fiu.1	B7Z4K2	RPL31	176.619
uc001pyo.3	P11142	HSPA8	174.025
uc002hci.3	P62750	RPL23A	173.535
uc001eyc.1	P28070	PSMB4	171.828
uc002zdr.3	P04080	CSTB	171.216
uc003jme.1	P61927	RPL37	168.755
uc001doz.3	P46777	RPL5	167.928
uc002swe.3	Q03989	ARID5A	167.216
uc002rvt.2	P62158	CALM2	165.711
uc001slr.3	P06576	ATP5B	164.923
uc003hvo.1	P0C0S5	H2AFZ	164.764
uc003lsj.3	P62263	RPS14	163.649
uc001hrr.3	P84077	ARF1	162.166
uc002ffm.3	O75444	MAF	161.42
uc001ura.3	P46778	RPL21	159.72
uc002vsb.4	Q53S24	PTMA	154.964
uc002lbr.1	P25705	ATP5A1	154.945
uc001ofs.3	P23528	CFL1	152.538
uc002itj.3	P22392	NME1-NME2	150.517
uc001cdl.2	Q4VC03	PABPC4	149.467
uc002hxj.3	P41567	EIF1	145.859
uc021pkf.1	B1ANH1	GUK1	144.872
uc003tqg.3	P60059	SEC61G	144.715
uc001nye.3	P10176	COX8A	143.793
uc002xaa.3	Q9H444	CHMP4B	141.624
uc022chw.1	P51571	SSR4	141.501
uc002lvj.2	Q96MG2	JSRP1	139.66
uc003kve.3	P49773	HINT1	136.288
uc001fwn.3	P09326	CD48	136.102
uc003fqs.3	Q14240	EIF4A2	134.399
uc002ngl.3	Q10589	BST2	133.826
uc002may.3	Q969H8	C19orf10	131.266
uc001kzd.3	Q16690	DUSP5	129.981
uc003bxl.3	P62910	RPL32	129.79
uc003tqs.3	Q96AW1	VOPP1	128.862
uc002vhd.3	O15144	ARPC2	126.842
uc001rfe.3	P07195	LDHB	125.938
uc004azh.3	P60468	SEC61B	124.78
uc002rdo.1	P18827	SDC1	123.583
uc002dbv.3	Q02223	TNFRSF17	122.874
uc011bei.2	Q9Y6A9	SPCS1	122.715
uc001chs.3	P67809	YBX1	121.653
uc001fwq.3	Q9NQ25	SLAMF7	120.17
uc001fun.1	P37802	TAGLN2	119.915
uc002pny.3	P40429	RPL13A	118.49
uc002rqg.3	Q16769	QPCT	116.365
uc001rcq.1	P52566	ARHGDIB	115.629
uc003mke.4	P31943	HNRNPH1	114.004
uc003xfp.2	Q14289	PTK2B	113.323
uc003frd.3	P15907	ST6GAL1	113.296
uc001enn.4	Q9H3M7	TXNIP	113.091
uc002rqd.3	O94806	PRKD3	112.925
uc001vba.4	P13796	LCP1	112.181
uc002and.3	P23284	PPIB	111.692
uc002zxw.3	Q8WYQ3	CHCHD10	111.355
uc001wwl.3	A8MZ73	RPS29	111.352
uc002sya.3	P10606	COX5B	111.108
uc002jek.2	P17844	DDX5	111.077
uc003epq.3	Q9UKY7	CDV3	110.727
uc001tni.3	Q14242	SELPLG	109.229
uc001ehe.3	Q5VWP2	FAM46C	109.198
uc001apj.2	P06733	ENO1	108.711
uc002uui.3	P10809	HSPD1	107.505
uc002loz.3	P35613	BSG	107.235
uc003wly.3	O15503	INSIG1	105.975
uc003jhs.2	P53999	SUB1	105.548
uc003khu.3	P62266	RPS23	105.51
uc001ppi.4	Q9BY67	CADM1	105.51
uc002nkk.3	O14579	COPE	104.673
uc003vmi.3	Q7KZF4	SND1	104.663
uc003eeh.4	P14317	HCLS1	104.457
uc002zyk.4	Q96Q80	DERL3	103.657
uc002ypa.3	P00441	SOD1	103.089
uc003acx.3	O60704	TPST2	102.535
uc021omw.1	Q06830	PRDX1	102.528
uc004bep.2	P10599	TXN	101.356
uc002box.3	P48735	IDH2	101.191
uc002mmi.2	Q9BZL1	UBL5	100.859
uc021umf.1	P36969	GPX4	99.9354
uc003arc.3	P15153	RAC2	99.8932
uc002gqs.1	O14836	TNFRSF13B	99.7406
uc003mfx.3	Q9Y255	PRELID1	99.552
uc004bqy.2	P30050	RPL12	99.3062
uc021vnj.1	B8ZWD6	DBI	98.6064
uc001qmo.3	P30279	CCND2	98.5475
uc021yyt.1	F6U211	RPS10-NUDT3	98.4619
uc002wwc.3	Q8TCT9	HM13	97.9652
uc001cld.3	Q99437	ATP6V0B	97.5985
uc001joz.3	P10124	SRGN	96.6946
uc001omw.1	Q9H1C4	UNC93B1	96.5763
uc003dtc.3	Q9Y274	ST3GAL6	96.531
uc021wnp.1	P17861	XBP1	96.3149
uc001shn.3	P08962	CD63	95.738
uc003avy.4	Q59F66	DDX17	95.4873
uc002zdb.1	Q01081	U2AF1	95.4148
uc001bpq.3	Q9UII2	ATPIF1	94.5083
uc003mhx.3	Q9BVK6	TMED9	94.4185
uc001uir.3	P62826	RAN	94.409
uc003tlw.3	P62937	PPIA	94.3893
uc002xgp.3	P04844	RPN2	94.096
uc003zvy.2	P55072	VCP	94.07
uc002ndi.2	P67936	TPM4	93.8013
uc003phv.2	E1P538	COX7A2	93.3722
uc004bpn.3	P11021	HSPA5	93.1829
uc002yxo.3	P05114	HMGN1	92.3448
uc001sdc.4	Q6IPF4	PCBP2	92.1288
uc001mjc.3	P78344	EIF4G2	91.9402
uc001mvu.3	P16070	CD44	91.3216
uc003ltl.2	P08133	ANXA6	91.2324
uc003msz.4	Q15306	IRF4	91.2066
uc001iou.2	P08670	VIM	90.9805
uc003fbf.3	Q9UK58	CCNL1	90.8747
uc003ekb.3	P61619	SEC61A1	90.5173
uc003dky.3	P49789	FHIT	90.2776
uc002rau.3	Q15084	PDIA6	89.8385
uc001bdo.1	P39656	DDOST	89.7291
uc003msx.3	Q9NRW4	DUSP22	89.0761
uc002wwl.3	Q07817	BCL2L1	88.8252
uc001gmd.3	Q9H497	TOR3A	88.3196
uc002jlo.3	O14745	SLC9A3R1	87.5596
uc001gql.3	O15511	ARPC5	87.3084
uc003ekr.1	P04843	RPN1	87.1367
uc004esc.4	O15239	NDUFA1	86.8838
uc002ghr.1	P60842	EIF4A1	86.8727
uc003pnc.3	Q9Y385	UBE2J1	86.7627
uc003fau.3	Q9UNL2	SSR3	86.7182
uc001qnq.2	P21926	CD9	86.4427
uc001gzq.3	P78543	BTG2	86.2837
uc004erh.4	P05141	SLC25A5	86.0002
uc003sxr.4	P22626	HNRNPA2B1	84.3197
uc001yri.4	P50238	CRIP1	84.1884
uc003jcy.3	O75380	NDUFS6	83.5688
uc003gvo.3	P09936	UCHL1	83.4478
uc004cjt.1	O60869	EDF1	82.9882
uc003mkw.4	Q13501	SQSTM1	82.5945
uc002yyp.3	P48539	PCP4	82.0493
uc003yyt.3	D3DWK1	EEF1D	82.0446
uc001mgs.4	P46776	RPL27A	82.0104
uc001tfo.3	Q00325	SLC25A3	81.7294
uc001hpg.3	P49458	SRP9	81.6716
uc001scl.3	Q99471	PFDN5	81.5452
uc002yal.3	P56381	ATP5E	81.4265
uc021xlv.1	O75083	WDR1	81.2257
uc001kwx.2	Q96IX5	USMG5	81.0408
uc001nzt.3	Q9UI30	TRMT112	80.3395
uc003yow.4	Q8TB45	DEPTOR	80.2629
uc003luk.3	O00244	ATOX1	80.2215
uc002fje.3	P13073	COX4I1	80.1833
uc003vwa.3	O95178	NDUFB2	79.6052
uc001ogy.1	Q13435	SF3B2	79.5331
uc003dnr.3	O75915	ARL6IP5	79.247
uc002rig.3	P0C6T2	OST4	78.9746
uc021tqz.1	Q8N1F1	C17orf76-AS1	78.8239
uc004ecu.1	P24311	COX7B	78.7775
uc003mbi.3	P06748	NPM1	78.7237
uc003avk.3	P49674	CSNK1E	78.6775
uc002syy.3	Q96PE3	INPP4A	78.3289
uc001hqd.4	P09874	PARP1	78.2652
uc001cwp.3	Q9BXS4	TMEM59	78.0699
uc002wfz.1	P14678	SNRPB	77.5173
uc001ruy.2	F8W034	TMBIM6	77.4391
uc002lqr.1	Q4ZIN3	C19orf6	77.3459
uc001jzs.3	E7EPK6	RPS24	76.9894
uc002jsv.3	Q01130	SRSF2	76.7289
uc001eve.3	O43768	ENSA	76.3427
uc002wpw.1	Q9P2E9	RRBP1	76.0872
uc002fnm.2	P26373	RPL13	75.9954
uc001vrn.3	Q9NXR5	ANKRD10	75.9462
uc002odj.3	P04632	CAPNS1	75.8669
uc002oav.3	P14854	COX6B1	75.8269
uc002bmv.1	Q96AZ6	ISG20	75.705
uc002ndp.4	Q96JZ2	HSH2D	75.6694
uc002lvp.4	Q9UK45	LSM7	75.439
uc002gfb.3	O95166	GABARAP	74.8762
uc002dln.3	P51168	SCNN1B	74.6097
uc002lrr.4	Q14011	CIRBP	74.5865
uc001tyf.1	P12074	COX6A1	74.5665
uc003cte.1	Q9Y2S6	CCDC72	74.5401
uc002zel.3	P17858	PFKL	74.4615
uc010yqa.2	P43007	SLC1A4	74.419
uc003kou.1	Q16706	MAN2A1	74.1775
uc003tit.1	Q96EL2	MRPS24	73.9045
uc001wwq.1	Q969Q0	RPL36AL	73.7145
uc003cwu.3	P61586	RHOA	73.4689
uc002iuz.1	Q96DH6	MSI2	73.3776
uc002ybx.1	O14818	PSMA7	73.0581
uc003wff.2	P13667	PDIA4	73.0133
uc003axz.3	P18848	ATF4	72.9749
uc004anf.4	Q6IBN1	HNRNPK	72.2481
uc002crm.3	B7WPD3	TCEB2	72.2389
uc010uki.2	P14618	PKM2	72.11
uc003ecz.1	Q14061	COX17	72.0024
uc002pcw.3	P62316	SNRPD2	71.9978
uc003auf.3	Q9Y262	EIF3L	71.8381
uc002arf.3	Q9NWW5	CLN6	71.4035
uc002ltm.3	O14957	UQCR11	71.2821
uc002iuv.4	Q9HB40	SCPEP1	71.0666
uc002juk.2	Q7Z403	TMC6	70.9558
uc003mkl.3	P27824	CANX	70.791
uc021quf.1	Q99623	PHB2	70.762
uc002lro.3	P30049	ATP5D	70.7617
uc002omn.3	P22087	FBL	70.5984
uc001amd.3	P35268	RPL22	69.804
uc002mvd.3	P32119	PRDX2	69.7007
uc002oiz.1	Q9UBQ5	EIF3K	69.55
uc003vwo.1	Q04837	SSBP1	69.484
uc001rxb.3	Q9H8H3	METTL7A	69.4826
uc001euz.3	Q07820	MCL1	68.9259
uc002gby.1	Q07021	C1QBP	68.9007
uc001slu.4	Q15185	PTGES3	68.1165
uc003apg.3	P35579	MYH9	67.8741
uc003mge.3	Q12907	LMAN2	67.8233
uc001omj.2	P49821	NDUFV1	67.3447
uc003svk.3	Q9P0U1	TOMM7	67.2655
uc003tmo.3	Q9BSQ5	CCM2	67.1623
uc003ysi.3	P01106	MYC	67.1397
uc002azi.4	P20674	COX5A	66.8889
uc010shp.2	Q9NZD1	GPRC5D	66.7096
uc003mbw.4	Q969X5	ERGIC1	66.5655
uc002nip.2	P17535	JUND	66.4215
uc002fsj.3	P62258	YWHAE	66.3684
uc001hgj.3	P15529	CD46	66.2487
uc003mfw.3	Q969Q5	RAB24	66.0057
uc004bwv.3	Q9NR46	SH3GLB2	65.7819
uc002mob.2	P32942	ICAM3	65.5951
uc002vru.3	P19338	NCL	65.4905
uc001vqk.4	Q9NWB6	ARGLU1	65.146
uc003bao.1	P12956	XRCC6	64.5756
uc001plg.4	Q16633	POU2AF1	64.4937
uc001jqv.1	Q15181	PPA1	64.1855
uc001one.3	Q13488	TCIRG1	64.1576
uc003mmg.4	P26572	MGAT1	64.0363
uc001vui.3	Q14644	RASA3	64.0162
uc001sbh.4	P23588	EIF4B	63.8609
uc002lsn.3	Q96EP5	DAZAP1	63.8548
uc002sgf.3	Q15365	PCBP1	63.7727
uc002ygp.4	Q9H400	LIME1	62.9883
uc002nyg.2	Q96DB9	FXYD5	62.9879
uc010dvi.2	F5GXK8	C19orf79	62.9296
uc002vjd.1	Q9GZT5	WNT10A	62.8581
uc001nua.3	Q14697	GANAB	62.5591
uc001fds.3	O76095	JTB	62.5307
uc002hqr.3	P49720	PSMB3	62.0231
uc003exy.3	Q9Y6X1	SERP1	61.9071
uc010lpr.1	C9J3L7	REPIN1	61.7798
uc001ccy.3	O43920	NDUFS5	61.4898
uc001ety.2	Q96BI3	APH1A	61.0399
uc001dzw.3	P19397	CD53	60.8438
uc003mcd.1	O15342	ATP6V0E1	60.7679
uc004dyw.2	P31785	IL2RG	60.6271
uc003sly.3	P55884	EIF3B	60.5286
uc003kcr.1	P20290	BTF3	60.4511
uc010wsy.1	Q8IYN6	FAM100B	60.3038
uc003oxa.1	P08238	HSP90AB1	60.1062
uc001onc.3	O00217	NDUFS8	59.4268
uc002dlw.3	O14561	NDUFAB1	59.3417
uc001sec.3	Q06055	ATP5G2	59.1845
uc021vdr.1	P31350	RRM2	59.0556
uc001fmt.2	Q92974	ARHGEF2	58.8006
uc001iju.3	P36542	ATP5C1	58.6536
uc003hmm.1	Q14103	HNRNPD	58.5086
uc001nza.3	Q96C90	PPP1R14B	58.4117
uc002cmo.3	P82930	MRPS34	58.227
uc003psm.2	O43524	FOXO3	58.1926
uc002phm.2	Q9NZM5	GLTSCR2	58.1306
uc002xto.3	Q8IWU5	SULF2	58.1058
uc001mlk.3	P25786	PSMA1	58.1011
uc010sxc.2	Q9H1K1	ISCU	57.9914
uc002xeb.3	Q14498	RBM39	57.7874
uc003vmb.2	P84085	ARF5	57.7502
uc002kdr.3	Q6P1R4	DUS1L	57.6734
uc002yff.3	Q9H3Y8	PPDPF	57.5777
uc021pbc.1	Q6P1K2	PMF1-BGLAP	57.5507
uc001des.3	Q05519	SRSF11	57.5113
uc021xfp.1	P62341	SELT	57.4008
uc021qbe.1	Q14C66	ADAM8	57.3759
uc001adh.4	Q9BRK5	SDF4	57.3739
uc002adp.3	Q8N6V9	TEX9	57.3247
uc003dfd.3	Q9BVP2	GNL3	57.1357
uc001fys.2	O60512	B4GALT3	56.9011
uc021tav.1	P27449	ATP6V0C	56.5961
uc001rtm.3	P68363	TUBA1B	56.3608
uc001nmw.3	O60711	LPXN	56.2334
uc003vrp.1	P15121	AKR1B1	56.1521
uc002xcs.3	Q9Y282	ERGIC3	56.1446
uc003apr.3	O15371	EIF3D	56.0627
uc001fol.2	P49368	CCT3	55.7078
uc002wgh.3	O00567	NOP56	55.4627
uc003ueo.3	P40926	MDH2	55.3577
uc003kjl.3	F8W7V7	MEF2C	55.2159
uc003cch.3	P51965	UBE2E1	55.1616
uc003aev.3	Q96MX4	EWSR1	55.1535
uc004bcn.3	Q8WWI5	SLC44A1	54.9017
uc003lam.1	O75367	H2AFY	54.7294
uc010ygb.2	B4DEP9	RPL28	54.6427
uc004dam.3	Q13162	PRDX4	54.6054
uc003utq.2	Q0VGL1	C7orf59	54.5918
uc001fkc.2	P14324	FDPS	54.4646
uc002wuq.3	Q8N2K0	ABHD12	54.3801
uc002zro.1	P43487	RANBP1	54.348
uc001nqa.2	Q9H6F5	CCDC86	53.8764
uc002yco.3	Q16186	ADRM1	53.7667
uc001hpq.3	Q96C36	PYCR2	53.7616
uc003yoa.3	O15372	EIF3H	53.6526
uc002lqz.1	Q92619	HMHA1	53.566
uc001lqz.3	P37837	TALDO1	53.5445
uc009yrn.1	P25098	ADRBK1	53.4578
uc002ltt.4	P15923	TCF3	53.3612
uc001kqy.3	O00767	SCD	53.2016
uc001kbt.1	P50995	ANXA11	53.1936
uc002muu.3	Q9BQ61	C19orf43	53.1343
uc001qsa.1	Q53XS4	PTPN6	53.1207
uc011ckc.1	P26583	HMGB2	53.1103
uc002ynb.3	P50990	CCT8	53.0596
uc001nsf.3	P61165	C11orf10	52.8706
uc003hwl.3	P61077	UBE2D3	52.5372
uc003etw.3	Q8NAP3	ZBTB38	52.4988
uc002mjm.2	O95182	NDUFA7	52.44
uc002zec.4	P30042	C21orf33	52.432
uc021uuh.1	P14866	HNRNPL	52.2669
uc010hxy.3	B2RU10	EIF4G1	52.1046
uc002mzg.3	P17568	NDUFB7	51.9879
uc002fwy.2	Q93084	ATP2A3	51.9357
uc001udl.3	Q9H9H4	VPS37B	51.8371
uc002jdz.2	O75460	ERN1	51.7805
uc002njs.3	P62987	UBA52	51.71
uc001sjf.3	P62854	RPS26	51.7029
uc001irc.3	Q96KC8	DNAJC1	51.4966
uc001fho.3	Q8N6L1	KRTCAP2	51.3288
uc002nvg.2	P06744	GPI	51.2967
uc021sxu.1	Q9BQE4	SELS	51.275
uc002jwf.3	P16035	TIMP2	51.2038
uc001bys.3	P23246	SFPQ	51.1766
uc003fnn.1	Q13200	PSMD2	51.0307
uc002jvw.3	Q15438	CYTH1	50.8988
uc004dwf.3	P26038	MSN	50.8825
uc002kdg.3	Q7Z4W1	DCXR	50.8823
uc002okz.4	O60234	GMFG	50.7855
uc010dwe.3	P52272	HNRNPM	50.7829
uc003uoi.3	P60896	SHFM1	50.7148
uc001fpy.4	P51858	HDGF	50.6689
uc010ypv.2	F5H098	MDH1	50.4518
uc001aox.4	Q99497	PARK7	50.3603
uc003fkc.3	O43674	NDUFB5	50.2367
uc001cey.4	D3DPU2	CAP1	50.2363
uc003edu.3	O95168	NDUFB4	50.2186
uc003meg.3	Q9BW72	HIGD2A	50.2085
uc003fdh.3	Q9NTJ3	SMC4	50.1928
uc001kcs.1	Q9H3K2	GHITM	50.16
uc001nqg.3	Q9BVC6	TMEM109	50.0016
uc002jmn.1	O75947	ATP5H	49.604
uc002rbt.3	Q14693	LPIN1	49.4752
uc001pux.3	Q9Y4L1	HYOU1	49.4707
uc001ocr.1	Q9UID3	C11orf2	49.3975
uc001spj.3	Q13438	OS9	49.3955
uc002unq.1	Q969T4	UBE2E3	49.3224
uc002jzx.2	A1L188	C17orf89	49.2715
uc001rsp.3	Q9NYL4	FKBP11	49.2484
uc003xyo.2	Q15629	TRAM1	49.1685
uc002fzb.3	P28072	PSMB6	49.0927
uc002jpl.3	P84243	H3F3B	49.014
uc002ign.2	Q9BZJ4	SLC25A39	48.9772
uc002ylz.3	P05067	APP	48.8933
uc001sfl.3	P09651	HNRNPA1	48.7706
uc002vfy.3	P13010	XRCC5	48.7157
uc001nzu.3	P30044	PRDX5	48.6549
uc002plb.4	Q02818	NUCB1	48.469
uc003upz.3	O15143	ARPC1B	48.4527
uc001zkq.2	P37108	SRP14	48.3826
uc003mir.2	Q9NX24	NHP2	48.2057
uc003wci.3	Q9Y2Q3	GSTK1	48.1595
uc002cpr.3	P42126	ECI1	48.1028
uc003zax.3	O43292	GPAA1	48.0217
uc003zaz.4	Q8TBT6	CYC1	48.0109
uc001ioc.1	P53708	ITGA8	47.9019
uc001ttk.1	P30040	ERP29	47.7897
uc003kfh.1	O75347	TBCA	47.7768
uc002luw.1	Q1ZYL8	IZUMO4	47.6376
uc002xyo.3	Q9H171	ZBP1	47.5484
uc003awi.2	Q9UH99	SUN2	47.4037
uc002siz.3	Q99832	CCT7	47.3552
uc002mrt.3	P14314	PRKCSH	47.3323
uc001arz.1	P19623	SRM	47.3314
uc004cmh.1	P68371	TUBB4B	47.3181
uc010lkm.3	Q92520	FAM3C	47.3006
uc001cpp.3	P07919	UQCRH	47.0934
uc001vul.1	Q13042	CDC16	46.9985
uc004clh.3	Q9UHL4	DPP7	46.9934
uc002zij.3	P48449	LSS	46.9748
uc004bss.3	Q9H4F1	ST6GALNAC4	46.8918
uc002tkx.1	P61158	ACTR3	46.8722
uc001euk.3	P82921	MRPS21	46.6179
uc002mjj.2	Q9NPF0	CD320	46.226
uc003lgp.3	O43678	NDUFA2	46.2016
uc001hed.3	Q8WWW0	RASSF5	46.171
uc004bpa.4	Q9BPX5	ARPC5L	46.1408
uc003ouo.3	O43598	C6orf108	46.1236
uc002qde.3	O95167	NDUFA3	46.0689
uc002pfs.3	Q15758	SLC1A5	46.0405
uc003yrg.4	Q9Y6M9	NDUFB9	45.9158
uc003cph.1	P32246	CCR1	45.905
uc001qcd.2	P46977	STT3A	45.9008
uc003bqi.3	Q92611	EDEM1	45.8604
uc002xdy.3	P60602	ROMO1	45.7977
uc011kqt.2	B7Z4Q3	LUC7L2	45.7248
uc001mqo.3	O43903	GAS2	45.6447
uc001bfr.3	P60953	CDC42	45.6015
uc009vkb.1	Q9NWT8	AURKAIP1	45.4863
uc002njj.1	Q14318	FKBP8	45.4494
uc002pjb.1	P24390	KDELR1	45.4356
uc002uhs.3	Q15118	PDK1	45.4349
uc001fgb.3	P61024	CKS1B	45.4271
uc001tnj.3	Q9ULV4	CORO1C	45.4176
uc001zfo.3	Q9Y2Y9	KLF13	45.3731
uc002xje.3	Q96T49	PPP1R16B	45.36
uc003pte.3	Q04900	CD164	45.2098
uc003kyr.2	P21796	VDAC1	45.0941
uc002qtg.1	Q13263	TRIM28	45.0896
uc003fmw.3	Q96CW1	AP2M1	45.0567
uc021wzm.1	Q9Y6D0	SELK	44.885
uc003omj.3	P84103	SRSF3	44.8618
uc003uad.1	Q15056	EIF4H	44.8558
uc002lqu.3	Q99439	CNN2	44.8478
uc002htj.2	Q8N138	ORMDL3	44.8392
uc003jcm.3	Q8NF37	LPCAT1	44.7916
uc003cyq.1	P04899	GNAI2	44.778
uc001kri.1	O95169	NDUFB8	44.655
uc002klr.3	P19105	MYL12A	44.4712
uc001fes.3	O00165	HAX1	44.3758
uc002mfu.1	P15498	VAV1	44.3209
uc021xdw.1	E9PDR7	CNBP	44.2462
uc002hkd.3	Q92804	TAF15	44.2404
uc002qzx.3	P27348	YWHAQ	44.2395
uc001ikl.4	E9PC62	CELF2	44.1209
uc003hzb.1	Q9NRP0	OSTC	43.9543
uc011ehe.2	P20618	PSMB1	43.8364
uc003iur.4	P61009	SPCS3	43.6644
uc001fez.2	P08887	IL6R	43.4432
uc001hwl.3	Q15388	TOMM20	43.3736
uc001lxc.3	Q99733	NAP1L4	43.3065
uc010zwg.2	Q13247	SRSF6	43.2413
uc002ilt.1	Q14974	KPNB1	43.2269
uc021ohr.1	P47756	CAPZB	43.2063
uc004dmx.3	Q04941	PLP2	43.0253
uc004cdj.3	O15260	SURF4	43.0227
uc003ben.3	Q9HBI1	PARVB	43.0212
uc002qfw.2	Q96PV6	LENG8	42.9998
uc003dbc.3	P55145	MANF	42.9971
uc002cic.1	Q9BUT9	FAM195A	42.9627
uc004fjs.1	P51617	IRAK1	42.9041
uc001ina.1	Q9H098	FAM107B	42.8889
uc004fjk.2	P98171	ARHGAP4	42.8162
uc004cnh.4	Q8IXM3	MRPL41	42.6902
uc003fix.4	Q9BZK7	TBL1XR1	42.6636
uc001luc.2	P07339	CTSD	42.6442
uc002tzj.1	O60759	CYTIP	42.6407
uc001hpm.2	O94886	TMEM63A	42.6217
uc001lol.2	Q9UNM6	PSMD13	42.5465
uc010tvv.2	Q9UBV2	SEL1L	42.492
uc001fcr.3	Q12905	ILF2	42.4908
uc001ozu.3	Q15771	RAB30	42.4809
uc002gev.3	P49748	ACADVL	42.3815
uc002spr.3	P31153	MAT2A	42.3465
uc001bkl.4	Q5SW96	LDLRAP1	42.2596
uc002jto.3	A8K4E8	SEC14L1	41.9174
uc003vdq.3	P43490	NAMPT	41.8253
uc010oev.2	P16949	STMN1	41.8118
uc001luj.3	E9PFP3	LSP1	41.7592
uc001iba.1	Q00839	HNRNPU	41.733
uc001hyx.3	P07954	FH	41.6687
uc004fid.2	B3KQ79	BCAP31	41.6509
uc001qfc.4	Q9UMQ3	BARX2	41.5573
uc001ogp.3	O75531	BANF1	41.5006
uc002nsd.2	P47985	UQCRFS1	41.484
uc001qru.1	P09104	ENO2	41.4208
uc002raj.3	P37235	HPCAL1	41.41
uc002lse.4	O75251	NDUFS7	41.3735
uc001wgl.2	P61803	DAD1	41.2943
uc010drs.3	Q9BV68	RNF126	41.2718
uc002kbq.3	P52565	ARHGDIA	41.2092
uc002wtn.1	P01034	CST3	41.1762
uc010pwa.1	Q10471	GALNT2	41.1706
uc003ymu.3	P60228	EIF3E	41.1539
uc002uue.3	O75533	SF3B1	41.0883
uc002mnd.3	O75821	EIF3G	41.0653
uc003gcv.1	Q13363	CTBP1	41.0522
uc010snd.2	F8VU62	DAZAP2	40.9962
uc010enf.2	Q99873	PRMT1	40.885
uc002imr.3	Q96JB5	CDK5RAP3	40.7546
uc001qdh.3	P08240	SRPR	40.6983
uc004djx.4	Q15125	EBP	40.6862
uc010mbr.2	P63104	YWHAZ	40.6209
uc001fxl.3	Q7Z6I6	ARHGAP30	40.6104
uc002zdm.4	O00764	PDXK	40.5296
uc004bvu.4	Q01105	SET	40.4376
uc002yse.1	P18583	SON	40.3827
uc002mvw.1	P54725	RAD23A	40.3402
uc002djx.3	P22695	UQCRC2	40.2325
uc003upi.2	O95415	BRI3	40.1761
uc001blu.3	Q9H299	SH3BGRL3	40.1632
uc011axe.2	Q8TCJ2	STT3B	40.115
uc003sxu.3	Q13185	CBX3	40.0717
uc003yiy.2	P09669	COX6C	40.0567
uc003vpf.2	P62256	UBE2H	40.003
uc003mks.3	Q9UQ53	MGAT4B	39.9965
uc001mfw.3	O00303	EIF3F	39.9815
uc002kbu.2	E9PB61	ALYREF	39.9784
uc003ldf.3	P38646	HSPA9	39.9783
uc003zzc.3	P09496	CLTA	39.9757
uc004bjc.3	O75348	ATP6V1G1	39.9728
uc002tnq.3	P04921	GYPC	39.9613
uc021qjj.1	Q8IZQ5	C11orf31	39.853
uc001zie.1	Q9NPE3	NOP10	39.7103
uc002eup.3	P61970	NUTF2	39.6989
uc003zcs.1	Q9UK41	VPS28	39.6877
uc003fok.2	P52434	POLR2H	39.6744
uc003bxv.1	Q8TEM1	NUP210	39.639
uc003gqx.3	O43143	DHX15	39.6325
uc002lyq.4	Q6P161	MRPL54	39.5488
uc002cgz.3	O00746	NME4	39.5246
uc002mer.4	Q92945	KHSRP	39.4928
uc001fei.2	Q9BWL3	C1orf43	39.4554
uc001mil.1	P35318	ADM	39.4227
uc002ujz.4	P48201	ATP5G3	39.3606
uc002flv.3	P07741	APRT	39.2157
uc002cwf.3	P57737	CORO7-PAM16	39.2088
uc002sgp.3	P62308	SNRPG	39.2047
uc002vah.4	P10747	CD28	39.0971
uc001evz.3	Q96G23	CERS2	39.0952
uc001dgy.1	P53611	RABGGTB	39.068
uc001gyq.4	Q96A54	ADIPOR1	39.0394
uc002chv.1	Q96S19	C16orf13	38.9344
uc003agq.1	Q9UDW1	UQCR10	38.928
uc003trv.3	F8WA42	SUMF2	38.8817
uc004boj.3	Q99436	PSMB7	38.8359
uc001okw.1	P62136	PPP1CA	38.8295
uc002jne.3	P61956	SUMO2	38.7842
uc003azk.3	P62877	RBX1	38.7253
uc011msa.2	Q15014	MORF4L2	38.6354
uc003usw.1	P33993	MCM7	38.5613
uc002ltl.1	O95983	MBD3	38.5478
uc002xab.3	Q9UKM9	RALY	38.5452
uc002iin.3	O95466	FMNL1	38.5351
uc001aif.3	P62873	GNB1	38.5027
uc001wmg.3	Q06323	PSME1	38.4952
uc003kya.1	O14949	UQCRQ	38.4594
uc004aya.3	Q92688	ANP32B	38.4308
uc001mej.2	Q12962	TAF10	38.3581
uc001jbo.3	Q9H2L5	RASSF4	38.3353
uc003wey.3	Q13616	CUL1	38.3216
uc002uow.1	Q8IXB1	DNAJC10	38.3057
uc001suc.3	P61224	RAP1B	38.2739
uc003ukz.1	O94921	CDK14	38.0699
uc002bww.3	P09661	SNRPA1	38.0417
uc003ayb.3	Q86WX3	RPS19BP1	38.0382
uc003thy.3	P25787	PSMA2	38.0252
uc002rgy.3	P40939	HADHA	38.0102
uc001tym.3	P63167	DYNLL1	37.9683
uc001psx.3	O75964	ATP5L	37.9495
uc001rpg.3	Q96QD8	SLC38A2	37.9489
uc002mhi.1	Q8IUR0	TRAPPC5	37.845
uc002kfg.4	Q9UHQ1	NARF	37.8228
uc002myo.3	O00148	DDX39A	37.7228
uc002oii.4	P48556	PSMD8	37.7187
uc001nqf.3	Q9UMS4	PRPF19	37.6536
uc001agd.3	Q9NP77	SSU72	37.6496
uc001ffq.3	Q15126	PMVK	37.5959
uc001lsc.3	P62875	POLR2L	37.5357
uc010pjb.1	Q5TAQ9	DCAF8	37.4476
uc002ntm.3	O14737	PDCD5	37.436
uc003miu.3	Q99729	HNRNPAB	37.4264
uc001qrz.3	Q99622	C12orf57	37.4206
uc010ebs.3	E9PAS0	C19orf60	37.4165
uc003elt.3	Q96FZ2	C3orf37	37.3836
uc002luv.3	Q96BX8	MOB3A	37.368
uc002mch.1	Q5XKP0	C19orf70	37.3673
uc003zux.1	O75935	DCTN3	37.3613
uc002osf.3	Q9UI14	RABAC1	36.9218
uc001ryg.3	Q9UBW5	BIN2	36.9001
uc001yaw.3	Q99538	LGMN	36.877
uc004dbc.3	P41091	EIF2S3	36.7115
uc001dmi.3	P61968	LMO4	36.6572
uc003zsx.3	Q92482	AQP3	36.5853
uc003wix.1	Q14296	FASTK	36.5799
uc003yss.3	Q9NUQ9	FAM49B	36.55
uc003tli.3	Q7Z7H5	TMED4	36.3568
uc003qrt.4	P15311	EZR	36.3364
uc001mtu.3	Q7L2H7	EIF3M	36.2733
uc001ffh.3	P55265	ADAR	36.2538
uc003yug.2	Q92597	NDRG1	36.1655
uc003idv.4	P08758	ANXA5	36.1655
uc001qfw.3	Q9Y5Y6	ST14	36.0628
uc003jet.1	O60337	2012-03-06	35.9898
uc010blf.3	P25789	PSMA4	35.9543
uc001qom.2	Q4U2R6	MRPL51	35.9385
uc002kby.1	Q9NYG5	ANAPC11	35.8075
uc002lus.2	Q9HBH9	MKNK2	35.7854
uc002qtk.3	O43633	CHMP2A	35.7274
uc001odb.3	Q86TM6	SYVN1	35.6832
uc002lpp.2	Q9BUQ0	PTBP1	35.6537
uc002ylt.3	P18859	ATP5J	35.6209
uc001afi.2	Q96S94	CCNL2	35.5444
uc002gjo.2	Q9Y5R8	TRAPPC1	35.5197
uc002htn.1	O43242	PSMD3	35.4954
uc003fpv.3	P62995	TRA2B	35.4937
uc001afo.4	Q9BYC9	MRPL20	35.4779
uc002bel.3	Q9UBU8	MORF4L1	35.4747
uc002qjw.4	Q9UPN7	PPP6R1	35.4601
uc002qkx.1	Q16763	UBE2S	35.4538
uc003vfn.3	Q9UBS3	DNAJB9	35.376
uc001lux.3	Q16540	MRPL23	35.3445
uc003ezm.3	Q9NR56	MBNL1	35.3435
uc001rat.2	P46527	CDKN1B	35.3089
uc001pvg.3	P16104	H2AFX	35.278
uc003hsm.1	Q6ZVF9	GPRIN3	35.2156
uc002dbb.3	Q99732	LITAF	35.1936
uc002arg.3	Q9UK73	FEM1B	35.1374
uc003bjs.1	Q9H4I3	TRABD	35.09
uc001yaf.3	O75438	NDUFB1	35.03
uc001lhm.3	Q7LFX5	CHST15	34.9326
uc003tnw.3	Q68CZ2	TNS3	34.9119
uc003owp.3	Q6P1L8	MRPL14	34.9083
uc001pha.3	Q8N131	TMEM123	34.8685
uc022all.1	C9J2K4	ATP6V1F	34.8514
uc001svb.1	P78371	CCT2	34.8508
uc001tby.3	P62324	BTG1	34.7905
uc002rjf.3	Q6UW56	C2orf28	34.7569
uc002esi.2	Q9BTX3	TMEM208	34.7507
uc002lul.4	P78368	CSNK1G2	34.6968
uc003uyj.4	Q9Y3D6	FIS1	34.653
uc002hdc.3	Q14254	FLOT2	34.615
uc003fyc.2	Q92622	KIAA0226	34.5765
uc003yjs.1	P11940	PABPC1	34.4754
uc002lvf.1	Q9NW61	PLEKHJ1	34.4604
uc002xal.3	Q9NP97	DYNLRB1	34.4249
uc001kai.3	P30405	PPIF	34.4199
uc003kho.3	P81877	SSBP2	34.4151
uc004dhj.4	P22314	UBA1	34.4041
uc003wjr.1	Q9P2E5	CHPF2	34.3177
uc002kuc.2	Q8TDN4	CABLES1	34.3103
uc003cdl.3	Q96IV0	NGLY1	34.2365
uc002wuj.2	B4E1D1	ENTPD6	34.1986
uc001tqq.3	O15145	ARPC3	34.1046
uc001zhm.3	Q9NPA0	C15orf24	34.0308
uc002tgv.1	O43521	BCL2L11	34.0235
uc002avf.4	Q9BRR6	ADPGK	34.0006
uc001bro.3	Q08170	SRSF4	33.9722
uc001mxq.4	Q53GQ0	HSD17B12	33.9105
uc021yiu.1	P43250	GRK6	33.9086
uc002jup.2	Q8IU68	TMC8	33.9029
uc002mud.2	Q9Y284	WDR83OS	33.8894
uc003pym.1	P33908	MAN1A1	33.8517
uc003acy.1	P53674	CRYBB1	33.7874
uc001gsi.1	Q08116	RGS1	33.7723
uc004euu.3	O75995	SASH3	33.7654
uc003ltq.3	A6NI79	CCDC69	33.7416
uc002cpu.3	Q15287	RNPS1	33.7045
uc001nwd.3	P08195	SLC3A2	33.7024
uc003tun.3	P08236	GUSB	33.7001
uc002zfy.3	P60604	UBE2G2	33.6015
uc003hju.2	Q14108	SCARB2	33.6008
uc002azy.3	Q9H0A8	COMMD4	33.5936
uc021opi.1	O60613	2012-09-15	33.587
uc001fph.3	Q8NCW5	APOA1BP	33.5785
uc003hvf.4	Q9UN19	DAPP1	33.5716
uc002zfz.1	P55854	SUMO3	33.5637
uc001nrc.4	Q16531	DDB1	33.4284
uc001oaz.2	Q15637	SF1	33.3792
uc003jfx.3	P80723	BASP1	33.358
uc002iqt.3	Q96AG4	LRRC59	33.2957
uc001tdc.3	O60486	PLXNC1	33.1986
uc003bvn.3	P55735	SEC13	33.1584
uc002knv.3	Q6UB98	ANKRD12	33.1004
uc011lct.2	Q9Y277	VDAC3	33.0074
uc001nfh.2	P17980	PSMC3	32.9739
uc001fex.3	P98198	ATP8B2	32.956
uc001mqp.4	Q8NHG7	SVIP	32.8751
uc001hey.3	O60667	FAIM3	32.8611
uc001kvb.3	Q00653	NFKB2	32.8029
uc004dhc.3	Q9NX14	NDUFB11	32.783
uc002xmj.3	P00813	ADA	32.7698
uc003prd.2	O75626	PRDM1	32.7269
uc001shi.3	P78537	BLOC1S1	32.7144
uc002mju.4	Q15907	RAB11B	32.6785
uc001lec.3	P30048	PRDX3	32.6074
uc002xen.2	E1P5S6	SCAND1	32.5933
uc002amt.1	Q9H5X1	FAM96A	32.5732
uc003tma.2	Q71UI9	H2AFV	32.5717
uc001fyd.4	Q9Y3C8	UFC1	32.5665
uc003bav.3	P55769	NHP2L1	32.5286
uc002mof.1	Q16543	CDC37	32.5234
uc003fqi.3	Q9UBS4	DNAJB11	32.5176
uc003dui.3	Q92734	TFG	32.4521
uc022cah.1	B2REA8	RPL36A-HNRNPH2	32.4492
uc003gfq.3	P35611	ADD1	32.4014
uc003avf.1	Q9Y519	TMEM184B	32.3586
uc003iwi.3	P42574	CASP3	32.2924
uc001knh.3	P18669	PGAM1	32.2888
uc003naz.3	Q9UMY1	NOL7	32.2759
uc001ldu.3	Q14152	EIF3A	32.2288
uc003hxl.3	Q9H2U2	PPA2	32.2211
uc003cub.1	P31930	UQCRC1	32.2194
uc002nvk.3	Q9UBT2	UBA2	32.2182
uc004erv.3	Q14141	2012-09-06	32.2179
uc004flf.1	Q15904	ATP6AP1	32.1913
uc002nyq.1	Q15853	USF2	32.1613
uc003zre.2	O95139	NDUFB6	32.1489
uc002gpx.3	P0CG47	UBB	32.1383
uc002gfd.2	O95476	CTDNEP1	32.1377
uc002blb.1	P67812	SEC11A	32.1253
uc002rvo.3	Q9ULT0	TTC7A	32.1218
uc003vre.3	Q9NX63	CHCHD3	32.0457
uc002wqc.3	Q9Y5X3	SNX5	32.0402
uc002mwb.3	Q8TAE8	GADD45GIP1	31.7969
uc002lvs.3	Q8TCT7	SPPL2B	31.7672
uc003cvt.3	P12268	IMPDH2	31.6435
uc001ufg.3	Q15363	TMED2	31.6167
uc001iil.4	P50395	GDI2	31.6139
uc001twu.1	P30086	PEBP1	31.6016
uc002wty.3	Q9HDC9	C20orf3	31.5344
uc003bxf.4	P04049	RAF1	31.5199
uc010bkb.1	P41240	CSK	31.5146
uc002mcx.3	P36776	LONP1	31.5097
uc002fww.3	P51575	P2RX1	31.5032
uc004arh.3	Q16649	NFIL3	31.4562
uc011lql.2	F6S928	TOMM5	31.4138
uc002rix.1	Q9HCU5	PREB	31.3874
uc002skk.3	P13995	MTHFD2	31.3596
uc002spt.4	Q9BV40	VAMP8	31.3536
uc002xvw.1	O60762	DPM1	31.321
uc002usx.3	Q96AH0	OBFC2A	31.274
uc001bvy.1	P54577	YARS	31.2652
uc002txc.3	Q9H3L0	MMADHC	31.2555
uc010zkh.2	Q92600	RQCD1	31.2455
uc002zci.3	P57081	WDR4	31.2454
uc002luz.3	O14617	AP3D1	31.2361
uc003dgo.3	P29401	TKT	31.1613
uc002wlp.3	P12004	PCNA	31.1444
uc002llm.2	Q96KP4	CNDP2	31.1048
uc002zds.2	P56182	RRP1	31.1001
uc002crk.3	Q9UQ35	SRRM2	31.0936
uc001haa.3	Q8IWV1	LAX1	31.0608
uc002sbo.3	P50991	CCT4	31.0463
uc001snf.2	P34897	SHMT2	31.0362
uc001hho.3	Q9Y228	TRAF3IP3	31.0162
uc003els.3	Q9Y678	COPG	30.9139
uc001flr.3	P51398	DAP3	30.8644
uc003ler.3	P62837	UBE2D2	30.7656
uc002eri.1	Q15628	TRADD	30.7229
uc003yzs.3	Q9UHX1	PUF60	30.6692
uc003dvn.3	Q969Y0	FAM55C	30.6547
uc002sdp.3	E9PF41	ACTR2	30.6533
uc002utk.3	O94768	STK17B	30.6386
uc002lit.1	P10415	BCL2	30.5794
uc003ane.4	O95461	LARGE	30.5704
uc001vtm.1	P11279	LAMP1	30.524
uc003ltj.3	Q15025	TNIP1	30.505
uc003wkh.1	Q15382	RHEB	30.5032
uc002lzk.3	P36507	MAP2K2	30.4951
uc001hio.1	Q9Y6M5	SLC30A1	30.4693
uc001waa.3	P07910	HNRNPC	30.4642
uc001vpi.4	P29144	TPP2	30.4513
uc001xlp.3	Q13243	SRSF5	30.4208
uc002pew.3	P62158	CALM3	30.3991
uc002rkg.1	Q15036	SNX17	30.3769
uc001prv.3	Q13651	IL10RA	30.3728
uc001ffw.3	P29353	SHC1	30.351
uc021ptp.1	P45880	VDAC2	30.3201
uc003tin.1	Q9GZY4	C7orf44	30.2931
uc002xme.3	Q13530	SERINC3	30.2693
uc003jhp.1	Q9H4A6	GOLPH3	30.208
uc002yrd.3	P48551	IFNAR2	30.1265
uc002bbt.2	P13804	ETFA	30.1115
uc001kkh.3	O00151	PDLIM1	30.073
uc002uzb.3	Q9Y2X3	NOP58	30.0574
uc002wup.3	P11216	PYGB	30.046
uc011auw.1	E9PG60	IQSEC1	30.0365
uc002wub.3	Q9NUB1	ACSS1	29.9272
uc003ooc.3	Q04760	GLO1	29.9231
uc002jcb.3	P62195	PSMC5	29.9138
uc003hkm.3	Q14094	CCNI	29.8865
uc002olh.1	P26651	ZFP36	29.8812
uc002lnp.3	P83876	TXNL4A	29.8718
uc003pan.1	P25205	MCM3	29.8237
uc003gru.4	Q68CR1	SEL1L3	29.7947
uc002sxd.4	Q53RE8	ANKRD39	29.7935
uc009vuc.3	Q13347	EIF3I	29.6843
uc002rqz.3	Q16629	SRSF7	29.6442
uc010lqs.3	Q15386	UBE3C	29.6312
uc001xlc.2	P84090	ERH	29.6046
uc021zbz.1	Q15651	HMGN3	29.6018
uc001fjs.3	O14828	SCAMP3	29.5527
uc003dfi.4	Q68CQ7	GLT8D1	29.5138
uc003tbm.3	P41250	GARS	29.47
uc001tlk.3	Q07065	CKAP4	29.4571
uc002pyp.3	P30153	PPP2R1A	29.443
uc001ktv.2	O60502	MGEA5	29.3675
uc001lpo.1	P13489	RNH1	29.3354
uc001voj.1	Q99805	TM9SF2	29.3353
uc002xmt.3	P31946	YWHAB	29.1999
uc003tkf.4	P49005	POLD2	29.1919
uc001giy.1	P30041	PRDX6	29.1645
uc003flr.3	Q8WZ60	KLHL6	29.1171
uc003etz.1	Q15283	RASA2	29.0954
uc002ubu.2	O00487	PSMD14	29.0932
uc001rdc.4	Q9Y3F4	STRAP	29.0837
uc002lhz.3	P49257	LMAN1	29.0684
uc003anu.4	P33992	MCM5	29.0671
uc002clm.3	Q9UJJ9	GNPTG	28.9951
uc002fbk.1	P53990	IST1	28.9529
uc002wyh.3	Q15691	MAPRE1	28.886
uc001sog.3	P56192	MARS	28.8732
uc001hem.2	P49137	MAPKAPK2	28.8569
uc002mml.2	Q13526	PIN1	28.8073
uc001gxc.3	Q99595	TIMM17A	28.8
uc003ass.2	O00587	MFNG	28.7772
uc002ioh.3	P05496	ATP5G1	28.7723
uc001bgp.4	O43390	HNRNPR	28.7681
uc003lbt.3	Q13151	HNRNPA0	28.716
uc002hhm.3	O00231	PSMD11	28.7154
uc002azb.1	O15127	SCAMP2	28.713
uc004dfe.3	O00571	DDX3X	28.7038
uc001jrd.4	Q9ULE6	KIAA1274	28.6803
uc002qxp.4	Q9BV57	ADI1	28.6657
uc003gdi.1	Q14493	SLBP	28.6179
uc001sxx.2	P55209	NAP1L1	28.6047
uc004cls.2	O43805	SSNA1	28.5726
uc001cdw.3	Q5TGA3	PPIE	28.5409
uc003ljg.3	Q15545	TAF7	28.5202
uc003zbt.4	Q00613	HSF1	28.5106
uc002stc.4	Q9NZJ5	EIF2AK3	28.4773
uc003eks.1	P51149	RAB7A	28.4563
uc001wtd.3	P60900	PSMA6	28.3906
uc001lwn.3	P51787	KCNQ1	28.3661
uc001nyk.1	P31948	STIP1	28.3565
uc001atk.3	Q8IYS2	KIAA2013	28.2759
uc003vil.3	P47755	CAPZA2	28.2682
uc001vtw.3	Q14186	TFDP1	28.2317
uc002svm.4	Q9NQZ5	STARD7	28.2279
uc001nyy.3	P26885	FKBP2	28.2188
uc001fyw.3	O75306	NDUFS2	28.204
uc002asm.2	Q04726	TLE3	28.2022
uc001usx.3	P09429	HMGB1	28.1751
uc003nel.3	Q9GZU0	C6orf62	28.172
uc001jxb.3	Q86VU5	COMTD1	28.1639
uc001cfj.3	Q8WU79	SMAP2	28.161
uc001jtg.3	P13674	P4HA1	28.1558
uc002acg.4	Q32MH5	FAM214A	28.1476
uc010sbu.2	Q01543	FLI1	28.1334
uc002eyn.1	P49588	AARS	28.1279
uc003pyy.1	Q9NRX5	SERINC1	28.0975
uc002uwe.2	P49759	CLK1	28.0924
uc002lug.3	Q96GS6	FAM108A1	28.0873
uc001bmp.4	P05204	HMGN2	28.0488
uc001bdw.1	Q5SSJ5	HP1BP3	27.9906
uc003hmr.3	O14979	HNRPDL	27.9898
uc001mey.3	Q9UL58	ZNF215	27.9787
uc002xaf.3	P20042	EIF2S2	27.9561
uc004edf.3	O00398	P2RY10	27.9134
uc002tur.3	Q92575	UBXN4	27.8801
uc001pmz.3	O14521	SDHD	27.8668
uc002qlu.3	P26368	U2AF2	27.8594
uc002jzz.1	Q9HBR0	SLC38A10	27.8509
uc002qwf.3	P24666	ACP1	27.8499
uc003oes.3	Q16611	BAK1	27.8369
uc004bhn.2	Q9NRF9	POLE3	27.8082
uc001jwi.3	P55263	ADK	27.772
uc003aqa.4	P32927	CSF2RB	27.7594
uc003fhy.3	Q53EP0	FNDC3B	27.7381
uc002mem.1	Q16740	CLPP	27.7251
uc002mnn.3	Q9BYD3	MRPL4	27.7218
uc002roy.3	D6W583	RASGRP3	27.6903
uc003cqo.2	Q8WUD4	CCDC12	27.6737
uc003vwe.4	Q9Y291	MRPS33	27.612
uc001jas.2	P52597	HNRNPF	27.6041
uc002xlb.1	P10244	MYBL2	27.6028
uc002mxg.3	Q9UNZ5	C19orf53	27.5904
uc001pmx.3	Q9Y5J9	TIMM8B	27.5275
uc003hbt.1	P22234	PAICS	27.5232
uc001fwu.3	Q9HBG7	LY9	27.5188
uc002son.3	P53597	SUCLG1	27.4383
uc003vte.4	P58546	MTPN	27.4061
uc003bac.3	Q99798	ACO2	27.4012
uc003uwb.3	P62879	GNB2	27.3625
uc001coe.3	P14550	AKR1A1	27.3506
uc003wui.3	P37268	FDFT1	27.3334
uc011dfl.2	Q9Y3C1	NOP16	27.3325
uc002mdp.2	C9JT23	NDUFA11	27.3199
uc003jpe.2	O43181	NDUFS4	27.3197
uc002rlm.1	O75394	MRPL33	27.314
uc001sku.2	Q9Y2B0	CNPY2	27.2547
uc001ewp.3	Q9NRR8	CDC42SE1	27.2388
uc003lum.3	Q13283	G3BP1	27.21
uc003ofa.1	Q9BRT2	C6orf125	27.1777
uc003bfw.1	Q6ICG6	KIAA0930	27.1527
uc010nid.3	Q8WUX1	SLC38A5	27.1463
uc001lhe.2	O43684	BUB3	27.1413
uc002hhj.4	E1P660	ZNF207	27.1139
uc001nsu.3	P02794	FTH1	27.1131
uc003spw.3	A4D2P0	RAC1	27.093
uc003vrk.3	Q96A65	EXOC4	27.0433
uc001bjw.3	Q9BUV0	C1orf63	27.0177
uc003zvb.3	Q99720	SIGMAR1	27.0156
uc004cjq.4	Q9NRX4	PHPT1	27.0136
uc002usf.2	O94925	GLS	27.0069
uc001htb.3	Q5TA31	RNF187	26.9694
uc001bub.3	Q07666	KHDRBS1	26.9549
uc001wmj.3	Q9UL46	PSME2	26.8501
uc001egm.3	P19256	CD58	26.836
uc001bjo.2	Q9Y696	CLIC4	26.8099
uc003paq.3	Q15035	TRAM2	26.7508
uc011kgj.1	P61981	YWHAG	26.7378
uc001xpy.3	P61916	NPC2	26.731
uc001iit.3	Q8NFZ0	FBXO18	26.6103
uc003wpx.4	P54296	MYOM2	26.5903
uc004enh.3	Q99576	TSC22D3	26.586
uc003cvx.3	P47897	QARS	26.573
uc003zwi.3	Q9UJZ1	STOML2	26.5427
uc001mus.4	P13987	CD59	26.5253
uc022bos.1	Q8IV73	RAPGEF1	26.5217
uc002zgb.2	P53801	PTTG1IP	26.5147
uc003swi.3	Q13595	TRA2A	26.4844
uc003yod.3	O60216	RAD21	26.4813
uc002oaj.2	Q9BVK8	TMEM147	26.446
uc010bdq.3	B9A026	SERF2	26.4228
uc002afd.1	O14672	ADAM10	26.4101
uc001gog.3	Q9BR61	ACBD6	26.3751
uc002ete.1	P61421	ATP6V0D1	26.3405
uc001njt.3	Q08945	SSRP1	26.3303
uc002rev.3	Q9Y3B4	SF3B14	26.2974
uc002grt.2	P36956	SREBF1	26.2821
uc003ybr.1	P55327	TPD52	26.2404
uc003zbc.1	Q9H063	MAF1	26.2226
uc003jao.4	P31040	SDHA	26.1619
uc002jhg.3	P10644	PRKAR1A	26.1607
uc002nfv.3	Q9NWV8	BABAM1	26.1544
uc003wjd.3	Q9BVT8	TMUB1	26.1489
uc002cfo.3	Q5J9I4	MPG	26.1465
uc004aru.3	P41252	IARS	26.0999
uc002uwx.4	O43676	NDUFB3	26.0958
uc003pla.2	O60506	SYNCRIP	26.0817
uc001scz.4	Q9NZ81	PRR13	26.0772
uc002oqb.4	Q9BUJ2	HNRNPUL1	26.0725
uc002ktl.2	Q8WU67	ABHD3	26.0531
uc002acn.3	Q9UHA3	RSL24D1	26.0331
uc002fpb.2	Q9BQ70	TCF25	26.009
uc003gfb.3	P78317	RNF4	25.9905
uc002fzs.3	Q9H6Y7	RNF167	25.9867
uc004dlg.3	O60828	PQBP1	25.9716
uc002mza.3	Q9NZ01	TECR	25.9319
uc002gym.4	Q9UPT9	USP22	25.9141
uc002cmw.4	Q9Y5Y2	NUBP2	25.8656
uc003srx.2	O00483	NDUFA4	25.7864
uc002zvf.3	Q9HCN8	SDF2L1	25.7703
uc003bcb.3	P56556	NDUFA6	25.7611
uc003eug.1	P54709	ATP1B3	25.7134
uc002pai.3	O96005	CLPTM1	25.6778
uc001myc.3	P27701	CD82	25.6484
uc003jed.3	Q9UBK8	MTRR	25.6351
uc002psl.3	Q5UCC4	C19orf63	25.6039
uc003kdk.1	O95478	NSA2	25.5917
uc021sxt.1	Q86X52	CHSY1	25.5548
uc001cas.2	P82914	MRPS15	25.5325
uc002cje.3	Q9BQD7	FAM173A	25.5316
uc001puc.2	P26196	DDX6	25.5285
uc002smf.3	Q9Y679	AUP1	25.5167
uc001kya.3	P78417	GSTO1	25.5066
uc002ptg.3	Q6RUI8	C19orf48	25.4919
uc010ffj.3	Q13724	MOGS	25.4869
uc001cxa.4	Q9BZE1	MRPL37	25.4712
uc004cxs.2	Q5JP00	RBBP7	25.4095
uc002ner.3	Q9BQ49	C19orf42	25.3931
uc002man.2	Q9BZV1	UBXN6	25.3873
uc003fez.3	Q9BUL8	PDCD10	25.3786
uc003dix.4	P18085	ARF4	25.3568
uc001ued.3	Q66PJ3	ARL6IP4	25.3561
uc003meh.3	P09497	CLTB	25.293
uc003uzn.3	Q9UFC0	LRWD1	25.287
uc001hoy.3	Q14739	LBR	25.2839
uc003fwv.3	Q86YC3	LRRC33	25.2583
uc001lkm.2	O76003	GLRX3	25.253
uc004aqh.3	P33552	CKS2	25.2381
uc002evr.3	Q8NCC3	PLA2G15	25.2353
uc002meo.2	Q9BT30	ALKBH7	25.234
uc003bvb.3	Q8WUW1	BRK1	25.2242
uc001rhr.3	Q9Y2H1	STK38L	25.2127
uc001otd.3	Q8NAA4	ATG16L2	25.1926
uc002vne.1	Q9NSD9	FARSB	25.1867
uc001ykv.4	P07900	HSP90AA1	25.1251
uc009ytl.3	O94868	FCHSD2	25.0913
uc002xai.3	P23526	AHCY	25.084
uc002lvx.1	Q9Y5L4	TIMM13	25.0805
uc001fhm.3	Q5SR62	DPM3	25.0649
uc021tjy.1	Q9Y3D0	FAM96B	25.0595
uc002skh.4	Q9H8S9	MOB1A	25.0398
uc002imz.4	Q14494	NFE2L1	25.0317
uc004fkl.3	P50402	EMD	25.0174
uc011jvu.1	Q9BRJ6	C7orf50	25.0024
uc004cjx.3	Q969U6	FBXW5	25.0015
uc003qux.3	Q8WV19	SFT2D1	24.9768
uc003alz.3	Q04917	YWHAH	24.9514
uc002beu.3	Q9Y3Q3	TMED3	24.9281
uc004dtk.1	Q9UNF1	MAGED2	24.9017
uc011djw.2	Q5VZK9	LRRC16A	24.8992
uc003yuk.2	Q11201	ST3GAL1	24.8778
uc003gas.3	P56385	ATP5I	24.8762
uc003upx.2	Q92747	ARPC1A	24.8497
uc003awe.3	Q9NS69	TOMM22	24.8351
uc002xoh.2	Q969N2	PIGT	24.8165
uc002ixq.1	Q00610	CLTC	24.8012
uc002jgk.3	P52292	KPNA2	24.7765
uc003ldh.3	P35221	CTNNA1	24.7514
uc003jdo.3	Q9BTT4	MED10	24.7396
uc003fxs.3	Q02338	BDH1	24.7266
uc002mha.4	Q15833	STXBP2	24.7203
uc004fll.4	Q14320	FAM50A	24.7117
uc002pou.3	Q14653	IRF3	24.6841
uc001nga.2	O75489	NDUFS3	24.6811
uc003aah.2	Q96NT3	C22orf13	24.6595
uc001ege.3	P05023	ATP1A1	24.6363
uc001stc.3	Q9HC24	TMBIM4	24.6354
uc003tjo.4	Q9UJU6	DBNL	24.6098
uc001yuz.3	Q8N8Q9	NIPA2	24.5999
uc010zhg.2	B4DLZ8	BZW1	24.5914
uc003oxd.3	Q8TB61	SLC35B2	24.5879
uc002omq.3	P43686	PSMC4	24.5724
uc002azq.4	Q6ZRI6	C15orf39	24.5623
uc001ftg.3	Q16666	IFI16	24.5372
uc003mzk.4	Q9NUH8	TMEM14B	24.5324
uc003ldx.3	P43243	MATR3	24.5089
uc002ebf.3	P35637	FUS	24.5053
uc002lya.3	Q9P0W2	HMG20B	24.4871
uc003wuq.3	P07858	CTSB	24.4625
uc001sfs.1	P61923	COPZ1	24.4432
uc001ddv.3	Q8NC51	SERBP1	24.4234
uc002bgm.3	Q9NSY2	STARD5	24.4164
uc003qkr.1	Q9BWJ5	SF3B5	24.4007
uc002pfj.3	Q9BZL6	PRKD2	24.3579
uc002zoz.3	P53007	SLC25A1	24.3524
uc003guz.2	Q15669	RHOH	24.3425
uc021yzr.1	E7EQZ8	KLHDC3	24.3354
uc003ewn.3	P46976	GYG1	24.3272
uc003hyq.3	Q16836	HADH	24.3067
uc002vhk.3	Q13685	AAMP	24.2877
uc003his.3	Q9UN86	G3BP2	24.2372
uc001ogj.2	Q14919	DRAP1	24.2093
uc002jpw.3	Q96LD4	TRIM47	24.1906
uc001kuo.2	Q14978	NOLC1	24.1661
uc004dim.3	Q9UBK9	UXT	24.1656
uc002ndw.3	Q9Y5W3	KLF2	24.1366
uc001fvv.4	P53621	COPA	24.131
uc001nlc.2	Q9Y320	TMX2	24.1073
uc002zmr.1	P36543	ATP6V1E1	24.0932
uc002rsi.3	Q9HC35	EML4	24.0837
uc003eiv.3	Q2QGD7	ZXDC	24.0772
uc001nsg.3	P39748	FEN1	24.0366
uc002rsk.3	O14548	COX7A2L	24.0327
uc003bia.3	Q8TCT0	CERK	24.0265
uc003osq.1	Q6DKI1	RPL7L1	24.0261
uc003amm.2	Q9Y3I0	C22orf28	24.0225
uc002ugj.3	Q9H8Y8	GORASP2	23.9856
uc004dsl.1	Q99714	HSD17B10	23.9378
uc003yhg.3	Q96A56	TP53INP1	23.9227
uc001bae.3	P21912	SDHB	23.9054
uc001nzq.1	P11474	ESRRA	23.8939
uc001gyu.1	Q1AE95	TMEM183B	23.8848
uc003ulm.4	Q16850	CYP51A1	23.852
uc002rsv.4	P47974	ZFP36L2	23.8466
uc003tyt.3	O43709	WBSCR22	23.8349
uc001ctc.4	B1AKJ5	NRD1	23.8347
uc003onc.1	Q9NZJ7	MTCH1	23.831
uc002sln.3	Q96EL3	MRPL53	23.8216
uc010slo.2	Q8WUI4	HDAC7	23.755
uc003qhr.3	P21580	TNFAIP3	23.7091
uc001bvp.3	A8K0B5	ZBTB8OS	23.672
uc002rkl.3	O15355	PPM1G	23.6719
uc010sfi.2	Q15773	MLF2	23.6703
uc010pok.2	Q9BZQ6	EDEM3	23.6667
uc001lyv.2	Q13586	STIM1	23.6429
uc003pqe.3	P24863	CCNC	23.6146
uc002iut.3	Q14258	TRIM25	23.6114
uc001lsb.3	P48509	CD151	23.5987
uc002wbd.3	Q15019	2012-09-02	23.5833
uc001gpr.3	Q08211	DHX9	23.5639
uc003jeq.3	P48643	CCT5	23.5473
uc002eas.3	Q9BQB6	VKORC1	23.4958
uc002xbv.1	P56537	EIF6	23.455
uc002wlk.3	Q96A57	C20orf30	23.4475
uc001bpn.3	O75937	DNAJC8	23.3877
uc003usu.3	Q7L5N1	COPS6	23.3839
uc003hih.2	Q6UWI2	PARM1	23.364
uc002aly.3	Q71UM5	RPS27L	23.3395
uc001fep.4	Q14157	UBAP2L	23.3146
uc021ufm.1	O15427	SLC16A3	23.295
uc003zao.1	Q7Z429	GRINA	23.2926
uc001zhq.3	Q5J8M3	TMEM85	23.29
uc002cvt.4	Q12931	TRAP1	23.2862
uc002niq.3	Q9Y4Z0	LSM4	23.2822
uc001fxu.3	Q9UHV9	PFDN2	23.2742
uc003ypl.2	Q9BUN8	DERL1	23.2724
uc002syb.2	P42025	ACTR1B	23.2291
uc001zws.3	P33316	DUT	23.2091
uc002mfp.3	Q9NPR9	GPR108	23.2061
uc001fgr.1	Q13444	ADAM15	23.1897
uc003vks.3	Q16718	NDUFA5	23.1474
uc002czf.4	O15305	PMM2	23.1294
uc021xsa.1	O43677	NDUFC1	23.1082
uc001ntw.3	O94766	B3GAT3	23.0993
uc003fne.2	Q92685	ALG3	23.0591
uc004fjm.1	P41227	NAA10	23.0378
uc003zcd.2	Q9HAB3	GPR172A	23.03
uc002tra.1	Q96G21	IMP4	23.0258
uc003brz.3	Q8NCE2	MTMR14	22.9548
uc010bkl.2	Q9NV31	IMP3	22.9455
uc002lqm.1	Q9BV38	WDR18	22.9051
uc001pck.4	P53634	CTSC	22.9051
uc001gvy.3	Q9P0T7	TMEM9	22.8832
uc004cjj.1	Q3YEC7	C9orf86	22.8827
uc001tit.3	Q3T906	GNPTAB	22.8761
uc003lqw.1	P48729	CSNK1A1	22.8152
uc003gjh.1	Q9Y605	MRFAP1	22.7854
uc002yrx.3	P22102	GART	22.7793
uc003nfw.3	P16403	HIST1H1C	22.7609
uc002dlm.1	P51170	SCNN1G	22.7501
uc001efi.3	O75534	CSDE1	22.718
uc001whd.3	Q7Z4F1	LRP10	22.6893
uc002jts.4	Q9UHD8	2012-09-09	22.6664
uc002ivi.3	Q07955	SRSF1	22.666
uc002lwi.1	O43765	SGTA	22.6572
uc001mlg.2	P53618	COPB1	22.6535
uc002wrb.2	Q15437	SEC23B	22.6531
uc010qej.2	Q8TEW0	PARD3	22.6397
uc003cvj.2	Q9NNW5	WDR6	22.6231
uc003ejp.3	P49736	MCM2	22.5775
uc010ggo.3	Q96NM4	TOX2	22.5431
uc001jvc.4	Q96BP2	CHCHD1	22.5084
uc001arc.3	P52209	PGD	22.5048
uc001nzd.3	Q92934	BAD	22.4928
uc001ugs.4	P0CG48	UBC	22.4819
uc001jtz.2	P20073	ANXA7	22.4783
uc003gol.1	P28907	CD38	22.467
uc004cje.4	Q96I45	TMEM141	22.4493
uc001cri.3	B2R6S5	CMPK1	22.4295
uc002vxe.3	Q32MZ4	LRRFIP1	22.4209
uc001rlk.4	A0AV37	PKP2	22.4119
uc001yph.3	O15304	SIVA1	22.41
uc003blp.2	Q9BU23	LMF2	22.386
uc001sks.1	O75390	CS	22.3642
uc002wrp.3	P61599	NAA20	22.3631
uc003fyi.2	Q96QD9	FYTTD1	22.3173
uc004btp.1	Q9BUW7	C9orf16	22.3165
uc003ovl.2	Q9GZM5	YIPF3	22.2621
uc001oeo.4	Q8N3D4	EHBP1L1	22.2171
uc021rdx.1	P36873	PPP1CC	22.2162
uc004apd.3	P53355	DAPK1	22.2091
uc002zyb.3	Q12824	SMARCB1	22.2066
uc004bej.4	Q9Y2D5	PALM2-AKAP2	22.1908
uc002olp.4	O00267	SUPT5H	22.1899
uc001aee.1	Q5TA45	CPSF3L	22.1726
uc002oke.3	O15235	MRPS12	22.1407
uc002svu.3	O75643	SNRNP200	22.1269
uc003phw.2	Q9NV96	TMEM30A	22.1257
uc002lvg.3	Q15428	SF3A2	22.1185
uc003hbv.3	O76094	SRP72	22.1066
uc003cdj.2	Q02880	TOP2B	22.0973
uc004atw.3	Q9NZB2	FAM120A	22.0962
uc003xhm.3	Q13115	DUSP4	22.0815
uc003sqe.4	P33947	KDELR2	22.0692
uc002pav.3	O75865	TRAPPC6A	22.0661
uc003clk.1	Q9UHA2	SS18L2	22.0654
uc003sjl.1	Q7L5D6	GET4	22.0595
uc002zmk.1	Q9NZK5	CECR1	22.0552
uc002kej.3	P48730	CSNK1D	22.0324
uc001dbu.1	P23458	JAK1	22.0253
uc002xrq.3	Q9NQQ7	SLC35C2	22.0189
uc002azk.2	Q8TAC9	SCAMP5	21.9931
uc003jhy.3	P26639	TARS	21.992
uc002myq.3	Q16512	PKN1	21.9711
uc001ayq.3	Q9NVZ3	NECAP2	21.9614
uc001hai.3	P62304	SNRPE	21.9386
uc001rwb.1	Q96I36	C12orf62	21.9284
uc002shp.4	B4DLZ5	NAGK	21.9038
uc004cmm.4	Q8WX92	COBRA1	21.9009
uc001rqr.3	Q9BVX2	TMEM106C	21.8718
uc002mps.2	E9PEQ4	DNM2	21.846
uc003wyl.2	Q13510	ASAH1	21.8363
uc002fcq.3	P51665	PSMD7	21.8272
uc003trl.1	P40227	CCT6A	21.8233
uc002dfl.1	Q15041	ARL6IP1	21.8047
uc001vrd.2	Q9HA77	CARS2	21.8016
uc003gph.1	P28838	LAP3	21.7865
uc003qht.2	Q96FX8	PERP	21.7822
uc002zpf.1	P54198	HIRA	21.7803
uc003ybp.3	Q9Y2Q9	MRPS28	21.7578
uc001ztp.3	B4DPZ6	CASC4	21.7563
uc001tyi.3	Q13242	SRSF9	21.7541
uc003xjo.1	Q9H9V4	RNF122	21.7316
uc002cld.2	P63279	UBE2I	21.7278
uc002nkx.2	Q8IX01	SUGP2	21.6949
uc004csr.3	O60907	TBL1X	21.6797
uc002cgc.1	Q9NQ29	LUC7L	21.6736
uc003eez.3	Q96A26	FAM162A	21.6702
uc003dma.1	Q15008	PSMD6	21.6677
uc002oja.2	O43707	ACTN4	21.6482
uc001hob.4	P17655	CAPN2	21.6466
uc001maf.1	P02042	HBD	21.6397
uc001ecj.1	P52907	CAPZA1	21.604
uc002wky.3	P04156	PRNP	21.5644
uc002kdc.3	A8MT69	STRA13	21.5553
uc002ezm.3	Q08AM6	VAC14	21.5401
uc004deg.4	P41732	TSPAN7	21.5258
uc001ntq.2	O94776	MTA2	21.5142
uc003jfn.1	Q9UJT9	FBXL7	21.507
uc001poy.3	Q9Y3B8	REXO2	21.5064
uc004blv.3	P51970	NDUFA8	21.4894
uc001fcn.2	Q9Y3Y2	CHTOP	21.4889
uc001ywt.1	P63162	SNRPN	21.4754
uc003mxz.3	O43324	EEF1E1	21.4743
uc004cdh.1	Q15526	SURF1	21.4646
uc003zzu.1	Q9UBQ7	GRHPR	21.4495
uc002onj.4	Q8IV08	PLD3	21.4427
uc002zgl.3	Q9NSI2	FAM207A	21.413
uc003psh.3	O60493	SNX3	21.4061
uc004bis.3	Q7Z591	AKNA	21.4026
uc002waz.3	Q00341	HDLBP	21.3822
uc002fwi.3	Q93086	P2RX5	21.37
uc003lgy.1	Q96NC0	ZMAT2	21.3387
uc003xql.2	P33991	MCM4	21.3344
uc003xps.3	P49354	FNTA	21.3233
uc003ntu.3	Q13838	DDX39B	21.3218
uc002yqc.3	P57076	C21orf59	21.3125
uc010dni.3	Q9Y6X0	SETBP1	21.3059
uc002tux.1	P14868	DARS	21.2981
uc002arl.3	P39687	ANP32A	21.2877
uc001fqa.3	Q92733	PRCC	21.2806
uc003fjw.3	O96019	ACTL6A	21.2555
uc001tis.3	Q8IZU3	SYCP3	21.247
uc002hnb.3	Q9H3C7	GGNBP2	21.2095
uc002lqd.1	Q9Y2X0	MED16	21.2093
uc004aqj.1	Q96T21	SECISBP2	21.2056
uc003ldc.4	P62495	ETF1	21.196
uc001kvn.2	Q9H467	CUEDC2	21.1907
uc002rmg.3	P62140	PPP1CB	21.1764
uc002vmc.4	Q8IZ52	CHPF	21.1763
uc021pgu.1	Q6P3S1	DENND1B	21.1465
uc002mpn.3	Q12906	ILF3	21.1184
uc002kdl.1	Q13098	GPS1	21.1162
uc002iss.3	O95232	LUC7L3	21.0796
uc001rud.2	Q86XZ4	SPATS2	21.063
uc001hrz.4	Q7Z7F7	MRPL55	21.0447
uc001teo.1	P41970	ELK3	21.024
uc009wtt.3	Q9Y624	F11R	21.0163
uc001gqt.4	Q8WW01	TSEN15	21.0029
uc001hoj.3	O15121	DEGS1	21.0021
uc002vex.4	P31939	ATIC	20.9597
uc001cae.4	Q9Y2W1	THRAP3	20.9491
uc010rfh.1	B4DRJ2	API5	20.8803
uc001ped.3	Q9H5J8	TAF1D	20.8785
uc002lwj.3	P52888	THOP1	20.863
uc001lfs.3	Q9NXX6	NSMCE4A	20.8619
uc002pak.3	Q8N2M8	CLASRP	20.8546
uc001gel.3	O75629	CREG1	20.8521
uc002mbq.4	O94953	KDM4B	20.8387
uc001nuw.3	Q1KMD3	HNRNPUL2	20.8095
uc002rnx.3	Q9Y316	MEMO1	20.7978
uc002bff.2	Q6FIF0	ZFAND6	20.797
uc003jez.4	P51397	DAP	20.7962
uc003cva.4	O43772	SLC25A20	20.7804
uc003yrw.2	Q96MF7	NSMCE2	20.7655
uc002lwg.3	Q9BRY0	SLC39A3	20.7547
uc003vog.3	Q13568	IRF5	20.7537
uc003cea.3	Q7Z7K0	CMC1	20.7337
uc001qnc.3	Q16795	NDUFA9	20.7098
uc002mdw.3	Q9H6Z4	RANBP3	20.7031
uc003izf.3	Q14517	FAT1	20.6979
uc003fvt.1	Q07912	TNK2	20.6916
uc003wjo.1	Q75MJ1	ABCF2	20.6867
uc003ojt.2	P09234	SNRPC	20.6802
uc003byn.3	P62310	LSM3	20.6748
uc001jov.1	Q9NR30	DDX21	20.6746
uc003fmd.3	Q9H300	PARL	20.6649
uc002cll.3	Q9UJK0	C16orf42	20.6472
uc004ajv.4	Q92882	OSTF1	20.6452
uc002ipk.3	Q9C073	FAM117A	20.6102
uc004chl.3	Q10713	PMPCA	20.5974
uc004bde.3	P54727	RAD23B	20.5769
uc001som.1	Q13561	DCTN2	20.5743
uc003pxs.3	Q8N8Z6	DCBLD1	20.5677
uc004biz.4	B9EGE6	DFNB31	20.5322
uc001clt.3	O43414	ERI3	20.4832
uc002lvy.3	Q03252	LMNB2	20.455
uc021phh.1	P21291	CSRP1	20.415
uc001sui.3	Q00987	MDM2	20.4103
uc002rgz.3	P55084	HADHB	20.4066
uc002czl.2	Q93009	USP7	20.4014
uc002dkk.3	Q9NVU0	POLR3E	20.3717
uc001hac.3	O75152	ZC3H11A	20.3687
uc002sjx.3	Q16854	DGUOK	20.3431
uc002ibr.3	P61289	PSME3	20.3367
uc003tia.3	Q9BYC8	MRPL32	20.3089
uc001fpx.1	Q96A35	MRPL24	20.3029
uc003hax.2	Q9HC07	TMEM165	20.3
uc001old.3	Q9UBS0	RPS6KB2	20.2952
uc004bsg.1	Q05932	FPGS	20.2927
uc001bfb.3	Q86UV5	USP48	20.2611
uc002xbk.3	Q8TEL6	TRPC4AP	20.2586
uc002lgs.2	O43776	NARS	20.2461
uc004fmm.3	O60832	DKC1	20.2339
uc003okk.3	Q9H4E7	DEF6	20.2338
uc001rvx.4	Q96GM5	SMARCD1	20.2324
uc002mvs.2	Q9Y285	FARSA	20.2187
uc001oek.3	O60232	SSSCA1	20.2187
uc001sqm.3	O14595	CTDSP2	20.1945
uc002njo.3	Q9BQD3	KXD1	20.183
uc004dlu.3	Q96G74	OTUD5	20.1773
uc003etf.4	P35606	COPB2	20.1683
uc001lof.3	Q9NPQ8	RIC8A	20.1522
uc010ppx.2	B4DZD9	PTPN7	20.1403
uc002fuw.4	P43034	PAFAH1B1	20.1384
uc003amq.3	Q9Y3I1	FBXO7	20.1242
uc003wzj.3	Q9NVR2	INTS10	20.1076
uc004fkk.2	P21333	FLNA	20.0961
uc003ota.4	Q9BT09	CNPY3	20.078
uc003jdu.3	Q08J23	NSUN2	20.0646
uc003cvq.3	Q9BU61	NDUFAF3	20.0581
uc001cfb.2	P50897	PPT1	20.0493
uc002pft.1	P53680	AP2S1	20.0079
uc002hsq.3	Q9BRT3	MIEN1	19.9924
uc001ycj.3	Q9GZR7	DDX24	19.99
uc002ngc.1	Q9BQ48	MRPL34	19.9893
uc001ouj.3	Q9NYJ1	CHCHD8	19.9858
uc003srk.3	Q86VQ1	GLCCI1	19.985
uc002hsu.3	Q9UKT9	IKZF3	19.9576
uc003tkm.3	O15498	YKT6	19.9509
uc002czm.3	Q14CZ0	C16orf72	19.9503
uc001aie.3	Q5QPS4	NADK	19.9449
uc002cww.3	Q9H305	C16orf5	19.9399
uc002xqh.3	P10619	CTSA	19.8936
uc002oqo.3	Q9NQT4	EXOSC5	19.8856
uc001ogd.3	O43427	FIBP	19.8801
uc002vyu.1	Q8WXC6	MYEOV2	19.8607
uc002aqz.3	O75925	PIAS1	19.8539
uc002fte.3	Q6P2Q9	PRPF8	19.8481
uc001jnw.4	P31942	HNRNPH3	19.8455
uc003geu.1	Q14582	MXD4	19.8246
uc001yoi.4	P56378	C14orf2	19.8075
uc002slj.2	Q96G27	WBP1	19.7859
uc010eth.1	Q6DD87	ZNF787	19.7751
uc002wpr.3	P60981	DSTN	19.7717
uc003jdp.4	A1L167	UBE2QL1	19.7623
uc001bvh.4	Q9NW68	BSDC1	19.7405
uc002hqi.4	P55198	MLLT6	19.7052
uc001etk.2	Q15427	SF3B4	19.7052
uc003faq.3	P49915	GMPS	19.6694
uc003otp.1	Q96EU6	RRP36	19.6615
uc010igk.3	Q9NX40	OCIAD1	19.6429
uc003dno.3	Q8TBC4	UBA3	19.6359
uc002bfz.3	Q9H1K6	MESDC1	19.6186
uc002grd.3	Q9UNS2	COPS3	19.6133
uc002rmz.4	P62699	YPEL5	19.6092
uc003lvo.3	Q6PKG0	LARP1	19.6075
uc003ayp.4	P30566	ADSL	19.5991
uc003tmv.3	Q969Z0	TBRG4	19.5962
uc001dii.3	Q96AE4	FUBP1	19.5931
uc002onf.3	P31751	AKT2	19.5767
uc003owy.1	Q99808	SLC29A1	19.5735
uc003lzb.3	P51959	CCNG1	19.5559
uc002uxt.1	Q14790	CASP8	19.5529
uc001vmq.3	Q13217	DNAJC3	19.5353
uc003zaf.1	Q15149	PLEC	19.5135
uc001lix.4	P10746	UROS	19.4992
uc003ptk.3	Q8TDZ2	MICAL1	19.4983
uc003fbt.3	Q96IZ7	RSRC1	19.4934
uc002szc.4	Q53HI1	UNC50	19.491
uc001nvh.3	Q13190	STX5	19.4909
uc003uio.3	Q9BU79	C7orf23	19.4817
uc001gku.1	Q8NHY2	RFWD2	19.4802
uc003hcl.1	P30876	POLR2B	19.4747
uc004fli.4	P31150	GDI1	19.4712
uc003bun.3	Q9P0I2	TMEM111	19.4672
uc003gmu.2	P51157	RAB28	19.4441
uc001qcb.3	O14681	EI24	19.4414
uc001bzx.3	O43617	TRAPPC3	19.4189
uc003xry.3	O75608	LYPLA1	19.4184
uc010jgh.3	P46926	GNPDA1	19.3999
uc001foc.4	Q9UPR3	SMG5	19.3868
uc021rmv.1	Q13619	CUL4A	19.3789
uc002paa.4	O96008	TOMM40	19.3722
uc003eyi.3	O43255	SIAH2	19.3635
uc003aij.2	O00541	PES1	19.3592
uc002yrn.3	P17181	IFNAR1	19.3405
uc003tir.3	P53004	BLVRA	19.3269
uc001gdt.1	Q9P215	POGK	19.3265
uc003aam.1	P62318	SNRPD3	19.3174
uc001bvb.1	Q13547	HDAC1	19.3086
uc003kdf.4	P07686	HEXB	19.2908
uc003uuy.1	Q8TAP8	PPP1R35	19.2895
uc002jps.3	Q969T9	WBP2	19.2722
uc002lre.4	P19388	POLR2E	19.2701
uc010psw.2	Q9P2K3	RCOR3	19.2589
uc003pax.3	Q9Y6G1	TMEM14A	19.2564
uc001nvm.2	Q6RFH5	WDR74	19.2493
uc004dvc.3	Q6GMR7	FAAH2	19.2343
uc002axy.1	Q96S82	UBL7	19.2311
uc021okf.1	Q9Y5A9	YTHDF2	19.2153
uc001ojw.3	Q9Y2K7	KDM2A	19.2152
uc003ksi.3	O95379	TNFAIP8	19.1695
uc001zkw.3	Q96LC9	BMF	19.1695
uc003jcx.4	Q9P0J6	MRPL36	19.1669
uc003dva.3	Q8WW12	PCNP	19.1544
uc021vjw.1	O43493	TGOLN2	19.145
uc003ddl.2	Q6UXN9	WDR82	19.1424
uc004ezo.3	Q13642	FHL1	19.139
uc010tyf.2	F8VTM4	KLC1	19.1356
uc021rcx.1	Q16881	TXNRD1	19.1248
uc003jbr.3	Q15645	TRIP13	19.1245
uc010wnn.1	Q96FJ2	DYNLL2	19.1134
uc003gda.3	Q7L5Y9	MAEA	19.1086
uc002xnb.3	Q13043	STK4	19.1069
uc002klt.4	O14950	MYL12B	19.1028
uc003uov.4	P08243	ASNS	19.102
uc001nkm.1	P62072	TIMM10	19.0956
uc001lyw.4	P23921	RRM1	19.0893
uc003zsd.1	P31689	DNAJA1	19.0865
uc004aqo.1	Q92854	SEMA4D	19.0859
uc001aje.2	O15258	RER1	19.0848
uc010hre.1	Q15051	IQCB1	19.0818
uc002plr.1	Q9Y230	RUVBL2	19.0762
uc001fvk.3	Q15121	PEA15	19.066
uc001fxi.3	P22415	USF1	19.0582
uc002erz.3	Q16254	E2F4	19.0579
uc003epx.2	Q9Y5M8	SRPRB	19.0526
uc001gjx.3	Q5R372	RABGAP1L	19.0511
uc002jqk.1	Q9UHB9	SRP68	19.0503
uc003byk.2	Q9BTV4	TMEM43	19.0313
uc001spv.3	P11802	CDK4	19.0221
uc002bnk.2	P08910	ABHD2	19.0133
uc003tfk.2	Q92556	ELMO1	19.0006
uc002rxu.3	Q01082	SPTBN1	18.9917
uc001hwf.3	Q7Z5L9	IRF2BP2	18.9869
uc002gcc.1	Q9GZP9	DERL2	18.9797
uc002ggs.3	Q8N2U0	C17orf61	18.9686
uc003dph.1	Q9NY27	PPP4R2	18.9331
uc001osf.3	O15357	INPPL1	18.8834
uc001bzz.3	Q3KQU3	MAP7D1	18.8825
uc001oyk.3	P54105	CLNS1A	18.8763
uc001csu.3	B3KPQ4	OSBPL9	18.8578
uc002vkt.1	P68366	TUBA4A	18.8474
uc001exl.3	P55036	PSMD4	18.8427
uc002tuw.3	Q14566	MCM6	18.8363
uc003xzm.3	E9PF26	STAU2	18.8303
uc002bpb.4	Q99828	CIB1	18.8127
uc002lrw.4	Q9BVV8	C19orf24	18.8126
uc003spp.3	Q9BQI3	EIF2AK1	18.7561
uc003lzk.3	Q9NZL9	MAT2B	18.7411
uc002tew.3	Q9P0V9	2012-09-10	18.7333
uc003qsg.3	P04179	SOD2	18.724
uc002sub.3	P82675	MRPS5	18.7081
uc002ztr.1	Q9BT49	THAP7	18.6955
uc001heh.2	P41214	EIF2D	18.6858
uc003coi.2	Q15024	EXOSC7	18.6773
uc002gsr.1	Q13045	FLII	18.669
uc003flb.3	Q9Y2G3	ATP11B	18.6664
uc002cip.3	Q8IXI1	RHOT2	18.6572
uc003iwf.4	P14316	IRF2	18.6449
uc021ylj.1	Q9P0S9	TMEM14C	18.6407
uc002mit.3	O14733	MAP2K7	18.6398
uc001gdj.4	Q9UM00	TMCO1	18.6181
uc001gkj.1	Q9HB71	CACYBP	18.6102
uc001fvx.3	Q92542	NCSTN	18.6068
uc002gea.3	Q6P5S7	RNASEK	18.6068
uc001gyt.2	Q9UHQ9	CYB5R1	18.5911
uc002tjc.3	Q8NDX1	PSD4	18.5876
uc002cna.3	Q16775	HAGH	18.5739
uc002zww.3	P11274	BCR	18.5673
uc002mgx.3	Q9HCS7	XAB2	18.5438
uc002pqf.1	Q86YD1	PTOV1	18.5291
uc002rdv.3	P62745	RHOB	18.5096
uc002tpt.4	O60243	HS6ST1	18.5029
uc002lwd.2	O60262	GNG7	18.4985
uc002pmk.3	P08621	SNRNP70	18.4971
uc002igp.1	P28799	GRN	18.4912
uc003kvj.3	Q9NRR3	CDC42SE2	18.4801
uc003fxd.1	P52298	NCBP2	18.4635
uc001eyv.3	Q9BYD2	MRPL9	18.4563
uc003ecn.3	Q9NPL8	TIMMDC1	18.4552
uc002mcg.3	A0AV56	SAFB	18.455
uc003dzd.3	Q9NT62	ATG3	18.454
uc001hdb.3	Q9H1E3	NUCKS1	18.438
uc004dpn.3	Q9Y5V3	MAGED1	18.4359
uc001sef.3	Q9P1Z2	CALCOCO1	18.4352
uc001pbm.3	Q13492	PICALM	18.4334
uc001xdj.2	P25788	PSMA3	18.4168
uc002mrb.2	Q6UW68	TMEM205	18.416
uc003apk.1	Q99757	TXN2	18.4093
uc003jof.3	Q13423	NNT	18.4033
uc003zyh.3	Q9BX68	HINT2	18.3878
uc002uxj.1	Q92851	CASP10	18.3815
uc021zym.1	E9PF23	SUN1	18.3773
uc001bal.3	Q9P258	RCC2	18.3755
uc004cnk.1	Q9BTV6	WDR85	18.3752
uc002cgs.2	Q13084	MRPL28	18.3653
uc002ttw.4	Q09328	MGAT5	18.3504
uc001mvh.1	Q14444	CAPRIN1	18.3138
uc003ldp.3	Q9H173	SIL1	18.3034
uc002iax.4	P46092	CCR10	18.2826
uc003xru.3	P23193	TCEA1	18.2687
uc001mmk.2	O00193	C11orf58	18.2398
uc002ria.4	Q6NUQ4	TMEM214	18.2396
uc002lgg.3	O43396	TXNL1	18.2205
uc003uqe.3	Q13442	PDAP1	18.2081
uc002fkm.3	Q01650	SLC7A5	18.1721
uc003lxu.3	Q99614	TTC1	18.1695
uc003wxg.1	Q9UIV1	CNOT7	18.1404
uc003vcv.3	P78362	SRPK2	18.1379
uc003cvb.3	O95376	ARIH2	18.132
uc004bur.4	Q9Y3A0	COQ4	18.113
uc010ojx.2	Q99848	EBNA1BP2	18.1113
uc001hqn.1	Q8NI60	ADCK3	18.104
uc003nac.3	P15822	HIVEP1	18.0996
uc002lup.1	Q9BX70	BTBD2	18.0819
uc010lkq.3	Q86UW7	CADPS2	18.0736
uc011klv.2	B4DJ36	HBP1	18.0674
uc001mxi.3	Q96AE7	TTC17	18.0593
uc021ygm.1	Q96F07	CYFIP2	18.0582
uc003wfb.2	Q15910	EZH2	18.0321
uc003otk.3	Q16626	MEA1	18.0175
uc003fjz.3	Q9HD33	MRPL47	17.9669
uc010ywt.1	Q8TEJ3	SH3RF3	17.9592
uc001gce.4	Q16222	UAP1	17.9565
uc002lxi.3	Q969V3	NCLN	17.9471
uc001oea.1	Q96KG9	SCYL1	17.9369
uc002iqq.3	Q9P0M9	MRPL27	17.9316
uc003llf.2	O15379	HDAC3	17.9253
uc002spv.1	Q9P0P0	RNF181	17.9139
uc004clr.1	Q9UJX6	ANAPC2	17.9082
uc003ivg.3	P32321	DCTD	17.894
uc002hni.3	Q9NY61	AATF	17.8901
uc002lwb.2	O75293	GADD45B	17.8871
uc003cxf.3	P13798	APEH	17.8672
uc002rds.1	Q8TB72	PUM2	17.866
uc004edh.3	O43736	ITM2A	17.8566
uc002jxs.3	P38919	EIF4A3	17.8442
uc002uax.3	Q9H992	2012-03-07	17.8315
uc001gdf.3	O14880	MGST3	17.8281
uc003fcl.2	Q9H3U5	MFSD1	17.821
uc002tdi.3	O43639	NCK2	17.8175
uc001ssb.3	O43592	XPOT	17.8116
uc004dkf.2	P98179	RBM3	17.8017
uc004bfe.1	Q5VYK3	KIAA0368	17.7893
uc002sgq.4	Q96C01	FAM136A	17.7819
uc004dlc.2	O60830	TIMM17B	17.7699
uc011bli.2	B7Z3X9	ATP2C1	17.7648
uc003vho.3	Q9UGI8	TES	17.7606
uc002lcu.3	Q9Y5U9	IER3IP1	17.7596
uc001jtr.3	Q8WXX5	DNAJC9	17.7465
uc001tdl.3	Q9UI09	NDUFA12	17.7337
uc002osa.3	Q92888	ARHGEF1	17.7233
uc003uye.3	O43257	ZNHIT1	17.7197
uc004erl.3	P49459	UBE2A	17.719
uc001nvd.4	Q7Z7N9	TMEM179B	17.7068
uc002rtr.2	P42704	LRPPRC	17.6999
uc002sqz.4	Q16891	IMMT	17.6983
uc001fpc.3	Q14814	MEF2D	17.6862
uc003bgm.2	Q9UBB4	ATXN10	17.6572
uc002gys.3	P46734	MAP2K3	17.6459
uc001iha.3	Q99612	KLF6	17.6326
uc001fnb.3	Q9Y2Q5	LAMTOR2	17.6307
uc001zig.3	Q643R3	LPCAT4	17.603
uc002eww.3	Q9UN37	VPS4A	17.6023
uc003xuw.3	Q92820	GGH	17.5775
uc002zpm.2	Q92890	UFD1L	17.5763
uc011mxe.2	P22304	IDS	17.5719
uc002bpl.1	P46940	IQGAP1	17.5696
uc003ean.2	Q9GZZ1	NAA50	17.5617
uc001ett.3	Q53GL0	PLEKHO1	17.5488
uc001ndt.3	Q8N6H7	ARFGAP2	17.5461
uc003coq.3	Q9UGP4	LIMD1	17.5353
uc003apy.4	Q15080	NCF4	17.5298
uc003ckr.2	P35222	CTNNB1	17.5122
uc003vvy.1	Q7Z695	ADCK2	17.5076
uc002haz.3	Q9Y2S7	POLDIP2	17.5008
uc002muv.3	O43681	ASNA1	17.493
uc003fgh.3	Q99442	SEC62	17.4797
uc021qmd.1	Q8N6T0	C11orf80	17.4751
uc002kqz.2	Q9Y4W6	AFG3L2	17.4576
uc002miz.3	O43615	TIMM44	17.4544
uc009ylv.3	Q8N3X1	FNBP4	17.4506
uc003dkf.4	P11177	PDHB	17.4344
uc001osu.3	Q96P48	ARAP1	17.4265
uc002fvt.1	Q8NET8	TRPV3	17.4245
uc021tiy.1	Q9GZU8	FAM192A	17.4109
uc001fmi.1	Q7Z7F0	KIAA0907	17.3912
uc001etw.3	Q9BTT0	ANP32E	17.3856
uc001orl.1	Q14980	NUMA1	17.3742
uc002obd.4	Q9H665	IGFLR1	17.3724
uc003zzq.3	Q8N3Z6	ZCCHC7	17.368
uc002mft.3	Q9BRG2	SH2D3A	17.3613
uc002gnz.4	Q9BQ52	ELAC2	17.3457
uc002taz.2	Q8NC42	RNF149	17.3456
uc001cxe.3	Q9BWW4	SSBP3	17.3324
uc001gvs.2	O75037	KIF21B	17.3292
uc003cfi.1	P16278	GLB1	17.3207
uc001qog.4	Q9BX59	TAPBPL	17.3107
uc003tkz.3	Q8IVD9	NUDCD3	17.3098
uc010cnt.1	P63027	VAMP2	17.3034
uc003dep.2	Q8WVI0	C3orf78	17.2773
uc003gdn.3	A0AVI4	TMEM129	17.2609
uc010enw.3	F1D8P7	NR1H2	17.2601
uc002nbe.2	Q86YV0	RASAL3	17.2556
uc002gja.3	Q9BRA0	LSMD1	17.2513
uc002trc.3	Q99952	PTPN18	17.2391
uc003jba.3	O60645	EXOC3	17.2349
uc003qsr.3	P17987	TCP1	17.2318
uc002sbj.3	O14980	XPO1	17.2292
uc003tlr.3	Q8NF64	ZMIZ2	17.2262
uc003adk.3	P48739	PITPNB	17.2238
uc002bpf.1	Q9NPE2	NGRN	17.219
uc001uag.3	Q9UJX4	ANAPC5	17.2109
uc001xue.4	Q9GZT3	SLIRP	17.2088
uc003vbs.3	P35998	PSMC2	17.1885
uc002eqf.3	Q13564	NAE1	17.1639
uc003qta.3	P11717	IGF2R	17.1536
uc002wic.3	Q96HY6	DDRGK1	17.1527
uc003xks.3	Q13541	EIF4EBP1	17.1381
uc002bcj.3	O60637	TSPAN3	17.1365
uc002bnr.4	P54098	POLG	17.1299
uc001nrp.3	Q8N684	CPSF7	17.1263
uc003vnq.3	O43852	CALU	17.1172
uc002ydb.1	Q96BD0	SLCO4A1	17.1163
uc003eoh.3	P09001	MRPL3	17.116
uc001atm.3	Q02809	PLOD1	17.1159
uc010aty.3	Q9P219	CCDC88C	17.0978
uc002hho.1	O94832	MYO1D	17.0965
uc003lgq.3	Q13123	IK	17.084
uc002njh.3	P55199	ELL	17.0747
uc001zma.1	Q9BV29	C15orf57	17.0702
uc003yab.3	Q9BUB7	TMEM70	17.0388
uc002wmx.1	Q9H1E5	TMX4	17.0343
uc002voy.3	Q9GZY8	MFF	17.0301
uc002jbv.3	Q86XP3	DDX42	17.0261
uc001vky.2	Q5T8P6	RBM26	17.0061
uc004ala.3	Q9Y617	PSAT1	16.982
uc010bfk.2	A8K9T0	CCPG1	16.979
uc001chq.3	O43447	PPIH	16.9695
uc003llb.4	O60610	DIAPH1	16.9684
uc001noh.2	Q9NX20	MRPL16	16.9669
uc002ixt.3	Q9Y3E5	PTRH2	16.9568
uc001ouh.4	Q96GC5	MRPL48	16.956
uc002mor.1	Q14145	KEAP1	16.9369
uc010uhc.2	Q12982	BNIP2	16.9337
uc001ksa.1	C9J5Q3	MRPL43	16.9109
uc002ddd.3	Q96AB6	NTAN1	16.9007
uc003bca.3	Q9H4I9	C22orf32	16.89
uc003bib.3	Q8WUA7	TBC1D22A	16.8847
uc003bqg.3	Q9NVJ2	ARL8B	16.8776
uc002ldg.3	O15105	SMAD7	16.8768
uc003fwg.3	P49585	PCYT1A	16.8733
uc003dbm.4	Q9Y6I9	TEX264	16.872
uc001lxf.3	Q5HYE4	CARS	16.8706
uc003gbm.4	O14976	GAK	16.868
uc003kyj.3	P34932	HSPA4	16.8624
uc001nva.3	P62487	POLR2G	16.8513
uc003qbr.3	Q8N392	ARHGAP18	16.8421
uc002qlx.3	Q9Y6I3	EPN1	16.841
uc021psp.1	Q96DE5	ANAPC16	16.8149
uc009yqd.2	P07384	CAPN1	16.8131
uc001slc.3	P52630	STAT2	16.8073
uc002vxv.3	Q9H0C8	ILKAP	16.7999
uc002ial.2	Q86VR2	FAM134C	16.7906
uc001zmp.1	Q96TC7	FAM82A2	16.7809
uc001jux.3	P53992	SEC24C	16.7784
uc010ryt.1	O43826	SLC37A4	16.7704
uc002eof.1	P00505	GOT2	16.7697
uc002dda.4	Q6P996	PDXDC1	16.7692
uc002jnx.4	P62993	GRB2	16.7689
uc010hal.2	Q6UXH1	CRELD2	16.7632
uc004bks.1	Q5T6S3	PHF19	16.7485
uc001iew.1	Q7L8J4	SH3BP5L	16.7469
uc003uuw.3	Q7L2J0	MEPCE	16.7288
uc001qjk.3	Q9H1J7	WNT5B	16.7147
uc009wtf.3	Q969P0	IGSF8	16.7139
uc002pqx.3	P37198	NUP62	16.7087
uc002tsd.3	A1KXE4	FAM168B	16.698
uc002xvu.1	Q9H2P0	ADNP	16.6672
uc003udw.1	Q6NTF9	RHBDD2	16.6668
uc010ziq.2	B4DJA0	NDUFS1	16.6538
uc001cwh.3	Q9Y547	HSPB11	16.648
uc002chi.3	O75808	SOLH	16.6403
uc002nyl.3	Q86X29	LSR	16.64
uc003bab.3	Q7RTV0	PHF5A	16.6374
uc011ddv.2	B7Z6F8	CLINT1	16.627
uc001vbz.3	Q9Y287	ITM2B	16.6218
uc003ire.3	Q15800	MSMO1	16.6178
uc001ftz.1	Q9BVJ7	DUSP23	16.6012
uc003gxz.3	P42680	TEC	16.5957
uc002qio.3	Q8NBN7	RDH13	16.5944
uc003ekh.3	Q9Y265	RUVBL1	16.5786
uc001vne.3	O00410	IPO5	16.5747
uc001nvf.1	Q9UBU9	NXF1	16.571
uc003bdd.2	Q9NP61	ARFGAP3	16.5696
uc001gex.3	Q58WW2	DCAF6	16.5638
uc003hwc.2	Q9C0K1	SLC39A8	16.5462
uc001onv.3	Q5H9R7	PPP6R3	16.5449
uc003zsg.2	P15291	B4GALT1	16.5432
uc002ghm.3	Q9H4L4	SENP3	16.542
uc002elt.1	P19387	POLR2C	16.541
uc002erb.3	Q13951	CBFB	16.5394
uc001cqh.3	Q5TC12	ATPAF1	16.5318
uc001got.4	Q5VY09	IER5	16.5241
uc003fwa.4	P02786	TFRC	16.519
uc003cyg.3	P52756	RBM5	16.5129
uc002zeb.3	Q15269	PWP2	16.5085
uc002tlh.1	Q9NVP1	DDX18	16.5068
uc003grk.2	Q8TCG2	PI4K2B	16.4997
uc010abe.1	Q92802	N4BP2L2	16.4977
uc002bdd.3	P50213	IDH3A	16.4895
uc001uwu.3	P61960	UFM1	16.4546
uc002jbs.4	Q96A33	CCDC47	16.4498
uc001gag.3	Q99643	SDHC	16.4283
uc010qji.2	Q9NR31	SAR1A	16.4205
uc003gdo.3	Q9Y6A5	TACC3	16.4064
uc002oiy.1	Q92918	MAP4K1	16.3911
uc002vju.4	Q9BV87	CNPPD1	16.3853
uc003awl.3	O95503	CBX6	16.3737
uc011jvx.1	Q9BT73	PSMG3	16.373
uc002cit.3	Q9UNE7	STUB1	16.3706
uc021pwv.1	Q92902	HPS1	16.3612
uc003mda.2	Q9H9B4	SFXN1	16.3575
uc001ofg.3	Q04206	RELA	16.3279
uc003nig.3	O00479	HMGN4	16.3272
uc003aku.3	Q9Y295	DRG1	16.3236
uc001nyf.1	Q96FW1	OTUB1	16.3126
uc002ayd.3	Q8IVW6	ARID3B	16.3066
uc002wsf.1	Q9H0D6	XRN2	16.2962
uc002hyo.3	Q99615	DNAJC7	16.2901
uc001pfw.1	Q8IZL2	MAML2	16.2892
uc003jbt.1	Q969F2	NKD2	16.2775
uc001lrt.3	Q96AD5	PNPLA2	16.2723
uc003pvy.4	P29966	MARCKS	16.2707
uc001sgc.4	P55160	NCKAP1L	16.2698
uc001epm.4	Q86WJ1	CHD1L	16.2689
uc002dpa.1	Q96QU8	XPO6	16.2671
uc002ulc.1	P51991	HNRNPA3	16.2556
uc002dby.4	Q8TEQ0	SNX29	16.2507
uc003hnh.3	O94979	SEC31A	16.2492
uc001pwv.3	Q15223	PVRL1	16.2473
uc002cmu.3	Q6PJ21	SPSB3	16.2433
uc002obi.1	Q9NZ42	PSENEN	16.2388
uc001ztv.3	O75822	EIF3J	16.2315
uc003ltr.4	P17900	GM2A	16.23
uc001iaj.3	P30520	ADSS	16.2238
uc003jrk.4	Q86WP2	GPBP1	16.2185
uc003pmz.3	Q8IYS1	PM20D2	16.2151
uc004fei.3	Q13613	MTMR1	16.2142
uc003fmp.3	Q13144	EIF2B5	16.2132
uc001wjh.4	Q86U42	BCL2L2-PABPN1	16.2029
uc001ilx.1	Q96CV9	OPTN	16.2024
uc011kzi.2	B4DRT5	PPP3CC	16.2003
uc002lem.4	Q9UIS9	MBD1	16.19
uc002rwd.4	P52701	MSH6	16.1825
uc002oqq.3	P12694	BCKDHA	16.1747
uc002cmm.3	Q13232	NME3	16.1702
uc002kbg.3	O14964	HGS	16.1506
uc003wnv.1	Q86XI2	NCAPG2	16.142
uc003cxl.1	Q9Y5P6	GMPPB	16.1328
uc002vrn.2	Q99460	PSMD1	16.1195
uc001hup.4	O15228	GNPAT	16.1012
uc003clo.3	P30414	NKTR	16.0987
uc001eoh.3	Q9BUI4	POLR3C	16.0972
uc003wob.1	A0FGR8	ESYT2	16.0931
uc001cvf.2	P61326	MAGOH	16.0915
uc001lsm.3	Q9BWS9	CHID1	16.0846
uc003led.3	Q9BPZ3	PAIP2	16.0792
uc004azf.3	Q9H553	ALG2	16.0732
uc011bdp.2	Q12894	IFRD2	16.0716
uc001nyw.3	P49765	VEGFB	16.0679
uc003hmv.3	Q9UHY7	ENOPH1	16.0637
uc001isy.3	Q8IZP0	ABI1	16.0631
uc002xlk.3	Q9NX31	C20orf111	16.0619
uc001lnd.3	Q9BT17	MTG1	16.0577
uc004fnc.3	D3DWY7	VBP1	16.055
uc002oan.3	Q9BTD8	RBM42	16.0546
uc001zvv.3	Q9Y6N5	SQRDL	16.0543
uc001exu.3	Q9UBF8	PI4KB	16.0442
uc004amv.3	Q9UMX0	UBQLN1	16.0423
uc001cbk.3	Q13823	GNL2	16.0379
uc003ezy.4	Q9H2U1	DHX36	16.0268
uc010xlc.2	P26358	DNMT1	16.0227
uc002ohr.2	O43291	SPINT2	15.9968
uc002xvf.3	Q13404	TMEM189-UBE2V1	15.9963
uc003qjh.3	Q9NVV5	AIG1	15.9758
uc010peq.2	O15156	ZBTB7B	15.9615
uc001qri.4	P45974	USP5	15.9588
uc002odg.1	Q99426	TBCB	15.9573
uc002ure.4	Q9P0S3	ORMDL1	15.9544
uc001rpc.3	Q9H2H9	SLC38A1	15.9531
uc002jvz.1	Q9P275	USP36	15.9512
uc001gem.3	Q6JBY9	RCSD1	15.9448
uc002qzj.3	O14713	ITGB1BP1	15.9344
uc002kdu.3	P49327	FASN	15.9256
uc003oiz.3	P17096	HMGA1	15.8962
uc003kiw.3	P20936	RASA1	15.8881
uc002zvb.2	A8MPS7	YDJC	15.8782
uc001xes.3	Q9Y394	DHRS7	15.8778
uc001riv.3	Q96RQ1	ERGIC2	15.8746
uc003hyk.3	O43252	PAPSS1	15.8655
uc004fof.3	B4DH58	MAGT1	15.8615
uc002hyg.3	P53396	ACLY	15.8567
uc001gun.4	Q8TDX7	NEK7	15.8514
uc003ici.4	O94855	SEC24D	15.8494
uc010gkn.3	Q9NWZ5	UCKL1	15.8478
uc003aip.2	P20062	TCN2	15.8268
uc002dyf.3	Q9H773	DCTPP1	15.8204
uc002krq.3	Q96EE3	SEH1L	15.8152
uc003uwy.2	Q9BXP5	SRRT	15.8138
uc001nkn.2	O14933	UBE2L6	15.7991
uc001hop.4	Q9H7D7	WDR26	15.7976
uc001cti.3	O95881	TXNDC12	15.7949
uc001rhb.3	Q9C0J9	BHLHE41	15.7883
uc002zwv.1	O95755	RAB36	15.7763
uc002baf.3	Q9NTJ4	MAN2C1	15.7668
uc002lqg.2	Q96D70	R3HDM4	15.7643
uc003pih.1	Q9UM54	MYO6	15.7642
uc002krk.3	Q969U7	PSMG2	15.7641
uc003jbq.3	Q9H8M2	BRD9	15.7394
uc010wso.1	Q96DV4	MRPL38	15.7277
uc010aod.3	Q9Y224	C14orf166	15.7267
uc001bty.2	Q12974	PTP4A2	15.7168
uc001fff.1	Q7Z7E8	UBE2Q1	15.7134
uc001tqx.3	Q9UBQ0	VPS29	15.6931
uc003atc.3	Q9UJY5	GGA1	15.6919
uc003hfo.3	Q9NQZ2	UTP3	15.6916
uc001bll.4	O00488	ZNF593	15.6883
uc002plf.1	Q07812	BAX	15.6816
uc003puk.1	P17707	AMD1	15.68
uc001aly.2	Q13303	KCNAB2	15.6644
uc002zjy.3	P55345	PRMT2	15.6605
uc003nbm.3	Q96EV8	DTNBP1	15.6552
uc002rce.3	Q92499	DDX1	15.6533
uc003llp.3	Q08174	PCDH1	15.6512
uc001htw.3	Q14746	COG2	15.6502
uc002lov.3	P49427	CDC34	15.648
uc001jld.3	P06493	CDK1	15.6446
uc002plp.3	P13807	GYS1	15.6425
uc002elf.1	Q9Y2Y0	ARL2BP	15.6367
uc002eiy.3	Q9UKV5	AMFR	15.6366
uc001kmm.4	Q9HD45	TM9SF3	15.635
uc001qvf.3	P20645	M6PR	15.6313
uc002gfx.1	Q13227	GPS2	15.6199
uc003ddx.3	Q92560	BAP1	15.6187
uc001bmv.1	O14497	ARID1A	15.6181
uc002ykk.3	Q14201	BTG3	15.6168
uc002qix.3	Q9BZL4	PPP1R12C	15.6168
uc001grl.3	Q9Y6Y0	IVNS1ABP	15.6164
uc003awg.3	O00178	GTPBP1	15.6151
uc001asv.3	Q6RW13	AGTRAP	15.6113
uc003ela.4	Q9H845	ACAD9	15.6109
uc003jqq.3	P40189	IL6ST	15.6106
uc003vhf.3	Q9P1T7	MDFIC	15.6077
uc003azu.3	P46060	RANGAP1	15.5822
uc003pme.3	Q5T160	RARS2	15.5664
uc021pzt.1	Q9BZH6	WDR11	15.5395
uc002piv.2	P54852	EMP3	15.5252
uc001nrt.3	Q9NX18	SDHAF2	15.5118
uc002fxs.3	P62253	UBE2G1	15.5023
uc003ixd.3	P12235	SLC25A4	15.4967
uc021qns.1	E9PQ53	NDUFC2-KCTD14	15.4956
uc002azo.3	Q96CD2	PPCDC	15.4934
uc001qxg.2	Q9BXN2	CLEC7A	15.491
uc003mxu.4	P22004	BMP6	15.4872
uc001znb.3	O43278	SPINT1	15.4795
uc011dwx.2	F6SH78	ELOVL5	15.4791
uc001aym.4	Q7Z422	C1orf144	15.4645
uc003afj.3	Q10567	AP1B1	15.4448
uc010ooz.2	P36871	PGM1	15.4217
uc009xkg.3	P35226	COMMD3-BMI1	15.4164
uc003lgg.1	Q96G79	SLC35A4	15.4111
uc003dst.3	Q9NY35	CLDND1	15.411
uc003onx.3	Q9H8U3	ZFAND3	15.4064
uc003tlg.3	Q9NY93	DDX56	15.3958
uc001cjb.3	Q9BW60	ELOVL1	15.3956
uc003cyc.3	P78332	RBM6	15.3956
uc002ibi.3	Q9BRG1	VPS25	15.3728
uc003cjo.2	Q96DW6	SLC25A38	15.3563
uc001mor.3	Q99816	TSG101	15.3471
uc002mqf.4	P51532	SMARCA4	15.3425
uc010ryo.2	Q9Y296	TRAPPC4	15.3406
uc002nkq.2	Q9Y6V7	DDX49	15.3404
uc002bdn.3	Q9GZS3	WDR61	15.3343
uc003mim.3	Q96G75	RMND5B	15.3342
uc002pkr.3	O15382	BCAT2	15.3262
uc001qpo.3	Q14839	CHD4	15.3186
uc002ooz.3	P09012	SNRPA	15.2875
[truncated: 3,681 more rows]

## Sheet: (B) iBAQ protein data
Protein Group UniProt Acc	Protein name	Protein ID	MaxQuant Intensity	iBAQ intensity	Fraction of total iBAQ intensity	g per cell of protein	mol of protein per cell	# protein copies per cell
P62805	Histone H4	HIST1H4A	3249900000	541650000	0.0815595	4.30634e-12	3.78846e-16	2.28148e+08
P0C0S8;P20671;Q6FI13;Q16777;Q9BTM1;Q96KK5;Q99878;H0YFX9	Histone H2A type 1;Histone H2A type 1-D;Histone H2A type 2-A;Histone H2A type 2-C;Histone H2A.J;Histone H2A type 1-H;Histone H2A type 1-J;Histone H2A	HIST1H2AG;HIST1H2AD;HIST2H2AA3;HIST2H2AC;H2AFJ;HIST1H2AH;HIST1H2AJ	1587300000	317470000	0.0478033	2.52402e-12	1.79123e-16	1.07871e+08
Q99879;P58876;Q5QNW6;Q93079;Q99877;B4DR52;Q99880	Histone H2B type 1-M;Histone H2B type 1-D;Histone H2B type 2-F;Histone H2B type 1-H;Histone H2B type 1-N;Histone H2B;Histone H2B type 1-L	HIST1H2BM;HIST1H2BD;HIST2H2BF;HIST1H2BH;HIST1H2BN;HIST1H2BL	1830000000	261440000	0.0393666	2.07856e-12	1.48585e-16	8.94808e+07
P68431;Q71DI3;Q16695	Histone H3.1;Histone H3.2;Histone H3.1t	HIST1H3A;HIST2H3A;HIST3H3	1025400000	256350000	0.0386001	2.03809e-12	1.32309e-16	7.96791e+07
P62328	Thymosin beta-4;Hematopoietic system regulatory peptide	TMSB4X	144190000	72095000	0.0108558	5.73185e-13	1.13444e-16	6.8318e+07
P62937;C9J5S7;F8WE65;Q567Q0	Peptidyl-prolyl cis-trans isomerase A;Peptidyl-prolyl cis-trans isomerase	PPIA	888520000	88852000	0.013379	7.0641e-13	3.92188e-17	2.36184e+07
P10412	Histone H1.4	HIST1H1E	717360000	79707000	0.012002	6.33703e-13	2.89825e-17	1.74539e+07
P07737	Profilin-1	PFN1	475350000	52817000	0.00795297	4.19917e-13	2.7894e-17	1.67983e+07
P60712;P60709	Actin, cytoplasmic 1;Actin, cytoplasmic 1, N-terminally processed	ACTB	2830300000	141510000	0.021308	1.12506e-12	2.69566e-17	1.62338e+07
P63313	Thymosin beta-10	TMSB10	32996000	16498000	0.0024842	1.31166e-13	2.60995e-17	1.57177e+07
P61604;B8ZZL8	10 kDa heat shock protein, mitochondrial	HSPE1	265520000	33189000	0.00499747	2.63866e-13	2.4137e-17	1.45358e+07
P05387	60S acidic ribosomal protein P2	RPLP2	175330000	35065000	0.00527995	2.78781e-13	2.38989e-17	1.43924e+07
P31949	Protein S100-A11	S100A11	172500000	34499000	0.00519472	2.74281e-13	2.3363e-17	1.40696e+07
P14174	Macrophage migration inhibitory factor	MIF	181380000	36276000	0.00546229	2.88409e-13	2.31171e-17	1.39216e+07
P53999	Activated RNA polymerase II transcriptional coactivator p15	SUB1	208840000	41767000	0.00628911	3.32065e-13	2.30681e-17	1.38921e+07
P04406;E7EUT4;E7EUT5	Glyceraldehyde-3-phosphate dehydrogenase	GAPDH	1320900000	77703000	0.0117002	6.17771e-13	1.71351e-17	1.03191e+07
P62857	40S ribosomal protein S28	RPS28	49310000	16437000	0.00247502	1.30681e-13	1.66666e-17	1.00369e+07
P63173;J3QL01;J3KT73	60S ribosomal protein L38	RPL38	48061000	16020000	0.00241223	1.27366e-13	1.54987e-17	9.33365e+06
P62273	40S ribosomal protein S29	RPS29	24324000	12162000	0.0018313	9.66929e-14	1.44821e-17	8.72143e+06
P62891;Q59GN2	60S ribosomal protein L39;Putative 60S ribosomal protein L39-like 5	RPL39;RPL39P5	11586000	11586000	0.00174457	9.21135e-14	1.43779e-17	8.65866e+06
P23284	Peptidyl-prolyl cis-trans isomerase B	PPIB	513680000	42807000	0.0064457	3.40333e-13	1.43346e-17	8.63261e+06
P49773	Histidine triad nucleotide-binding protein 1	HINT1	194540000	24317000	0.00366156	1.9333e-13	1.40074e-17	8.43554e+06
O75531	Barrier-to-autointegration factor	BANF1	106040000	17674000	0.00266128	1.40516e-13	1.39705e-17	8.41333e+06
P07108	Acyl-CoA-binding protein	DBI	88182000	17636000	0.00265556	1.40213e-13	1.39599e-17	8.40694e+06
Q8WU39	Plasma cell-induced resident endoplasmic reticulum protein	PACAP	298250000	33139000	0.00498994	2.63469e-13	1.27316e-17	7.66725e+06
P42766;F2Z388;H0Y3A0	60S ribosomal protein L35	RPL35	69305000	23102000	0.00347861	1.8367e-13	1.26225e-17	7.60154e+06
P0C0S5;Q71UI9;C9J0D1;A6NKY0;A6NFA8;C9J386	Histone H2A.Z;Histone H2A.V;Histone H2A	H2AFZ;H2AFV	102410000	20482000	0.0030841	1.6284e-13	1.20151e-17	7.23572e+06
P01708	Ig lambda chain V-II region BUR		86645000	17329000	0.00260933	1.37773e-13	1.1974e-17	7.21097e+06
E9PK25;P23528;E9PP50;G3V1A4;E9PQB7	Cofilin-1	CFL1	438310000	33716000	0.00507682	2.68056e-13	1.17941e-17	7.10264e+06
P00441;H7BYH4	Superoxide dismutase [Cu-Zn]	SOD1	187560000	23445000	0.00353025	1.86397e-13	1.16966e-17	7.04394e+06
P09382	Galectin-1	LGALS1	188720000	20968000	0.00315728	1.66704e-13	1.13281e-17	6.822e+06
P62263;E5RH77;H0YB22	40S ribosomal protein S14	RPS14	92280000	23070000	0.00347379	1.83416e-13	1.12712e-17	6.78773e+06
P05386	60S acidic ribosomal protein P1	RPLP1	48710000	16237000	0.0024449	1.29091e-13	1.12116e-17	6.75187e+06
P61353	60S ribosomal protein L27	RPL27	129590000	21598000	0.00325214	1.71713e-13	1.08693e-17	6.5457e+06
P60866;E5RJX2	40S ribosomal protein S20	RPS20	90577000	18115000	0.00272768	1.44022e-13	1.07696e-17	6.48566e+06
P09936;D6R956;D6RE83;D6R974	Ubiquitin carboxyl-terminal hydrolase isozyme L1	UCHL1	332090000	33209000	0.00500048	2.64025e-13	1.06359e-17	6.40514e+06
P10599;B1ALW1	Thioredoxin	TXN	109250000	15608000	0.00235019	1.2409e-13	1.05725e-17	6.367e+06
P04080	Cystatin-B	CSTB	87568000	14595000	0.00219766	1.16036e-13	1.04171e-17	6.27339e+06
I3L504;P63241;I3L397;Q6IS14;Q9GZV4;C9J4W5;C9J7B5;F8WCJ1	Eukaryotic translation initiation factor 5A-1;Eukaryotic translation initiation factor 5A-1-like;Eukaryotic translation initiation factor 5A-2	EIF5A;EIF5AL1;EIF5A2	211180000	26398000	0.0039749	2.09875e-13	1.02363e-17	6.16451e+06
P26583;D6R9A6	High mobility group protein B2	HMGB2	174260000	29043000	0.00437318	2.30904e-13	9.60778e-18	5.786e+06
P06748	Nucleophosmin	NPM1	471980000	39332000	0.00592245	3.12706e-13	9.59956e-18	5.78104e+06
Q06830	Peroxiredoxin-1	PRDX1	379840000	25323000	0.00381303	2.01328e-13	9.10576e-18	5.48367e+06
P62888;E5RI99	60S ribosomal protein L30	RPL30	86856000	14476000	0.00217974	1.1509e-13	9.00267e-18	5.42159e+06
P08708;P0CW22;H0YK46;H0YN88	40S ribosomal protein S17;40S ribosomal protein S17-like	RPS17;RPS17L	87391000	17478000	0.00263177	1.38957e-13	8.93616e-18	5.38153e+06
P61513;E9PEL3;C9J4Z3;G5E9R3	60S ribosomal protein L37a	RPL37A	44284000	11071000	0.00166703	8.8019e-14	8.56633e-18	5.15881e+06
P04075;J3KPS3;H3BQN4;H3BPS8;H3BUH7	Fructose-bisphosphate aldolase A;Fructose-bisphosphate aldolase	ALDOA	975490000	42413000	0.00638638	3.37201e-13	8.55405e-18	5.15142e+06
P68104;Q5VTE0	Elongation factor 1-alpha 1;Putative elongation factor 1-alpha-like 3	EEF1A1;EEF1A1P5	1125600000	53599000	0.00807072	4.26134e-13	8.49888e-18	5.1182e+06
P62829;J3KT29;C9JD32;B9ZVP7	60S ribosomal protein L23	RPL23	142470000	15830000	0.00238362	1.25855e-13	8.46653e-18	5.09871e+06
P06454;B8ZZQ6	Prothymosin alpha;Thymosin alpha-1	PTMA	38536000	12845000	0.00193415	1.02123e-13	8.36868e-18	5.03979e+06
P63220;Q8WVC2;Q9BYK1	40S ribosomal protein S21	RPS21	47868000	9573500	0.00144154	7.61133e-14	8.35372e-18	5.03078e+06
Q01469;I6L8B7	Fatty acid-binding protein, epidermal	FABP5	125790000	15723000	0.00236751	1.25004e-13	8.24349e-18	4.9644e+06
Q9Y3U8;J3QSB5	60S ribosomal protein L36	RPL36	37876000	12625000	0.00190102	1.00374e-13	8.19112e-18	4.93285e+06
P42677;Q5T4L4	40S ribosomal protein S27	RPS27	38653000	9663300	0.00145506	7.68272e-14	8.12041e-18	4.89027e+06
P06899	Histone H2B type 1-J	HIST1H2BJ	98835000	14119000	0.00212598	1.12252e-13	8.07335e-18	4.86193e+06
P52565;J3QQX2;J3KTF8;J3KRE2;J3KRY1;A8MXW0	Rho GDP-dissociation inhibitor 1	ARHGDIA	164780000	23541000	0.00354471	1.87161e-13	8.06483e-18	4.8568e+06
F8W727;P62910;D3YTB1	60S ribosomal protein L32	RPL32	141510000	17688000	0.00266339	1.40627e-13	7.82913e-18	4.71486e+06
P60174;B7Z5D8	Triosephosphate isomerase	TPI1	605550000	30277000	0.00455899	2.40715e-13	7.81769e-18	4.70797e+06
P09429;Q5T7C4;Q5T7C6;B2RPK0;Q5T7C0	High mobility group protein B1;Putative high mobility group protein B1-like 1	HMGB1;HMGB1P1	144880000	24147000	0.00363596	1.91979e-13	7.71215e-18	4.64441e+06
P62081;B5MCP9	40S ribosomal protein S7	RPS7	214310000	21431000	0.00322699	1.70385e-13	7.70033e-18	4.63729e+06
Q9H3K6;H3BVE0;H3BTW0;H3BV85	BolA-like protein 2	BOLA2;BOLA2B	48837000	9767400	0.00147074	7.76548e-14	7.67644e-18	4.6229e+06
P09211;A8MX94	Glutathione S-transferase P	GSTP1	242720000	22065000	0.00332246	1.75426e-13	7.51095e-18	4.52325e+06
B9A064;P0CG04	Immunoglobulin lambda-like polypeptide 5;Ig lambda-1 chain C regions	IGLL5;IGLC1	280060000	21543000	0.00324386	1.71276e-13	7.42643e-18	4.47234e+06
P62851	40S ribosomal protein S25	RPS25	62476000	12495000	0.00188145	9.93404e-14	7.22896e-18	4.35342e+06
P62280	40S ribosomal protein S11	RPS11	161770000	16177000	0.00243587	1.28614e-13	6.97812e-18	4.20237e+06
P61254;J3QQV1;J3QQQ9;J3QRI7;J3QRC4;J3KTJ8	60S ribosomal protein L26	RPL26	90649000	15108000	0.0022749	1.20115e-13	6.95995e-18	4.19142e+06
P25398	40S ribosomal protein S12	RPS12	88709000	12673000	0.00190825	1.00756e-13	6.94148e-18	4.1803e+06
P62854;F8VZW7;Q5JNZ5	40S ribosomal protein S26;Putative 40S ribosomal protein S26-like 1	RPS26;RPS26P11	55988000	11198000	0.00168615	8.90287e-14	6.84047e-18	4.11947e+06
P22626	Heterogeneous nuclear ribonucleoproteins A2/B1	HNRNPA2B1	641250000	32062000	0.00482777	2.54906e-13	6.81039e-18	4.10135e+06
P09651;F8W6I7;F8VRQ1;F8VXY0;F8VZ49;Q32P51;F8VTQ5	Heterogeneous nuclear ribonucleoprotein A1;Heterogeneous nuclear ribonucleoprotein A1-like 2	HNRNPA1;HNRNPA1L2	588510000	32695000	0.00492308	2.59939e-13	6.70879e-18	4.04017e+06
P58546;C9JL85	Myotrophin	MTPN	64618000	10770000	0.0016217	8.56259e-14	6.64024e-18	3.99889e+06
P35268	60S ribosomal protein L22	RPL22	48528000	12132000	0.00182679	9.64544e-14	6.52292e-18	3.92823e+06
P62241;Q5JR95	40S ribosomal protein S8	RPS8	173590000	19288000	0.00290431	1.53348e-13	6.33537e-18	3.81528e+06
Q5TEC6	Histone H3	HIST2H3PS2	85658000	12237000	0.0018426	9.72892e-14	6.3052e-18	3.79712e+06
P52566;H0YGX7;F5H3P3;F5H6Q0	Rho GDP-dissociation inhibitor 2	ARHGDIB	215030000	17919000	0.00269817	1.42463e-13	6.19729e-18	3.73213e+06
H7BZT4;P61956	Small ubiquitin-related modifier 2	SUMO2	16875000	8437500	0.00127048	6.70816e-14	6.18891e-18	3.72709e+06
P68371	Tubulin beta-4B chain	TUBB4B	760400000	38020000	0.0057249	3.02275e-13	6.06612e-18	3.65314e+06
P56381;Q5VTU8	ATP synthase subunit epsilon, mitochondrial;ATP synthase subunit epsilon-like protein, mitochondrial	ATP5E;ATP5EP2	12834000	4277900	0.000644149	3.40111e-14	5.88457e-18	3.54381e+06
P30050	60S ribosomal protein L12	RPL12	115100000	12789000	0.00192572	1.01678e-13	5.70647e-18	3.43655e+06
A8MWD9;P62308;C9JVQ0;F5H5R7;F5H013;Q49AN9	Small nuclear ribonucleoprotein G-like protein;Small nuclear ribonucleoprotein G	SNRPG	30615000	6123100	0.000921992	4.86812e-14	5.6977e-18	3.43127e+06
P04908;Q7L7L0;Q93077	Histone H2A type 1-B/E;Histone H2A type 3;Histone H2A type 1-C	HIST1H2AB;HIST3H2A;HIST1H2AC	49723000	9944600	0.00149742	7.90637e-14	5.59347e-18	3.3685e+06
P62750;A8MUS3;H7BY10	60S ribosomal protein L23a	RPL23A	74516000	12419000	0.00187	9.87361e-14	5.57989e-18	3.36032e+06
H0YAZ4		CNGB3	51897000	8649500	0.00130241	6.87671e-14	5.57179e-18	3.35545e+06
P46783;F6U211;Q9NQ39	40S ribosomal protein S10;Putative 40S ribosomal protein S10-like	RPS10;RPS10P5	104820000	13103000	0.001973	1.04174e-13	5.51245e-18	3.31971e+06
P62244;I3L3P7;I3L246	40S ribosomal protein S15a	RPS15A	80932000	10117000	0.00152338	8.04343e-14	5.42047e-18	3.26431e+06
P06733	Alpha-enolase	ENO1	705140000	32052000	0.00482626	2.54827e-13	5.40253e-18	3.25351e+06
P68363;CON__ENSEMBL:ENSBTAP00000016242	Tubulin alpha-1B chain	TUBA1B	715030000	34049000	0.00512696	2.70704e-13	5.39777e-18	3.25064e+06
P46778;G3V1B3	60S ribosomal protein L21	RPL21	75581000	12597000	0.00189681	1.00151e-13	5.39463e-18	3.24875e+06
P62314	Small nuclear ribonucleoprotein Sm D1	SNRPD1	35377000	8844100	0.00133171	7.03142e-14	5.29435e-18	3.18836e+06
Q8NBS9;Q86UY0;B2RDM2	Thioredoxin domain-containing protein 5	TXNDC5	729010000	31696000	0.00477266	2.51996e-13	5.29093e-18	3.1863e+06
P62249	40S ribosomal protein S16	RPS16	119710000	10882000	0.00163857	8.65164e-14	5.26095e-18	3.16825e+06
Q32Q12;J3KPD9;P22392;E7ERL0;O60361	Nucleoside diphosphate kinase;Nucleoside diphosphate kinase B;Putative nucleoside diphosphate kinase	NME1-NME2;NME2;NME1;NME2P1	410060000	21582000	0.00324973	1.71586e-13	5.25659e-18	3.16563e+06
P00558;B7Z7A9;E7ERH5	Phosphoglycerate kinase 1;Phosphoglycerate kinase	PGK1	794810000	29437000	0.0044325	2.34036e-13	5.2458e-18	3.15913e+06
P62306;F8W0W6	Small nuclear ribonucleoprotein F	SNRPF	25449000	6362300	0.000958009	5.05829e-14	5.20127e-18	3.13231e+06
P62269	40S ribosomal protein S18	RPS18	103600000	11511000	0.00173328	9.15172e-14	5.16521e-18	3.11059e+06
P46779;H0YKD8;E9PB24;H0YMF4;G5E9L2;C9JB50	60S ribosomal protein L28	RPL28	81465000	10183000	0.00153331	8.0959e-14	5.14124e-18	3.09615e+06
P50914;E7EPB3	60S ribosomal protein L14	RPL14	90573000	15095000	0.00227294	1.20011e-13	5.12169e-18	3.08438e+06
P26373;F5H1S2;J3QSB4	60S ribosomal protein L13	RPL13	134250000	14916000	0.00224599	1.18588e-13	4.88802e-18	2.94367e+06
P46782	40S ribosomal protein S5;40S ribosomal protein S5, N-terminally processed	RPS5	137580000	13758000	0.00207162	1.09382e-13	4.78151e-18	2.87952e+06
P37802	Transgelin-2	TAGLN2	171000000	13154000	0.00198068	1.0458e-13	4.67061e-18	2.81274e+06
P16401	Histone H1.5	HIST1H1B	132040000	13204000	0.0019882	1.04977e-13	4.64912e-18	2.7998e+06
E9PR30;P62861	40S ribosomal protein S30	FAU	25499000	6374800	0.000959892	5.06823e-14	4.64762e-18	2.79889e+06
P18077;C9K025;F8WB72;F8WBS5	60S ribosomal protein L35a	RPL35A	50553000	7221900	0.00108744	5.74171e-14	4.57944e-18	2.75783e+06
P62424;J3QS99;Q5T8U3;Q5T8U2	60S ribosomal protein L7a	RPL7A	171970000	17197000	0.00258945	1.36723e-13	4.5582e-18	2.74504e+06
P48539	Purkinje cell protein 4	PCP4	15554000	3888500	0.000585515	3.09152e-14	4.55217e-18	2.74141e+06
P39019	40S ribosomal protein S19	RPS19	91824000	9182400	0.00138265	7.30038e-14	4.54569e-18	2.73751e+06
P62277;J3KMX5	40S ribosomal protein S13	RPS13	87571000	9730100	0.00146512	7.73583e-14	4.49183e-18	2.70507e+06
P37108;H0YLA2	Signal recognition particle 14 kDa protein	SRP14	57316000	8188000	0.00123292	6.5098e-14	4.46795e-18	2.69069e+06
P84090;G3V279	Enhancer of rudimentary homolog	ERH	34279000	6855700	0.0010323	5.45056e-14	4.44617e-18	2.67757e+06
P10809	60 kDa heat shock protein, mitochondrial	HSPD1	1092500000	34140000	0.00514066	2.71427e-13	4.44569e-18	2.67728e+06
J3QQ67;Q07020;H0YHA7;G3V203;F8VWC5;F8VYV2;F8VUA6	60S ribosomal protein L18	RPL18	97106000	12138000	0.00182769	9.65021e-14	4.44137e-18	2.67468e+06
P18669	Phosphoglycerate mutase 1	PGAM1	203520000	15655000	0.00235727	1.24464e-13	4.32106e-18	2.60223e+06
P62266;D6RD47	40S ribosomal protein S23	RPS23	50917000	8486200	0.00127782	6.74688e-14	4.26828e-18	2.57045e+06
Q99497	Protein DJ-1	PARK7	127350000	10612000	0.00159791	8.43698e-14	4.2416e-18	2.55438e+06
P62917;E9PKU4;E9PIZ3;E9PKZ0;G3V1A1	60S ribosomal protein L8	RPL8	148420000	14842000	0.00223485	1.18e-13	4.21068e-18	2.53575e+06
Q5VU59		TPM3	214400000	14293000	0.00215218	1.13635e-13	4.18176e-18	2.51834e+06
Q9Y4Y9	U6 snRNA-associated Sm-like protein LSm5	LSM5	15561000	5186900	0.000781022	4.1238e-14	4.14978e-18	2.49908e+06
Q9Y2S6	Coiled-coil domain-containing protein 72	CCDC72	7359700	3679900	0.000554104	2.92567e-14	4.14037e-18	2.49342e+06
P62979;J3QTR3	Ubiquitin-40S ribosomal protein S27a;Ubiquitin;40S ribosomal protein S27a	RPS27A	56080000	9346700	0.00140739	7.43101e-14	4.13638e-18	2.49101e+06
E5RIM7;O00244;E5RGN3	Copper transport protein ATOX1	ATOX1	16372000	4093000	0.000616307	3.2541e-14	4.13267e-18	2.48877e+06
P00338;F5H308	L-lactate dehydrogenase A chain;L-lactate dehydrogenase	LDHA	342840000	19047000	0.00286802	1.51431e-13	4.12755e-18	2.48569e+06
P84098;J3KTE4;J3QR09;J3QL15	60S ribosomal protein L19	RPL19	72100000	12017000	0.00180947	9.55401e-14	4.07143e-18	2.45189e+06
P62942;Q5W0X3;Q1JUQ5	Peptidyl-prolyl cis-trans isomerase FKBP1A;Peptidyl-prolyl cis-trans isomerase	FKBP1A;FKBP12-Exip2	18115000	6038200	0.000909208	4.80062e-14	4.01692e-18	2.41907e+06
P62841	40S ribosomal protein S15	RPS15	59982000	8568900	0.00129027	6.81263e-14	3.99802e-18	2.40769e+06
B5MDF5;P62826;J3KQE5;F5H018;B4DV51	GTP-binding nuclear protein Ran	RAN	130640000	13064000	0.00196712	1.03864e-13	3.96065e-18	2.38518e+06
Q15185;B4DP11;B4DP21	Prostaglandin E synthase 3	PTGES3	83241000	9249000	0.00139268	7.35333e-14	3.9329e-18	2.36847e+06
P62899;B7Z4C8;B7Z4E3;C9JU56;H7C2W9;B8ZZK4	60S ribosomal protein L31	RPL31	49972000	7138900	0.00107495	5.67572e-14	3.9243e-18	2.36329e+06
P16949;A2A2D0	Stathmin	STMN1	75613000	8401400	0.00126505	6.67946e-14	3.86051e-18	2.32488e+06
P56385	ATP synthase subunit e, mitochondrial	ATP5I	11370000	3790100	0.000570698	3.01329e-14	3.79837e-18	2.28745e+06
J3KTD8			3251300	3251300	0.000489568	2.58492e-14	3.76892e-18	2.26972e+06
Q04837;E7EUY5;C9K0U8	Single-stranded DNA-binding protein, mitochondrial	SSBP1	65101000	8137600	0.00122533	6.46973e-14	3.74861e-18	2.25749e+06
P11142;E9PKE3;E9PNE6;A8K7Q2	Heat shock cognate 71 kDa protein	HSPA8	1100700000	33354000	0.00502231	2.65178e-13	3.74033e-18	2.2525e+06
P99999;C9JFR7	Cytochrome c	CYCS	32969000	5494900	0.0008274	4.36867e-14	3.71833e-18	2.23926e+06
P62316;J3KPM5	Small nuclear ribonucleoprotein Sm D2	SNRPD2	43761000	6251500	0.000941326	4.9702e-14	3.67428e-18	2.21273e+06
J3QL51;P18621;J3KRX5;J3QQT2;J3QLC8;B4E3C2;J3QS96;J3KRB3	60S ribosomal protein L17	RPL17	146130000	12177000	0.00183356	9.68121e-14	3.67102e-18	2.21076e+06
P62318;B4DJP7;H3BT13	Small nuclear ribonucleoprotein Sm D3	SNRPD3	38466000	6410900	0.000965327	5.09693e-14	3.66264e-18	2.20571e+06
P46776;E9PLL6;E9PJD9	60S ribosomal protein L27a	RPL27A	53158000	7594000	0.00114347	6.03754e-14	3.64564e-18	2.19548e+06
P46781;C9JM19;B5MCT8	40S ribosomal protein S9	RPS9	113700000	10337000	0.0015565	8.21834e-14	3.63788e-18	2.19081e+06
J3KQ18;P30046;B5MC82;A6NHG4;B7Z522	D-dopachrome decarboxylase;D-dopachrome decarboxylase-like protein	DDT;DDTL	45255000	6465000	0.000973474	5.13994e-14	3.62172e-18	2.18107e+06
P61247;D6RG13;E9PFI5;F5H4F9;D6RAT0;H0Y8L7;D6RB09;H0Y9Y4;D6RAS7	40S ribosomal protein S3a	RPS3A	231700000	13630000	0.00205235	1.08364e-13	3.61877e-18	2.1793e+06
P62753;A2A3R5	40S ribosomal protein S6	RPS6	103630000	12954000	0.00195056	1.0299e-13	3.59099e-18	2.16257e+06
Q9HB71;Q5R370	Calcyclin-binding protein	CACYBP	151500000	11654000	0.00175481	9.26541e-14	3.53507e-18	2.12889e+06
P62701;A6NH36	40S ribosomal protein S4, X isoform	RPS4X	207780000	12986000	0.00195538	1.03244e-13	3.48833e-18	2.10074e+06
P18124;A8MUD9	60S ribosomal protein L7	RPL7	153170000	12764000	0.00192195	1.01479e-13	3.47234e-18	2.09111e+06
P08238;Q58FF7	Heat shock protein HSP 90-beta;Putative heat shock protein HSP 90-beta-3	HSP90AB1;HSP90AB3P	1196700000	36264000	0.00546049	2.88314e-13	3.46269e-18	2.0853e+06
P47914	60S ribosomal protein L29	RPL29	30785000	7696300	0.00115888	6.11887e-14	3.44686e-18	2.07577e+06
Q9H299;Q5T123	SH3 domain-binding glutamic acid-rich-like protein 3	SH3BGRL3	18077000	4519400	0.000680513	3.59311e-14	3.44233e-18	2.07304e+06
P49458;E9PE20	Signal recognition particle 9 kDa protein	SRP9	29940000	4277100	0.000644028	3.40047e-14	3.36281e-18	2.02515e+06
E5RJD8;O75347;E5RIW3;B4DT30	Tubulin-specific chaperone A	TBCA	42214000	6030500	0.000908048	4.7945e-14	3.35139e-18	2.01827e+06
Q9P1F3	Costars family protein ABRACL	ABRACL	11427000	3809100	0.000573559	3.02839e-14	3.34392e-18	2.01378e+06
P83731;C9JNW5;C9JXB8	60S ribosomal protein L24	RPL24	59794000	7474200	0.00112543	5.9423e-14	3.34231e-18	2.01281e+06
P62304;A6NHK2	Small nuclear ribonucleoprotein E	SNRPE	18135000	4533900	0.000682696	3.60464e-14	3.3367e-18	2.00943e+06
P08865;C9J9K3;A6NE09	40S ribosomal protein SA	RPSA;RPSAP58	179210000	13785000	0.00207569	1.09596e-13	3.33586e-18	2.00892e+06
P16403	Histone H1.2	HIST1H1C	80653000	8961400	0.00134937	7.12468e-14	3.3349e-18	2.00834e+06
P68032;P68133;A6NL76;Q5T8M8;P62736;P63267	Actin, alpha cardiac muscle 1;Actin, alpha skeletal muscle;Actin, aortic smooth muscle;Actin, gamma-enteric smooth muscle	ACTC1;ACTA1;ACTA2;ACTG2	350320000	17516000	0.00263749	1.39259e-13	3.3142e-18	1.99588e+06
P27635;F8W7C6;Q96L21;H7C2C5;H7C123	60S ribosomal protein L10;60S ribosomal protein L10-like	RPL10;RPL10L	82033000	10254000	0.00154401	8.15235e-14	3.31343e-18	1.99541e+06
Q02878;F8W181	60S ribosomal protein L6	RPL6	176250000	13558000	0.00204151	1.07792e-13	3.29356e-18	1.98345e+06
P36578;H3BM89	60S ribosomal protein L4	RPL4	312700000	19544000	0.00294286	1.55383e-13	3.25771e-18	1.96186e+06
Q15843;E9PL57;E9PS38;F8VSA6	NEDD8	NEDD8;NEDD8-MDP1	11000000	3666600	0.000552102	2.9151e-14	3.2135e-18	1.93524e+06
E9PR17;P13987;E9PNW4;H0YET2	CD59 glycoprotein	CD59	28735000	5747000	0.00086536	4.5691e-14	3.14481e-18	1.89387e+06
O00299	Chloride intracellular channel protein 1	CLIC1	157170000	10478000	0.00157773	8.33044e-14	3.09429e-18	1.86344e+06
P05204;Q15651	Non-histone chromosomal protein HMG-17;High mobility group nucleosome-binding domain-containing protein 3	HMGN2;HMGN3	7294000	3647000	0.000549151	2.89951e-14	3.08702e-18	1.85907e+06
P27797	Calreticulin	CALR	391870000	18660000	0.00280975	1.48355e-13	3.08167e-18	1.85584e+06
P07195;A8MW50;C9J7H8	L-lactate dehydrogenase B chain;L-lactate dehydrogenase	LDHB	239980000	14117000	0.00212568	1.12236e-13	3.06338e-18	1.84483e+06
Q14103;H0Y8G5;B4DTC3;H0YA96;D6RAF8;D6RF44;D6RBQ9	Heterogeneous nuclear ribonucleoprotein D0	HNRNPD	189210000	14554000	0.00219148	1.1571e-13	3.01062e-18	1.81306e+06
F5H6I0;P61769;H0YLF3	Beta-2-microglobulin;Beta-2-microglobulin form pI 5.3	B2M	31362000	5227000	0.000787061	4.15568e-14	2.97429e-18	1.79118e+06
Q14061;H7C4E5;C9J8T6	Cytochrome c oxidase copper chaperone	COX17	10267000	2566700	0.000386483	2.04063e-14	2.95098e-18	1.77714e+06
P62906	60S ribosomal protein L10a	RPL10A	91676000	9167600	0.00138042	7.28862e-14	2.93529e-18	1.76769e+06
P49207	60S ribosomal protein L34	RPL34	29362000	4893700	0.000736874	3.89069e-14	2.92687e-18	1.76262e+06
Q969H8	UPF0556 protein C19orf10	C19orf10	47927000	6846700	0.00103095	5.44341e-14	2.8962e-18	1.74415e+06
P30086	Phosphatidylethanolamine-binding protein 1;Hippocampal cholinergic neurostimulating peptide	PEBP1	76137000	7613700	0.00114644	6.0532e-14	2.87468e-18	1.73119e+06
B7Z6Z4;G3V1V0;J3KND3;P60660;F8W1R7;F8VZV5;G3V1Y7;F8VPF3	Myosin light polypeptide 6	MYL6	133850000	9561000	0.00143966	7.60139e-14	2.84622e-18	1.71405e+06
P43487;C9JXG8;C9JGV6;C9JJ34;H7C137	Ran-specific GTPase-activating protein	RANBP1	66405000	8300600	0.00124987	6.59932e-14	2.83111e-18	1.70495e+06
P16104;Q96QV6	Histone H2A.x;Histone H2A type 1-A	H2AFX;HIST1H2AA	35917000	5131000	0.000772605	4.07936e-14	2.69371e-18	1.62221e+06
Q15181;Q5SQT6	Inorganic pyrophosphatase	PPA1	198260000	11015000	0.00165859	8.75738e-14	2.68138e-18	1.61478e+06
P32969;H0Y9V9;D6RAN4;E7ESE0	60S ribosomal protein L9	RPL9	65996000	7332800	0.00110414	5.82988e-14	2.66655e-18	1.60585e+06
P07237;H7BZ94;F5H8J2;I3L2P8;H0Y3Z3;I3L398	Protein disulfide-isomerase	P4HB	666510000	19043000	0.00286742	1.514e-13	2.65074e-18	1.59633e+06
Q5W0H4;P13693;J3KPG2;Q8TBK7;E9PJF7	Translationally-controlled tumor protein	TPT1	50131000	7161600	0.00107836	5.69377e-14	2.64519e-18	1.59298e+06
P48047	ATP synthase subunit O, mitochondrial	ATP5O	92848000	7737300	0.00116505	6.15147e-14	2.64273e-18	1.5915e+06
Q9Y5L4	Mitochondrial import inner membrane translocase subunit Tim13	TIMM13	20686000	3447700	0.000519141	2.74106e-14	2.61054e-18	1.57212e+06
P35754	Glutaredoxin-1	GLRX	19269000	3853900	0.000580305	3.06401e-14	2.60191e-18	1.56692e+06
P23396;J3KN86;E9PL09;E9PPU1;H0YEU2;E9PL45;H0YCJ7;F2Z2S8	40S ribosomal protein S3	RPS3	165200000	8694600	0.0013092	6.91256e-14	2.59014e-18	1.55983e+06
P07919	Cytochrome b-c1 complex subunit 6, mitochondrial	UQCRH	20889000	3481500	0.00052423	2.76794e-14	2.57746e-18	1.5522e+06
P84103;B4E241	Serine/arginine-rich splicing factor 3	SRSF3	43744000	6249200	0.000940979	4.96837e-14	2.57042e-18	1.54796e+06
P24534	Elongation factor 1-beta	EEF1B2	95689000	7974100	0.00120071	6.33974e-14	2.56017e-18	1.54178e+06
Q01105;Q5VXV2;A6NGV1;B2REB8	Protein SET	SET	96483000	10720000	0.00161417	8.52284e-14	2.54504e-18	1.53268e+06
P61978;Q5T6W1	Heterogeneous nuclear ribonucleoprotein K	HNRNPK	372940000	16215000	0.00244159	1.28916e-13	2.52895e-18	1.52299e+06
P40926;E9PDB2;G3XAL0	Malate dehydrogenase, mitochondrial;Malate dehydrogenase	MDH2	236850000	11278000	0.0016982	8.96647e-14	2.52555e-18	1.52094e+06
P15153;B1AH80;B1AH77;B1AH78	Ras-related C3 botulinum toxin substrate 2	RAC2	54307000	6788400	0.00102217	5.39706e-14	2.51858e-18	1.51674e+06
P61586;C9JX21;C9JNR4;E9PN11;P08134;Q5JR08;Q5JR05;E9PQH6;Q5JR07	Transforming protein RhoA;Rho-related GTP-binding protein RhoC	RHOA;RHOC	55099000	6887300	0.00103706	5.47569e-14	2.51548e-18	1.51487e+06
P61313;E7EQV9;E7ENU7;E7EX53	60S ribosomal protein L15;Ribosomal protein L15	RPL15	83084000	7553100	0.00113732	6.00502e-14	2.48696e-18	1.4977e+06
P06576;F8VPV9;H0YH81;F8W079	ATP synthase subunit beta, mitochondrial;ATP synthase subunit beta	ATP5B	508470000	17533000	0.00264005	1.39395e-13	2.46459e-18	1.48422e+06
P01591;D6RD17;D6RHJ6	Immunoglobulin J chain	IGJ	44603000	5575300	0.000839506	4.43259e-14	2.44922e-18	1.47497e+06
Q15365	Poly(rC)-binding protein 1	PCBP1	195870000	11522000	0.00173494	9.16046e-14	2.44299e-18	1.47121e+06
B4DY08;G3V4W0;P07910;G3V4C1;G3V2Q1;G3V576;G3V575;G3V555;G3V251;G3V3K6;G3V5X6;G3V2D6;B4DSU6	Heterogeneous nuclear ribonucleoproteins C1/C2	HNRNPC	156600000	9787700	0.00147379	7.78162e-14	2.43396e-18	1.46578e+06
P12236;I7HJJ0	ADP/ATP translocase 3	SLC25A6	200900000	10045000	0.00151254	7.98619e-14	2.42992e-18	1.46335e+06
P14625	Endoplasmin	HSP90B1	1120300000	28007000	0.00421718	2.22667e-13	2.40805e-18	1.45017e+06
B1AHD1;P55769	NHP2-like protein 1	NHP2L1	35388000	4423500	0.000666073	3.51686e-14	2.40436e-18	1.44796e+06
P14618;H3BTN5;H3BQ34;Q504U3	Pyruvate kinase isozymes M1/M2;Pyruvate kinase	PKM2	570740000	17295000	0.00260421	1.37502e-13	2.37335e-18	1.42928e+06
Q02543;B4DM74	60S ribosomal protein L18a	RPL18A	55313000	6145900	0.000925425	4.88624e-14	2.35345e-18	1.4173e+06
P40429	60S ribosomal protein L13a	RPL13A	62403000	6933600	0.00104403	5.5125e-14	2.33808e-18	1.40804e+06
P11021	78 kDa glucose-regulated protein	HSPA5	615520000	20517000	0.00308937	1.63119e-13	2.25514e-18	1.35809e+06
Q13185	Chromobox protein homolog 3	CBX3	40415000	5773600	0.000869365	4.59025e-14	2.20568e-18	1.32831e+06
P07437;F8VW92;F8VYX6;Q5JP53;F8VUJ7;Q5ST81;E7EWR1;E9PBJ4	Tubulin beta chain	TUBB	272330000	13616000	0.00205024	1.08253e-13	2.17944e-18	1.3125e+06
P46777	60S ribosomal protein L5	RPL5	100260000	9114400	0.00137241	7.24632e-14	2.10882e-18	1.26997e+06
P63279;B0QYN7;H3BQQ9;H3BPC4	SUMO-conjugating enzyme UBC9	UBE2I	28195000	4699100	0.000707571	3.73598e-14	2.07474e-18	1.24945e+06
P25705;A8K092	ATP synthase subunit alpha, mitochondrial;ATP synthase subunit alpha	ATP5A1	480190000	15490000	0.00233242	1.23152e-13	2.06112e-18	1.24125e+06
Q9UII2	ATPase inhibitor, mitochondrial	ATPIF1	22168000	3166900	0.000476859	2.51782e-14	2.05553e-18	1.23788e+06
Q92688	Acidic leucine-rich nuclear phosphoprotein 32 family member B	ANP32B	65801000	7311200	0.00110089	5.8127e-14	2.01921e-18	1.21601e+06
Q9UKY7;H0Y8K3;D6R9V8	Protein CDV3 homolog	CDV3	89819000	6909100	0.00104034	5.49302e-14	2.00952e-18	1.21017e+06
Q8IUE6	Histone H2A type 2-B	HIST2H2AB	17678000	3535700	0.000532391	2.81103e-14	2.00859e-18	1.20962e+06
P55145	Mesencephalic astrocyte-derived neurotrophic factor	MANF	52247000	5224700	0.000786714	4.15385e-14	2.00669e-18	1.20847e+06
P61088;F8VV71;F8VSD4;F8VQQ8;Q5JXB2	Ubiquitin-conjugating enzyme E2 N;Putative ubiquitin-conjugating enzyme E2 N-like	UBE2N;UBE2NL	42719000	4271900	0.000643245	3.39634e-14	1.98176e-18	1.19345e+06
P21796;C9JI87	Voltage-dependent anion-selective channel protein 1	VDAC1	128010000	7530100	0.00113385	5.98674e-14	1.94551e-18	1.17163e+06
P62913;Q5VVC8;Q5VVC9	60S ribosomal protein L11	RPL11	49188000	4918800	0.000740653	3.91065e-14	1.93099e-18	1.16288e+06
P30041	Peroxiredoxin-6	PRDX6	91123000	6074900	0.000914734	4.82979e-14	1.92922e-18	1.16181e+06
P51991	Heterogeneous nuclear ribonucleoprotein A3	HNRNPA3	180110000	9479300	0.00142735	7.53643e-14	1.90343e-18	1.14628e+06
P09669	Cytochrome c oxidase subunit 6C	COX6C	8233500	2058400	0.000309946	1.63651e-14	1.86363e-18	1.12232e+06
B5MCQ5;F8WA83;Q15084;B7Z254	Protein disulfide-isomerase A6	PDIA6	248330000	12417000	0.0018697	9.87202e-14	1.85352e-18	1.11623e+06
P30101;G5EA52	Protein disulfide-isomerase A3	PDIA3	383530000	13225000	0.00199137	1.05144e-13	1.85172e-18	1.11514e+06
P15880;H0YEN5;E9PMM9;E9PQD7;E9PM36;I3L404;E9PPT0	40S ribosomal protein S2	RPS2	131040000	7280000	0.00109619	5.7879e-14	1.84775e-18	1.11275e+06
Q9Y333	U6 snRNA-associated Sm-like protein LSm2	LSM2	14907000	2484600	0.000374121	1.97536e-14	1.8233e-18	1.09803e+06
Q96B49	Mitochondrial import receptor subunit TOM6 homolog	TOMM6	5447300	1815800	0.000273416	1.44364e-14	1.80412e-18	1.08647e+06
P35232;C9JW96;E9PCW0;E7ESE2;C9JZ20	Prohibitin	PHB	121510000	6750800	0.00101651	5.36716e-14	1.80082e-18	1.08449e+06
D0UFD1;C9J502;D0UFD3;P55327	Tumor protein D52	PrLZ;TPD52	66342000	6031100	0.000908139	4.79497e-14	1.7798e-18	1.07183e+06
P08670;B0YJC4	Vimentin	VIM	403220000	11859000	0.00178568	9.42839e-14	1.75736e-18	1.05832e+06
P0CG34;P0CG35;H3BUE5;H3BU88	Thymosin beta-15A;Thymosin beta-15B	TMSB15A;TMSB15B	2304700	1152400	0.000173524	9.16205e-15	1.75223e-18	1.05523e+06
P39023;G5E9G0;H7C422;B5MCW2	60S ribosomal protein L3	RPL3	192450000	10129000	0.00152518	8.05297e-14	1.74655e-18	1.0518e+06
Q07021;I3L3B0;I3L3Q7	Complement component 1 Q subcomponent-binding protein, mitochondrial	C1QBP	89439000	6880000	0.00103596	5.46988e-14	1.74411e-18	1.05034e+06
P50238	Cysteine-rich protein 1	CRIP1	7430800	1857700	0.000279725	1.47695e-14	1.73091e-18	1.04239e+06
P10147	C-C motif chemokine 3;MIP-1-alpha(4-69)	CCL3	8693200	2173300	0.000327247	1.72786e-14	1.7133e-18	1.03178e+06
P05388;F8VWS0;Q3B7A4;F8VU65;F8VW21;G3V210;F8VPE8;Q8NHW5;F8VRK7;F8VQY6;F8VZS0	60S acidic ribosomal protein P0;60S acidic ribosomal protein P0-like	RPLP0;RPLP0P6	95602000	7354000	0.00110734	5.84673e-14	1.70593e-18	1.02734e+06
P62258	14-3-3 protein epsilon	YWHAE	105460000	6203700	0.000934128	4.9322e-14	1.69061e-18	1.01812e+06
P61970;H3BRV9	Nuclear transport factor 2	NUTF2	21101000	3014400	0.000453896	2.39657e-14	1.65532e-18	996867
P61960;H0Y614	Ubiquitin-fold modifier 1	UFM1	7547900	1887000	0.000284137	1.50024e-14	1.64545e-18	990925
G3XAN8;Q9Y5J9	Mitochondrial import inner membrane translocase subunit Tim8 B	TIMM8B	13788000	2298100	0.000346039	1.82708e-14	1.63791e-18	986380
P39687;H0YN26	Acidic leucine-rich nuclear phosphoprotein 32 family member A	ANP32A	52177000	5797400	0.000872949	4.60917e-14	1.61244e-18	971046
Q96IX5	Up-regulated during skeletal muscle growth protein 5	USMG5	3919000	1306300	0.000196697	1.03856e-14	1.6083e-18	968553
F5H098;P40925;B9A041;B8ZZ51;C9JF79	Malate dehydrogenase;Malate dehydrogenase, cytoplasmic	MDH1	123780000	7736400	0.00116492	6.15076e-14	1.59235e-18	958943
P20290	Transcription factor BTF3	BTF3	44291000	4429100	0.000666916	3.52132e-14	1.58847e-18	956607
E7EWS7;P68036;B4DDG1	Ubiquitin-conjugating enzyme E2 L3	UBE2L3	57475000	4789600	0.000721199	3.80793e-14	1.58644e-18	955385
P12004	Proliferating cell nuclear antigen	PCNA	91799000	5737400	0.000863914	4.56147e-14	1.58561e-18	954883
C9JWM7;F8WCF6;P59998;E7ETI0;H7C0A3;F8WDD7	Actin-related protein 2/3 complex subunit 4	ARPC4;ARPC4-TTLL3	42552000	4255200	0.000640731	3.38306e-14	1.5671e-18	943740
P31146;H3BRY3	Coronin-1A	CORO1A	189960000	9998000	0.00150546	7.94882e-14	1.5578e-18	938137
P32119;A6NIW5	Peroxiredoxin-2	PRDX2	55601000	4277000	0.000644013	3.40039e-14	1.55326e-18	935403
J3KPM8;P14854	Cytochrome c oxidase subunit 6B1	COX6B1	18702000	2337800	0.000352016	1.85865e-14	1.54437e-18	930049
P30044;A6NG06;A6NC19	Peroxiredoxin-5, mitochondrial	PRDX5	55004000	4231100	0.000637102	3.3639e-14	1.52309e-18	917236
O75947	ATP synthase subunit d, mitochondrial	ATP5H	34486000	3448600	0.000519276	2.74178e-14	1.48276e-18	892950
P13639	Elongation factor 2	EEF2	798370000	17741000	0.00267137	1.41048e-13	1.47947e-18	890966
Q9UQ80;F8VTY8;F8VRZ3;F8VR77	Proliferation-associated protein 2G4	PA2G4	179160000	8143800	0.00122626	6.47466e-14	1.4787e-18	890505
P52597	Heterogeneous nuclear ribonucleoprotein F;Heterogeneous nuclear ribonucleoprotein F, N-terminally processed	HNRNPF	126510000	8433900	0.00126994	6.7053e-14	1.46817e-18	884164
P20674;H3BNX8;H3BV69;H3BRM5	Cytochrome c oxidase subunit 5A, mitochondrial	COX5A	36658000	3054900	0.000459994	2.42877e-14	1.44897e-18	872601
Q9Y4Z0	U6 snRNA-associated Sm-like protein LSm4	LSM4	24687000	2743000	0.00041303	2.1808e-14	1.42072e-18	855583
Q9Y237	Peptidyl-prolyl cis-trans isomerase NIMA-interacting 4	PIN4	19651000	2456400	0.000369875	1.95294e-14	1.41415e-18	851628
H0Y7A7;E7ETZ0;P62158;E7EMB3;Q96HY3	Calmodulin	CALM2;CALM1	40556000	3686900	0.000555158	2.93124e-14	1.41183e-18	850231
P67809;H0Y449;C9J5V9	Nuclease-sensitive element-binding protein 1	YBX1	82842000	6372400	0.00095953	5.06632e-14	1.41029e-18	849304
O95777;C9JNV3;C9JIZ0;F2Z2Y6	N-alpha-acetyltransferase 38, NatC auxiliary subunit	NAA38	12914000	1844900	0.000277798	1.46677e-14	1.40995e-18	849100
Q16718;Q5H9R2;H7BYD0;C9IZN5;F8WAS3	NADH dehydrogenase [ubiquinone] 1 alpha subcomplex subunit 5	NDUFA5;DKFZp781K1356	11887000	2377400	0.000357979	1.89013e-14	1.40436e-18	845735
O60234	Glia maturation factor gamma	GMFG	26682000	2964700	0.000446413	2.35706e-14	1.40293e-18	844871
D6RBZ0;D6RD18;D6R9P3;Q99729	Heterogeneous nuclear ribonucleoprotein A/B	HNRNPAB	75085000	6257100	0.000942169	4.97465e-14	1.39416e-18	839593
F8VZX2;H3BRU6;B4DXP5;F8W0G4		PCBP2	100570000	5916000	0.000890807	4.70346e-14	1.39156e-18	838023
P47813;O14602	Eukaryotic translation initiation factor 1A, X-chromosomal;Eukaryotic translation initiation factor 1A, Y-chromosomal	EIF1AX;EIF1AY	20107000	2872500	0.000432529	2.28376e-14	1.38746e-18	835555
J3KQ83;P18859;A8MUH2	ATP synthase-coupling factor 6, mitochondrial	ATP5J	14013000	2335500	0.00035167	1.85682e-14	1.38693e-18	835235
P63104;E7EX29;B0AZS6;E7EX24;H0YB80;B7Z2E6	14-3-3 protein zeta/delta	YWHAZ	67318000	4808400	0.000724029	3.82288e-14	1.37786e-18	829775
Q9H444	Charged multivesicular body protein 4b	CHMP4B	59983000	4284500	0.000645143	3.40635e-14	1.36527e-18	822194
Q9GZT3;J3KMY7;G3V2S9;G3V4X6;H0YJ40;H0YJW7	SRA stem-loop-interacting RNA-binding protein, mitochondrial	SLIRP	16647000	2080900	0.000313334	1.6544e-14	1.3397e-18	806797
Q16629;C9JAB2;G5E9M3	Serine/arginine-rich splicing factor 7	SRSF7	45794000	4579400	0.000689548	3.64081e-14	1.33041e-18	801202
O75915	PRA1 family protein 3	ARL6IP5	17993000	3598600	0.000541863	2.86103e-14	1.3237e-18	797156
Q9NZ45	CDGSH iron-sulfur domain-containing protein 1	CISD1	12180000	2029900	0.000305654	1.61385e-14	1.32294e-18	796701
Q99714;Q5H928	3-hydroxyacyl-CoA dehydrogenase type-2	HSD17B10	62559000	4468500	0.000672849	3.55264e-14	1.31956e-18	794663
J3QRS3;O14950;P19105	Myosin regulatory light chain 12B;Myosin regulatory light chain 12A	MYL12B;MYL12A	33879000	3387900	0.000510136	2.69352e-14	1.31667e-18	792927
P41567	Eukaryotic translation initiation factor 1	EIF1	10499000	2099900	0.000316194	1.66951e-14	1.31127e-18	789672
P30049	ATP synthase subunit delta, mitochondrial	ATP5D	14349000	2869900	0.000432138	2.28169e-14	1.30457e-18	785637
P61024;Q5T179	Cyclin-dependent kinases regulatory subunit 1	CKS1B	6297400	1574400	0.000237067	1.25171e-14	1.29576e-18	780330
P13667	Protein disulfide-isomerase A4	PDIA4	449640000	11833000	0.00178177	9.40772e-14	1.28993e-18	776822
E9PB61;Q86V81	THO complex subunit 4	ALYREF	62316000	4451100	0.000670229	3.53881e-14	1.28418e-18	773357
O60220	Mitochondrial import inner membrane translocase subunit Tim8 A	TIMM8A	8821500	1764300	0.000265661	1.40269e-14	1.27541e-18	768075
Q92522	Histone H1x	H1FX	39218000	3565300	0.000536848	2.83456e-14	1.26053e-18	759118
P07954	Fumarate hydratase, mitochondrial	FH	216520000	8660900	0.00130412	6.88577e-14	1.2603e-18	758977
P63167;F8VRV5;F8VXL2	Dynein light chain 1, cytoplasmic	DYNLL1	8201100	1640200	0.000246975	1.30403e-14	1.25798e-18	757583
P30042;H7C1F6;H7C2G3	ES1 protein homolog, mitochondrial	C21orf33	66782000	4452200	0.000670394	3.53968e-14	1.25654e-18	756715
P48735;B4DFL2;B4DSZ6	Isocitrate dehydrogenase [NADP], mitochondrial;Isocitrate dehydrogenase [NADP]	IDH2	183460000	7976400	0.00120105	6.34157e-14	1.24567e-18	750165
Q9BTT0;Q5TB20;E9PLC4;Q5TB19;E9PPH5	Acidic leucine-rich nuclear phosphoprotein 32 family member E	ANP32E	38455000	4806900	0.000723804	3.82168e-14	1.24517e-18	749868
P62310	U6 snRNA-associated Sm-like protein LSm3	LSM3	5553100	1851000	0.000278716	1.47162e-14	1.2424e-18	748197
P07355;H0YN42;H0YMU9;H0YMD0;A6NMY6;H0YM50;H0YKS4;H0YNP5;H0YL33;H0YN28	Annexin A2;Annexin;Putative annexin A2-like protein	ANXA2;ANXA2P2	137650000	5984700	0.000901152	4.75808e-14	1.23254e-18	742258
Q5H8X8;O95399	Urotensin-2	UTS2	15040000	2506700	0.000377449	1.99293e-14	1.22446e-18	737394
G8JLH6;P21926;A6NNI4	CD9 antigen	CD9	23404000	3900700	0.000587352	3.10122e-14	1.22062e-18	735079
Q15369;E5RHG8;E5RGD9;E5RJ89	Transcription elongation factor B polypeptide 1	TCEB1	13325000	1903600	0.000286636	1.51344e-14	1.21337e-18	730717
P62312	U6 snRNA-associated Sm-like protein LSm6	LSM6	6956600	1391300	0.000209496	1.10614e-14	1.21188e-18	729816
P51858;Q5SZ07;Q5SZ08;A8K8G0	Hepatoma-derived growth factor	HDGF	69277000	4075100	0.000613612	3.23987e-14	1.20945e-18	728354
Q9Y3C8	Ubiquitin-fold modifier-conjugating enzyme 1	UFC1	23505000	2938200	0.000442422	2.33599e-14	1.20053e-18	722983
O15511;B1ALC0	Actin-related protein 2/3 complex subunit 5	ARPC5	24570000	2457000	0.000369965	1.95342e-14	1.19695e-18	720825
J3KQN4;H0Y5B4;H7BZ11;P83881;H0Y3V9;H7BY91	60S ribosomal protein L36a	RPL36A	17119000	2445600	0.000368249	1.94435e-14	1.18717e-18	714939
P26885;F5H0N4	Peptidyl-prolyl cis-trans isomerase FKBP2;Peptidyl-prolyl cis-trans isomerase	FKBP2	16015000	2287900	0.000344503	1.81897e-14	1.16236e-18	699995
O60888;C9IZG4	Protein CutA	CUTA	16722000	2787000	0.000419655	2.21578e-14	1.15912e-18	698047
Q06323;A6NJG9;H0YNE3;H0YKK6	Proteasome activator complex subunit 1	PSME1	62792000	4186100	0.000630326	3.32812e-14	1.1587e-18	697790
P19338;H7BY16	Nucleolin	NCL	386240000	11035000	0.00166161	8.77328e-14	1.14514e-18	689628
P10606	Cytochrome c oxidase subunit 5B, mitochondrial	COX5B	15645000	1955600	0.000294466	1.55478e-14	1.13521e-18	683646
P13796	Plastin-2	LCP1	364670000	9855900	0.00148406	7.83585e-14	1.11482e-18	671367
Q9UKM9;Q5QPL9;Q5QPM0;Q5QPM1	RNA-binding protein Raly	RALY	81712000	4539600	0.000683555	3.60917e-14	1.11178e-18	669536
O43852;F5H879;F5H1Q9	Calumenin	CALU	81653000	5103300	0.000768434	4.05733e-14	1.09344e-18	658494
O15212	Prefoldin subunit 6	PFDN6	15994000	1999200	0.000301031	1.58945e-14	1.09001e-18	656423
Q9BZL1	Ubiquitin-like protein 5	UBL5	4686000	1171500	0.0001764	9.31391e-15	1.08975e-18	656271
P22087	rRNA 2-O-methyltransferase fibrillarin	FBL	87664000	4613900	0.000694742	3.66824e-14	1.08579e-18	653886
O75367;B4DJC3	Core histone macro-H2A.1;Histone H2A	H2AFY	97283000	5404600	0.000813803	4.29688e-14	1.0846e-18	653171
Q9UL46;H0YM70	Proteasome activator complex subunit 2	PSME2	51852000	3703700	0.000557688	2.94459e-14	1.07463e-18	647164
Q04760	Lactoylglutathione lyase	GLO1	30764000	2796700	0.000421116	2.22349e-14	1.07017e-18	644478
Q9Y2V2;H3BNU9;H3BPY5;H3BUY4;H3BSW7	Calcium-regulated heat stable protein 1	CARHSP1	14834000	2119100	0.000319086	1.68477e-14	1.06014e-18	638436
A6NEL0;P05114;A6NL93;H7BXJ5;F2Z2Y5;F2Z2W6	Non-histone chromosomal protein HMG-14	HMGN1	8280900	1656200	0.000249384	1.31675e-14	1.0589e-18	637693
P60842;J3QLC4;J3KT12;J3QS69;J3KTB5;J3QL43;J3KSZ0;J3QR64	Eukaryotic initiation factor 4A-I	EIF4A1	141350000	6145800	0.00092541	4.88616e-14	1.05869e-18	637563
O15145;C9JZD1	Actin-related protein 2/3 complex subunit 3	ARPC3	27099000	2709900	0.000408046	2.15448e-14	1.04861e-18	631496
P60953;E7ETU3	Cell division control protein 42 homolog	CDC42	25163000	2795900	0.000420995	2.22286e-14	1.04566e-18	629715
Q9BWJ5	Splicing factor 3B subunit 5	SF3B5	6645100	1329000	0.000200115	1.05661e-14	1.04254e-18	627836
P06744	Glucose-6-phosphate isomerase	GPI	214350000	8244300	0.00124139	6.55456e-14	1.038e-18	625105
P30040;F8VY02	Endoplasmic reticulum resident protein 29	ERP29	52950000	3782200	0.000569508	3.007e-14	1.03715e-18	624591
G8JLB6;P31943;E9PCY7;D6RBM0;D6RIU0;D6RIT2;D6RIH9;D6RJ04;D6RDU3;D6RFM3;D6R9T0;D6RAM1;E7EN40;E5RGV0	Heterogeneous nuclear ribonucleoprotein H;Heterogeneous nuclear ribonucleoprotein H, N-terminally processed	HNRNPH1	126620000	6664200	0.00100347	5.29831e-14	1.03424e-18	622841
E7EPA7;P29401;B4E022	Transketolase	TKT	228640000	8793800	0.00132413	6.99143e-14	1.016e-18	611858
P14317;E7EVW7	Hematopoietic lineage cell-specific protein	HCLS1	124180000	6899000	0.00103882	5.48499e-14	1.01549e-18	611551
P26038	Moesin	MSN	285660000	8656300	0.00130343	6.88211e-14	1.01478e-18	611119
P54819;F8W1A4;F8VZG5;F8VY04;G3V213	Adenylate kinase 2, mitochondrial	AK2	46706000	3336200	0.000502352	2.65242e-14	1.00178e-18	603293
Q00839	Heterogeneous nuclear ribonucleoprotein U	HNRNPU	415220000	11222000	0.00168976	8.92195e-14	9.84948e-19	593155
O14737;B4DE64	Programmed cell death protein 5	PDCD5	17670000	1767000	0.000266068	1.40484e-14	9.83435e-19	592244
O14818;Q5JXJ2	Proteasome subunit alpha type-7;Proteasome subunit alpha type	PSMA7	47846000	3417600	0.000514608	2.71713e-14	9.74337e-19	586765
E9PQY2;Q9NQP4	Prefoldin subunit 4	PFDN4	5719900	1906600	0.000287088	1.51583e-14	9.71807e-19	585242
P55209;H0YIV4;F5H4R6;B3KNT8;F8VY35;F8W0J6;F8VV59;F8W118;F8W020;B7Z9C2;F8W543;H0YHC3;H0YH88;F8VUX1;F8VXI6;F5H1X5;F8VRJ2;B3KV44;F8VVB5	Nucleosome assembly protein 1-like 1	NAP1L1	77371000	5526500	0.000832158	4.39379e-14	9.68351e-19	583160
Q13151	Heterogeneous nuclear ribonucleoprotein A0	HNRNPA0	48376000	3721200	0.000560323	2.95851e-14	9.59308e-19	577715
Q15691	Microtubule-associated protein RP/EB family member 1	MAPRE1	54245000	3616300	0.000544528	2.87511e-14	9.58401e-19	577168
P51571;A6NLM8;H7C1C6	Translocon-associated protein subunit delta	SSR4	15886000	2269400	0.000341717	1.80427e-14	9.49714e-19	571937
Q8NC51	Plasminogen activator inhibitor 1 RNA-binding protein	SERBP1	96558000	5364300	0.000807735	4.26484e-14	9.4848e-19	571193
O60869	Endothelial differentiation-related factor 1	EDF1	17557000	1950800	0.000293744	1.55097e-14	9.4756e-19	570640
P30085;Q5T0D2;E9PGI8	UMP-CMP kinase	CMPK1	28894000	2626700	0.000395518	2.08833e-14	9.3976e-19	565942
P38646	Stress-70 protein, mitochondrial	HSPA9	328270000	8638600	0.00130077	6.86804e-14	9.32145e-19	561356
P60002	Transcription elongation factor 1 homolog	ELOF1	1108600	1108600	0.000166929	8.81383e-15	9.31517e-19	560978
Q01130;B4DN89;J3KP15;J3QL05	Serine/arginine-rich splicing factor 2	SRSF2;SFRS2	26791000	2976700	0.000448219	2.3666e-14	9.28952e-19	559434
Q13162;H7C3T4	Peroxiredoxin-4	PRDX4	57042000	3565100	0.000536818	2.8344e-14	9.28095e-19	558917
H0YIS7;C9J4G0;Q8IXM2;F8W1H0;F8W038	Chromatin complexes subunit BAP18	C17orf49;BAP18	23085000	2885700	0.000434517	2.29425e-14	9.26333e-19	557857
Q99623;J3KPX7;F5GY37;B4DP75;F5GWA7;B4DW05;F5H3X6	Prohibitin-2	PHB2	84944000	3861100	0.000581389	3.06973e-14	9.21952e-19	555218
P61224;B4DQI8;F5H7Y6;E7ESV4;B4DW74;A6NIZ1;F5GX62;B4DW94;F5GZG1;B7ZB78;F5H823;P62834;F5H004	Ras-related protein Rap-1b;Ras-related protein Rap-1b-like protein;Ras-related protein Rap-1A	RAP1B;RAP1A	24100000	2410000	0.000362888	1.91605e-14	9.20072e-19	554085
E7EPK6;P62847;E7ETK0	40S ribosomal protein S24	RPS24	40950000	3722700	0.000560549	2.9597e-14	9.12642e-19	549612
P26641;B4DTG2	Elongation factor 1-gamma	EEF1G	138000000	5749900	0.000865797	4.57141e-14	9.12129e-19	549302
Q9NPE3;H0YM60	H/ACA ribonucleoprotein complex subunit 3	NOP10	2628500	876170	0.00013193	6.96591e-15	9.03971e-19	544389
Q15233;F5GYZ3;H7C367;C9JYS8	Non-POU domain-containing octamer-binding protein	NONO	128580000	6122800	0.000921946	4.86788e-14	8.97619e-19	540564
Q9BW72	HIG1 domain family member 2A	HIGD2A	5194000	1298500	0.000195523	1.03236e-14	8.95525e-19	539303
P24666;B5MCC7;G5E9R5	Low molecular weight phosphotyrosine protein phosphatase	ACP1	18288000	2032000	0.00030597	1.61552e-14	8.95424e-19	539242
P37837;F2Z393	Transaldolase	TALDO1	71330000	4195900	0.000631802	3.33591e-14	8.88629e-19	535150
Q9Y6A9;C9JBL1	Signal peptidase complex subunit 1	SPCS1	4042600	2021300	0.000304359	1.60702e-14	8.78247e-19	528898
P14927;B7Z2R2;E5RJU0	Cytochrome b-c1 complex subunit 7	UQCRB	8963300	1493900	0.000224945	1.18771e-14	8.77836e-19	528650
Q15370;B8ZZU8;B7WPD3;I3L0M9	Transcription elongation factor B polypeptide 2	TCEB2	12960000	1440000	0.000216829	1.14486e-14	8.71742e-19	524981
J3KTL2;Q07955	Serine/arginine-rich splicing factor 1	SRSF1	43357000	3096900	0.000466319	2.46216e-14	8.69132e-19	523408
P05141	ADP/ATP translocase 2	SLC25A5	68161000	3587400	0.000540176	2.85213e-14	8.68176e-19	522833
Q9Y5S9	RNA-binding protein 8A	RBM8A	17331000	2166400	0.000326208	1.72238e-14	8.65995e-19	521519
Q99471;H3BPF6;H3BMQ1	Prefoldin subunit 5	PFDN5	14989000	1873600	0.000282119	1.48959e-14	8.59643e-19	517694
P55072	Transitional endoplasmic reticulum ATPase	VCP	433710000	9637900	0.00145124	7.66253e-14	8.57864e-19	516623
P50502;Q8NFI4;H7C3I1;Q8IZP2;F6VDH7	Hsc70-interacting protein;Putative protein FAM10A5;Putative protein FAM10A4	ST13;ST13P5;ST13P4	48304000	4391200	0.000661209	3.49118e-14	8.44689e-19	508689
P31948;G3XAD8;F5H0T1	Stress-induced-phosphoprotein 1	STIP1	232210000	6634500	0.000998996	5.2747e-14	8.42079e-19	507117
P53803	DNA-directed RNA polymerases I, II, and III subunit RPABC4	POLR2K	1477400	738690	0.000111229	5.87289e-15	8.38493e-19	504957
P30048;E9PH29	Thioredoxin-dependent peroxide reductase, mitochondrial	PRDX3	43725000	2915000	0.000438929	2.31754e-14	8.369e-19	503998
P67936	Tropomyosin alpha-4 chain	TPM4	45017000	3001100	0.000451894	2.386e-14	8.36576e-19	503803
P49411	Elongation factor Tu, mitochondrial	TUFM	155540000	5184800	0.000780706	4.12213e-14	8.32064e-19	501086
P31946	14-3-3 protein beta/alpha;14-3-3 protein beta/alpha, N-terminally processed	YWHAB	40648000	2903500	0.000437197	2.3084e-14	8.22022e-19	495038
O75438	NADH dehydrogenase [ubiquinone] 1 beta subcomplex subunit 1	NDUFB1	2158300	719440	0.00010833	5.71984e-15	8.21687e-19	494836
P61927;D6RG19;D6R9X9	60S ribosomal protein L37;Ribosomal protein L37	RPL37	3388700	1129600	0.000170091	8.98078e-15	8.10686e-19	488212
Q15819;G3V113;H0YBP9;J3KNL8;E5RGE2	Ubiquitin-conjugating enzyme E2 variant 2	UBE2V2	16597000	1659700	0.000249911	1.31953e-14	8.06411e-19	485637
P12956;B1AHC9;B1AHC8;B1AHC7;F5H1I8	X-ray repair cross-complementing protein 6	XRCC6	223190000	6974700	0.00105022	5.54517e-14	7.9396e-19	478138
B4DGP8;P27824;B4E2T8	Calnexin	CANX	242760000	7139900	0.0010751	5.67651e-14	7.93896e-19	478100
O75964;E9PN17	ATP synthase subunit g, mitochondrial	ATP5L	6843200	1140500	0.000171732	9.06744e-15	7.93441e-19	477826
O14745;J3QRP6	Na(+)/H(+) exchange regulatory cofactor NHE-RF1	SLC9A3R1	81448000	3878500	0.000584009	3.08357e-14	7.93343e-19	477767
J3KNF8;O43169;H3BUX2;D6RFH4	Cytochrome b5 type B	CYB5B	9982300	1663700	0.000250513	1.32271e-14	7.92326e-19	477155
P35244	Replication protein A 14 kDa subunit	RPA3	10808000	1351000	0.000203428	1.0741e-14	7.91584e-19	476708
P56537;B7ZBG9	Eukaryotic translation initiation factor 6	EIF6	23798000	2644200	0.000398153	2.10225e-14	7.90348e-19	475964
O60925;E5RGS4	Prefoldin subunit 1	PFDN1	11115000	1389300	0.000209195	1.10455e-14	7.77305e-19	468109
J3KQ17;Q16836;E9PF18	Hydroxyacyl-coenzyme A dehydrogenase, mitochondrial	HADH	52766000	3517700	0.000529681	2.79672e-14	7.75767e-19	467182
P61165;F5GWH5	UPF0197 transmembrane protein C11orf10	C11orf10	1763000	881520	0.000132736	7.00845e-15	7.71957e-19	464888
O00148;Q8N5M0;B1Q2N1	ATP-dependent RNA helicase DDX39A	DDX39A;DDX39	90448000	4760400	0.000716802	3.78471e-14	7.70362e-19	463928
Q9NS69	Mitochondrial import receptor subunit TOM22 homolog	TOMM22	10467000	1495300	0.000225156	1.18882e-14	7.65946e-19	461268
Q9UI30;J3KNG5;F5GX77;F5GYQ2	tRNA methyltransferase 112 homolog	TRMT112	9544500	1363500	0.00020531	1.08404e-14	7.63461e-19	459772
Q9Y6H1;Q5T1J5	Coiled-coil-helix-coiled-coil-helix domain-containing protein 2, mitochondrial;Putative coiled-coil-helix-coiled-coil-helix domain-containing protein CHCHD2P9, mitochondrial	CHCHD2;CHCHD2P9	7404900	1481000	0.000223003	1.17746e-14	7.59061e-19	457122
P14866	Heterogeneous nuclear ribonucleoprotein L	HNRNPL	122310000	6115400	0.000920832	4.86199e-14	7.58123e-19	456557
Q9Y2B0	Protein canopy homolog 2	CNPY2	21606000	1964200	0.000295761	1.56162e-14	7.56159e-19	455374
P26599;A6NLN1	Polypyrimidine tract-binding protein 1	PTBP1	103100000	5426100	0.00081704	4.31397e-14	7.53914e-19	454022
P63244;J3KPE3;D6RAC2;D6REE5;H0Y8W2;D6RHH4;H0YAF8;D6R9L0;H0YAM7;D6R9Z1;D6RFX4	Guanine nucleotide-binding protein subunit beta-2-like 1	GNB2L1	65918000	3295900	0.000496283	2.62038e-14	7.47057e-19	449892
Q00765	Receptor expression-enhancing protein 5	REEP5	11962000	1993600	0.000300188	1.58499e-14	7.37447e-19	444105
B3KVR1;P14678;P63162;J3QLE5;J3KRY3	Small nuclear ribonucleoprotein-associated protein;Small nuclear ribonucleoprotein-associated proteins B and B;Small nuclear ribonucleoprotein-associated protein N	SNRPN;SNRPB	39361000	2315400	0.000348644	1.84084e-14	7.34133e-19	442109
P62633;E9PDR7;B4DP17	Cellular nucleic acid-binding protein	CNBP	23092000	1776300	0.000267468	1.41223e-14	7.25598e-19	436970
P08758;E7ENQ5;D6RBL5;E9PHT9;D6RBE9	Annexin A5;Annexin	ANXA5	71928000	3269400	0.000492293	2.59931e-14	7.23316e-19	435595
P60059	Protein transport protein Sec61 subunit gamma	SEC61G	2109100	703020	0.000105858	5.5893e-15	7.2202e-19	434815
P09496;F8WF69;C9J8P9	Clathrin light chain A	CLTA	17209000	2458500	0.000370191	1.95461e-14	7.21897e-19	434741
P15531	Nucleoside diphosphate kinase A	NME1	14007000	1556300	0.000234341	1.23732e-14	7.21513e-19	434509
Q9UHV9	Prefoldin subunit 2	PFDN2	15065000	1506500	0.000226843	1.19773e-14	7.19443e-19	433263
Q07666	KH domain-containing, RNA-binding, signal transduction-associated protein 1	KHDRBS1	47829000	4348100	0.000654719	3.45692e-14	7.16801e-19	431672
P14314	Glucosidase 2 subunit beta	PRKCSH	101670000	5351300	0.000805777	4.2545e-14	7.15945e-19	431156
P51572;C9J0M4;C9JQ75;C9JSP1	B-cell receptor-associated protein 31	BCAP31	37467000	2497800	0.000376109	1.98585e-14	7.09461e-19	427252
O15347;E7EQU1;E7ES08;E9PES6	High mobility group protein B3	HMGB3	12292000	2048700	0.000308485	1.6288e-14	7.08791e-19	426848
P09874	Poly [ADP-ribose] polymerase 1	PARP1	512720000	10053000	0.00151374	7.99255e-14	7.06805e-19	425652
P30480;P30460;P30479;F6X4P0;F8VVT3;H0Y4I7;E9PHY7	HLA class I histocompatibility antigen, B-42 alpha chain;HLA class I histocompatibility antigen, B-8 alpha chain;HLA class I histocompatibility antigen, B-41 alpha chain	HLA-B	63923000	3551300	0.00053474	2.82343e-14	7.00047e-19	421582
H7BZJ3	Thioredoxin	PDIA3	10656000	1184000	0.000178282	9.41329e-15	6.963e-19	419326
P16402	Histone H1.3	HIST1H1D	19413000	1941300	0.000292313	1.54341e-14	6.90565e-19	415872
P22234;E9PBS1;D6RF62	Multifunctional protein ADE2;Phosphoribosylaminoimidazole-succinocarboxamide synthase;Phosphoribosylaminoimidazole carboxylase	PAICS	77327000	4069900	0.000612829	3.23574e-14	6.873e-19	413906
P39748	Flap endonuclease 1	FEN1	73342000	3667100	0.000552177	2.9155e-14	6.84517e-19	412230
H0UI06;D6RGV5;D6RIE3;P14406	Cytochrome c oxidase subunit 7A2, mitochondrial	COX7A2	4412700	1103200	0.000166115	8.77089e-15	6.82879e-19	411243
Q8NFU3	Thiosulfate sulfurtransferase/rhodanese-like domain-containing protein 1	TSTD1	6453800	1075600	0.000161959	8.55146e-15	6.82479e-19	411002
B4DUT8;Q99439;B4DDF4;H3BTZ5;H3BVI6	Calponin-2	CNN2	46265000	3084400	0.000464436	2.45222e-14	6.82254e-19	410867
O96000;Q96II6;H3BPJ9;H3BV16	NADH dehydrogenase [ubiquinone] 1 beta subcomplex subunit 10	NDUFB10	19602000	1782000	0.000268326	1.41676e-14	6.81923e-19	410668
P15121;E9PCX2	Aldose reductase	AKR1B1	55147000	3063700	0.00046132	2.43577e-14	6.79376e-19	409134
Q15005;E9PL01;E9PI68;E9PRB9	Signal peptidase complex subunit 2	SPCS2	25628000	2135700	0.000321585	1.69797e-14	6.79106e-19	408971
P78371;F5GWF6;F8VQ14	T-complex protein 1 subunit beta	CCT2	155860000	4870700	0.00073341	3.87241e-14	6.73603e-19	405657
P09326;Q8MGR0	CD48 antigen	CD48	28121000	2343400	0.00035286	1.8631e-14	6.73012e-19	405301
P61077;H9KV45;D6RAH7;Q96RP6;D6RFM0;D6RA11;D6RAW0	Ubiquitin-conjugating enzyme E2 D3	UBE2D3;PUBC1;UBE2D2	5646900	1411700	0.000212568	1.12236e-14	6.72595e-19	405050
Q9BPZ3;D6RA77	Polyadenylate-binding protein-interacting protein 2	PAIP2	6326600	1265300	0.000190524	1.00597e-14	6.7136e-19	404306
P36542;B4DL14	ATP synthase subunit gamma, mitochondrial;ATP synthase gamma chain	ATP5C1	36202000	2784800	0.000419324	2.21403e-14	6.71e-19	404089
Q9NX55	Huntingtin-interacting protein K	HYPK	7417700	1236300	0.000186157	9.82909e-15	6.70242e-19	403633
P61160;E9PF41	Actin-related protein 2	ACTR2	48912000	3762400	0.000566527	2.99126e-14	6.68289e-19	402457
Q13526	Peptidyl-prolyl cis-trans isomerase NIMA-interacting 1	PIN1	15174000	1517400	0.000228484	1.2064e-14	6.61292e-19	398243
Q15056	Eukaryotic translation initiation factor 4H	EIF4H	29232000	2248600	0.000338585	1.78773e-14	6.52813e-19	393137
Q96EP5	DAZ-associated protein 1	DAZAP1	35558000	3555800	0.000535418	2.82701e-14	6.51639e-19	392430
Q10589	Bone marrow stromal antigen 2	BST2	16010000	1601000	0.000241072	1.27286e-14	6.43867e-19	387750
P98179	Putative RNA-binding protein 3	RBM3	11010000	1376300	0.000207238	1.09421e-14	6.37283e-19	383785
P34897;B4DLV4;H0YIZ0	Serine hydroxymethyltransferase, mitochondrial;Serine hydroxymethyltransferase	SHMT2	129970000	4481700	0.000674836	3.56314e-14	6.36365e-19	383232
O43504;E9PLX3	Hepatitis B virus X-interacting protein	HBXIP	3829700	765930	0.000115331	6.08946e-15	6.33408e-19	381451
Q9BVC6	Transmembrane protein 109	TMEM109	16608000	2076000	0.000312596	1.65051e-14	6.29723e-19	379232
Q9UK45	U6 snRNA-associated Sm-like protein LSm7	LSM7	5487900	914650	0.000137724	7.27184e-15	6.26775e-19	377456
P07900;Q86U12	Heat shock protein HSP 90-alpha	HSP90AA1	219390000	6648300	0.00100107	5.28567e-14	6.24348e-19	375995
P28066;B4E2V4	Proteasome subunit alpha type-5	PSMA5	22526000	2047800	0.000308349	1.62809e-14	6.16442e-19	371234
P45880;B4DKM5;Q5JSD1;Q5JSD2	Voltage-dependent anion-selective channel protein 2	VDAC2	38772000	2423200	0.000364876	1.92654e-14	6.10322e-19	367548
P51970;F5H7V7	NADH dehydrogenase [ubiquinone] 1 alpha subcomplex subunit 8	NDUFA8	13790000	1532200	0.000230712	1.21816e-14	6.059e-19	364885
Q9P0L0	Vesicle-associated membrane protein-associated protein A	VAPA	29756000	2125400	0.000320034	1.68978e-14	6.05808e-19	364830
O15143;F8WCG3	Actin-related protein 2/3 complex subunit 1B	ARPC1B	56077000	3115400	0.000469104	2.47687e-14	6.04867e-19	364263
P51149;C9J8S3;C9J592;C9J4V0;C9IZZ0	Ras-related protein Rab-7a	RAB7A	24819000	1772800	0.000266941	1.40945e-14	6.00046e-19	361360
P12268;H0Y4R1;E7ETK5	Inosine-5-monophosphate dehydrogenase 2	IMPDH2	92362000	4198300	0.000632163	3.33782e-14	5.98133e-19	360208
P25787	Proteasome subunit alpha type-2	PSMA2	25236000	1941200	0.000292298	1.54333e-14	5.95928e-19	358880
H7BYM6;P17096	High mobility group protein HMG-I/HMG-Y	HMGA1	25600000	2560000	0.000385474	2.03531e-14	5.9347e-19	357399
Q96AG4	Leucine-rich repeat-containing protein 59	LRRC59	36186000	2584700	0.000389194	2.05494e-14	5.88303e-19	354288
P09104;B7Z2X9;F5H0C8	Gamma-enolase;Enolase	ENO2	69484000	3474200	0.000523131	2.76213e-14	5.84356e-19	351911
Q9NYL4;F8VU90	Peptidyl-prolyl cis-trans isomerase FKBP11;Peptidyl-prolyl cis-trans isomerase	FKBP11	13000000	1624900	0.000244671	1.29186e-14	5.82445e-19	350760
Q9NX24;D6RCB9;D6RC52	H/ACA ribonucleoprotein complex subunit 2	NHP2	8818400	1259800	0.000189696	1.00159e-14	5.82287e-19	350665
P51665;H3BTM8;H3BNT7;B4DXI8	26S proteasome non-ATPase regulatory subunit 7	PSMD7	40345000	2689700	0.000405004	2.13842e-14	5.77562e-19	347819
H0YI09;Q9H8H3;F8VQX6	Methyltransferase-like protein 7A	METTL7A	22524000	2047600	0.000308319	1.62793e-14	5.77524e-19	347797
O00764;F2Z2Y4;F2Z3F8	Pyridoxal kinase	PDXK	35405000	2528900	0.000380792	2.01058e-14	5.72782e-19	344941
O75607	Nucleoplasmin-3	NPM3	11116000	1389500	0.000209225	1.10471e-14	5.71116e-19	343937
Q13310;B1ANR0	Polyadenylate-binding protein 4	PABPC4	162270000	5071000	0.000763571	4.03165e-14	5.69587e-19	343017
Q96AZ6;H0YMM4;H3BLY5	Interferon-stimulated gene 20 kDa protein	ISG20	14534000	1453400	0.000218847	1.15551e-14	5.67457e-19	341734
P30405	Peptidyl-prolyl cis-trans isomerase F, mitochondrial	PPIF	16892000	1535600	0.000231224	1.22087e-14	5.53932e-19	333589
Q16555;B4DR31	Dihydropyrimidinase-related protein 2	DPYSL2	131120000	4229600	0.000636876	3.36271e-14	5.39821e-19	325091
O95167	NADH dehydrogenase [ubiquinone] 1 alpha subcomplex subunit 3	NDUFA3	2518200	629560	9.47966e-05	5.00526e-15	5.39436e-19	324859
E7EU23;P50395	Rab GDP dissociation inhibitor beta	GDI2	100670000	3471400	0.000522709	2.75991e-14	5.39255e-19	324750
Q96KP4;J3QKT2	Cytosolic non-specific dipeptidase	CNDP2	96648000	3579600	0.000539002	2.84593e-14	5.38207e-19	324119
P27348;E9PG15	14-3-3 protein theta	YWHAQ	26245000	1874600	0.00028227	1.49038e-14	5.36804e-19	323274
Q13442	28 kDa heat- and acid-stable phosphoprotein	PDAP1	9709500	1387100	0.000208864	1.1028e-14	5.34562e-19	321924
P24752	Acetyl-CoA acetyltransferase, mitochondrial	ACAT1	69681000	3029600	0.000456185	2.40866e-14	5.329e-19	320923
Q5U5X0	LYR motif-containing protein 7	LYRM7	2383100	794380	0.000119615	6.31565e-15	5.28285e-19	318144
P05455;E9PFH8;E7ERC4	Lupus La protein	SSB	67666000	3075700	0.000463126	2.44531e-14	5.221e-19	314419
P26010;F5H6T4	Integrin beta-7;Integrin beta	ITGB7	210870000	5699200	0.000858162	4.5311e-14	5.21403e-19	313999
Q9BXV9	Uncharacterized protein C14orf142	C14orf142	3555900	711180	0.000107087	5.65417e-15	5.2069e-19	313570
Q9H0U4;E9PLD0;Q92928	Ras-related protein Rab-1B;Putative Ras-related protein Rab-1C	RAB1B;RAB1C	21421000	1428100	0.000215038	1.1354e-14	5.1211e-19	308403
P33316;H0YNW5;H0YKC5;H0YKI0;H0YNJ9;H0YMM5	Deoxyuridine 5-triphosphate nucleotidohydrolase, mitochondrial	DUT	29015000	1706800	0.000257003	1.35698e-14	5.10852e-19	307645
Q01081;Q8WU68	Splicing factor U2AF 35 kDa subunit;Splicing factor U2AF 26 kDa subunit	U2AF1;U2AF1L4	19659000	1787200	0.000269109	1.4209e-14	5.09794e-19	307008
P62820;B7Z8M7;E7END7;E7ETK2	Ras-related protein Rab-1A	RAB1A	21796000	1453100	0.000218802	1.15527e-14	5.09448e-19	306799
P61981	14-3-3 protein gamma;14-3-3 protein gamma, N-terminally processed	YWHAG	28997000	1812300	0.000272889	1.44085e-14	5.09099e-19	306590
P02792	Ferritin light chain	FTL	10251000	1281400	0.000192948	1.01877e-14	5.08899e-19	306469
P09661;H0YKK0;H0YMA0	U2 small nuclear ribonucleoprotein A	SNRPA1	18158000	1815800	0.000273416	1.44364e-14	5.08054e-19	305960
E5RJR5;P63208;F8W8N3;E7ERH2;E5RGM3	S-phase kinase-associated protein 1	SKP1	11938000	1193800	0.000179758	9.4912e-15	5.07009e-19	305331
F5HFY4;Q99733;C9JZI7;C9J6D1;E9PNJ7;E9PKT8;E9PS34;E9PJJ2;E9PNW0;A8MXH2;E9PP22	Nucleosome assembly protein 1-like 4	NAP1L4b;NAP1L4	47599000	2799900	0.000421598	2.22604e-14	5.05022e-19	304134
Q14847;C9J9W2;B4DGQ0	LIM and SH3 domain protein 1	LASP1	26209000	1872000	0.000281878	1.48832e-14	5.0083e-19	301610
P04843;B7Z4L4	Dolichyl-diphosphooligosaccharide--protein glycosyltransferase subunit 1	RPN1	158830000	4292800	0.000646392	3.41295e-14	4.9774e-19	299749
H0YMV8;Q71UM5;C9JLI6	40S ribosomal protein S27;40S ribosomal protein S27-like	RPS27L	3537000	707400	0.000106517	5.62412e-15	4.95736e-19	298542
P23246	Splicing factor, proline- and glutamine-rich	SFPQ	142380000	4745900	0.000714618	3.77319e-14	4.955e-19	298400
P20700;E9PBF6	Lamin-B1	LMNB1	144830000	4138100	0.000623098	3.28996e-14	4.95416e-19	298349
Q96C90	Protein phosphatase 1 regulatory subunit 14B	PPP1R14B	5946400	991070	0.000149231	7.87941e-15	4.95218e-19	298230
P49368;B4DUR8	T-complex protein 1 subunit gamma	CCT3	116620000	3761900	0.000566452	2.99086e-14	4.94088e-19	297550
Q9BX68	Histidine triad nucleotide-binding protein 2, mitochondrial	HINT2	11698000	1063400	0.000160122	8.45447e-15	4.92627e-19	296670
P25786;F5GX11;B4DEV8	Proteasome subunit alpha type-1;Proteasome subunit alpha type	PSMA1	31046000	1826300	0.000274997	1.45198e-14	4.91282e-19	295860
B1AK88;B1AK87;F6USW4		CAPZB	35481000	2087100	0.000314267	1.65933e-14	4.91202e-19	295812
P13073;H3BNV9;H3BN72;Q86WV2;H3BPG0	Cytochrome c oxidase subunit 4 isoform 1, mitochondrial	COX4I1	13252000	1204800	0.000181414	9.57865e-15	4.89306e-19	294670
P09234	U1 small nuclear ribonucleoprotein C	SNRPC	6421800	1070300	0.000161161	8.50932e-15	4.8921e-19	294612
P49257	Protein ERGIC-53	LMAN1	70577000	3528900	0.000531367	2.80562e-14	4.87527e-19	293599
E9PRY8;P29692;E9PK01;E9PBQ9;E9PQZ1;E9PI39;E9PQ49;E9PL12;E9PPR1;H0YE72	Elongation factor 1-delta	EEF1D	145150000	4682100	0.000705012	3.72246e-14	4.86158e-19	292774
Q9Y2Q3;E9PFN5	Glutathione S-transferase kappa 1	GSTK1	23342000	1556100	0.000234311	1.23716e-14	4.85219e-19	292209
P52272	Heterogeneous nuclear ribonucleoprotein M	HNRNPM	221690000	4716900	0.000710252	3.75013e-14	4.83794e-19	291350
P14550	Alcohol dehydrogenase [NADP(+)]	AKR1A1	48948000	2224900	0.000335016	1.76889e-14	4.83659e-19	291269
P60900;G3V5Z7;G3V295;B4DXJ9;G3V3I1;B4DQR4	Proteasome subunit alpha type-6;Proteasome subunit alpha type	PSMA6	28249000	1661700	0.000250212	1.32112e-14	4.82178e-19	290377
P33241;E9PFP3;E9PBV6;E7EMG9	Lymphocyte-specific protein 1	LSP1	40580000	2254400	0.000339458	1.79234e-14	4.81929e-19	290227
P50990;G5E9B2;B4DEM7;B4DQH4	T-complex protein 1 subunit theta	CCT8	133540000	3609100	0.000543444	2.86938e-14	4.81279e-19	289836
P68402;J3KNE3	Platelet-activating factor acetylhydrolase IB subunit beta	PAFAH1B2	10771000	1538800	0.000231706	1.22341e-14	4.78474e-19	288146
P60891;B4DNL6;B1ALA9;P21108	Ribose-phosphate pyrophosphokinase 1;Ribose-phosphate pyrophosphokinase;Ribose-phosphate pyrophosphokinase 3	PRPS1;PRPS1L1	33423000	2088900	0.000314538	1.66076e-14	4.76764e-19	287117
P23526;F5H737	Adenosylhomocysteinase	AHCY	57150000	2857500	0.000430271	2.27183e-14	4.76115e-19	286726
P61158;B4DXW1;F5H3P5	Actin-related protein 3	ACTR3	59486000	2832700	0.000426537	2.25211e-14	4.7542e-19	286308
Q9UK76;B8ZZT7;J3KT51;F5GY98;J3KSH8	Hematological and neurological expressed 1 protein	HN1	7642500	955310	0.000143847	7.59511e-15	4.74279e-19	285620
P08133;E9PGK1;E7EMC6	Annexin A6;Annexin	ANXA6	193280000	4494800	0.000676809	3.57355e-14	4.70997e-19	283644
Q96K17;E9PL10	Transcription factor BTF3 homolog 4	BTF3L4	7160400	1022900	0.000154024	8.13247e-15	4.70902e-19	283587
P00492	Hypoxanthine-guanine phosphoribosyltransferase	HPRT1	18910000	1454600	0.000219028	1.15647e-14	4.7051e-19	283351
H0Y8X4;O43598	Deoxyribonucleoside 5-monophosphate N-glycosidase	C6orf108;RCL	18269000	1522400	0.000229237	1.21037e-14	4.67903e-19	281780
P12074;Q5T8I0	Cytochrome c oxidase subunit 6A1, mitochondrial;Cytochrome c oxidase subunit 6A, mitochondrial	COX6A1;COX6A1P2	4285100	714190	0.00010754	5.6781e-15	4.67141e-19	281322
P52907	F-actin-capping protein subunit alpha-1	CAPZA1	24870000	1913100	0.000288067	1.52099e-14	4.61999e-19	278225
Q99417	C-Myc-binding protein	MYCBP	4867300	695320	0.000104698	5.52808e-15	4.61944e-19	278192
O43920	NADH dehydrogenase [ubiquinone] iron-sulfur protein 5	NDUFS5	4347900	724660	0.000109116	5.76134e-15	4.60282e-19	277191
P17844;J3KTA4;B4DLW8	Probable ATP-dependent RNA helicase DDX5	DDX5	126620000	3956800	0.000595799	3.14582e-14	4.54946e-19	273978
P80723	Brain acid soluble protein 1	BASP1	16862000	1297100	0.000195312	1.03125e-14	4.54434e-19	273669
E5RFR7;D0UFD5;H0YC44		TPD52;PrLZ	4220200	703370	0.000105911	5.59208e-15	4.51375e-19	271827
Q09028;H0YF10;H0YDK2;H0YCT5	Histone-binding protein RBBP4	RBBP4	37871000	2705100	0.000407323	2.15067e-14	4.51299e-19	271781
P45973;G3V1X9;F8VNY3	Chromobox protein homolog 5	CBX5	12600000	1260000	0.000189726	1.00175e-14	4.50732e-19	271440
Q9BPX5	Actin-related protein 2/3 complex subunit 5-like protein	ARPC5L	8572400	952490	0.000143422	7.57269e-15	4.47004e-19	269194
Q9BRA2;I3L2R6;I3L3M7;I3L0K2	Thioredoxin domain-containing protein 17	TXNDC17	6262600	782830	0.000117875	6.22382e-15	4.4644e-19	268855
Q15907;P62491;H3BSC1;B4DT13;H3BMH2;J3KQP6	Ras-related protein Rab-11B;Ras-related protein Rab-11A	RAB11B;RAB11A	20568000	1371200	0.00020647	1.09016e-14	4.45181e-19	268097
O00151	PDZ and LIM domain protein 1	PDLIM1	32228000	2014300	0.000303305	1.60145e-14	4.43972e-19	267369
Q16576;E9PC52;Q5JP01	Histone-binding protein RBBP7	RBBP7	42702000	2668800	0.000401857	2.12181e-14	4.43707e-19	267209
Q01518	Adenylyl cyclase-associated protein 1	CAP1	80716000	2882700	0.000434065	2.29186e-14	4.41584e-19	265931
A7MAP1;A7MAP0;Q9ULV4;B4E3S0;H0YHL7	Coronin-1C	CORO1C	75077000	3264200	0.00049151	2.59517e-14	4.40255e-19	265131
Q9BV57	1,2-dihydroxy-3-keto-5-methylthiopentene dioxygenase	ADI1	13089000	1189900	0.00017917	9.46019e-15	4.4005e-19	265007
Q9BRT6	Protein LLP homolog	LLPH	2526100	842020	0.000126788	6.6944e-15	4.39698e-19	264795
P78417;D3DRA3;Q5TA02;F5H7H0;Q5TA01	Glutathione S-transferase omega-1	GSTO1	21329000	1523500	0.000229402	1.21125e-14	4.39398e-19	264614
P38159;H3BT71;H0Y6E7;H3BUY5;B3KRG5	RNA-binding motif protein, X chromosome;RNA-binding motif protein, X chromosome, N-terminally processed	RBMX	58216000	2328700	0.000350646	1.85141e-14	4.37366e-19	263390
Q6GMV3	Putative peptidyl-tRNA hydrolase PTRHD1	PTRHD1	6944800	868090	0.000130713	6.90167e-15	4.36676e-19	262975
Q9HCN8	Stromal cell-derived factor 2-like protein 1	SDF2L1	15349000	1279100	0.000192602	1.01694e-14	4.30942e-19	259522
Q9UMS4;F5GY56	Pre-mRNA-processing factor 19	PRPF19	56620000	2980000	0.000448716	2.36922e-14	4.29363e-19	258571
G3V110;Q93045;E5RGX5	Stathmin;Stathmin-2	STMN2	12945000	1176800	0.000177198	9.35604e-15	4.29137e-19	258435
Q9NRX4	14 kDa phosphohistidine phosphatase	PHPT1	5866700	733340	0.000110423	5.83035e-15	4.21512e-19	253843
P40227;B4DPJ8;A6NCD2	T-complex protein 1 subunit zeta	CCT6A	79854000	3071300	0.000462464	2.44181e-14	4.20828e-19	253431
P50995;B4DVE7	Annexin A11;Annexin	ANXA11	54630000	2875300	0.000432951	2.28598e-14	4.20302e-19	253114
O75348	V-type proton ATPase subunit G 1	ATP6V1G1	5072300	724620	0.00010911	5.76103e-15	4.18771e-19	252192
Q9NR31;B4DQ19	GTP-binding protein SAR1a	SAR1A	11768000	1176800	0.000177198	9.35604e-15	4.18297e-19	251907
Q99798;A2A274	Aconitate hydratase, mitochondrial	ACO2	170510000	4487100	0.000675649	3.56743e-14	4.17614e-19	251496
Q13283;E5RIZ6	Ras GTPase-activating protein-binding protein 1	G3BP1	60257000	2738900	0.000412412	2.17754e-14	4.17441e-19	251391
O00193;E9PM92;E3W975;E9PRZ9	Small acidic protein	SMAP;C11orf58	5327400	1065500	0.000160439	8.47116e-15	4.16642e-19	250910
P48643;E9PCA1;B7ZAR1;E7ENZ3;B4DYD8	T-complex protein 1 subunit epsilon	CCT5	102840000	3116300	0.00046924	2.47759e-14	4.15215e-19	250051
Q58FF8	Putative heat shock protein HSP 90-beta 2	HSP90AB2P	46273000	2313700	0.000348388	1.83949e-14	4.14785e-19	249792
Q5TGZ0	Mitochondrial inner membrane organizing system protein 1	MINOS1	1373200	457730	6.89231e-05	3.63914e-15	4.13159e-19	248812
D6RDG3;H0Y9Y1		BTF3	3669600	611600	9.20923e-05	4.86247e-15	4.12004e-19	248117
Q14011;B4E2X2	Cold-inducible RNA-binding protein	CIRBP	9645900	964590	0.000145244	7.66889e-15	4.11244e-19	247660
Q9Y265;E7ETR0	RuvB-like 1	RUVBL1	57082000	2594600	0.000390684	2.06281e-14	4.10698e-19	247331
P16152	Carbonyl reductase [NADPH] 1	CBR1	26482000	1557800	0.000234567	1.23851e-14	4.07742e-19	245550
Q8N4Q1	Mitochondrial intermembrane space import and assembly protein 40	CHCHD4	4026100	805210	0.000121245	6.40175e-15	4.00209e-19	241014
P50991;F5H5W3;B7Z9L0;B7Z2F4	T-complex protein 1 subunit delta	CCT4	96141000	2913400	0.000438688	2.31627e-14	3.99881e-19	240817
O43390;Q2L7G6;E7ETM7	Heterogeneous nuclear ribonucleoprotein R	HNRNPR	121280000	3567000	0.000537104	2.83591e-14	3.99751e-19	240738
O60506	Heterogeneous nuclear ribonucleoprotein Q	SYNCRIP	110470000	3452300	0.000519833	2.74472e-14	3.94345e-19	237482
Q9HAV7	GrpE protein homolog 1, mitochondrial	GRPEL1	18060000	1204000	0.000181293	9.57229e-15	3.94262e-19	237433
Q5T5H1;C9JUF4;A6NMQ3;E9PB69;O43768;D6RE62	Alpha-endosulfine	ENSA	12347000	1028900	0.000154928	8.18018e-15	3.89644e-19	234651
P62873;F6UT28;F6X3N5;B1AKQ8	Guanine nucleotide-binding protein G(I)/G(S)/G(T) subunit beta-1	GNB1	23801000	1830900	0.00027569	1.45564e-14	3.89448e-19	234534
P05534	HLA class I histocompatibility antigen, A-24 alpha chain	HLA-A	37830000	1991100	0.000299812	1.58301e-14	3.8906e-19	234300
Q16543	Hsp90 co-chaperone Cdc37	CDC37	30443000	2174500	0.000327427	1.72882e-14	3.88778e-19	234130
P17174;B7Z7E9	Aspartate aminotransferase, cytoplasmic;Aspartate aminotransferase	GOT1	49563000	2252900	0.000339233	1.79115e-14	3.873e-19	233240
P31939;E9PBU3;F5GWY2	Bifunctional purine biosynthesis protein PURH;Phosphoribosylaminoimidazolecarboxamide formyltransferase;IMP cyclohydrolase	ATIC	119260000	3138300	0.000472553	2.49508e-14	3.86145e-19	232544
P61758;F5H2A7	Prefoldin subunit 3	VBP1	16478000	1098500	0.000165408	8.73353e-15	3.8545e-19	232126
O14949	Cytochrome b-c1 complex subunit 8	UQCRQ	2880800	480130	7.2296e-05	3.81723e-15	3.85338e-19	232058
P20618	Proteasome subunit beta type-1	PSMB1	17973000	1283800	0.000193309	1.02067e-14	3.8532e-19	232047
Q96EL3	39S ribosomal protein L53, mitochondrial	MRPL53	4668200	583520	8.78641e-05	4.63922e-15	3.83185e-19	230762
P17900	Ganglioside GM2 activator;Ganglioside GM2 activator isoform short	GM2A	8005700	1000700	0.000150681	7.95598e-15	3.81801e-19	229928
P00167;F8WEU4	Cytochrome b5	CYB5A	4404600	734100	0.000110538	5.8364e-15	3.80717e-19	229276
O14828	Secretory carrier-associated membrane protein 3	SCAMP3	18294000	1829400	0.000275464	1.45445e-14	3.7988e-19	228772
O75608;E5RGR0;E5RJA0	Acyl-protein thioesterase 1	LYPLA1	14130000	1177500	0.000177303	9.36161e-15	3.79489e-19	228536
P15954;D6R9Z7	Cytochrome c oxidase subunit 7C, mitochondrial	COX7C	1726500	345290	5.19924e-05	2.7452e-15	3.78888e-19	228174
Q02790	Peptidyl-prolyl cis-trans isomerase FKBP4;Peptidyl-prolyl cis-trans isomerase FKBP4, N-terminally processed	FKBP4	75993000	2451400	0.000369122	1.94896e-14	3.76219e-19	226566
P55060;F8W904;B4DUC5	Exportin-2	CSE1L	271370000	5218700	0.000785811	4.14908e-14	3.75754e-19	226287
P41223;C9JNV2;C9JCD9	Protein BUD31 homolog	BUD31	6408800	801100	0.000120626	6.36907e-15	3.74651e-19	225623
P52209;B4DQJ8;F5H7U0	6-phosphogluconate dehydrogenase, decarboxylating	PGD	59669000	2486200	0.000374362	1.97663e-14	3.71974e-19	224010
H3BPE7;P35637	RNA-binding protein FUS	FUS	32523000	2501800	0.000376711	1.98903e-14	3.7181e-19	223911
P62995;H7BXF3	Transformer-2 protein homolog beta	TRA2B	18858000	1571500	0.00023663	1.24941e-14	3.71129e-19	223502
Q12904	Aminoacyl tRNA synthase complex-interacting multifunctional protein 1;Endothelial monocyte-activating polypeptide 2	AIMP1	27222000	1601300	0.000241117	1.2731e-14	3.70604e-19	223185
P13010	X-ray repair cross-complementing protein 5	XRCC5	146470000	3854400	0.00058038	3.06441e-14	3.70527e-19	223139
Q9UBS4	DnaJ homolog subfamily B member 11	DNAJB11	30091000	1880700	0.000283188	1.49523e-14	3.69075e-19	222264
Q9NR45	Sialic acid synthase	NANS	29874000	1867100	0.00028114	1.48442e-14	3.68279e-19	221785
P53674	Beta-crystallin B1	CRYBB1	19442000	1296100	0.000195161	1.03045e-14	3.67717e-19	221446
O75083	WD repeat-containing protein 1	WDR1	91439000	3048000	0.000458956	2.42329e-14	3.66094e-19	220469
Q9NRF9	DNA polymerase epsilon subunit 3	POLE3	6204700	775590	0.000116785	6.16626e-15	3.65755e-19	220265
O75494;Q5JRI3;Q5JRI1	Serine/arginine-rich splicing factor 10	SRSF10;FUSIP1	12931000	1436700	0.000216332	1.14224e-14	3.64931e-19	219769
B4DVB8;Q15717	ELAV-like protein 1	ELAVL1	32162000	1786800	0.000269049	1.42058e-14	3.64288e-19	219382
C9JRZ6;Q9NX63;F8WAR4;G3V1K1	Coiled-coil-helix-coiled-coil-helix domain-containing protein 3, mitochondrial	CHCHD3	15883000	1221800	0.000183974	9.71381e-15	3.63895e-19	219145
Q14696	LDLR chaperone MESD	MESDC2	11835000	1183500	0.000178207	9.40931e-15	3.60842e-19	217306
P00505;E7ERW2	Aspartate aminotransferase, mitochondrial;Aspartate aminotransferase	GOT2	55934000	2151300	0.000323934	1.71037e-14	3.59949e-19	216769
P28838	Cytosol aminopeptidase	LAP3	73714000	2541900	0.000382749	2.02091e-14	3.59811e-19	216685
P31153;B4DN45	S-adenosylmethionine synthase isoform type-2;S-adenosylmethionine synthase	MAT2A	35457000	1969800	0.000296605	1.56607e-14	3.58697e-19	216015
O43324;C9J1V9;D6RBD7;C9JLK5;H0YAL7	Eukaryotic translation elongation factor 1 epsilon-1	EEF1E1	10706000	892160	0.000134338	7.09304e-15	3.58053e-19	215627
P62877	E3 ubiquitin-protein ligase RBX1	RBX1	1654800	551610	8.30592e-05	4.38553e-15	3.57302e-19	215174
P23919;H7C312;G5E9E9	Thymidylate kinase	DTYMK	18195000	1070300	0.000161161	8.50932e-15	3.57249e-19	215143
Q8IXM3	39S ribosomal protein L41, mitochondrial	MRPL41	4144400	690740	0.000104009	5.49167e-15	3.56996e-19	214990
Q5JWU6;O43399;B4DPJ6	Tumor protein D54	TPD52L2	15600000	1114300	0.000167787	8.85914e-15	3.56462e-19	214668
J3KQ48;Q9Y3E5	Peptidyl-tRNA hydrolase 2, mitochondrial	PTRH2	6927200	865900	0.000130384	6.88426e-15	3.56236e-19	214532
O75368	SH3 domain-binding glutamic acid-rich-like protein	SH3BGRL	4535300	566920	8.53645e-05	4.50725e-15	3.52845e-19	212491
P08590;P05976	Myosin light chain 3;Myosin light chain 1/3, skeletal muscle isoform	MYL3;MYL1	12632000	971720	0.000146318	7.72557e-15	3.52251e-19	212133
P56556	NADH dehydrogenase [ubiquinone] 1 alpha subcomplex subunit 6	NDUFA6	7076800	786310	0.000118399	6.25149e-15	3.49812e-19	210664
Q9UHA4;J3KMX4	Ragulator complex protein LAMTOR3	LAMTOR3	4173000	596140	8.97644e-05	4.73956e-15	3.47909e-19	209517
F5H6N3		CLTA	3868300	773660	0.000116495	6.15091e-15	3.47765e-19	209431
Q7RTV0	PHD finger-like domain-containing protein 5A	PHF5A	4334300	541790	8.15805e-05	4.30745e-15	3.47235e-19	209112
P49721	Proteasome subunit beta type-2	PSMB2	9941000	994100	0.000149688	7.9035e-15	3.46098e-19	208427
O60493	Sorting nexin-3	SNX3	8135200	813520	0.000122497	6.46782e-15	3.4473e-19	207603
Q99436;Q5TBG5;B4E0P1	Proteasome subunit beta type-7;Proteasome subunit beta type	PSMB7	14145000	1285900	0.000193626	1.02234e-14	3.41179e-19	205465
P49755	Transmembrane emp24 domain-containing protein 10	TMED10	12742000	1061900	0.000159897	8.44254e-15	3.38026e-19	203566
O43396;G3V1K0	Thioredoxin-like protein 1	TXNL1	20568000	1371200	0.00020647	1.09016e-14	3.38024e-19	203565
Q9Y5J7;G3V502	Mitochondrial import inner membrane translocase subunit Tim9	TIMM9	2636200	439370	6.61586e-05	3.49317e-15	3.36594e-19	202704
Q9Y696	Chloride intracellular channel protein 4	CLIC4	18237000	1215800	0.00018307	9.66611e-15	3.35955e-19	202319
O95139	NADH dehydrogenase [ubiquinone] 1 beta subcomplex subunit 6	NDUFB6	5200600	650080	9.78864e-05	5.1684e-15	3.33682e-19	200950
Q96C36;J3KR12	Pyrroline-5-carboxylate reductase 2	PYCR2	22554000	1409700	0.000212267	1.12077e-14	3.33195e-19	200657
P07741;H3BQB1;G5E9J2;H3BQZ9;H3BQF1	Adenine phosphoribosyltransferase	APRT	9839800	819980	0.000123469	6.51918e-15	3.32475e-19	200223
Q8N5N7;B7Z358	39S ribosomal protein L50, mitochondrial	MRPL50	6838300	759820	0.000114411	6.04088e-15	3.29652e-19	198523
Q96AB3	Isochorismatase domain-containing protein 2, mitochondrial	ISOC2	7339100	917390	0.000138137	7.29363e-15	3.26527e-19	196641
F5H740;Q9Y277;E5RHZ6;E5RJN6;E5RFP6;E5RHE1	Voltage-dependent anion-selective channel protein 3	VDAC3	17604000	1257400	0.000189334	9.99685e-15	3.25027e-19	195738
P21291;E9PS42;E9PND2;E9PP21	Cysteine and glycine-rich protein 1	CSRP1	10032000	835980	0.000125878	6.64638e-15	3.23158e-19	194612
Q9NPJ3;F5H2L4	Acyl-coenzyme A thioesterase 13	ACOT13	3026900	605390	9.11572e-05	4.8131e-15	3.21731e-19	193753
P06730;D6RBW1	Eukaryotic translation initiation factor 4E	EIF4E	11102000	1009300	0.000151976	8.02435e-15	3.19733e-19	192550
O14957	Cytochrome b-c1 complex subunit 10	UQCR11	526840	263420	3.96647e-05	2.0943e-15	3.18786e-19	191979
Q04917;A2IDB2	14-3-3 protein eta	YWHAH	18100000	1131300	0.000170347	8.9943e-15	3.18743e-19	191954
Q9Y383;B7Z4Q3;B7Z500	Putative RNA-binding protein Luc7-like 2	LUC7L2	33520000	1862200	0.000280403	1.48053e-14	3.18304e-19	191689
Q9Y224;G3V4C6	UPF0568 protein C14orf166	C14orf166	17914000	1119600	0.000168585	8.90128e-15	3.17133e-19	190984
P55084;B4E2W0;F5GZQ3;B5MD38	Trifunctional enzyme subunit beta, mitochondrial;3-ketoacyl-CoA thiolase	HADHB	53081000	2041600	0.000307416	1.62316e-14	3.16442e-19	190567
Q9H098;C9JW51;C9JQ40;C9J6N5;C9J3Q3	Protein FAM107B	FAM107B	4940900	617620	9.29987e-05	4.91033e-15	3.15615e-19	190069
Q92945	Far upstream element-binding protein 2	KHSRP	101170000	2890500	0.00043524	2.29807e-14	3.14313e-19	189285
P20042	Eukaryotic translation initiation factor 2 subunit 2	EIF2S2	30222000	1511100	0.000227535	1.20139e-14	3.12959e-19	188470
Q5JTJ3	Uncharacterized protein C1orf31	C1orf31	3866000	552280	8.31601e-05	4.39085e-15	3.11055e-19	187324
Q99832;B8ZZC9;F5GZK5;B7Z1C9	T-complex protein 1 subunit eta	CCT7	71942000	2320700	0.000349442	1.84505e-14	3.10793e-19	187166
P22695;H3BRG4;H3BSJ9	Cytochrome b-c1 complex subunit 2, mitochondrial	UQCRC2	35973000	1893300	0.000285085	1.50525e-14	3.10733e-19	187129
Q15306;F2Z3D5	Interferon regulatory factor 4	IRF4	44394000	2017900	0.000303847	1.60431e-14	3.09881e-19	186616
P25788	Proteasome subunit alpha type-3	PSMA3	14326000	1102000	0.000165935	8.76135e-15	3.0814e-19	185568
Q5XKP0	Protein QIL1	QIL1	2028000	506990	7.63405e-05	4.03078e-15	3.07999e-19	185483
O43760	Synaptogyrin-2	SYNGR2	6675500	953640	0.000143595	7.58183e-15	3.05596e-19	184036
Q13247	Serine/arginine-rich splicing factor 6	SRSF6	22718000	1514600	0.000228062	1.20417e-14	3.04191e-19	183190
Q14697;F5H6X6;E9PKU7	Neutral alpha-glucosidase AB	GANAB	174440000	4056800	0.000610857	3.22532e-14	3.01799e-19	181749
Q9Y5V0;E5RHR6;H0YAP1;E5RHV4;H0YC70	Zinc finger protein 706	ZNF706	966140	322050	4.8493e-05	2.56043e-15	3.01309e-19	181454
B4E2P2;Q9UNL2;C9JA28	Translocon-associated protein subunit gamma	SSR3	4275200	855040	0.000128748	6.79792e-15	3.0066e-19	181063
P36543;C9J8H1;A8MUN4	V-type proton ATPase subunit E 1	ATP6V1E1	12839000	987640	0.000148715	7.85214e-15	3.00331e-19	180865
P82979;H0YHG0;F8VZQ9;Q567R9	SAP domain-containing ribonucleoprotein	SARNP;CIP29	10730000	894180	0.000134642	7.1091e-15	3.00329e-19	180864
Q9BY50;B4DI03	Signal peptidase complex catalytic subunit SEC11C	SEC11C	8124100	812410	0.000122329	6.45899e-15	2.99833e-19	180565
O14933;E9PQT7;E9PKW8	Ubiquitin/ISG15-conjugating enzyme E2 L6	UBE2L6	4665300	666480	0.000100356	5.29879e-15	2.98204e-19	179585
Q9NVJ2	ADP-ribosylation factor-like protein 8B	ARL8B	8840100	803640	0.000121009	6.38927e-15	2.96637e-19	178641
O60711;B7Z5P7	Leupaxin	LPXN	25816000	1613500	0.000242954	1.2828e-14	2.9604e-19	178281
P27695;G3V3M6;G3V5Q1;G3V3C7;G3V359;G3V5M0;G3V5D9	DNA-(apurinic or apyrimidinic site) lyase;DNA-(apurinic or apyrimidinic site) lyase, mitochondrial	APEX1	18530000	1323600	0.000199302	1.05232e-14	2.95977e-19	178243
P35579	Myosin-9	MYH9	875090000	8414300	0.00126699	6.68971e-14	2.95312e-19	177843
P57053	Histone H2B type F-S	H2BFS	3608800	515540	7.76279e-05	4.09875e-15	2.93944e-19	177019
P63218	Guanine nucleotide-binding protein G(I)/G(S)/G(O) subunit gamma-5	GNG5	1079600	269900	4.06405e-05	2.14582e-15	2.93208e-19	176576
Q9BV40;B8ZZT4	Vesicle-associated membrane protein 8	VAMP8	2525800	420970	6.3388e-05	3.34688e-15	2.92611e-19	176216
Q9Y266	Nuclear migration protein nudC	NUDC	29533000	1406300	0.000211755	1.11807e-14	2.92366e-19	176069
Q9Y4L1;E9PL22;E9PJ21;B7Z909	Hypoxia up-regulated protein 1	HYOU1	208130000	4081000	0.0006145	3.24456e-14	2.91436e-19	175509
Q3ZCM7;Q5SQY0;C9JAA5;F5H0I4	Tubulin beta-8 chain	TUBB8;RP11-631M21.2	36443000	1822100	0.000274364	1.44864e-14	2.91039e-19	175269
P47985;P0C7P4	Cytochrome b-c1 complex subunit Rieske, mitochondrial;Cytochrome b-c1 complex subunit 11;Putative cytochrome b-c1 complex subunit Rieske-like protein 1	UQCRFS1;UQCRFS1P1	15202000	1085800	0.000163495	8.63256e-15	2.90972e-19	175229
P42765	3-ketoacyl-CoA thiolase, mitochondrial	ACAA2	32173000	1532100	0.000230697	1.21808e-14	2.90545e-19	174972
Q15126	Phosphomevalonate kinase	PMVK	9642700	803560	0.000120997	6.38863e-15	2.90458e-19	174920
Q04941	Proteolipid protein 2	PLP2	3048100	609610	9.17926e-05	4.84665e-15	2.90375e-19	174870
P60981;F6RFD5	Destrin	DSTN	7359700	669070	0.000100746	5.31938e-15	2.87441e-19	173103
O75822;F5H425;B4DUI3	Eukaryotic translation initiation factor 3 subunit J	EIF3J	14410000	1029300	0.000154988	8.18336e-15	2.81583e-19	169575
Q9UNZ5	Leydig cell tumor 10 kDa protein homolog	C19orf53	1867900	373580	5.62522e-05	2.97011e-15	2.80835e-19	169125
P09622;E9PEX6;B4DT69;B4DHG0	Dihydrolipoyl dehydrogenase, mitochondrial;Dihydrolipoyl dehydrogenase	DLD	41792000	1899600	0.000286034	1.51026e-14	2.78764e-19	167877
P21912	Succinate dehydrogenase [ubiquinone] iron-sulfur subunit, mitochondrial	SDHB	19925000	1106900	0.000166673	8.80031e-15	2.78235e-19	167559
Q9GZZ1;E7EQ69;C9J5D1	N-alpha-acetyltransferase 50	NAA50	7461400	678310	0.000102137	5.39284e-15	2.7801e-19	167423
Q13404;G3V2F7;Q5TGE0	Ubiquitin-conjugating enzyme E2 variant 1	UBE2V1;TMEM189	5761000	576100	8.67468e-05	4.58023e-15	2.77674e-19	167221
P41091;Q2VIR3;F8W810	Eukaryotic translation initiation factor 2 subunit 3;Putative eukaryotic translation initiation factor 2 subunit 3-like protein	EIF2S3;EIF2S3L	37480000	1784700	0.000268733	1.41891e-14	2.77624e-19	167191
Q9NWV4;B1ARP7	UPF0587 protein C1orf123	C1orf123	6209300	620930	9.34971e-05	4.93665e-15	2.73529e-19	164725
Q7KZF4	Staphylococcal nuclease domain-containing protein 1	SND1	185500000	3499900	0.000527001	2.78256e-14	2.728e-19	164286
P15311;E7EQR4	Ezrin	EZR	76156000	2379900	0.000358356	1.89212e-14	2.72592e-19	164161
O76003	Glutaredoxin-3	GLRX3	23052000	1280600	0.000192828	1.01813e-14	2.71994e-19	163800
Q16740	Putative ATP-dependent Clp protease proteolytic subunit, mitochondrial	CLPP	16463000	1029000	0.000154943	8.18097e-15	2.71073e-19	163245
P82909	28S ribosomal protein S36, mitochondrial	MRPS36	1952800	390560	5.88089e-05	3.10511e-15	2.7081e-19	163087
O15144;H7C3F9	Actin-related protein 2/3 complex subunit 2	ARPC2	23345000	1167300	0.000175767	9.28051e-15	2.70309e-19	162785
Q9NZ01;B3KSQ1	Trans-2,3-enoyl-CoA reductase	TECR	15857000	1219800	0.000183673	9.69791e-15	2.69132e-19	162077
Q9BVK6	Transmembrane emp24 domain-containing protein 9	TMED9	12894000	920990	0.000138679	7.32225e-15	2.6844e-19	161660
Q00059;A8MRB2;H7BYN3	Transcription factor A, mitochondrial	TFAM	15694000	980870	0.000147695	7.79832e-15	2.6802e-19	161407
Q9UL25	Ras-related protein Rab-21	RAB21	10549000	811430	0.000122182	6.4512e-15	2.64969e-19	159570
P55957	BH3-interacting domain death agonist;BH3-interacting domain death agonist p15;BH3-interacting domain death agonist p13;BH3-interacting domain death agonist p11	BID	7325900	732590	0.00011031	5.82439e-15	2.64817e-19	159478
Q4VC31;H7C525;C9JQ41	Coiled-coil domain-containing protein 58	CCDC58	3867700	552540	8.31992e-05	4.39292e-15	2.64315e-19	159176
Q13347	Eukaryotic translation initiation factor 3 subunit I	EIF3I	22896000	1205100	0.000181459	9.58104e-15	2.62487e-19	158075
P31947	14-3-3 protein sigma	SFN	14494000	905850	0.000136399	7.20188e-15	2.59303e-19	156157
P61289;B3KQ25	Proteasome activator complex subunit 3	PSME3	12454000	958030	0.000144256	7.61673e-15	2.58142e-19	155458
Q9P0M9;D6RAN8;H7C5U8	39S ribosomal protein L27, mitochondrial	MRPL27	4171700	521460	7.85193e-05	4.14582e-15	2.57937e-19	155335
P54727;Q5W0S5	UV excision repair protein RAD23 homolog B	RAD23B	18203000	1400200	0.000210836	1.11322e-14	2.57862e-19	155290
O14979	Heterogeneous nuclear ribonucleoprotein D-like	HNRPDL	29948000	1497400	0.000225472	1.19049e-14	2.56368e-19	154390
Q92520;C9JMN4;C9JP35	Protein FAM3C	FAM3C	10325000	794210	0.000119589	6.3143e-15	2.55847e-19	154076
O75832;B1AJY7;B1AJY5	26S proteasome non-ATPase regulatory subunit 10	PSMD10	9419900	784990	0.000118201	6.24099e-15	2.55485e-19	153858
P53597	Succinyl-CoA ligase [ADP/GDP-forming] subunit alpha, mitochondrial	SUCLG1	16282000	1163000	0.00017512	9.24633e-15	2.55078e-19	153613
P17987;E7ERF2;E7EQR6;F5H282	T-complex protein 1 subunit alpha	TCP1	60016000	1936000	0.000291515	1.5392e-14	2.55075e-19	153611
Q96IU4;F8W9U3;B4DQI4	Abhydrolase domain-containing protein 14B	ABHD14B	7873700	715790	0.000107781	5.69082e-15	2.5468e-19	153373
Q16181;E7EPK1;E7ES33;G3V1Q4;B4DNE4;H0YFF6;H0Y3Y4	Septin-7	2012-09-07	37171000	1616100	0.000243346	1.28487e-14	2.5353e-19	152681
P42574;A8MVM1;C9JXR7	Caspase-3;Caspase-3 subunit p17;Caspase-3 subunit p12	CASP3	14097000	1006900	0.000151615	8.00527e-15	2.53267e-19	152523
P39656;E7EWT1	Dolichyl-diphosphooligosaccharide--protein glycosyltransferase 48 kDa subunit	DDOST	37180000	1616500	0.000243406	1.28518e-14	2.52989e-19	152355
H7BY58;J3KP72;P22061;B7Z972	Protein-L-isoaspartate O-methyltransferase;Protein-L-isoaspartate(D-aspartate) O-methyltransferase	PCMT1	14361000	957380	0.000144158	7.61156e-15	2.50727e-19	150993
P47755;F8W9N7;B4DG50;C9JUG7	F-actin-capping protein subunit alpha-2	CAPZA2	13503000	1038700	0.000156403	8.25809e-15	2.50633e-19	150936
P07339;H7C469;C9JH19;F8WD96	Cathepsin D;Cathepsin D light chain;Cathepsin D heavy chain	CTSD	26625000	1401300	0.000211002	1.11409e-14	2.50065e-19	150594
P54577	Tyrosine--tRNA ligase, cytoplasmic	YARS	68700000	1856800	0.000279589	1.47623e-14	2.49604e-19	150316
P50213;H0YL72;H0YMU3;B7Z9J8;H0YLI6	Isocitrate dehydrogenase [NAD] subunit alpha, mitochondrial	IDH3A	26092000	1242500	0.000187091	9.87839e-15	2.49511e-19	150260
Q9BS26	Endoplasmic reticulum resident protein 44	ERP44	29420000	1471000	0.000221497	1.16951e-14	2.48985e-19	149943
Q99622;F5GXW5	Protein C10	C12orf57	2886300	412330	6.2087e-05	3.27819e-15	2.48763e-19	149810
Q92572	AP-3 complex subunit sigma-1	AP3S1	6114300	679360	0.000102295	5.40119e-15	2.48536e-19	149674
F8VVA7;P61923;F8VWL5;B4DDX8;F8VYZ4;F8VS17;F8W651;F8W156;F8VUC5;F8VXB1	Coatomer subunit zeta-1	COPZ1	4867000	695280	0.000104692	5.52776e-15	2.47438e-19	149012
Q9UKD2	mRNA turnover protein 4 homolog	MRTO4	12837000	855770	0.000128858	6.80372e-15	2.46869e-19	148670
P00813;F5GWI4;F5GXW0	Adenosine deaminase	ADA	29098000	1265100	0.000190494	1.00581e-14	2.46739e-19	148591
P04632	Calpain small subunit 1	CAPNS1	9639600	876330	0.000131954	6.96718e-15	2.4606e-19	148182
O75937	DnaJ homolog subfamily C member 8	DNAJC8	11986000	921970	0.000138827	7.33004e-15	2.45637e-19	147927
P18827	Syndecan-1	SDC1	6976000	996580	0.000150061	7.92322e-15	2.44084e-19	146992
P28072	Proteasome subunit beta type-6	PSMB6	8534800	775890	0.00011683	6.16864e-15	2.43272e-19	146503
P14324;E9PCI9	Farnesyl pyrophosphate synthase	FDPS	26552000	1475100	0.000222115	1.17277e-14	2.42934e-19	146300
Q00325	Phosphate carrier protein, mitochondrial	SLC25A3	22035000	1224100	0.00018432	9.7321e-15	2.42732e-19	146178
Q96CT7	Coiled-coil domain-containing protein 124	CCDC124	9437400	786450	0.00011842	6.2526e-15	2.42021e-19	145750
P20340;H0YGL6;F5H668;H7BYW1	Ras-related protein Rab-6A	RAB6A	9330900	717760	0.000108077	5.70649e-15	2.41872e-19	145660
Q13177	Serine/threonine-protein kinase PAK 2;PAK-2p27;PAK-2p34	PAK2	45894000	1765200	0.000265797	1.40341e-14	2.41792e-19	145612
P30626;A8MTH6;C9J0K6;B4DKK2;B4DHQ6	Sorcin	SRI	7899400	658280	9.91211e-05	5.2336e-15	2.41447e-19	145404
Q14353	Guanidinoacetate N-methyltransferase	GAMT	5566300	795180	0.000119735	6.32201e-15	2.40216e-19	144663
Q5JXI8		FHL1	12292000	878000	0.000132206	6.98046e-15	2.39385e-19	144162
Q0VGL1;C9JXA7	UPF0539 protein C7orf59	C7orf59	969240	323080	4.86481e-05	2.56862e-15	2.39141e-19	144016
O00231	26S proteasome non-ATPase regulatory subunit 11	PSMD11	38326000	1419500	0.000213743	1.12856e-14	2.37777e-19	143194
Q13501;E7EMC7	Sequestosome-1	SQSTM1	28407000	1420300	0.000213863	1.1292e-14	2.36793e-19	142602
P61081	NEDD8-conjugating enzyme Ubc12	UBE2M	6816100	619650	9.33044e-05	4.92647e-15	2.35716e-19	141953
Q6P161	39S ribosomal protein L54, mitochondrial	MRPL54	2811500	468580	7.05569e-05	3.7254e-15	2.35502e-19	141824
P82921	28S ribosomal protein S21, mitochondrial	MRPS21	1272100	318030	4.78877e-05	2.52847e-15	2.35404e-19	141765
P62875	DNA-directed RNA polymerases I, II, and III subunit RPABC5	POLR2L	674720	224910	3.3866e-05	1.78813e-15	2.33895e-19	140856
B7ZC38;Q9NR46;B7ZC39	Endophilin-B2	SH3GLB2	23485000	1304700	0.000196456	1.03729e-14	2.33829e-19	140817
P60468	Protein transport protein Sec61 subunit beta	SEC61B	1760100	293350	4.41715e-05	2.33225e-15	2.33826e-19	140815
P62987;P0CG48;F5H041;F5H7K6;Q96C32;P0CG47;J3QKN0;F5GXK7;F5H747;F5H388;B4DV12;F5H7Y5;F5H265;F5H2Z3;F5GYU3;F5H6Q2;J3QS39;J3QRK5;J3QLP7;F5H4D8	Ubiquitin-60S ribosomal protein L40;Ubiquitin;60S ribosomal protein L40;Polyubiquitin-C;Ubiquitin;Polyubiquitin-B;Ubiquitin	UBA52;UBC;UBB	2590700	431780	6.50157e-05	3.43283e-15	2.33082e-19	140367
O43681	ATPase ASNA1	ASNA1	16993000	1132900	0.000170588	9.00702e-15	2.32188e-19	139828
H3BLZ8;Q92841;C9JMU5	Probable ATP-dependent RNA helicase DDX17	DDX17	86775000	2345300	0.000353146	1.86461e-14	2.31804e-19	139597
O95433;B4DUR9;G3V438;H0YJG7	Activator of 90 kDa heat shock protein ATPase homolog 1	AHSA1	22266000	1113300	0.000167636	8.85119e-15	2.31259e-19	139269
Q12905	Interleukin enhancer-binding factor 2	ILF2	23745000	1249800	0.00018819	9.93642e-15	2.30747e-19	138960
P11177;C9J634;F8WF02	Pyruvate dehydrogenase E1 component subunit beta, mitochondrial	PDHB	23635000	1125500	0.000169473	8.94819e-15	2.28078e-19	137353
P62136;A6NNR3;E9PMD7	Serine/threonine-protein phosphatase PP1-alpha catalytic subunit;Serine/threonine-protein phosphatase	PPP1CA	19334000	1074100	0.000161734	8.53954e-15	2.27648e-19	137094
Q9NVP1;H7C452	ATP-dependent RNA helicase DDX18	DDX18	73088000	2149600	0.000323678	1.70902e-14	2.26642e-19	136489
P19623	Spermidine synthase	SRM	14463000	964170	0.000145181	7.66555e-15	2.2663e-19	136481
Q99426;A8MVD5	Tubulin-folding cofactor B	TBCB	12442000	777650	0.000117095	6.18264e-15	2.26263e-19	136260
P84243;B4DEB1;Q6NXT2	Histone H3.3;Histone H3;Histone H3.3C	H3F3A;H3F3C	1743600	435910	6.56376e-05	3.46566e-15	2.261e-19	136162
Q9NX40;D6RBN5;G8JLN7;D6RDK6;D6RIT9;D6RG39;D6RC55;D6RA54;D6RDI5;D6RBC5;D6R918	OCIA domain-containing protein 1	OCIAD1	8621400	783760	0.000118015	6.23121e-15	2.25556e-19	135834
O43175;Q5SZU1	D-3-phosphoglycerate dehydrogenase	PHGDH	38461000	1602500	0.000241298	1.27405e-14	2.24899e-19	135439
Q9UJU6;H0Y5J4	Drebrin-like protein	DBNL	27216000	1360800	0.000204904	1.08189e-14	2.24426e-19	135154
Q07065	Cytoskeleton-associated protein 4	CKAP4	70713000	1860900	0.000280207	1.47949e-14	2.24091e-19	134952
P60903	Protein S100-A10	S100A10	1262200	315540	4.75127e-05	2.50867e-15	2.23929e-19	134854
P05198;G3V4T5;H0YJS4	Eukaryotic translation initiation factor 2 subunit 1	EIF2S1	22282000	1012800	0.000152503	8.05218e-15	2.22978e-19	134282
Q9Y5J6;F2Z2B0	Mitochondrial import inner membrane translocase subunit Tim9 B	FXC1	2593000	324130	4.88062e-05	2.57697e-15	2.22421e-19	133946
E9PC62;O95319;Q5VZZ6;B4DIB6	CUGBP Elav-like family member 2	CELF2;CUGBP2	28048000	1558200	0.000234627	1.23883e-14	2.22288e-19	133866
P43490;Q5SYT8	Nicotinamide phosphoribosyltransferase	NAMPT;RP11-92J19.4	44951000	1550100	0.000233408	1.23239e-14	2.21973e-19	133676
O75821	Eukaryotic translation initiation factor 3 subunit G	EIF3G	18861000	992660	0.000149471	7.89205e-15	2.21618e-19	133463
P18754;C9JW69;C9JQZ4;C9J3R0;C9JMJ4;C9JRH2;H7C497	Regulator of chromosome condensation	RCC1	21247000	1249800	0.00018819	9.93642e-15	2.20962e-19	133068
P31942;B4DHY1	Heterogeneous nuclear ribonucleoprotein H3	HNRNPH3	15390000	1026000	0.000154491	8.15712e-15	2.20905e-19	133033
Q13148;G3V162;B1AKP7	TAR DNA-binding protein 43	TARDBP	16060000	1235400	0.000186022	9.82194e-15	2.19539e-19	132211
A6NFX8;Q9UKK9;A6NHE8;A6NJU6;A6NCQ0	ADP-sugar pyrophosphatase	NUDT5	8576900	714740	0.000107623	5.68248e-15	2.19443e-19	132153
P08107;F8VZJ4;E7EP94;Q5SP16	Heat shock 70 kDa protein 1A/1B	HSPA1A;HSPA1B	61795000	1931100	0.000290777	1.5353e-14	2.19169e-19	131988
P43686	26S protease regulatory subunit 6B	PSMC4	32635000	1305400	0.000196562	1.03785e-14	2.19112e-19	131954
P08579	U2 small nuclear ribonucleoprotein B	SNRPB2	7023500	702350	0.000105757	5.58397e-15	2.191e-19	131946
P09972;A8MVZ9	Fructose-bisphosphate aldolase C;Fructose-bisphosphate aldolase	ALDOC	24928000	1083800	0.000163194	8.61665e-15	2.18392e-19	131520
P43307;C9IZQ1;E9PAL7;C9J5W0;C9J3L8;F5H5Y2	Translocon-associated protein subunit alpha	SSR1	8843600	884360	0.000133163	7.03103e-15	2.18118e-19	131355
O75390;B4DJV2	Citrate synthase, mitochondrial;Citrate synthase	CS	26932000	1417500	0.000213441	1.12697e-14	2.17932e-19	131243
Q12907;D6RBV2;D6RDX1;D6RBH1;D6RIU4	Vesicular integral-membrane protein VIP36	LMAN2	19829000	1101600	0.000165874	8.75817e-15	2.17713e-19	131111
Q96AQ6;F5H2F6;B4E1J0	Pre-B-cell leukemia transcription factor-interacting protein 1	PBXIP1	66144000	2204800	0.00033199	1.75291e-14	2.17369e-19	130904
P41236;E7EMN6;E7EUI7;Q6NXS1	Protein phosphatase inhibitor 2;Putative protein phosphatase inhibitor 2-like protein 3	PPP1R2;PPP1R2P3	4404000	629150	9.47349e-05	5.002e-15	2.17337e-19	130884
Q8WW12	PEST proteolytic signal-containing nuclear protein	PCNP	5170700	517070	7.78583e-05	4.11092e-15	2.17222e-19	130815
H0YAA0		SYNCRIP	1393900	278790	4.19791e-05	2.21649e-15	2.17091e-19	130736
P61026;P51153	Ras-related protein Rab-10;Ras-related protein Rab-13	RAB10;RAB13	7969200	613010	9.23046e-05	4.87368e-15	2.16214e-19	130208
Q13263	Transcription intermediary factor 1-beta	TRIM28	77006000	2406400	0.000362346	1.91319e-14	2.1606e-19	130115
P17980;E9PM69;E9PKD5;E9PMD8	26S protease regulatory subunit 6A	PSMC3	36016000	1333900	0.000200853	1.06051e-14	2.15537e-19	129801
P55036;Q5VWC4;A6PVX3	26S proteasome non-ATPase regulatory subunit 4	PSMD4	15412000	1100800	0.000165754	8.75181e-15	2.14842e-19	129382
Q9UHQ9;H7C0R7	NADH-cytochrome b5 reductase 1	CYB5R1	13799000	919950	0.000138522	7.31398e-15	2.14524e-19	129191
O76021;J3QSV6;I3L3U9;I3L3C4	Ribosomal L1 domain-containing protein 1	RSL1D1	32578000	1480800	0.000222973	1.1773e-14	2.14163e-19	128973
Q9Y2R0	Coiled-coil domain-containing protein 56	CCDC56	1891700	315290	4.74751e-05	2.50668e-15	2.1368e-19	128683
C9JNU6;Q9Y241;C9JAW5	HIG1 domain family member 1A	HIGD1A	1397400	279490	4.20845e-05	2.22206e-15	2.13619e-19	128645
P63261;I3L3I4;I3L4N8;I3L1U9;I3L3I0	Actin, cytoplasmic 2;Actin, cytoplasmic 2, N-terminally processed	ACTG1	22405000	1120300	0.00016869	8.90684e-15	2.13123e-19	128347
Q07812	Apoptosis regulator BAX	BAX	5110200	567800	8.5497e-05	4.51424e-15	2.13097e-19	128331
O43447;C9JQD4;A6NNE7	Peptidyl-prolyl cis-trans isomerase H;Peptidyl-prolyl cis-trans isomerase	PPIH	5662600	514780	7.75135e-05	4.09271e-15	2.13073e-19	128317
P68366;A8MUB1	Tubulin alpha-4A chain	TUBA4A	28065000	1336400	0.00020123	1.06249e-14	2.12822e-19	128166
Q9H3N1	Thioredoxin-related transmembrane protein 1	TMX1	9358400	850770	0.000128106	6.76397e-15	2.12764e-19	128131
O43707;D6PXK4;F5GXS2	Alpha-actinin-4	ACTN4	153540000	2791700	0.000420363	2.21952e-14	2.11685e-19	127481
O00422;H7BZW6	Histone deacetylase complex subunit SAP18	SAP18	5139400	467220	7.03521e-05	3.71459e-15	2.11525e-19	127385
Q969X5	Endoplasmic reticulum-Golgi intermediate compartment protein 1	ERGIC1	10366000	863820	0.000130071	6.86772e-15	2.10718e-19	126899
P61019;H7C125	Ras-related protein Rab-2A	RAB2A	8685800	620410	9.34188e-05	4.93251e-15	2.09493e-19	126161
O15173	Membrane-associated progesterone receptor component 2	PGRMC2	5634300	626040	9.42666e-05	4.97728e-15	2.08971e-19	125847
P23193;E5RIS7	Transcription elongation factor A protein 1	TCEA1	15158000	891620	0.000134257	7.08875e-15	2.08683e-19	125673
P42166	Lamina-associated polypeptide 2, isoform alpha;Thymopoietin;Thymopentin	TMPO	70778000	1966100	0.000296047	1.56313e-14	2.07062e-19	124697
O95881	Thioredoxin domain-containing protein 12	TXNDC12	4982500	498250	7.50245e-05	3.96129e-15	2.06253e-19	124210
Q8NDC0	MAPK-interacting and spindle-stabilizing protein-like	MAPK1IP1L	1258100	629060	9.47213e-05	5.00129e-15	2.06077e-19	124104
Q9H9B4	Sideroflexin-1	SFXN1	14750000	921860	0.00013881	7.32917e-15	2.05766e-19	123916
Q00688	Peptidyl-prolyl cis-trans isomerase FKBP3	FKBP3	6493500	649350	9.77765e-05	5.1626e-15	2.05052e-19	123487
G5E9M5		ILF3	95895000	2458900	0.000370251	1.95493e-14	2.04048e-19	122882
O75995	SAM and SH3 domain-containing protein 3	SASH3	13855000	1065700	0.000160469	8.47275e-15	2.03696e-19	122670
Q9UFG5;E7EP72	UPF0449 protein C19orf25	C19orf25	2283400	326210	4.91194e-05	2.5935e-15	2.0139e-19	121281
J3KQ32;Q9NTK5	Obg-like ATPase 1	OLA1	32036000	1186500	0.000178658	9.43316e-15	2.00975e-19	121031
J3KN00;Q9P0J0;E7ENQ6	NADH dehydrogenase [ubiquinone] 1 alpha subcomplex subunit 13	NDUFA13	9132700	652330	9.82252e-05	5.18629e-15	2.00856e-19	120959
P20645	Cation-dependent mannose-6-phosphate receptor	M6PR	10952000	782260	0.00011779	6.21929e-15	2.00668e-19	120846
P42126;H3BP91;Q96DC0;H3BS70	Enoyl-CoA delta isomerase 1, mitochondrial	ECI1;DCI	12398000	826520	0.000124454	6.57117e-15	2.00243e-19	120590
P22314	Ubiquitin-like modifier-activating enzyme 1	UBA1	159980000	2962600	0.000446096	2.35539e-14	1.99863e-19	120362
Q15019;B5MCX3;H7C2Y0	Septin-2	2012-09-02	21797000	1038000	0.000156298	8.25253e-15	1.98918e-19	119793
P31930	Cytochrome b-c1 complex subunit 1, mitochondrial	UQCRC1	31571000	1315500	0.000198083	1.04588e-14	1.98666e-19	119641
P62191;B4DR63	26S protease regulatory subunit 4	PSMC1	30632000	1225300	0.000184501	9.74164e-15	1.98065e-19	119279
Q99470	Stromal cell-derived factor 2	SDF2	4587600	573450	8.63478e-05	4.55916e-15	1.98001e-19	119240
Q9NZL9	Methionine adenosyltransferase 2 subunit beta	MAT2B	17720000	932630	0.000140432	7.41479e-15	1.97459e-19	118914
Q9UJZ1;B4E1K7	Stomatin-like protein 2	STOML2	17167000	953710	0.000143606	7.58239e-15	1.96771e-19	118500
Q9NR56;C9JP00;E9PBW7;Q86VM6	Muscleblind-like protein 1	MBNL1	11378000	1034300	0.000155741	8.22311e-15	1.96645e-19	118424
P33993	DNA replication licensing factor MCM7	MCM7	76332000	2008700	0.000302462	1.597e-14	1.96416e-19	118286
O95168;C9JXQ9;F2Z3P9	NADH dehydrogenase [ubiquinone] 1 beta subcomplex subunit 4	NDUFB4	1876800	375370	5.65217e-05	2.98435e-15	1.96235e-19	118177
P62333	26S protease regulatory subunit 10B	PSMC6	22857000	1088400	0.000163887	8.65323e-15	1.95898e-19	117974
O43765	Small glutamine-rich tetratricopeptide repeat-containing protein alpha	SGTA	10054000	837820	0.000126156	6.66101e-15	1.9555e-19	117764
B4DLN1;P52815	39S ribosomal protein L12, mitochondrial	SLC25A10;MRPL12	24830000	1182400	0.000178041	9.40057e-15	1.95442e-19	117699
Q9Y3I0	tRNA-splicing ligase RtcB homolog	C22orf28	32542000	1355900	0.000204166	1.078e-14	1.95254e-19	117586
Q13951;H3BSC0	Core-binding factor subunit beta	CBFB	4143400	517930	7.79878e-05	4.11776e-15	1.91452e-19	115296
O14579;A6NE29	Coatomer subunit epsilon	COPE	12430000	828670	0.000124778	6.58827e-15	1.91064e-19	115063
P46926;D6R9P4;D6RAY7;D6RFF8;E7EVU7;B7Z3X4;D6RB13;D6R917	Glucosamine-6-phosphate isomerase 1	GNPDA1	12559000	784960	0.000118196	6.24075e-15	1.91036e-19	115046
A8MXP9;P43243;D6REM6;D6R991	Matrin-3	MATR3	93131000	2388000	0.000359575	1.89856e-14	1.8992e-19	114374
P09497	Clathrin light chain B	CLTB	5406500	600720	9.0454e-05	4.77597e-15	1.89598e-19	114180
Q9H773	dCTP pyrophosphatase 1	DCTPP1	4899500	445410	6.7068e-05	3.54119e-15	1.89561e-19	114158
O43776;B4DN60	Asparagine--tRNA ligase, cytoplasmic	NARS	32969000	1498600	0.000225653	1.19145e-14	1.89293e-19	113996
P62195;A8K3Z3;J3QQM1;J3QSA9;J3KRP2;J3QLH6;J3QSE0	26S protease regulatory subunit 8	PSMC5	26068000	1086200	0.000163556	8.63574e-15	1.89272e-19	113984
Q9BT09	Protein canopy homolog 3	CNPY3	10195000	728240	0.000109655	5.78981e-15	1.88299e-19	113397
O43678;D6RJD6	NADH dehydrogenase [ubiquinone] 1 alpha subcomplex subunit 2	NDUFA2	1547800	257970	3.88441e-05	2.05097e-15	1.878e-19	113097
B1AKR6;H3BQI1;B4DFR2;Q8TF09;Q9NP97;Q7Z4M1;H3BPA0;H3BNG9	Dynein light chain roadblock-type 2;Dynein light chain roadblock-type 1	DYNLRB1;DYNLRB2	3069700	383720	5.7779e-05	3.05073e-15	1.87703e-19	113038
P42167;G5E972;A2T926	Lamina-associated polypeptide 2, isoforms beta/gamma;Thymopoietin;Thymopentin	TMPO	26228000	1192200	0.000179517	9.47848e-15	1.87063e-19	112653
P25685;B4DX52	DnaJ homolog subfamily B member 1	DNAJB1	16046000	891460	0.000134232	7.08747e-15	1.86297e-19	112192
P54105;J3KN38;E9PJF4;E9PMI6	Methylosome subunit pICln	CLNS1A	4893500	611680	9.21043e-05	4.86311e-15	1.85509e-19	111717
Q9NZZ3	Charged multivesicular body protein 5	CHMP5	3416800	569460	8.5747e-05	4.52744e-15	1.84267e-19	110969
Q15293;B7Z1M1	Reticulocalbin-1	RCN1	13480000	898680	0.00013532	7.14487e-15	1.8372e-19	110640
P30084	Enoyl-CoA hydratase, mitochondrial	ECHS1	13033000	724070	0.000109028	5.75665e-15	1.83409e-19	110452
P30153;F5H3X9;E9PH38	Serine/threonine-protein phosphatase 2A 65 kDa regulatory subunit A alpha isoform	PPP2R1A	48208000	1506500	0.000226843	1.19773e-14	1.83397e-19	110445
Q15758;E9PC01;B4DWS4	Neutral amino acid transporter B(0)	SLC1A5	20863000	1303900	0.000196336	1.03665e-14	1.83161e-19	110303
P26368	Splicing factor U2AF 65 kDa subunit	U2AF2	18488000	1232500	0.000185585	9.79888e-15	1.83157e-19	110301
P53004	Biliverdin reductase A	BLVRA	12312000	769480	0.000115865	6.11768e-15	1.83011e-19	110213
F5H2S7;Q13561;F5H223;F8WAG8;F8W1I6;H0YI98;F8VW18	Dynactin subunit 2	DCTN2	20537000	1026800	0.000154611	8.16348e-15	1.82184e-19	109715
P23511	Nuclear transcription factor Y subunit alpha	NFYA	1688600	844280	0.000127128	6.71237e-15	1.82026e-19	109619
Q15637;C9JJE2;B4DX42	Splicing factor 1	SF1	25010000	1563100	0.000235365	1.24273e-14	1.81874e-19	109528
Q8WXX5	DnaJ homolog subfamily C member 9	DNAJC9	8882300	683260	0.000102883	5.4322e-15	1.81624e-19	109378
O75489	NADH dehydrogenase [ubiquinone] iron-sulfur protein 3, mitochondrial	NDUFS3	11681000	687110	0.000103462	5.46281e-15	1.80642e-19	108786
O15116;E5RH18;E5RJ47	U6 snRNA-associated Sm-like protein LSm1	LSM1	2067600	344600	5.18885e-05	2.73971e-15	1.80494e-19	108697
Q7Z7K0	COX assembly mitochondrial protein homolog	CMC1	1132700	283180	4.26401e-05	2.2514e-15	1.80256e-19	108554
Q96FJ2	Dynein light chain 2, cytoplasmic	DYNLL2	1172100	234430	3.52995e-05	1.86381e-15	1.80079e-19	108447
Q9UBQ0;F8VXU5;H3BLV8	Vacuolar protein sorting-associated protein 29	VPS29	4644000	464400	6.99275e-05	3.69217e-15	1.80062e-19	108437
Q96A26;F8W7Q4;E9PH05	Protein FAM162A	FAM162A	3534300	392700	5.91312e-05	3.12213e-15	1.80033e-19	108419
Q8TDD1	ATP-dependent RNA helicase DDX54	DDX54	102470000	2227600	0.000335423	1.77103e-14	1.79629e-19	108176
O15247	Chloride intracellular channel protein 2	CLIC2	8963700	640270	9.64093e-05	5.09041e-15	1.79518e-19	108109
Q9Y3B4	Pre-mRNA branch site protein p14	SF3B14	2632600	329070	4.955e-05	2.61624e-15	1.79379e-19	108026
Q6P1L8	39S ribosomal protein L14, mitochondrial	MRPL14	2871700	358960	5.40507e-05	2.85388e-15	1.7896e-19	107773
J3KQG6;P15170;H3BR35	Eukaryotic peptide chain release factor GTP-binding subunit ERF3A	GSPT1	44831000	1545900	0.000232775	1.22905e-14	1.78904e-19	107740
J9JIE6;Q9UM00;J3KS45;J3KTQ7;J3QQY2	Transmembrane and coiled-coil domain-containing protein 1	TMCO1	4835200	604400	9.10081e-05	4.80523e-15	1.77452e-19	106865
Q9NY12	H/ACA ribonucleoprotein complex subunit 1	GAR1	5485800	498710	7.50937e-05	3.96495e-15	1.77419e-19	106845
P08621	U1 small nuclear ribonucleoprotein 70 kDa	SNRNP70	19557000	1150400	0.000173223	9.14615e-15	1.77402e-19	106835
P25789;H0YN18;H0YL69;H0YMZ1;H0YMA1;H0YMI6;H0YKT8;H0YLC2	Proteasome subunit alpha type-4;Proteasome subunit alpha type;Proteasome subunit beta type	PSMA4	8548400	657570	9.90142e-05	5.22795e-15	1.77321e-19	106786
Q9Y3C1;D6RGD3;D6RIC3	Nucleolar protein 16	NOP16	4717800	471780	7.10387e-05	3.75084e-15	1.77027e-19	106609
O75396	Vesicle-trafficking protein SEC22b	SEC22B	7655900	546850	8.23425e-05	4.34768e-15	1.76785e-19	106464
O00264;B7Z1L3	Membrane-associated progesterone receptor component 1	PGRMC1	3849800	481220	7.24602e-05	3.8259e-15	1.76545e-19	106319
Q9H3S1;Q5TCJ5;Q5TCJ6	Semaphorin-4A	SEMA4A	49953000	1850100	0.000278581	1.47091e-14	1.76002e-19	105992
O60232;H0YEB6;G3V1B8	Sjoegren syndrome/scleroderma autoantigen 1	SSSCA1	5704600	475380	7.15808e-05	3.77947e-15	1.76002e-19	105992
Q96DA6;C9JBV1	Mitochondrial import inner membrane translocase subunit TIM14	DNAJC19	2487000	276330	4.16087e-05	2.19694e-15	1.75783e-19	105860
P10644	cAMP-dependent protein kinase type I-alpha regulatory subunit	PRKAR1A	18022000	948540	0.000142827	7.54128e-15	1.75456e-19	105663
Q9Y2X3	Nucleolar protein 58	NOP58	31486000	1311900	0.000197541	1.04301e-14	1.75067e-19	105429
Q12912;F5H006;F8W9L6	Lymphoid-restricted membrane protein;Processed lymphoid-restricted membrane protein	LRMP	45050000	1365100	0.000205551	1.08531e-14	1.74709e-19	105213
Q5T4U5;P11310;B7Z9I1;B4DJE7	Medium-chain specific acyl-CoA dehydrogenase, mitochondrial	ACADM	22066000	1103300	0.00016613	8.77169e-15	1.74492e-19	105082
Q9Y285;B4E363	Phenylalanine--tRNA ligase alpha subunit	FARSA	28704000	1248000	0.000187919	9.92211e-15	1.7237e-19	103804
P48739;B7Z7Q0;B3KYB7;B3KYB6	Phosphatidylinositol transfer protein beta isoform	PITPNB	12205000	678040	0.000102097	5.3907e-15	1.70916e-19	102929
Q9Y6N5;H3BNX3;H3BMS6	Sulfide:quinone oxidoreductase, mitochondrial	SQRDL	34245000	1070100	0.000161131	8.50773e-15	1.70291e-19	102553
Q9NPA8;E5RHX8;G3V117	Enhancer of yellow 2 transcription factor homolog	ENY2	1233500	246710	3.71486e-05	1.96145e-15	1.70146e-19	102465
O00567	Nucleolar protein 56	NOP56	43499000	1403200	0.000211288	1.1156e-14	1.68905e-19	101718
Q9P258	Protein RCC2	RCC2	32138000	1190300	0.000179231	9.46337e-15	1.68736e-19	101616
Q9Y3B7;A6NLT0	39S ribosomal protein L11, mitochondrial	MRPL11	5699500	438420	6.60155e-05	3.48562e-15	1.68526e-19	101490
O43809	Cleavage and polyadenylation specificity factor subunit 5	NUDT21	7780300	555740	8.36811e-05	4.41836e-15	1.68466e-19	101454
Q53GQ0	Estradiol 17-beta-dehydrogenase 12	HSD17B12	10901000	726740	0.00010943	5.77788e-15	1.68334e-19	101374
P63000;P60763	Ras-related C3 botulinum toxin substrate 1;Ras-related C3 botulinum toxin substrate 3	RAC1;RAC3	3625500	453190	6.82395e-05	3.60305e-15	1.67974e-19	101157
P04899;B3KTZ0;B4E2X5;F5GZL8	Guanine nucleotide-binding protein G(i) subunit alpha-2	GNAI2	14527000	854540	0.000128673	6.79394e-15	1.67959e-19	101148
P67775;H0YC23	Serine/threonine-protein phosphatase 2A catalytic subunit alpha isoform	PPP2CA;PPP2CB	11987000	749160	0.000112805	5.95613e-15	1.67335e-19	100773
O75352;J3QRD5;J3QW43;B4DT74;J3KT75;I3L295;J3QS48;I3L4E0;I3L1D2;J3KSI4	Mannose-P-dolichol utilization defect 1 protein	MPDU1	2240200	560050	8.43301e-05	4.45263e-15	1.67153e-19	100663
O00571;O15523;B4DXX7	ATP-dependent RNA helicase DDX3X;ATP-dependent RNA helicase DDX3Y	DDX3X;DDX3Y	59770000	1532600	0.000230773	1.21848e-14	1.66361e-19	100186
P06493	Cyclin-dependent kinase 1	CDK1	13515000	711300	0.000107105	5.65513e-15	1.65864e-19	99886.5
Q13084;Q4TT38;A2IDC6;Q4TT37;A2IDC7	39S ribosomal protein L28, mitochondrial	MRPL28	7548200	629020	9.47153e-05	5.00097e-15	1.65837e-19	99870.1
P31040;E9PBJ5;D6RFM5	Succinate dehydrogenase [ubiquinone] flavoprotein subunit, mitochondrial	SDHA	46920000	1513600	0.000227912	1.20337e-14	1.65547e-19	99695.4
Q9Y3C6	Peptidyl-prolyl cis-trans isomerase-like 1	PPIL1	3027400	378430	5.69825e-05	3.00867e-15	1.64976e-19	99352.1
Q5VU58;Q5VU72;P06753	Tropomyosin alpha-3 chain	TPM3	8948700	596580	8.98306e-05	4.74306e-15	1.63995e-19	98760.9
Q9BQ61	Uncharacterized protein C19orf43	C19orf43	2266400	377730	5.68771e-05	3.00311e-15	1.63044e-19	98188.4
P61204;P84077;B7ZB63;F5H423	ADP-ribosylation factor 3;ADP-ribosylation factor 1	ARF3;ARF1	4222100	422210	6.35747e-05	3.35674e-15	1.62941e-19	98126.2
Q8NHG7	Small VCP/p97-interacting protein	SVIP	691190	172800	2.60195e-05	1.37383e-15	1.62726e-19	97996.9
Q969Q0	60S ribosomal protein L36a-like	RPL36AL	1012100	253040	3.81017e-05	2.01177e-15	1.61342e-19	97163.3
P00387;B1AHF3	NADH-cytochrome b5 reductase 3;NADH-cytochrome b5 reductase 3 membrane-bound form;NADH-cytochrome b5 reductase 3 soluble form	CYB5R3	9705600	693260	0.000104388	5.5117e-15	1.61001e-19	96957.9
Q01658	Protein Dr1	DR1	2747100	392440	5.9092e-05	3.12006e-15	1.60472e-19	96639.5
Q9NRX2;E9PKV2	39S ribosomal protein L17, mitochondrial	MRPL17	5256100	404320	6.08809e-05	3.21451e-15	1.60325e-19	96550.7
P17066;P48741	Heat shock 70 kDa protein 6;Putative heat shock 70 kDa protein 7	HSPA6;HSPA7	52880000	1429200	0.000215203	1.13627e-14	1.59978e-19	96341.7
P83916;J3KS05;B5MD17	Chromobox protein homolog 1	CBX1	3433500	429190	6.46257e-05	3.41224e-15	1.59316e-19	95943.5
P35998;B7Z5E2	26S protease regulatory subunit 7	PSMC2	27169000	970340	0.00014611	7.7146e-15	1.58629e-19	95529.5
Q6IAA8	Ragulator complex protein LAMTOR1	LAMTOR1	3178400	353160	5.31774e-05	2.80777e-15	1.58229e-19	95288.4
P13489;H0YCR7	Ribonuclease inhibitor	RNH1	25848000	994140	0.000149694	7.90382e-15	1.58162e-19	95248.2
P78406;E9PQ57;E9PPG9	mRNA export factor	RAE1	10558000	812130	0.000122287	6.45677e-15	1.57605e-19	94913
Q9UBQ7;Q5T946	Glyoxylate reductase/hydroxypyruvate reductase	GRHPR	10600000	706650	0.000106404	5.61816e-15	1.57513e-19	94857.2
Q99614	Tetratricopeptide repeat protein 1	TTC1	10588000	661730	9.96406e-05	5.26103e-15	1.56924e-19	94502.6
Q92882	Osteoclast-stimulating factor 1	OSTF1	5596300	466360	7.02226e-05	3.70775e-15	1.55873e-19	93869.9
B1ANH2;B1ANH1;B1ANG9;B1ANH0;Q16774;B1ANH6;B1ANH5;B1ANH3	Guanylate kinase	GUK1	6439400	536620	8.08021e-05	4.26635e-15	1.54701e-19	93164.1
P08559	Pyruvate dehydrogenase E1 component subunit alpha, somatic form, mitochondrial	PDHA1	18514000	841540	0.000126716	6.69059e-15	1.54535e-19	93064
P16070;E7EPC6;H0Y2P0;H0YD13;H0Y5E4;H0YCV9;H0YDW7	CD44 antigen	CD44	42458000	1572500	0.000236781	1.2502e-14	1.53329e-19	92338
B3KSH1;O00303;B4DEW9	Eukaryotic translation initiation factor 3 subunit F	EIF3F	12064000	754020	0.000113537	5.99477e-15	1.53139e-19	92223.2
P36954	DNA-directed RNA polymerase II subunit RPB9	POLR2I	2237500	279690	4.21146e-05	2.22365e-15	1.53112e-19	92207.3
P54920	Alpha-soluble NSF attachment protein	NAPA	11515000	639700	9.63234e-05	5.08588e-15	1.53042e-19	92164.7
P15927;Q5TEJ7;Q5TEJ0	Replication protein A 32 kDa subunit	RPA2	5573200	557320	8.3919e-05	4.43092e-15	1.515e-19	91236.4
Q9P016	Thymocyte nuclear protein 1	THYN1	7818100	488630	7.35759e-05	3.88481e-15	1.51178e-19	91042.1
Q9Y230;B3KQ59	RuvB-like 2	RUVBL2	26084000	966090	0.00014547	7.68081e-15	1.50145e-19	90420.3
P40939	Trifunctional enzyme subunit alpha, mitochondrial;Long-chain enoyl-CoA hydratase;Long chain 3-hydroxyacyl-CoA dehydrogenase	HADHA	64239000	1566800	0.000235922	1.24567e-14	1.50083e-19	90382.7
B3KS98;O15372;E5RJT0	Eukaryotic translation initiation factor 3 subunit H	EIF3S3;EIF3H	15665000	783260	0.00011794	6.22724e-15	1.49762e-19	90189.5
P61009	Signal peptidase complex subunit 3	SPCS3	2668600	381230	5.74041e-05	3.03094e-15	1.49212e-19	89858.2
O60613	15 kDa selenoprotein	2012-09-15	3006200	334020	5.02954e-05	2.6556e-15	1.49124e-19	89805.3
P31689;B7Z5C0	DnaJ homolog subfamily A member 1	DNAJA1	17618000	838940	0.000126324	6.66992e-15	1.48656e-19	89523.9
Q15428	Splicing factor 3A subunit 2	SF3A2	12877000	919770	0.000138495	7.31255e-15	1.48463e-19	89407.4
O00487	26S proteasome non-ATPase regulatory subunit 14	PSMD14	9670000	644670	9.70718e-05	5.12539e-15	1.48231e-19	89267.8
P43007	Neutral amino acid transporter A	SLC1A4	20722000	1036100	0.000156012	8.23742e-15	1.47831e-19	89026.6
Q9Y6B6;Q9H029;D6RD69;D6R9R5	GTP-binding protein SAR1b	SAR1B;DKFZp434B2017	4154700	415470	6.25598e-05	3.30316e-15	1.47397e-19	88765.2
P56211;H3BMD8	cAMP-regulated phosphoprotein 19	ARPP19	1598200	228310	3.4378e-05	1.81516e-15	1.47298e-19	88706
Q9Y617	Phosphoserine aminotransferase	PSAT1	14831000	741550	0.00011166	5.89563e-15	1.45852e-19	87835
Q9UGI8	Testin	TES	21988000	879530	0.000132436	6.99262e-15	1.45692e-19	87738.5
Q9BU61	NADH dehydrogenase [ubiquinone] 1 alpha subcomplex assembly factor 3	NDUFAF3	3338000	370890	5.58471e-05	2.94873e-15	1.44901e-19	87262.1
P61106	Ras-related protein Rab-14	RAB14	6962000	435130	6.55201e-05	3.45946e-15	1.44766e-19	87180.7
Q96A35	39S ribosomal protein L24, mitochondrial	MRPL24	5877000	452080	6.80724e-05	3.59422e-15	1.44259e-19	86875.9
Q9HC38;B7Z403;I3L3Q4	Glyoxalase domain-containing protein 4	GLOD4	12532000	626590	9.43494e-05	4.98165e-15	1.4318e-19	86225.6
B1AKZ3;Q15121;B1AKZ5	Astrocytic phosphoprotein PEA-15	PEA15	2169300	309900	4.66635e-05	2.46383e-15	1.42369e-19	85737.3
Q4U2R6	39S ribosomal protein L51, mitochondrial	MRPL51	1620100	270010	4.0657e-05	2.14669e-15	1.42212e-19	85642.9
F5GXR3;P20962;F5H7R9	Parathymosin	PTMS	647420	215810	3.24958e-05	1.71578e-15	1.42105e-19	85578.6
P00367;B4DGN5;P49448;B3KV55	Glutamate dehydrogenase 1, mitochondrial;Glutamate dehydrogenase;Glutamate dehydrogenase 2, mitochondrial	GLUD1;GLUD2	36207000	1097200	0.000165212	8.72319e-15	1.42078e-19	85562.5
Q02338;E9PCG9;C9K0G7	D-beta-hydroxybutyrate dehydrogenase, mitochondrial	BDH1	12266000	681450	0.00010261	5.41781e-15	1.41987e-19	85507.6
P41227;A6NM98;A8MWP7;F8W808	N-alpha-acetyltransferase 10	NAA10	7074600	471640	7.10176e-05	3.74973e-15	1.41724e-19	85349
Q5SSJ5;B0QZK4;Q5SWC8	Heterochromatin protein 1-binding protein 3	HP1BP3	27203000	1088100	0.000163842	8.65084e-15	1.4134e-19	85117.6
Q96AE4;E9PEB5;B4DT31	Far upstream element-binding protein 1	FUBP1	35987000	1199600	0.000180631	9.53731e-15	1.41168e-19	85014.2
Q5RI15	Cytochrome c oxidase protein 20 homolog	COX20	1415600	235930	3.55254e-05	1.87574e-15	1.41129e-19	84990.5
Q16775;H3BPQ4;H3BPK3	Hydroxyacylglutathione hydrolase, mitochondrial	HAGH	10182000	598930	9.01845e-05	4.76174e-15	1.40859e-19	84828.1
Q9Y5Y2;H3BNS4;H3BNF0;H3BQR2;H3BRE1	Cytosolic Fe-S cluster assembly factor NUBP2	NUBP2	7146300	510450	7.68615e-05	4.05829e-15	1.40791e-19	84786.9
Q5SRQ6;P67870;Q5SRQ3	Casein kinase II subunit beta	CSNK2B	5235700	475970	7.16696e-05	3.78416e-15	1.40544e-19	84638.6
O43837	Isocitrate dehydrogenase [NAD] subunit beta, mitochondrial	IDH3B	15640000	744750	0.000112141	5.92107e-15	1.40366e-19	84531.3
P00403	Cytochrome c oxidase subunit 2	MT-CO2	3604200	450520	6.78375e-05	3.58182e-15	1.40106e-19	84374.8
H0Y886;O43674;E7EWP0	NADH dehydrogenase [ubiquinone] 1 beta subcomplex subunit 5, mitochondrial	NDUFB5	3709700	412190	6.20659e-05	3.27708e-15	1.39843e-19	84216.2
B4DXJ1;P55735;A8MV37;A8MXL6	Protein SEC13 homolog	SEC13	9998800	714200	0.000107541	5.67818e-15	1.39356e-19	83922.7
P46976;C9JQ42	Glycogenin-1	GYG1	9586200	684730	0.000103104	5.44388e-15	1.38229e-19	83244.5
Q13541	Eukaryotic translation initiation factor 4E-binding protein 1	EIF4EBP1	654390	218130	3.28451e-05	1.73422e-15	1.37856e-19	83019.4
Q9UHD1;E9PHZ2	Cysteine and histidine-rich domain-containing protein 1	CHORDC1	10398000	649890	9.78578e-05	5.16689e-15	1.37824e-19	83000.5
P49588	Alanine--tRNA ligase, cytoplasmic	AARS	94348000	1850000	0.000278566	1.47083e-14	1.37705e-19	82928.6
P30043	Flavin reductase (NADPH)	BLVRB	4205600	382330	5.75697e-05	3.03968e-15	1.37424e-19	82759.5
P19388	DNA-directed RNA polymerases I, II, and III subunit RPABC1	POLR2E	4627200	420660	6.33413e-05	3.34442e-15	1.36223e-19	82036.4
Q9BYD1;E5RJI7	39S ribosomal protein L13, mitochondrial	MRPL13	4604600	354200	5.3334e-05	2.81604e-15	1.36093e-19	81957.9
Q9C037;H7C0Q6	Tripartite motif-containing protein 4	TRIM4	28481000	982100	0.000147881	7.8081e-15	1.35888e-19	81834.2
P41240	Tyrosine-protein kinase CSK	CSK	24195000	864120	0.000130116	6.87011e-15	1.35494e-19	81597.4
Q13155;F8W950;A8MU58	Aminoacyl tRNA synthase complex-interacting multifunctional protein 2	AIMP2	10234000	602030	9.06512e-05	4.78639e-15	1.35408e-19	81545.1
F8VVM2;F8VWQ0		SLC25A3	11078000	615440	9.26705e-05	4.893e-15	1.35312e-19	81487.3
O15514;E9PHV4	DNA-directed RNA polymerase II subunit RPB4	POLR2D	2496900	277430	4.17743e-05	2.20568e-15	1.35227e-19	81436.2
F8W1H5;P51148;F8VVK3	Ras-related protein Rab-5C	RAB5C	5518000	459830	6.92393e-05	3.65584e-15	1.35226e-19	81435.9
Q9NYL9;H0YNJ8;H0YKU1	Tropomodulin-3	TMOD3	12761000	671640	0.000101133	5.33981e-15	1.34864e-19	81217.9
P35249;C9JZI1;C9J8M3	Replication factor C subunit 4	RFC4	12736000	670330	0.000100936	5.3294e-15	1.34306e-19	80881.8
Q9NQ50;F8WBK5	39S ribosomal protein L40, mitochondrial	MRPL40	4550500	413680	6.22903e-05	3.28893e-15	1.34297e-19	80876.1
Q9Y291;C9JBY7	28S ribosomal protein S33, mitochondrial	MRPS33	1065400	213090	3.20862e-05	1.69415e-15	1.34148e-19	80786.5
P08574	Cytochrome c1, heme protein, mitochondrial	CYC1	10160000	597650	8.99917e-05	4.75156e-15	1.34142e-19	80782.7
Q16186	Proteasomal ubiquitin receptor ADRM1	ADRM1	7795500	708680	0.00010671	5.6343e-15	1.33663e-19	80494.5
B4DIS3;Q9C005	Protein dpy-30 homolog	LOC84661;DPY30	1165400	233080	3.50962e-05	1.85308e-15	1.33642e-19	80482
Q9P032	NADH dehydrogenase [ubiquinone] 1 alpha subcomplex assembly factor 4	NDUFAF4	4377300	336710	5.07004e-05	2.67698e-15	1.32092e-19	79548.6
Q15102	Platelet-activating factor acetylhydrolase IB subunit gamma	PAFAH1B3	6833700	427100	6.4311e-05	3.39562e-15	1.31951e-19	79463.4
Q08722	Leukocyte surface antigen CD47	CD47	5842700	584270	8.7977e-05	4.64519e-15	1.31917e-19	79442.9
E7EMK3;J3QLD9;Q14254	Flotillin-2	FLOT2	24614000	879050	0.000132364	6.98881e-15	1.31524e-19	79206.6
P47224	Guanine nucleotide exchange factor MSS4	RABIF	1142900	228580	3.44187e-05	1.8173e-15	1.31318e-19	79082.1
Q6UW78	UPF0723 protein C11orf83	C11orf83	665940	166480	2.50679e-05	1.32358e-15	1.31295e-19	79068.4
Q8WXF1	Paraspeckle component 1	PSPC1	19379000	968940	0.000145899	7.70347e-15	1.31139e-19	78974.2
B1AVU8;P07602;C9JIZ6	Proactivator polypeptide;Saposin-A;Saposin-B-Val;Saposin-B;Saposin-C;Saposin-D	PSAP	31543000	1017500	0.000153211	8.08954e-15	1.31128e-19	78967.8
P33991;J3KPV4	DNA replication licensing factor MCM4	MCM4	71627000	1591700	0.000239672	1.26547e-14	1.31059e-19	78926.4
J3QLS3;Q9Y2R9;J3QQS1;J3KSI8;J3QKW2	28S ribosomal protein S7, mitochondrial	MRPS7	6241700	520140	7.83206e-05	4.13533e-15	1.30435e-19	78550.9
H0Y9X1;Q96EY4;D6RA57	Translation machinery-associated protein 16	TMA16	4941000	449180	6.76357e-05	3.57117e-15	1.29526e-19	78003.2
A8MYK1;A8MVT4;A6NJD9;Q16540;H7C2P7	39S ribosomal protein L23, mitochondrial	MRPL23	4266700	355560	5.35388e-05	2.82685e-15	1.29423e-19	77940.9
O00233;J3KN29;F8W7V8;F5GX23;F5H5V4;F5H7X1	26S proteasome non-ATPase regulatory subunit 9	PSMD9	4817800	401490	6.04547e-05	3.19201e-15	1.29325e-19	77882.4
Q16891;B9A067	Mitochondrial inner membrane protein	IMMT	59864000	1360500	0.000204859	1.08165e-14	1.29265e-19	77846.2
O00217;E9PPW7;E9PKH6;F8W9K7;E9PN51	NADH dehydrogenase [ubiquinone] iron-sulfur protein 8, mitochondrial	NDUFS8	5003700	384900	5.79567e-05	3.06011e-15	1.29091e-19	77741.5
P42025;G5E9Q5	Beta-centractin	ACTR1B	13001000	684250	0.000103032	5.44007e-15	1.28628e-19	77462.4
Q9Y5M8;H7C4H2	Signal recognition particle receptor subunit beta	SRPRB	7661500	478840	7.21018e-05	3.80697e-15	1.28172e-19	77187.9
Q96PK6	RNA-binding protein 14	RBM14	25753000	1119700	0.0001686	8.90207e-15	1.28104e-19	77146.8
Q9UIJ7;E7ET30	GTP:AMP phosphotransferase, mitochondrial	AK3	6992800	411340	6.19379e-05	3.27032e-15	1.27922e-19	77037.1
O75223;B8ZZN4	Gamma-glutamylcyclotransferase	GGCT	4388100	337540	5.08254e-05	2.68358e-15	1.27747e-19	76931.8
Q9Y221	60S ribosome subunit biogenesis protein NIP7 homolog	NIP7	3272900	327290	4.9282e-05	2.60209e-15	1.27167e-19	76582.5
E7EQY1;Q96C01	Protein FAM136A	FAM136A	6420300	428020	6.44495e-05	3.40293e-15	1.27089e-19	76535.5
P13995;B8ZZU9;Q7Z650;B9A062;B4DY35	Bifunctional methylenetetrahydrofolate dehydrogenase/cyclohydrolase, mitochondrial;NAD-dependent methylenetetrahydrofolate dehydrogenase;Methenyltetrahydrofolate cyclohydrolase	MTHFD2	13847000	602050	9.06543e-05	4.78654e-15	1.26311e-19	76066.8
Q05519;Q5T760;B4DTC1;B4DWT1	Serine/arginine-rich splicing factor 11	SRSF11;SFRS11	10203000	850250	0.000128027	6.75984e-15	1.26253e-19	76032.1
P33992;B1AHB1	DNA replication licensing factor MCM5	MCM5	54844000	1305800	0.000196622	1.03816e-14	1.26167e-19	75980.3
Q9NSD9;F5H6Y1	Phenylalanine--tRNA ligase beta subunit	FARSB	35596000	1046900	0.000157638	8.32328e-15	1.25891e-19	75814.1
Q8WVJ2;E5RFP0	NudC domain-containing protein 2	NUDCD2	1954800	279250	4.20483e-05	2.22015e-15	1.25603e-19	75640.4
O15305;H3BV55;F5H0W0;H3BPH4	Phosphomannomutase 2	PMM2	7097900	443620	6.67985e-05	3.52696e-15	1.25595e-19	75635.9
P22102	Trifunctional purine biosynthetic protein adenosine-3;Phosphoribosylamine--glycine ligase;Phosphoribosylformylglycinamidine cyclo-ligase;Phosphoribosylglycinamide formyltransferase	GART	81318000	1694100	0.000255091	1.34688e-14	1.24977e-19	75263.8
P54578;B7Z4N8;J3QRZ5;A6NJA2	Ubiquitin carboxyl-terminal hydrolase 14;Ubiquitin carboxyl-terminal hydrolase	USP14	22030000	881210	0.000132689	7.00598e-15	1.24955e-19	75250.4
Q14739;C9JXK0	Lamin-B receptor	LBR	23299000	1109500	0.000167064	8.82098e-15	1.24763e-19	75134.7
P25205;J3KQ69	DNA replication licensing factor MCM3	MCM3	72781000	1427100	0.000214887	1.1346e-14	1.24709e-19	75102.3
J3KP43;P31350;C9JXC1;H0Y855	Ribonucleoside-diphosphate reductase subunit M2	RRM2	20672000	795090	0.000119721	6.32129e-15	1.23724e-19	74508.9
Q01844;B0QYK0;B0QYK1;C9JGE3;H7BY36	RNA-binding protein EWS	EWSR1	18095000	1064400	0.000160273	8.46242e-15	1.2358e-19	74422.6
Q9BYG3;C9J6C5;E9PFS2;C9J808	MKI67 FHA domain-interacting nucleolar phosphoprotein	MKI67IP	7960100	530680	7.99076e-05	4.21912e-15	1.23287e-19	74245.8
Q9NT62;F8WDI0	Ubiquitin-like-conjugating enzyme ATG3	ATG3	6095500	554140	8.34402e-05	4.40564e-15	1.22843e-19	73978.5
O60828;C9JQA1;H7C053	Polyglutamine-binding protein 1	PQBP1	4706800	470680	7.08731e-05	3.7421e-15	1.22805e-19	73955.3
Q9H1E3	Nuclear ubiquitous casein and cyclin-dependent kinase substrate 1	NUCKS1	4206400	420640	6.33383e-05	3.34426e-15	1.22518e-19	73783
Q9UHX1;H0YEM1	Poly(U)-binding-splicing factor PUF60	PUF60	23047000	921890	0.000138814	7.3294e-15	1.22412e-19	73718.8
O75663	TIP41-like protein	TIPRL	7742600	483910	7.28652e-05	3.84728e-15	1.22353e-19	73683.7
B4DNJ6;Q9Y3F4;B0AZV0	Serine-threonine kinase receptor-associated protein	STRAP	14072000	611830	9.21269e-05	4.8643e-15	1.22289e-19	73645
Q1KMD3;H3BQZ7	Heterogeneous nuclear ribonucleoprotein U-like protein 2	HNRNPUL2;hCG_2044799	46919000	1303300	0.000196246	1.03618e-14	1.21754e-19	73322.8
P36405	ADP-ribosylation factor-like protein 3	ARL3	3434800	312260	4.70188e-05	2.4826e-15	1.21369e-19	73090.6
Q9GZZ9;E7EQ61;E7EWE1;C9JRV9;C9J5W5	Ubiquitin-like modifier-activating enzyme 5	UBA5	11586000	681550	0.000102625	5.4186e-15	1.20781e-19	72736.8
Q9H1A6;P52435;A6NFM0;E2QRJ6;F6W009;Q9GZM3;Q9H1A7	DNA-directed RNA polymerase II subunit RPB11-a;DNA-directed RNA polymerase II subunit RPB11-b1;DNA-directed RNA polymerase II subunit RPB11-b2	POLR2J1;POLR2J;POLR2J2;POLR2J3	1497700	213950	3.22157e-05	1.70099e-15	1.20373e-19	72491
P38919	Eukaryotic initiation factor 4A-III	EIF4A3	16312000	709200	0.000106788	5.63843e-15	1.20297e-19	72445.1
P54709	Sodium/potassium-transporting ATPase subunit beta-3	ATP1B3	5716500	476380	7.17314e-05	3.78742e-15	1.2019e-19	72380.6
P35659;B4DFG0;D6RDA2	Protein DEK	DEK	13489000	642330	9.67195e-05	5.10679e-15	1.1967e-19	72067.5
C9JTN7;H7BY49;E5RG67		TIA1	6184900	475760	7.1638e-05	3.78249e-15	1.19608e-19	72030.4
J3KR44;Q96FW1;F5H6Q1;F5GYN4;F5GYJ8	Ubiquitin thioesterase OTUB1	OTUB1	9002500	529560	7.9739e-05	4.21022e-15	1.19561e-19	72002
Q9HDC9;H0Y512	Adipocyte plasma membrane-associated protein	APMAP;C20orf3	16761000	698380	0.000105159	5.55241e-15	1.19458e-19	71940
P46109	Crk-like protein	CRKL	8117100	507320	7.63902e-05	4.0334e-15	1.19413e-19	71912.7
P34932	Heat shock 70 kDa protein 4	HSPA4	70730000	1414600	0.000213005	1.12467e-14	1.19227e-19	71800.7
Q86U42;G3V4T2;B4DEH8	Polyadenylate-binding protein 2	PABPN1	5877700	489810	7.37536e-05	3.89419e-15	1.1891e-19	71610.1
P24539;Q5QNZ2	ATP synthase subunit b, mitochondrial	ATP5F1	6916500	432280	6.5091e-05	3.4368e-15	1.18888e-19	71596.5
P62072	Mitochondrial import inner membrane translocase subunit Tim10	TIMM10	1081500	154500	2.3264e-05	1.22834e-15	1.18875e-19	71589.1
Q9Y3D0;H3BNV7	Mitotic spindle-associated MMXD complex subunit MIP18	FAM96B	1579700	263280	3.96436e-05	2.09318e-15	1.18507e-19	71367.1
P36776;F5GZ27	Lon protease homolog, mitochondrial;Lon protease homolog	LONP1	64841000	1581500	0.000238136	1.25736e-14	1.18073e-19	71105.8
P04844	Dolichyl-diphosphooligosaccharide--protein glycosyltransferase subunit 2	RPN2	23620000	1026900	0.000154626	8.16428e-15	1.1784e-19	70965.3
Q8IY50	Solute carrier family 35 member F3	SLC35F3	8324800	693730	0.000104459	5.51544e-15	1.17808e-19	70946.6
O15235	28S ribosomal protein S12, mitochondrial	MRPS12	1572300	224620	3.38224e-05	1.78582e-15	1.17697e-19	70879.7
Q7Z4W1;J3KS22;J3QS36;J3KRZ4	L-xylulose reductase	DCXR	5734300	382290	5.75637e-05	3.03936e-15	1.17291e-19	70635
P40306;J3QQN1	Proteasome subunit beta type-10	PSMB10	4266000	426600	6.42357e-05	3.39165e-15	1.17212e-19	70587.4
O75506	Heat shock factor-binding protein 1	HSBP1	621770	124350	1.87241e-05	9.88634e-16	1.15718e-19	69687.5
B4DR61;P61619;Q9H9S3;F8W773;Q8TC24;F8W776;H7C1S8;H7C287	Protein transport protein Sec61 subunit alpha isoform 1;Protein transport protein Sec61 subunit alpha isoform 2	SEC61A1;SEC61A2	12327000	770420	0.000116007	6.12516e-15	1.1568e-19	69665
J9JID7;Q03252	Lamin-B2	LMNB2	37625000	1016900	0.000153121	8.08477e-15	1.15583e-19	69606.2
B8ZZA8;B8ZZC5		GLS	2162700	270340	4.07067e-05	2.14931e-15	1.15344e-19	69462.3
O15355	Protein phosphatase 1G	PPM1G	21440000	857580	0.000129131	6.81811e-15	1.15033e-19	69275.1
P30519;I3L430;I3L1F5;I3L159	Heme oxygenase 2	HMOX2	9292200	516230	7.77318e-05	4.10424e-15	1.13905e-19	68596.1
Q96I99;E9PDQ8;H0Y852	Succinyl-CoA ligase [GDP-forming] subunit beta, mitochondrial	SUCLG2	18557000	662750	9.97942e-05	5.26913e-15	1.1329e-19	68225.7
Q9Y6C9;E9PNT8;E9PIE4	Mitochondrial carrier homolog 2	MTCH2	6559300	468520	7.05478e-05	3.72493e-15	1.11756e-19	67301.5
Q86VU5	Catechol O-methyltransferase domain-containing protein 1	COMTD1	5259800	404600	6.0923e-05	3.21674e-15	1.11661e-19	67244.6
G3V0F8;P29350	Tyrosine-protein phosphatase non-receptor type 6	PTPN6	35410000	983620	0.00014811	7.82018e-15	1.1151e-19	67153.4
O60262	Guanine nucleotide-binding protein G(I)/G(S)/G(O) subunit gamma-7	GNG7	421320	105330	1.58602e-05	8.37417e-16	1.11333e-19	67047.2
Q14566	DNA replication licensing factor MCM6	MCM6	62421000	1300400	0.000195809	1.03387e-14	1.11303e-19	67028.9
O60832;C9IYT0;H7C0M1	H/ACA ribonucleoprotein complex subunit 4	DKC1	25001000	806480	0.000121436	6.41185e-15	1.11176e-19	66952.3
P09132;D6RBG4	Signal recognition particle 19 kDa protein	SRP19	1577700	225380	3.39368e-05	1.79186e-15	1.1091e-19	66792.3
P11387	DNA topoisomerase 1	TOP1	48016000	1263600	0.000190268	1.00461e-14	1.10732e-19	66684.9
O43684;J3QT28;B4DDM6	Mitotic checkpoint protein BUB3	BUB3	7737600	515840	7.76731e-05	4.10114e-15	1.10382e-19	66474.4
P49736;H0Y8E6	DNA replication licensing factor MCM2	MCM2	62059000	1410400	0.000212372	1.12133e-14	1.10053e-19	66275.9
O00170;E9PPD7;E9PMH2	AH receptor-interacting protein;Peptidyl-prolyl cis-trans isomerase	AIP	9367400	520410	7.83612e-05	4.13747e-15	1.09934e-19	66204.4
Q9H6F5	Coiled-coil domain-containing protein 86	CCDC86	10004000	555780	8.36871e-05	4.41868e-15	1.09822e-19	66136.9
Q9NR33	DNA polymerase epsilon subunit 4	POLE4	1010400	168400	2.5357e-05	1.33885e-15	1.09661e-19	66039.9
P36507;G5E9C7	Dual specificity mitogen-activated protein kinase kinase 2	MAP2K2	12154000	607690	9.15035e-05	4.83138e-15	1.08756e-19	65495.2
Q9H0Z9;F6VZ39;Q9BX46;A6NG75;E9PSF1	RNA-binding protein 38;RNA-binding protein 24	RBM38;RBM24	2789000	348630	5.24953e-05	2.77175e-15	1.08705e-19	65464.1
Q14444;G3V153;E9PLA9;E9PP31	Caprin-1	CAPRIN1	22488000	1070900	0.000161252	8.51409e-15	1.08647e-19	65429.2
Q99757	Thioredoxin, mitochondrial	TXN2	2004400	250550	3.77268e-05	1.99198e-15	1.0836e-19	65256.3
Q9P2E9;F8W7S5	Ribosome-binding protein 1	RRBP1	197150000	2075200	0.000312475	1.64987e-14	1.08209e-19	65165.9
Q13243;B4DUA4;B4DJK0;G3V5K8	Serine/arginine-rich splicing factor 5	SRSF5	3388700	423590	6.37825e-05	3.36771e-15	1.07722e-19	64872.4
Q9UHA3;H3BPF2	Probable ribosome biogenesis protein RLP24	RSL24D1	1063100	265780	4.00201e-05	2.11306e-15	1.07694e-19	64855.4
Q9UBQ5;B7ZAM9	Eukaryotic translation initiation factor 3 subunit K	EIF3K	3725800	338710	5.10016e-05	2.69288e-15	1.07462e-19	64715.6
P49189;B4DXY7	4-trimethylaminobutyraldehyde dehydrogenase	ALDH9A1	18158000	726320	0.000109366	5.77454e-15	1.07332e-19	64637.2
Q7Z2W9;C9JPR2	39S ribosomal protein L21, mitochondrial	MRPL21	3996200	307400	4.6287e-05	2.44396e-15	1.07125e-19	64513
J3KSQ3			312910	78227	1.17791e-05	6.21937e-16	1.06701e-19	64257.3
Q6NUI2;E9PE95	Glycerol-3-phosphate acyltransferase 2, mitochondrial	GPAT2	43609000	1178600	0.000177469	9.37035e-15	1.06683e-19	64246.4
Q96HY6	DDRGK domain-containing protein 1	DDRGK1	6211400	477800	7.19452e-05	3.79871e-15	1.06675e-19	64242
P03928	ATP synthase protein 8	MT-ATP8	321360	107120	1.61297e-05	8.51648e-16	1.06568e-19	64177.3
P11279;B4DWL3	Lysosome-associated membrane glycoprotein 1	LAMP1	11416000	600830	9.04706e-05	4.77685e-15	1.06431e-19	64095
Q9HD33	39S ribosomal protein L47, mitochondrial	MRPL47	5908400	393890	5.93104e-05	3.13159e-15	1.06336e-19	64037.5
O60783	28S ribosomal protein S14, mitochondrial	MRPS14	1212300	202050	3.04239e-05	1.60638e-15	1.06109e-19	63900.8
E7EUC7;Q16851;C9JNZ1;C9JQU9;C9JVG3	UTP--glucose-1-phosphate uridylyltransferase	UGP2	21585000	770910	0.000116081	6.12905e-15	1.0603e-19	63853.2
A2AB90;A2ABB9;A8MUD0;D3YTI9;O15533;Q6P1N7;E9PGM2;F8VS90	Tapasin	TAPBP	7920400	660030	9.93846e-05	5.24751e-15	1.0603e-19	63853.1
P15374;Q5TBK7	Ubiquitin carboxyl-terminal hydrolase isozyme L3	UCHL3	4176300	348020	5.24034e-05	2.7669e-15	1.0568e-19	63642.3
O95372;Q5QPQ2;Q5QPQ3;Q5QPQ1;Q5QPN9;E7EPS4;Q5QPN5	Acyl-protein thioesterase 2	LYPLA2	3937200	328100	4.9404e-05	2.60853e-15	1.05451e-19	63504.4
Q13242;H0YIB4	Serine/arginine-rich splicing factor 9	SRSF9	5079600	338640	5.0991e-05	2.69233e-15	1.05408e-19	63478.7
B4DLH4;H3BMV3;Q9H910;A6NGP5;H3BU16;H3BTV5;H3BMT0;B4E1P3;H3BMM8	Hematological and neurological expressed 1-like protein	HN1L	3661500	305130	4.59452e-05	2.42591e-15	1.0536e-19	63449.8
J3QK90;Q9UNZ2;F2Z2K0	NSFL1 cofactor p47	NSFL1C	11888000	540370	8.13667e-05	4.29616e-15	1.05185e-19	63344.3
Q8WUH6	UPF0444 transmembrane protein C12orf23	C12orf23	932320	155390	2.3398e-05	1.23541e-15	1.0516e-19	63329.2
D6RCF4;Q8N5K1	CDGSH iron-sulfur domain-containing protein 2	CISD2	1483900	211990	3.19206e-05	1.68541e-15	1.04853e-19	63144.6
Q9UNM6;J3KNQ3;E9PL38;H0YD73	26S proteasome non-ATPase regulatory subunit 13	PSMD13	14725000	566330	8.52757e-05	4.50256e-15	1.04845e-19	63139.6
Q9H2U2;E2QRM6;F8WDN9	Inorganic pyrophosphatase 2, mitochondrial	PPA2	11474000	498890	7.51208e-05	3.96638e-15	1.04599e-19	62991.4
Q9UHY7;D6RA00	Enolase-phosphatase E1	ENOPH1	4935900	379690	5.71722e-05	3.01869e-15	1.04337e-19	62834.1
Q6IBS0;D6RG15;H0Y858	Twinfilin-2	TWF2	10349000	517470	7.79185e-05	4.1141e-15	1.04028e-19	62647.7
B9A026;A6NL45;F8WBV6;B8ZZY7;C9JQZ0;P84101;B5MCG1;B9A031;F8WBN3	Small EDRK-rich factor 2	SERF2	479110	239550	3.60705e-05	1.90452e-15	1.03987e-19	62623
P53582;F5GXS7	Methionine aminopeptidase 1;Methionine aminopeptidase	METAP1	13552000	564680	8.50272e-05	4.48944e-15	1.03886e-19	62562.3
B7Z5W1;Q9Y624;B7Z941	Junctional adhesion molecule A	F11R	6861100	428820	6.457e-05	3.4093e-15	1.03758e-19	62485.4
Q5LJA9;Q9Y5K5;H0Y6Y4;B7Z9U9;H0Y4E0	Ubiquitin carboxyl-terminal hydrolase isozyme L5	UCHL5	10866000	543290	8.18064e-05	4.31938e-15	1.03597e-19	62388.3
O96019;H7C5S0	Actin-like protein 6A	ACTL6A	12337000	616830	9.28798e-05	4.90405e-15	1.0333e-19	62227.5
Q9NR30	Nucleolar RNA helicase 2	DDX21	45354000	1133800	0.000170723	9.01418e-15	1.03204e-19	62151.7
Q8TDN6	Ribosome biogenesis protein BRX1 homolog	BRIX1	10708000	535420	8.06214e-05	4.25681e-15	1.02819e-19	61919.6
Q15287;H3BTC0;H3BMM9;H3BV80;H3BPG5;H3BR57	RNA-binding protein with serine-rich domain 1	RNPS1	5301500	441790	6.6523e-05	3.51241e-15	1.02678e-19	61834.8
O15400	Syntaxin-7	STX7	4217300	383400	5.77308e-05	3.04819e-15	1.02237e-19	61569
Q9BU89	Deoxyhypusine hydroxylase	DOHH	6319000	421270	6.34331e-05	3.34927e-15	1.01789e-19	61299.4
Q8NCW5;Q5T3I3;Q5T3I4	NAD(P)H-hydrate epimerase	APOA1BP	6067300	404490	6.09065e-05	3.21586e-15	1.0153e-19	61143.4
P49915;F8W720	GMP synthase [glutamine-hydrolyzing]	GMPS	41083000	978180	0.00014729	7.77693e-15	1.01374e-19	61049.7
P07858;E9PQM1;E9PSG5;E9PLY3;E9PHZ5;E9PNL5;E9PKQ7	Cathepsin B;Cathepsin B light chain;Cathepsin B heavy chain	CTSB	9160300	482120	7.25957e-05	3.83305e-15	1.01347e-19	61033.3
P28907;H0Y950	ADP-ribosyl cyclase 1	CD38	8301300	436910	6.57881e-05	3.47361e-15	1.01189e-19	60938
Q12874;E7EUT8	Splicing factor 3A subunit 3	SF3A3	17919000	746620	0.000112423	5.93594e-15	1.00869e-19	60745.3
O43633	Charged multivesicular body protein 2a	CHMP2A	2864200	318240	4.79193e-05	2.53014e-15	1.00786e-19	60695.5
Q13405;H0YDP7	39S ribosomal protein L49, mitochondrial	MRPL49	2668900	242630	3.65342e-05	1.92901e-15	1.0048e-19	60510.8
B1AL06;C9J5Q3;Q8N983;B1AL05;H0Y6Y8;H0YBU8	39S ribosomal protein L43, mitochondrial	MRPL43	4346600	362220	5.45416e-05	2.8798e-15	1.00429e-19	60480.3
O15371;B4DVY1;B0QYA5	Eukaryotic translation initiation factor 3 subunit D	EIF3D	20167000	806700	0.00012147	6.4136e-15	1.00256e-19	60376.4
Q96A72;F5H6N1;A6NEC0;F5H6P7;F5H124;F5H3U9	Protein mago nashi homolog 2	MAGOHB	2174000	217400	3.27352e-05	1.72842e-15	1.00047e-19	60250.6
P53007;B4DP62	Tricarboxylate transport protein, mitochondrial	SLC25A1	7273600	427860	6.44254e-05	3.40166e-15	1.00014e-19	60230.2
P47756;B1AK85	F-actin-capping protein subunit beta	CAPZB	6699600	394100	5.9342e-05	3.13326e-15	9.99444e-20	60188.5
B4DUC8;Q13126;J3QSB7;F2Z2F3	S-methyl-5-thioadenosine phosphorylase	MTAP	8310600	415530	6.25688e-05	3.30363e-15	9.9549e-20	59950.4
P23368	NAD-dependent malic enzyme, mitochondrial	ME2	25337000	817310	0.000123067	6.49795e-15	9.92918e-20	59795.5
P43897;F8W6R3;C9JT21	Elongation factor Ts, mitochondrial;Elongation factor Ts	TSFM	7940500	441140	6.64251e-05	3.50724e-15	9.91027e-20	59681.6
O43615	Mitochondrial import inner membrane translocase subunit TIM44	TIMM44	18551000	639690	9.63219e-05	5.0858e-15	9.90322e-20	59639.2
P49321;Q5T624;F5H3J2	Nuclear autoantigenic sperm protein	NASP	45547000	1059200	0.00015949	8.42107e-15	9.8796e-20	59496.9
Q15008;C9IZE4;C9J7B7	26S proteasome non-ATPase regulatory subunit 6	PSMD6	14107000	564280	8.4967e-05	4.48626e-15	9.85319e-20	59337.9
P30520	Adenylosuccinate synthetase isozyme 2	ADSS	12417000	620860	9.34866e-05	4.93609e-15	9.85307e-20	59337.2
P49720;J3QKR3	Proteasome subunit beta type-3	PSMB3	2552400	283600	4.27033e-05	2.25474e-15	9.82499e-20	59168
Q14498;E1P5S2;G3XAC6;H0Y4X3	RNA-binding protein 39	RBM39	17578000	732440	0.000110288	5.8232e-15	9.80683e-20	59058.7
F5H1J5;Q14141;B1AMS2;B4E049	Septin-6	2012-09-06	12883000	644130	9.69905e-05	5.1211e-15	9.80133e-20	59025.6
P51553;E9PDD5;E7EQB8;G5E9Q7;E9PF84;H7C1R3	Isocitrate dehydrogenase [NAD] subunit gamma, mitochondrial	IDH3G	9485900	526990	7.9352e-05	4.18979e-15	9.79059e-20	58960.9
O94903;H0YBB9;E5RG77;E5RFX7	Proline synthase co-transcribed bacterial homolog protein	PROSC	5219200	372800	5.61347e-05	2.96391e-15	9.76771e-20	58823.1
Q9BWD1;B7Z233	Acetyl-CoA acetyltransferase, cytosolic	ACAT2	8604500	506150	7.6214e-05	4.0241e-15	9.7318e-20	58606.9
Q96C86	m7GpppX diphosphatase	DCPS	8446700	469260	7.06593e-05	3.73081e-15	9.66331e-20	58194.4
Q9NX20;E9PI14	39S ribosomal protein L16, mitochondrial	MRPL16	3442700	344270	5.18388e-05	2.73709e-15	9.62103e-20	57939.8
P17858	6-phosphofructokinase, liver type	PFKL	34847000	1024900	0.000154325	8.14838e-15	9.58429e-20	57718.5
D6RH22;Q9NRP0	Oligosaccharyltransferase complex subunit OSTC	OSTC	1848000	230990	3.47815e-05	1.83647e-15	9.57939e-20	57689
G3V3D1;E7EMS2;G3V3E8;P61916;J3KMY5;H0YIZ1;B4DQV7;G3V2V8	Epididymal secretory protein E1	NPC2	3127700	284340	4.28148e-05	2.26062e-15	9.53888e-20	57445.1
Q15050	Ribosome biogenesis regulatory protein homolog	RRS1	8857600	492090	7.40969e-05	3.91232e-15	9.49753e-20	57196
E1P660;J3QRS9;O43670	Zinc finger protein 207	ZNF207	8787000	627640	9.45075e-05	4.99e-15	9.46994e-20	57029.9
P08243;E9PCI3;E9PCX6;F8WEJ5	Asparagine synthetase [glutamine-hydrolyzing];Asparagine synthetase	ASNS	22222000	766280	0.000115383	6.09224e-15	9.46456e-20	56997.5
Q16878	Cysteine dioxygenase type 1	CDO1	2722100	272210	4.09883e-05	2.16418e-15	9.42095e-20	56734.9
P42768	Wiskott-Aldrich syndrome protein	WAS	13767000	625780	9.42274e-05	4.97521e-15	9.4028e-20	56625.5
Q9ULC4	Malignant T-cell-amplified sequence 1	MCTS1	2429000	242900	3.65749e-05	1.93115e-15	9.39506e-20	56578.9
P07814	Bifunctional glutamate/proline--tRNA ligase;Glutamate--tRNA ligase;Proline--tRNA ligase	EPRS	163890000	1998600	0.000300941	1.58897e-14	9.31455e-20	56094.1
P41250	Glycine--tRNA ligase	GARS	38805000	970140	0.00014608	7.71301e-15	9.27435e-20	55852
Q12931;F5H897;I3L0K7	Heat shock protein 75 kDa, mitochondrial	TRAP1	37355000	933870	0.000140618	7.42465e-15	9.26818e-20	55814.9
Q14258	E3 ubiquitin/ISG15 ligase TRIM25	TRIM25	25614000	826250	0.000124413	6.56903e-15	9.25567e-20	55739.5
P00390	Glutathione reductase, mitochondrial	GSR	14997000	652060	9.81846e-05	5.18414e-15	9.21527e-20	55496.2
Q9NRX1;F8WBJ6	RNA-binding protein PNO1	PNO1	4495900	321140	4.8356e-05	2.55319e-15	9.14337e-20	55063.2
Q99627;E9PGT6;H7C3S9;B8ZZP3	COP9 signalosome complex subunit 8	COPS8	2134600	266820	4.01767e-05	2.12133e-15	9.13382e-20	55005.7
Q9BV68	RING finger protein 126	RNF126	3673800	408200	6.14651e-05	3.24536e-15	9.12027e-20	54924.1
P62993;J3KT38	Growth factor receptor-bound protein 2	GRB2	4043200	288800	4.34863e-05	2.29608e-15	9.10925e-20	54857.7
O00154;B4DUX0	Cytosolic acyl coenzyme A thioester hydrolase	ACOT7	9533300	476660	7.17735e-05	3.78964e-15	9.067e-20	54603.3
Q5T653;C9IY40	39S ribosomal protein L2, mitochondrial	MRPL2	4921400	378570	5.70035e-05	3.00979e-15	9.0384e-20	54431
E7EPT4;P19404	NADH dehydrogenase [ubiquinone] flavoprotein 2, mitochondrial	NDUFV2	4411700	315120	4.74495e-05	2.50533e-15	8.97744e-20	54063.9
Q15125;C9JJ78;C9J719	3-beta-hydroxysteroid-Delta(8),Delta(7)-isomerase	EBP	1775000	295840	4.45464e-05	2.35205e-15	8.92551e-20	53751.2
P33552	Cyclin-dependent kinases regulatory subunit 2	CKS2	441650	110410	1.66251e-05	8.77805e-16	8.90251e-20	53612.7
Q9BRP8	Partner of Y14 and mago	WIBG	2788300	253480	3.8168e-05	2.01527e-15	8.89548e-20	53570.3
Q12972	Nuclear inhibitor of protein phosphatase 1;Activator of RNA decay	PPP1R8	6019900	429990	6.47462e-05	3.4186e-15	8.88455e-20	53504.5
Q9UBI1;H0Y4W0;H0Y6Z9	COMM domain-containing protein 3	COMMD3	2472700	247270	3.72329e-05	1.9659e-15	8.87499e-20	53446.9
Q9UBE0;B3KNJ4;G3XAK6;F5GXX7	SUMO-activating enzyme subunit 1	SAE1	9424200	428370	6.45022e-05	3.40572e-15	8.85775e-20	53343.2
Q9NVZ3;F6SKB8;D6RB24;D6RAN6	Adaptin ear-binding coat-associated protein 2	NECAP2	4413400	315240	4.74676e-05	2.50629e-15	8.84426e-20	53261.9
Q9Y385	Ubiquitin-conjugating enzyme E2 J1	UBE2J1	6262200	391390	5.89339e-05	3.11171e-15	8.84059e-20	53239.8
Q9BT78;D6RD63;D6RFN0;D6RAX7;B3KST5	COP9 signalosome complex subunit 4	COPS4	13373000	514350	7.74487e-05	4.08929e-15	8.83828e-20	53225.9
B0V043;P26640;H0Y4A6	Valine--tRNA ligase	VARS	91851000	1556800	0.000234417	1.23772e-14	8.8119e-20	53067
Q9BY32;A2A2N2	Inosine triphosphate pyrophosphatase	ITPA	2371700	237170	3.57121e-05	1.8856e-15	8.79272e-20	52951.5
P08567	Pleckstrin	PLEK	5298200	441520	6.64823e-05	3.51027e-15	8.74854e-20	52685.5
Q9NP72;Q5W0J0;B7Z333	Ras-related protein Rab-18	RAB18	3283700	252590	3.8034e-05	2.00819e-15	8.74002e-20	52634.1
P50402;Q5HY57	Emerin	EMD	3813700	317810	4.78545e-05	2.52672e-15	8.71463e-20	52481.2
J3KNL3;Q9BWS9;E9PPA0;E9PPH0;E9PRL3;E9PIP0;E9PI70	Chitinase domain-containing protein 1	CHID1	10553000	527660	7.94529e-05	4.19511e-15	8.70085e-20	52398.2
P30566;E7ERF4	Adenylosuccinate lyase	ADSL	15011000	600440	9.04118e-05	4.77374e-15	8.69709e-20	52375.6
F5H2A9;P49748	Very long-chain specific acyl-CoA dehydrogenase, mitochondrial	ACADVL	33474000	796990	0.000120008	6.3364e-15	8.6888e-20	52325.7
P09012	U1 small nuclear ribonucleoprotein A	SNRPA	4101500	341790	5.14654e-05	2.71737e-15	8.68752e-20	52318
O75340;Q2YDC2;E7EPW6;E7ESR3	Programmed cell death protein 6	PDCD6	2628200	238930	3.59771e-05	1.89959e-15	8.68663e-20	52312.6
Q16666;E7EPR3;H3BLV7	Gamma-interferon-inducible protein 16	IFI16	35439000	957810	0.000144223	7.61498e-15	8.62839e-20	51961.9
B0YIW6;P48444;E9PEU4	Coatomer subunit delta	ARCN1	19302000	665580	0.00010022	5.29163e-15	8.58669e-20	51710.8
Q9UBW5;F5H0W4	Bridging integrator 2	BIN2	16015000	667290	0.000100478	5.30523e-15	8.57425e-20	51635.8
Q99442;F8WF48;F8WCJ7	Translocation protein SEC62	SEC62	8394000	493770	7.43499e-05	3.92567e-15	8.55994e-20	51549.7
Q15118;E9PD65;B7Z7N6;B7Z207	[Pyruvate dehydrogenase [lipoamide]] kinase isozyme 1, mitochondrial	PDK1	13233000	529310	7.97014e-05	4.20823e-15	8.54567e-20	51463.8
P11233;B4E040;Q6ZS74;P11234;H7C3P7	Ras-related protein Ral-A;Ras-related protein Ral-B	RALA;RALB	2266400	251820	3.7918e-05	2.00207e-15	8.49524e-20	51160
P00374;B4DDD2;B4DM58	Dihydrofolate reductase	DHFR	2972500	228650	3.44292e-05	1.81786e-15	8.47409e-20	51032.7
P00491;G3V5M2;G3V2H3	Purine nucleoside phosphorylase	PNP	6150800	341710	5.14533e-05	2.71673e-15	8.45861e-20	50939.4
Q9UMX0	Ubiquilin-1	UBQLN1	8628300	663710	9.99388e-05	5.27677e-15	8.4404e-20	50829.8
E9PL71;E9PN91		EEF1D	2209600	220960	3.32713e-05	1.75672e-15	8.43807e-20	50815.8
P14868;Q68CR9	Aspartate--tRNA ligase, cytoplasmic	DARS;DKFZp781B11202	22409000	605660	9.11978e-05	4.81525e-15	8.42769e-20	50753.2
P61225;P10114;Q9Y3L5;F6U784	Ras-related protein Rap-2b;Ras-related protein Rap-2a;Ras-related protein Rap-2c	RAP2B;RAP2A;RAP2C	2382300	216570	3.26102e-05	1.72182e-15	8.39749e-20	50571.3
Q13303	Voltage-gated potassium channel subunit beta-2	KCNAB2	7765700	431430	6.4963e-05	3.43005e-15	8.36596e-20	50381.5
P62879;E7EP32;C9JXA5;C9JIS1;C9JZN1	Guanine nucleotide-binding protein G(I)/G(S)/G(T) subunit beta-2	GNB2	5086400	391260	5.89143e-05	3.11068e-15	8.33269e-20	50181.1
Q9NPA0;H0YDT8	UPF0480 protein C15orf24	C15orf24	2763300	276330	4.16087e-05	2.19694e-15	8.29972e-20	49982.6
O94826	Mitochondrial import receptor subunit TOM70	TOMM70A	21803000	703330	0.000105905	5.59176e-15	8.28974e-20	49922.5
B4DMU0;P32322;A6NFM2;E2QRB3;J3QKT4;J3KQ22;J3QL24;J3QL32;J3QL23;J3QLK9	Pyrroline-5-carboxylate reductase;Pyrroline-5-carboxylate reductase 1, mitochondrial	PYCR1	5243100	374510	5.63922e-05	2.97751e-15	8.27545e-20	49836.4
Q13423;E9PCX7	NAD(P) transhydrogenase, mitochondrial	NNT	56867000	1184700	0.000178387	9.41885e-15	8.27013e-20	49804.4
Q9BRJ6;C9JQV0	Uncharacterized protein C7orf50	C7orf50	2066000	229550	3.45647e-05	1.82502e-15	8.26435e-20	49769.6
P32942	Intercellular adhesion molecule 3	ICAM3	15414000	616560	9.28391e-05	4.90191e-15	8.23296e-20	49580.5
P51114;B4DXZ6;E9PFF5;E7EU85	Fragile X mental retardation syndrome-related protein 1	FXR1	20205000	721620	0.000108659	5.73718e-15	8.22888e-20	49556
Q3LXA3;H0YCY6	Bifunctional ATP-dependent dihydroxyacetone kinase/FAD-AMP lyase (cyclizing);ATP-dependent dihydroxyacetone kinase;FAD-AMP lyase (cyclizing)	DAK	18855000	608210	9.15818e-05	4.83552e-15	8.2033e-20	49401.9
Q04323;E9PRQ7;E9PJ81	UBX domain-containing protein 1	UBXN1	4805800	343270	5.16882e-05	2.72914e-15	8.18946e-20	49318.6
Q9Y4P3;E9PF19	Transducin beta-like protein 2	TBL2	13299000	511490	7.70181e-05	4.06656e-15	8.16627e-20	49178.9
Q15424;F5H0H3;B7Z2F6;F5GZU3	Scaffold attachment factor B1	SAFB	35815000	1053400	0.000158617	8.37496e-15	8.15955e-20	49138.4
P56134;F8W7V3	ATP synthase subunit f, mitochondrial	ATP5J2	447320	111830	1.68389e-05	8.89094e-16	8.14338e-20	49041.1
Q96BP2	Coiled-coil-helix-coiled-coil-helix domain-containing protein 1	CHCHD1	688960	137790	2.07479e-05	1.09549e-15	8.12977e-20	48959.1
P26196	Probable ATP-dependent RNA helicase DDX6	DDX6	15459000	552090	8.31315e-05	4.38934e-15	8.06627e-20	48576.7
Q9NUQ9;Q9NW21;Q9H0Q0	Protein FAM49B;Protein FAM49A	FAM49B;FAM49A	7081300	372700	5.61197e-05	2.96312e-15	8.06334e-20	48559.1
P09417;B3KW71;D6RGG7;B7Z415	Dihydropteridine reductase	QDPR	3658500	261320	3.93485e-05	2.0776e-15	8.05615e-20	48515.8
P20073;B4DT77	Annexin A7;Annexin	ANXA7	11124000	529690	7.97586e-05	4.21125e-15	7.98508e-20	48087.8
P37198	Nuclear pore glycoprotein p62	NUP62	5308500	530850	7.99332e-05	4.22048e-15	7.92518e-20	47727
H0YBZ2;P04233;E7ESL3;H0YBZ8;E7EQJ3	HLA class II histocompatibility antigen gamma chain	CD74	4860000	347140	5.22709e-05	2.75991e-15	7.89018e-20	47516.2
Q9BZZ5;G3V1C3;B4E283;H0YER7	Apoptosis inhibitor 5	API5	14620000	584810	8.80583e-05	4.64948e-15	7.87994e-20	47454.6
Q9P287;B4E318	BRCA2 and CDKN1A-interacting protein	BCCIP	6731100	354270	5.33445e-05	2.81659e-15	7.82843e-20	47144.4
Q92597;E9PDL6;B7Z446;B3KR80;E7ESM1	Protein NDRG1	NDRG1	5028900	419080	6.31034e-05	3.33186e-15	7.77835e-20	46842.8
Q9H0U3	Magnesium transporter protein 1	MAGT1	5206300	371880	5.59962e-05	2.9566e-15	7.77316e-20	46811.5
I3L416;P57737;B3KSY4	Coronin-7	CORO7	44614000	1115300	0.000167937	8.86709e-15	7.76725e-20	46775.9
Q99575	Ribonucleases P/MRP protein subunit POP1	POP1	59380000	1120400	0.000168705	8.90764e-15	7.76536e-20	46764.5
E9PRG8;E9PLD3		C11orf48	402850	134280	2.02193e-05	1.06758e-15	7.73722e-20	46595.1
P82932	28S ribosomal protein S6, mitochondrial	MRPS6	1104800	138110	2.0796e-05	1.09803e-15	7.71848e-20	46482.2
P51397	Death-associated protein 1	DAP	866860	108360	1.63164e-05	8.61506e-16	7.71683e-20	46472.3
Q96MG2	Junctional sarcoplasmic reticulum protein 1	JSRP1	3865100	351380	5.29094e-05	2.79362e-15	7.6921e-20	46323.3
P45974	Ubiquitin carboxyl-terminal hydrolase 5	USP5	36142000	926710	0.00013954	7.36772e-15	7.69194e-20	46322.4
O95721;C9JAF7	Synaptosomal-associated protein 29;Synaptosomal-associated protein	SNAP29	3638700	279900	4.21462e-05	2.22532e-15	7.68146e-20	46259.3
Q14974;B7ZAV6;J3KTM9;F5H4R7	Importin subunit beta-1	KPNB1	37525000	938120	0.000141258	7.45844e-15	7.67574e-20	46224.8
Q9GZP9;I3L1T3	Derlin-2	DERL2	1590600	265100	3.99177e-05	2.10765e-15	7.64557e-20	46043.1
Q3KQS4;P46087;Q05BA7	Putative ribosomal RNA methyltransferase NOP2	NOP2	29457000	892620	0.000134407	7.0967e-15	7.64244e-20	46024.3
Q9UNX3;E5RIT6	60S ribosomal protein L26-like 1	RPL26L1	990220	165040	2.48511e-05	1.31214e-15	7.60394e-20	45792.4
J3KR35;Q8WUD4	Coiled-coil domain-containing protein 12	CCDC12	1958100	195810	2.94843e-05	1.55677e-15	7.59363e-20	45730.4
Q96G23;Q5SZE1;Q5SZE4;H0YKH6;Q5SZE3;Q5SZE2;H0YNU7	Ceramide synthase 2	CERS2;LASS2	6421600	428110	6.44631e-05	3.40365e-15	7.58457e-20	45675.8
P46060;F8W7I9	Ran GTPase-activating protein 1	RANGAP1	16332000	604890	9.10819e-05	4.80912e-15	7.56854e-20	45579.2
Q9Y5P6	Mannose-1-phosphate guanyltransferase beta	GMPPB	6444500	379090	5.70818e-05	3.01392e-15	7.5662e-20	45565.2
Q9NVI7	ATPase family AAA domain-containing protein 3A	ATAD3A	23090000	679120	0.000102259	5.39928e-15	7.56541e-20	45560.4
O96008	Mitochondrial import receptor subunit TOM40 homolog	TOMM40	3604700	360470	5.42781e-05	2.86588e-15	7.5631e-20	45546.5
P21281;H0YC04	V-type proton ATPase subunit B, brain isoform	ATP6V1B2	13435000	537400	8.09195e-05	4.27255e-15	7.56204e-20	45540.1
O75351	Vacuolar protein sorting-associated protein 4B	VPS4B	11678000	467120	7.0337e-05	3.7138e-15	7.5329e-20	45364.6
Q9BW61	DET1- and DDB1-associated protein 1	DDA1	784180	112030	1.6869e-05	8.90684e-16	7.52585e-20	45322.2
Q7Z7F7	39S ribosomal protein L55, mitochondrial	MRPL55	1145300	143160	2.15565e-05	1.13818e-15	7.52367e-20	45309
Q13435;E9PPJ0	Splicing factor 3B subunit 2	SF3B2	42556000	945690	0.000142398	7.51862e-15	7.50137e-20	45174.8
Q14320	Protein FAM50A	FAM50A	6061900	378870	5.70487e-05	3.01217e-15	7.48533e-20	45078.2
Q9Y2Q5	Ragulator complex protein LAMTOR2	LAMTOR2	762160	127030	1.91277e-05	1.00994e-15	7.47716e-20	45029
Q08211	ATP-dependent RNA helicase A	DHX9	80789000	1324400	0.000199423	1.05295e-14	7.46987e-20	44985
P54136;F5H3T8	Arginine--tRNA ligase, cytoplasmic	RARS	26204000	708210	0.000106639	5.63056e-15	7.46977e-20	44984.4
Q9H2W6	39S ribosomal protein L46, mitochondrial	MRPL46	5057700	297510	4.47979e-05	2.36533e-15	7.46042e-20	44928.2
Q53H12;E9PC15;E9PG39	Acylglycerol kinase, mitochondrial	AGK	10166000	441980	6.65516e-05	3.51392e-15	7.4547e-20	44893.7
Q9Y244	Proteasome maturation protein	POMP	1179400	147420	2.21979e-05	1.17205e-15	7.4232e-20	44704
Q9Y3B8;H0YG54;H0YGR4;H0YG83;F5GX07;F5GYG5;H0YH58	Oligoribonuclease, mitochondrial	REXO2	3251500	250120	3.76621e-05	1.98856e-15	7.41114e-20	44631.4
O60664	Perilipin-3	PLIN3	11397000	438370	6.6008e-05	3.48522e-15	7.40371e-20	44586.6
O94925	Glutaminase kidney isoform, mitochondrial	GLS	23935000	683870	0.000102974	5.43705e-15	7.40137e-20	44572.5
Q07817;Q5TE64;Q9H1R6;Q5QP56	Bcl-2-like protein 1	BCL2L1	2179500	242170	3.6465e-05	1.92535e-15	7.39127e-20	44511.7
B4E1G6;P51570	Galactokinase	GALK1	8416100	420800	6.33624e-05	3.34553e-15	7.376e-20	44419.8
Q8TCT9	Minor histocompatibility antigen H13	HM13	6106200	381640	5.74658e-05	3.03419e-15	7.31343e-20	44042.9
Q9P015;E5RHF4	39S ribosomal protein L15, mitochondrial	MRPL15	5212000	306590	4.61651e-05	2.43752e-15	7.2938e-20	43924.7
Q00610	Clathrin heavy chain 1	CLTC	157950000	1755000	0.000264261	1.3953e-14	7.28196e-20	43853.4
Q56VL3	OCIA domain-containing protein 2	OCIAD2	1707400	155220	2.33724e-05	1.23406e-15	7.27932e-20	43837.5
Q92598;B4DY72	Heat shock protein 105 kDa	HSPH1	41587000	884830	0.000133234	7.03476e-15	7.26251e-20	43736.3
Q00577	Transcriptional activator protein Pur-alpha	PURA	2547900	318490	4.79569e-05	2.53213e-15	7.2533e-20	43680.8
Q96A33	Coiled-coil domain-containing protein 47	CCDC47	10695000	509290	7.66868e-05	4.04906e-15	7.24691e-20	43642.3
P63272;J3QSB9;D3DTZ5;J3QR04;J3KSQ6	Transcription elongation factor SPT4	SUPT4H1	721010	120170	1.80947e-05	9.55401e-16	7.24173e-20	43611.1
P29966	Myristoylated alanine-rich C-kinase substrate	MARCKS	4008200	286300	4.31099e-05	2.2762e-15	7.21367e-20	43442.2
Q9BQ48	39S ribosomal protein L34, mitochondrial	MRPL34	460970	92194	1.38822e-05	7.3298e-16	7.21082e-20	43425
E9PLQ8;E9PRB8		PSMC3	848010	141330	2.12809e-05	1.12363e-15	7.21016e-20	43421
A8MUW5;Q52LJ0	Protein FAM98B	FAM98B	8648500	411830	6.20117e-05	3.27422e-15	7.18866e-20	43291.5
E7EX17;P23588;B4DS13	Eukaryotic translation initiation factor 4B	EIF4B	17004000	629800	9.48327e-05	5.00717e-15	7.1842e-20	43264.7
D6RFG8;P27707;D6RCP9	Deoxycytidine kinase	DCK	5641300	331840	4.99671e-05	2.63826e-15	7.17622e-20	43216.6
J3KMX6;Q14242	P-selectin glycoprotein ligand 1	SELPLG	3959800	395980	5.96251e-05	3.1482e-15	7.05116e-20	42463.5
P37235;P84074;P61601	Hippocalcin-like protein 1;Neuron-specific calcium-binding protein hippocalcin;Neurocalcin-delta	HPCAL1;HPCA;NCALD	2960000	197330	2.97132e-05	1.56885e-15	7.03112e-20	42342.8
J3KNL2;Q8WYJ6;H3BS29;H3BS52	Septin-1	2012-09-01	8613000	374480	5.63877e-05	2.97727e-15	7.02418e-20	42301
P11908	Ribose-phosphate pyrophosphokinase 2	PRPS2	4913800	307110	4.62434e-05	2.44165e-15	7.02249e-20	42290.9
P17812;B4DR64	CTP synthase 1	CTPS	17646000	588200	8.85688e-05	4.67643e-15	7.01219e-20	42228.8
Q7L0Y3;C9JVB6	Mitochondrial ribonuclease P protein 1	RG9MTD1	10778000	414550	6.24213e-05	3.29584e-15	6.96119e-20	41921.6
Q96C23;B8ZZ75;F8WB82	Aldose 1-epimerase	GALM	5606300	329780	4.96569e-05	2.62189e-15	6.94264e-20	41809.9
H7BZ14;Q9H2H8;B8ZZ77	Peptidyl-prolyl cis-trans isomerase;Peptidyl-prolyl cis-trans isomerase-like 3	PPIL3	2120100	176670	2.66023e-05	1.4046e-15	6.92876e-20	41726.4
P11940;E7EQV3;E7ERJ7;Q9H361;H0YAR2;H0YBQ4	Polyadenylate-binding protein 1;Polyadenylate-binding protein 3	PABPC1;PABPC3	22158000	615490	9.2678e-05	4.8934e-15	6.92429e-20	41699.5
Q9BUJ2;B7Z4B8	Heterogeneous nuclear ribonucleoprotein U-like protein 1	HNRNPUL1	29106000	831600	0.000125219	6.61156e-15	6.90596e-20	41589.1
F8WCY5;Q14257;A8MXP8;H0YL43	Reticulocalbin-2	RCN2	5076500	338430	5.09594e-05	2.69066e-15	6.87462e-20	41400.3
A6NHQ2	rRNA/tRNA 2-O-methyltransferase fibrillarin-like protein 1	FBLL1	5668900	298360	4.49258e-05	2.37208e-15	6.84091e-20	41197.3
Q16881;B7Z904;E7ESI6;B7Z2S5;E7EW10;E9PNQ6;E2QRB9;B2R5P6;E9PIR7;E9PMY9;F5H780	Thioredoxin reductase 1, cytoplasmic	TXNRD1	19515000	609860	9.18303e-05	4.84864e-15	6.83648e-20	41170.7
P56192;B3KVK7;A6NC17	Methionine--tRNA ligase, cytoplasmic	MARS	35617000	868720	0.000130808	6.90668e-15	6.83086e-20	41136.8
O75934	Pre-mRNA-splicing factor SPF27	BCAS2	2918500	224500	3.38043e-05	1.78487e-15	6.83046e-20	41134.4
Q16630;F8WJN3	Cleavage and polyadenylation specificity factor subunit 6	CPSF6	9153300	508520	7.65709e-05	4.04294e-15	6.82826e-20	41121.1
P28065;A2ACR1;B0V0T3	Proteasome subunit beta type-9;Proteasome subunit beta type	PSMB9	2183300	198480	2.98863e-05	1.578e-15	6.783e-20	40848.6
Q96BX8;Q86TA1	MOB kinase activator 3A;MOB kinase activator 3B	MOB3A;MOB3B	2604700	217050	3.26825e-05	1.72564e-15	6.77677e-20	40811.1
O95831	Apoptosis-inducing factor 1, mitochondrial	AIFM1	17644000	569150	8.57003e-05	4.52498e-15	6.76379e-20	40732.9
B8ZZN6;P63165;B9A032;A8MUS8;B8ZZ67;B8ZZJ0	Small ubiquitin-related modifier 1	SUMO1	1274100	141560	2.13155e-05	1.12546e-15	6.76155e-20	40719.4
Q9BRK5;G3V1E2;H0Y3T6	45 kDa calcium-binding protein	SDF4	6380000	354440	5.33701e-05	2.81794e-15	6.74052e-20	40592.8
E9PFU1;Q8WUM4	Programmed cell death 6-interacting protein	PDCD6IP	39284000	818420	0.000123234	6.50677e-15	6.72389e-20	40492.6
Q6UW68	Transmembrane protein 205	TMEM205	1072900	178810	2.69245e-05	1.42161e-15	6.70635e-20	40387
Q14657;B0S8I7	L antigen family member 3	LAGE3	744890	124150	1.8694e-05	9.87043e-16	6.66741e-20	40152.5
H0YK83;P67812;H0YK72;H0YNG3;H0YKT4	Signal peptidase complex catalytic subunit SEC11A	SEC11A	1969300	179030	2.69576e-05	1.42336e-15	6.63448e-20	39954.2
Q96DH6;B4DHE8;J3KTC1;J3QKT5	RNA-binding protein Musashi homolog 2	MSI2	3499600	291630	4.39125e-05	2.31858e-15	6.58762e-20	39672
Q9NYJ1	Coiled-coil-helix-coiled-coil-helix domain-containing protein 8	CHCHD8	503120	83853	1.26262e-05	6.66666e-16	6.57851e-20	39617.1
Q9Y5X3;Q5QPE5;Q5QPE4	Sorting nexin-5	SNX5	9288600	387030	5.82774e-05	3.07705e-15	6.57264e-20	39581.8
Q9H400	Lck-interacting transmembrane adapter 1	LIME1	3612900	258070	3.88591e-05	2.05176e-15	6.55767e-20	39491.6
Q8NBT2;E7EWE9	Kinetochore protein Spc24	SPC24	2210900	184240	2.77421e-05	1.46478e-15	6.51652e-20	39243.8
Q96KA5;G5E9Z2	Cleft lip and palate transmembrane protein 1-like protein	CLPTM1L	12748000	509920	7.67817e-05	4.05407e-15	6.51487e-20	39233.9
Q92499	ATP-dependent RNA helicase DDX1	DDX1	26334000	675230	0.000101673	5.36836e-15	6.51254e-20	39219.8
Q9BRJ2;J3KT99	39S ribosomal protein L45, mitochondrial	MRPL45	5789000	289450	4.35842e-05	2.30125e-15	6.50971e-20	39202.8
O75935;Q8NB28;F8W786	Dynactin subunit 3	DCTN3	1899100	172650	2.59969e-05	1.37264e-15	6.49954e-20	39141.5
O14929	Histone acetyltransferase type B catalytic subunit	HAT1	6430600	401910	6.0518e-05	3.19535e-15	6.45369e-20	38865.4
Q06210	Glucosamine--fructose-6-phosphate aminotransferase [isomerizing] 1	GFPT1	27446000	638280	9.61096e-05	5.07459e-15	6.43934e-20	38779
Q9BSD7;Q5TDF0	Cancer-related nucleoside-triphosphatase	NTPCR;C1orf57	1837700	167060	2.51552e-05	1.3282e-15	6.41238e-20	38616.6
P52292;J3KS65;J3QLL0	Importin subunit alpha-2	KPNA2	9325900	466290	7.02121e-05	3.7072e-15	6.40707e-20	38584.7
E9PN81;Q8TDP1;H0YEF3	Ribonuclease H2 subunit C	RNASEH2C	2539100	211590	3.18604e-05	1.68223e-15	6.39582e-20	38516.9
P53634	Dipeptidyl peptidase 1;Dipeptidyl peptidase 1 exclusion domain chain;Dipeptidyl peptidase 1 heavy chain;Dipeptidyl peptidase 1 light chain	CTSC	8753800	416850	6.27676e-05	3.31413e-15	6.39139e-20	38490.2
P61221;D6R9I9;D6RGF4	ATP-binding cassette sub-family E member 1	ABCE1	16186000	539550	8.12433e-05	4.28964e-15	6.37259e-20	38377
P04181	Ornithine aminotransferase, mitochondrial;Ornithine aminotransferase, hepatic form;Ornithine aminotransferase, renal form	OAT	7774800	388740	5.85349e-05	3.09064e-15	6.36799e-20	38349.3
P12081;D6REN6;B4DDD8;B4DY73;J3KNE5;B4E1C5;E7ETE2;B3KWE1	Histidine--tRNA ligase, cytoplasmic	HARS	12815000	457700	6.89186e-05	3.6389e-15	6.33845e-20	38171.4
Q9NVS2;Q5QPA5	28S ribosomal protein S18a, mitochondrial	MRPS18A	2284100	175700	2.64562e-05	1.39689e-15	6.29682e-20	37920.7
J3KPF3;P08195;F5GZS6	4F2 cell-surface antigen heavy chain	SLC3A2	15060000	537870	8.09903e-05	4.27629e-15	6.27942e-20	37815.9
Q9H0W9;E9PQS1;E9PJU8	Ester hydrolase C11orf54	C11orf54	4160000	277340	4.17607e-05	2.20497e-15	6.27892e-20	37812.9
Q9HCU5;B5MC98	Prolactin regulatory element-binding protein	PREB	6454600	358590	5.3995e-05	2.85094e-15	6.27021e-20	37760.4
Q8N2K0;I3L1V0;I3L294	Monoacylglycerol lipase ABHD12	ABHD12	7453500	354930	5.34439e-05	2.82184e-15	6.2574e-20	37683.3
Q14197;J3KS15	Peptidyl-tRNA hydrolase ICT1, mitochondrial	ICT1	1858000	185800	2.7977e-05	1.47719e-15	6.25132e-20	37646.7
Q9GZY8;C9JHF5	Mitochondrial fission factor	MFF	6034600	301730	4.54333e-05	2.39888e-15	6.23668e-20	37558.5
O95571	Protein ETHE1, mitochondrial	ETHE1	3274900	218330	3.28752e-05	1.73581e-15	6.22758e-20	37503.7
Q8N1G4	Leucine-rich repeat-containing protein 47	LRRC47	14391000	496250	7.47233e-05	3.94539e-15	6.21596e-20	37433.7
P01116	GTPase KRas;GTPase KRas, N-terminally processed	KRAS	1520700	168960	2.54413e-05	1.3433e-15	6.20291e-20	37355.1
Q9H0S4;G5E955;F5H1N9	Probable ATP-dependent RNA helicase DDX47	DDX47	7889600	394480	5.93992e-05	3.13628e-15	6.19255e-20	37292.8
P50583	Bis(5-nucleosyl)-tetraphosphatase [asymmetrical]	NUDT2	1310300	131030	1.973e-05	1.04174e-15	6.19016e-20	37278.4
F5H577;Q8WUW1	Protein BRICK1	BRK1	742920	92865	1.39832e-05	7.38315e-16	6.18095e-20	37222.9
Q969M3	Protein YIPF5	YIPF5	434630	217310	3.27217e-05	1.7277e-15	6.1728e-20	37173.8
Q9Y371;B4E182	Endophilin-B1	SH3GLB1	4742800	316190	4.76106e-05	2.51384e-15	6.16198e-20	37108.7
Q9BYD2;Q5SZR1	39S ribosomal protein L9, mitochondrial	MRPL9	3742600	233910	3.52212e-05	1.85968e-15	6.14913e-20	37031.3
Q6P2I3;Q96GK7	Fumarylacetoacetate hydrolase domain-containing protein 2B;Fumarylacetoacetate hydrolase domain-containing protein 2A	FAHD2B;FAHD2A	3204200	267020	4.02068e-05	2.12292e-15	6.1333e-20	36936
Q92804	TATA-binding protein-associated factor 2N	TAF15	14782000	476850	7.18021e-05	3.79115e-15	6.13167e-20	36926.2
P27694;I3L4R8	Replication protein A 70 kDa DNA-binding subunit	RPA1	15765000	525490	7.91262e-05	4.17786e-15	6.13156e-20	36925.5
P38606;B7Z1R5	V-type proton ATPase catalytic subunit A	ATP6V1A	17768000	522580	7.8688e-05	4.15473e-15	6.08279e-20	36631.8
O60739	Eukaryotic translation initiation factor 1b	EIF1B	489060	97811	1.4728e-05	7.77638e-16	6.0644e-20	36521
O43805	Sjoegren syndrome nuclear autoantigen 1	SSNA1	829390	103670	1.56102e-05	8.24219e-16	6.06222e-20	36507.9
F5H3A1;P05023	Sodium/potassium-transporting ATPase subunit alpha-1	ATP1A1	38725000	860550	0.000129578	6.84173e-15	6.05462e-20	36462.2
J3KQJ1;Q8NBJ7;F8WA42;C9J660;A8MXB9;H7C3B2;C9JL30;E9PBT8;J3QT17;E9PG02;F8WEX5	Sulfatase-modifying factor 2	SUMF2	4348100	271760	4.09205e-05	2.1606e-15	6.01471e-20	36221.8
Q9UN86;D6RB17;D6RAC7	Ras GTPase-activating protein-binding protein 2	G3BP2	8951500	406890	6.12679e-05	3.23494e-15	5.97735e-20	35996.8
Q9NPD8	Ubiquitin-conjugating enzyme E2 T	UBE2T	1685200	168520	2.53751e-05	1.3398e-15	5.94913e-20	35826.8
Q9NUU7;I3L0H8;H3BQK0;Q9UMR2;I3L352;B4DRZ7;E7EMK4	ATP-dependent RNA helicase DDX19A;ATP-dependent RNA helicase DDX19B	DDX19A;DDX19B	11305000	403740	6.07935e-05	3.2099e-15	5.94712e-20	35814.7
Q96RP9;C9IZ01;F8WAU4	Elongation factor G, mitochondrial	GFM1	25591000	624180	9.39865e-05	4.96249e-15	5.94516e-20	35803
P19387	DNA-directed RNA polymerase II subunit RPB3	POLR2C	3288400	234890	3.53688e-05	1.86747e-15	5.93961e-20	35769.5
Q13200;E7EW34;E9PCS3	26S proteasome non-ATPase regulatory subunit 2	PSMD2	36676000	748490	0.000112705	5.9508e-15	5.93892e-20	35765.4
Q14157;F8W726	Ubiquitin-associated protein 2-like	UBAP2L	24800000	855170	0.000128768	6.79895e-15	5.93639e-20	35750.2
Q10713;B4DKL3	Mitochondrial-processing peptidase subunit alpha	PMPCA	13410000	432570	6.51346e-05	3.43911e-15	5.90385e-20	35554.1
Q8NI22;H7BZ18	Multiple coagulation factor deficiency protein 2	MCFD2	849300	121330	1.82694e-05	9.64623e-16	5.88544e-20	35443.3
Q13043;F5H5B4	Serine/threonine-protein kinase 4;Serine/threonine-protein kinase 4 37kDa subunit;Serine/threonine-protein kinase 4 18kDa subunit	STK4	11527000	411690	6.19906e-05	3.2731e-15	5.8837e-20	35432.8
O75306;J3KPM7	NADH dehydrogenase [ubiquinone] iron-sulfur protein 2, mitochondrial	NDUFS2	9692300	387690	5.83768e-05	3.08229e-15	5.86601e-20	35326.3
E7ETU7;H0Y9G6;P09001;E9PF06;D6RC14	39S ribosomal protein L3, mitochondrial	MRPL3	6412600	305360	4.59799e-05	2.42774e-15	5.83198e-20	35121.4
P42704	Leucine-rich PPR motif-containing protein, mitochondrial	LRPPRC	104200000	1157800	0.000174337	9.20499e-15	5.82963e-20	35107.2
Q9BQ67	Glutamate-rich WD repeat-containing protein 1	GRWD1	7602400	362020	5.45115e-05	2.87821e-15	5.82409e-20	35073.8
Q15645	Pachytene checkpoint protein 2 homolog	TRIP13	8535500	355640	5.35508e-05	2.82748e-15	5.82386e-20	35072.4
Q9UBT2;B3KWB9	SUMO-activating enzyme subunit 2	UBA2	15108000	520980	7.84471e-05	4.142e-15	5.81554e-20	35022.4
Q13907	Isopentenyl-diphosphate Delta-isomerase 1	IDI1	2116700	192430	2.89753e-05	1.5299e-15	5.8129e-20	35006.5
Q3ZCQ8;Q330K1	Mitochondrial import inner membrane translocase subunit TIM50	TIMM50	4055500	289680	4.36188e-05	2.30307e-15	5.8091e-20	34983.5
P82663;B4DFJ5;B4DQG6;E7EPW2	28S ribosomal protein S25, mitochondrial	MRPS25	1321600	146850	2.21121e-05	1.16752e-15	5.80393e-20	34952.4
P61086;B4DIZ2;C9JGP1;D6RDM7	Ubiquitin-conjugating enzyme E2 K	UBE2K	1959300	163280	2.4586e-05	1.29814e-15	5.79373e-20	34891
P11441;Q5HY81;F8WB70	Ubiquitin-like protein 4A	UBL4A	1028700	128580	1.93611e-05	1.02226e-15	5.75081e-20	34632.5
O95861;B4DUS9;A6NF51;B4DPS5;F8W1J0;F8VZG4;F8VVW8	3(2),5-bisphosphate nucleotidase 1	BPNT1	4821400	241070	3.62993e-05	1.91661e-15	5.73971e-20	34565.7
I3NI00;P35613;I3L4S8;I3L192;I3L1R4;I3L4L2;I3L4U1	Basigin	BSG	7700200	334790	5.04113e-05	2.66172e-15	5.73646e-20	34546.1
Q08752	Peptidyl-prolyl cis-trans isomerase D	PPID	7334400	293380	4.4176e-05	2.33249e-15	5.72208e-20	34459.5
P36969	Phospholipid hydroperoxide glutathione peroxidase, mitochondrial	GPX4	1912100	159340	2.39928e-05	1.26682e-15	5.70845e-20	34377.4
F5H5D3;Q9BQE3	Tubulin alpha-1C chain	TUBA1C	10762000	413910	6.23249e-05	3.29075e-15	5.70025e-20	34328
Q9BSH4	Translational activator of cytochrome c oxidase 1	TACO1	3258700	232760	3.50481e-05	1.85054e-15	5.69799e-20	34314.5
P49006	MARCKS-related protein	MARCKSL1	838660	139780	2.10475e-05	1.11131e-15	5.69055e-20	34269.7
P51659;F5HE57;E9PB82;E7EWE5;E7ER27;E7ET17;G5E9S2	Peroxisomal multifunctional enzyme type 2;(3R)-hydroxyacyl-CoA dehydrogenase;Enoyl-CoA hydratase 2	HSD17B4	23898000	569010	8.56792e-05	4.52386e-15	5.67718e-20	34189.1
Q9Y3E0;G3V1U5;F5H6U7	Vesicle transport protein GOT1B	GOLT1B	660630	110110	1.65799e-05	8.7542e-16	5.67533e-20	34178
O43488;H3BLU7;Q8NHP1	Aflatoxin B1 aldehyde reductase member 2;Aflatoxin B1 aldehyde reductase member 4	AKR7A2;AKR7L	4236100	282410	4.25242e-05	2.24528e-15	5.67146e-20	34154.7
P60228;H0YBR5	Eukaryotic translation initiation factor 3 subunit E	EIF3E	10418000	372080	5.60263e-05	2.95819e-15	5.66486e-20	34114.9
P22307;C9JC79;A6NM69;B4DHP6;E1B6W5;H0YF61	Non-specific lipid-transfer protein	SCP2	10499000	419960	6.32359e-05	3.33885e-15	5.65975e-20	34084.1
Q7L2H7;B4E2Q4;J3KNJ2	Eukaryotic translation initiation factor 3 subunit M	EIF3M	5442300	302350	4.55266e-05	2.40381e-15	5.65575e-20	34060.1
O14530;Q8TB70;B8ZZX4;F8WCJ3;G3XAJ4;F8WBV5	Thioredoxin domain-containing protein 9	TXNDC9	2451800	188600	2.83986e-05	1.49945e-15	5.65104e-20	34031.7
P28074;E9PAV2;H0YJM8	Proteasome subunit beta type-5	PSMB5	3036400	202430	3.04811e-05	1.6094e-15	5.65099e-20	34031.4
H7C2Q8;Q99848	Probable rRNA-processing protein EBP2	EBNA1BP2	5467500	287760	4.33297e-05	2.28781e-15	5.62337e-20	33865
P61006	Ras-related protein Rab-8A	RAB8A	2170200	166940	2.51372e-05	1.32724e-15	5.60775e-20	33771
O43242;B4DT72	26S proteasome non-ATPase regulatory subunit 3	PSMD3	14525000	427210	6.43276e-05	3.39649e-15	5.57012e-20	33544.4
Q8IYS1	Peptidase M20 domain-containing protein 2	PM20D2	6320600	332660	5.00906e-05	2.64478e-15	5.5358e-20	33337.7
Q9Y3Y2	Chromatin target of PRMT1 protein	CHTOP	1644500	182730	2.75147e-05	1.45278e-15	5.50378e-20	33144.9
P49406	39S ribosomal protein L19, mitochondrial	MRPL19	4166100	231450	3.48508e-05	1.84012e-15	5.48717e-20	33044.8
F5H2F4;G3V2B8;P11586;G3V3L6	C-1-tetrahydrofolate synthase, cytoplasmic;Methylenetetrahydrofolate dehydrogenase;Methenyltetrahydrofolate cyclohydrolase;Formyltetrahydrofolate synthetase	MTHFD1	42651000	761630	0.000114683	6.05527e-15	5.47443e-20	32968.1
Q99747;B4DFC9	Gamma-soluble NSF attachment protein	NAPG	4292900	238500	3.59124e-05	1.89617e-15	5.45724e-20	32864.6
P82673;H0YG82	28S ribosomal protein S35, mitochondrial	MRPS35	3769400	251300	3.78397e-05	1.99794e-15	5.4227e-20	32656.6
O43924;C9IZ52;B8ZZK5	Retinal rod rhodopsin-sensitive cGMP 3,5-cyclic phosphodiesterase subunit delta	PDE6D	475170	118790	1.78869e-05	9.44429e-16	5.42152e-20	32649.5
P53384;I3L3A0	Cytosolic Fe-S cluster assembly factor NUBP1	NUBP1	2820400	235040	3.53914e-05	1.86866e-15	5.41109e-20	32586.6
P23381;H0YJP3	Tryptophan--tRNA ligase, cytoplasmic;T1-TrpRS;T2-TrpRS	WARS	8298700	360820	5.43308e-05	2.86867e-15	5.39578e-20	32494.5
O75439;G3V0E4;E7ERZ4	Mitochondrial-processing peptidase subunit beta	PMPCB	9589600	368830	5.55369e-05	2.93235e-15	5.39372e-20	32482.1
Q9H6Z4;F5H4C2	Ran-binding protein 3	RANBP3	9375100	407610	6.13763e-05	3.24067e-15	5.38236e-20	32413.7
P84095	Rho-related GTP-binding protein RhoG	RHOG	1585700	144150	2.17055e-05	1.14605e-15	5.3785e-20	32390.4
Q14764	Major vault protein	MVP	28882000	671670	0.000101137	5.34005e-15	5.37629e-20	32377.1
Q9H7E9	UPF0488 protein C8orf33	C8orf33	1663600	166360	2.50498e-05	1.32263e-15	5.29221e-20	31870.8
P78330;C9JBI3	Phosphoserine phosphatase	PSPH	2153500	165650	2.49429e-05	1.31699e-15	5.26647e-20	31715.7
Q9BXT2	Voltage-dependent calcium channel gamma-6 subunit	CACNG6	2049000	186270	2.80478e-05	1.48092e-15	5.26476e-20	31705.4
F5H7K4;J3KN69;Q6PIU2;F8WE33	Neutral cholesterol ester hydrolase 1	NCEH1	6936000	330290	4.97337e-05	2.62594e-15	5.26441e-20	31703.3
Q9NRG0;E5RGS9	Chromatin accessibility complex protein 1	CHRAC1	584050	97341	1.46572e-05	7.73901e-16	5.26105e-20	31683.1
P28062;B0UZC1;Q5JNW7	Proteasome subunit beta type-8	PSMB8	3609400	200520	3.01935e-05	1.59422e-15	5.25208e-20	31629.1
P53680	AP-2 complex subunit sigma	AP2S1	671970	112000	1.68645e-05	8.90446e-16	5.23238e-20	31510.4
Q9NYF8	Bcl-2-associated transcription factor 1	BCLAF1	24420000	697720	0.00010506	5.54716e-15	5.22725e-20	31479.6
P61201;B4DIH5	COP9 signalosome complex subunit 2	COPS2	7122000	339140	5.10663e-05	2.6963e-15	5.2258e-20	31470.8
Q5VY93;Q92974	Rho guanine nucleotide exchange factor 2	ARHGEF2	41003000	732190	0.00011025	5.82121e-15	5.22129e-20	31443.6
P60604;A6NMQ7	Ubiquitin-conjugating enzyme E2 G2	UBE2G2	608850	121770	1.83356e-05	9.68121e-16	5.21449e-20	31402.7
Q5RKV6	Exosome complex component MTR3	EXOSC6	1849300	184930	2.7846e-05	1.47027e-15	5.20726e-20	31359.2
Q6QNY1	Biogenesis of lysosome-related organelles complex 1 subunit 2	BLOC1S2	730980	104430	1.57246e-05	8.30261e-16	5.20181e-20	31326.4
Q9P013	Protein CWC15 homolog	CWC15	1393500	174190	2.62288e-05	1.38488e-15	5.20163e-20	31325.3
A4D104		LOC401307	396810	99201	1.49373e-05	7.88689e-16	5.18874e-20	31247.6
P62140	Serine/threonine-protein phosphatase PP1-beta catalytic subunit	PPP1CB	4121400	242440	3.65056e-05	1.9275e-15	5.1834e-20	31215.4
C9JEJ2;P49585;B4E322;C9J050;H7C1T3;C9J2E1	Choline-phosphate cytidylyltransferase A	PCYT1A	6761300	281720	4.24203e-05	2.23979e-15	5.17715e-20	31177.8
O00629	Importin subunit alpha-4	KPNA4	6027900	376740	5.6728e-05	2.99524e-15	5.17437e-20	31161.1
P62495;B7Z7P8;Q96CG1	Eukaryotic peptide chain release factor subunit 1	ETF1	7956800	318270	4.79238e-05	2.53038e-15	5.16088e-20	31079.8
B1AK40;Q6P587	Acylpyruvase FAHD1, mitochondrial	FAHD1	2637500	175830	2.64758e-05	1.39792e-15	5.15305e-20	31032.7
Q9Y3D3;B4E032;A6ND22	28S ribosomal protein S16, mitochondrial	MRPS16	992370	99237	1.49427e-05	7.88975e-16	5.14158e-20	30963.6
Q6FI81;H3BV90;H3BT65	Anamorsin	CIAPIN1	4559400	217120	3.26931e-05	1.72619e-15	5.14023e-20	30955.5
O94760;B4DGT0;B4DYP1	N(G),N(G)-dimethylarginine dimethylaminohydrolase 1	DDAH1	3416400	200970	3.02613e-05	1.59779e-15	5.13413e-20	30918.8
P10515;H0YDD4;E9PEJ4;F5H7M3	Dihydrolipoyllysine-residue acetyltransferase component of pyruvate dehydrogenase complex, mitochondrial	DLAT	15142000	445340	6.70575e-05	3.54064e-15	5.13165e-20	30903.8
Q14152;F5H335	Eukaryotic translation initiation factor 3 subunit A	EIF3A	62157000	1071700	0.000161372	8.52045e-15	5.11524e-20	30805
B0S7Z6;B0S7Z5;P30508;B0S7Z4;E7ERM2;Q29960;Q07000;P30505;A2BF26;A2BF25;A2BF24;Q9TNN7;B0V0C1;B0V0B9;P04222;P30504;B0V0C2;H0Y777;H0Y7C7;E9PQE4	HLA class I histocompatibility antigen, Cw-12 alpha chain;HLA class I histocompatibility antigen, Cw-16 alpha chain;HLA class I histocompatibility antigen, Cw-15 alpha chain;HLA class I histocompatibility antigen, Cw-8 alpha chain;HLA class I histocompatibility antigen, Cw-5 alpha chain;HLA class I histocompatibility antigen, Cw-3 alpha chain;HLA class I histocompatibility antigen, Cw-4 alpha cha…	HLA-C	5993900	285430	4.29789e-05	2.26929e-15	5.10721e-20	30756.6
P55809;E9PDW2;B7Z528	Succinyl-CoA:3-ketoacid-coenzyme A transferase 1, mitochondrial	OXCT1	9012100	360480	5.42796e-05	2.86596e-15	5.10348e-20	30734.2
C9JJ19;P82930;H3BP88	28S ribosomal protein S34, mitochondrial	MRPS34	2180500	167730	2.52561e-05	1.33352e-15	5.06427e-20	30498
Q9H4M9;C9JC03	EH domain-containing protein 1	EHD1	11182000	385590	5.80606e-05	3.0656e-15	5.05657e-20	30451.7
I3L0E3;Q9Y2R5;E9PE17	28S ribosomal protein S17, mitochondrial	MRPS17	2126300	163560	2.46282e-05	1.30037e-15	5.05587e-20	30447.4
E9PLN8;Q9BQB6;F8W9H0;I3L3B4	Vitamin K epoxide reductase complex subunit 1	VKORC1	682560	113760	1.71295e-05	9.04439e-16	5.04006e-20	30352.2
Q96CN7;E7ENF9	Isochorismatase domain-containing protein 1	ISOC1	2858800	204200	3.07476e-05	1.62347e-15	5.03621e-20	30329.1
E9PFM1;D3DNT2;Q04637;E7EUU4;E9PGM1;E7EX73;G5E9S1	Eukaryotic translation initiation factor 4 gamma 1	EIF4G1	75536000	1110800	0.00016726	8.83132e-15	5.01124e-20	30178.7
Q32MZ4	Leucine-rich repeat flightless-interacting protein 1	LRRFIP1	18948000	557290	8.39145e-05	4.43068e-15	4.96424e-20	29895.7
J3KPV7;P25325;B1AH49	3-mercaptopyruvate sulfurtransferase;Sulfurtransferase	MPST	3738900	219940	3.31177e-05	1.74861e-15	4.96075e-20	29874.6
Q92890;A6NJ11;A8MW31	Ubiquitin fusion degradation protein 1 homolog	UFD1L	3002600	214470	3.2294e-05	1.70512e-15	4.94239e-20	29764.1
Q9Y676;Q5STN0;B4DFG6	28S ribosomal protein S18b, mitochondrial	MRPS18B	2360900	181610	2.73461e-05	1.44387e-15	4.91197e-20	29580.9
B4DRY3;Q7L9L4;Q9H8S9;H7BZ12;D6RCK3	MOB kinase activator 1B;MOB kinase activator 1A	MOB1B;MOB1A	1572000	157200	2.36705e-05	1.2498e-15	4.90139e-20	29517.1
Q9Y678	Coatomer subunit gamma-1	COPG1	29434000	600690	9.04495e-05	4.77573e-15	4.88731e-20	29432.4
Q9NP79;Q5TGM0;E7ETQ7	Vacuolar protein sorting-associated protein VTA1 homolog	VTA1	2497000	208080	3.13318e-05	1.65432e-15	4.88303e-20	29406.6
Q6RW13	Type-1 angiotensin II receptor-associated protein	AGTRAP	747230	106750	1.6074e-05	8.48706e-16	4.8723e-20	29342
P26639;B4DEG8;G3XAN9;E7ERI3	Threonine--tRNA ligase, cytoplasmic	TARS	21381000	509070	7.66537e-05	4.04732e-15	4.85092e-20	29213.2
P68400;E7EU96	Casein kinase II subunit alpha	CSNK2A1	4956700	275370	4.14641e-05	2.1893e-15	4.84971e-20	29205.9
P52298;E9PAR5;B3KSB0;C9JQX9;F8WE41	Nuclear cap-binding protein subunit 2	NCBP2	984360	109370	1.64685e-05	8.69536e-16	4.83049e-20	29090.2
Q9UBP6;H0YIH0	tRNA (guanine-N(7)-)-methyltransferase	METTL1	2289000	190750	2.87224e-05	1.51654e-15	4.81885e-20	29020.1
P23258;Q9NRH3	Tubulin gamma-1 chain;Tubulin gamma-2 chain	TUBG1;TUBG2	6817100	309870	4.6659e-05	2.46359e-15	4.81462e-20	28994.6
A8KAH5;P53990;H3BUI0;H3BMU1;J3KR23;H3BQF7;F5GXM3	IST1 homolog	IST1	2756900	250620	3.77373e-05	1.99253e-15	4.79377e-20	28869.1
Q9BV86	Alpha N-terminal protein methyltransferase 1A	METTL11A	1529900	152990	2.30366e-05	1.21633e-15	4.79117e-20	28853.4
Q5EBL8	PDZ domain-containing protein 11	PDZD11	680140	97163	1.46304e-05	7.72486e-16	4.78883e-20	28839.3
P53396;B4E3P0	ATP-citrate synthase	ACLY	42685000	723480	0.000108939	5.75196e-15	4.75998e-20	28665.6
P28482;A8CZ64	Mitogen-activated protein kinase 1	MAPK1	5444400	247470	3.7263e-05	1.96749e-15	4.75365e-20	28627.4
A9J4F5;O00488	Zinc finger protein 593	ZNF593	612390	102070	1.53693e-05	8.11498e-16	4.73563e-20	28518.9
P55795	Heterogeneous nuclear ribonucleoprotein H2	HNRNPH2	4973900	292580	4.40555e-05	2.32613e-15	4.72186e-20	28436
Q9Y3D6	Mitochondrial fission 1 protein	FIS1	703850	100550	1.51404e-05	7.99414e-16	4.71993e-20	28424.3
H0Y368;Q5QPK2;O60762;E9PHH5;Q5QPJ9	Dolichol-phosphate mannosyltransferase	DPM1	3342600	196620	2.96062e-05	1.56321e-15	4.70591e-20	28339.9
Q9H0C8;E9PC05	Integrin-linked kinase-associated serine/threonine phosphatase 2C	ILKAP	5575800	253450	3.81635e-05	2.01503e-15	4.69639e-20	28282.6
Q9BRR6;E7EQY8	ADP-dependent glucokinase	ADPGK	5720300	317790	4.78515e-05	2.52656e-15	4.6712e-20	28130.9
B4E0Y9;Q9P289;Q8NBY1	Serine/threonine-protein kinase MST4	MST4	6930100	288750	4.34788e-05	2.29568e-15	4.66763e-20	28109.4
P07099	Epoxide hydrolase 1	EPHX1	8073600	310520	4.67568e-05	2.46876e-15	4.66262e-20	28079.2
G8JLA2;F8W180;F8VZU9		MYL6	1001300	100130	1.50772e-05	7.96075e-16	4.6584e-20	28053.8
P04040	Catalase	CAT	10137000	349550	5.26338e-05	2.77907e-15	4.65077e-20	28007.9
O75569;B4DJC7	Interferon-inducible double stranded RNA-dependent protein kinase activator A	PRKRA	2817200	201230	3.03004e-05	1.59986e-15	4.65022e-20	28004.5
Q9BYD6;H0Y8N7	39S ribosomal protein L1, mitochondrial	MRPL1	3438500	214910	3.23603e-05	1.70862e-15	4.62941e-20	27879.2
P36551	Coproporphyrinogen-III oxidase, mitochondrial	CPOX	7877200	291750	4.39305e-05	2.31953e-15	4.6251e-20	27853.3
Q6BDS2;H7C1J4	UHRF1-binding protein 1	UHRF1BP1	62050000	926120	0.000139451	7.36303e-15	4.6169e-20	27803.9
Q15427;Q5SZ64	Splicing factor 3B subunit 4	SF3B4	4093600	255850	3.85249e-05	2.03411e-15	4.58288e-20	27599
P46940;H0YLE8	Ras GTPase-activating-like protein IQGAP1	IQGAP1	90403000	1089200	0.000164007	8.65959e-15	4.57574e-20	27556
O43143	Putative pre-mRNA-splicing factor ATP-dependent RNA helicase DHX15	DHX15	20387000	522750	7.87136e-05	4.15608e-15	4.57053e-20	27524.7
Q9UK41;E9PM90;E9PQR7;E9PI55;E9PR04;E9PLM9	Vacuolar protein sorting-associated protein 28 homolog	VPS28	1897700	145970	2.19796e-05	1.16052e-15	4.56449e-20	27488.3
Q9NQT5	Exosome complex component RRP40	EXOSC3	2376200	169730	2.55573e-05	1.34942e-15	4.56318e-20	27480.4
Q9BVP2	Guanine nucleotide-binding protein-like 3	GNL3	9242600	355480	5.35267e-05	2.82621e-15	4.55899e-20	27455.2
P54886	Delta-1-pyrroline-5-carboxylate synthase;Glutamate 5-kinase;Gamma-glutamyl phosphate reductase	ALDH18A1	22489000	499760	7.52518e-05	3.9733e-15	4.55126e-20	27408.6
Q9BV29;H0YN78;H0YLN5	Uncharacterized protein C15orf57	C15orf57	827610	118230	1.78026e-05	9.39977e-16	4.55062e-20	27404.8
Q9NWB6	Arginine and glutamate-rich protein 1	ARGLU1	2091300	190120	2.86275e-05	1.51153e-15	4.55061e-20	27404.7
Q08945	FACT complex subunit SSRP1	SSRP1	13887000	462890	6.97001e-05	3.68017e-15	4.53927e-20	27336.4
H3BN98			1394900	154980	2.33363e-05	1.23215e-15	4.53532e-20	27312.6
J3KQY1;E7ESL0;Q9NWU5;A6NGJ8	39S ribosomal protein L22, mitochondrial	MRPL22	1958500	150650	2.26843e-05	1.19773e-15	4.524e-20	27244.4
H7C4T5;Q5VZF2;O95205	Muscleblind-like protein 2	MBNL1;MBNL2;MBLL	1824700	202750	3.05293e-05	1.61195e-15	4.51399e-20	27184.1
J3KNE9;J3KPV1;Q9BUK0;E5RII1;E5RFN2;E5RHM5;E5RJ08	Coiled-coil-helix-coiled-coil-helix domain-containing protein 7	CHCHD7	591310	73914	1.11297e-05	5.87647e-16	4.51099e-20	27166.1
Q9UIL1	Short coiled-coil protein	SCOC	716370	102340	1.54099e-05	8.13645e-16	4.50898e-20	27154
P47897;B4DWJ2	Glutamine--tRNA ligase	QARS	22397000	497710	7.49432e-05	3.957e-15	4.50694e-20	27141.7
P62253;I3L2Q4;I3L0Q0	Ubiquitin-conjugating enzyme E2 G1	UBE2G1	883600	110450	1.66311e-05	8.78123e-16	4.50112e-20	27106.6
Q9BZK7	F-box-like/WD repeat-containing protein TBL1XR1	TBL1XR1	6915000	314320	4.7329e-05	2.49897e-15	4.49504e-20	27070
Q9H7Z7;H7C5L1;A6NHH0	Prostaglandin E synthase 2;Prostaglandin E synthase 2 truncated form	PTGES2	5917700	236710	3.56428e-05	1.88194e-15	4.4869e-20	27021
P02786;G3V0E5	Transferrin receptor protein 1;Transferrin receptor protein 1, serum form	TFRC	18614000	477270	7.18654e-05	3.79449e-15	4.47095e-20	26924.9
Q15029	116 kDa U5 small nuclear ribonucleoprotein component	EFTUD2	31211000	611980	9.21495e-05	4.86549e-15	4.44621e-20	26776
O00743;B7Z3E2	Serine/threonine-protein phosphatase 6 catalytic subunit	PPP6C	3126700	195420	2.94256e-05	1.55367e-15	4.42087e-20	26623.3
Q9BPW8;H7C2U6;F8WCR5	Protein NipSnap homolog 1	NIPSNAP1	2959100	184940	2.78475e-05	1.47035e-15	4.41414e-20	26582.8
Q8N183	Mimitin, mitochondrial	NDUFAF2	1210500	110050	1.65709e-05	8.74943e-16	4.40644e-20	26536.5
Q9BXY0;H0YBV6	Protein MAK16 homolog	MAK16	2744300	196020	2.95159e-05	1.55844e-15	4.40635e-20	26535.9
P49903;D6PSQ9;Q5T5U9;Q5T5U6;B4DWK0	Selenide, water dikinase 1	SEPHS1	3090100	237700	3.57919e-05	1.88981e-15	4.40413e-20	26522.6
Q9BYN0	Sulfiredoxin-1	SRXN1	787980	78798	1.18651e-05	6.26476e-16	4.39355e-20	26458.8
P49770	Translation initiation factor eIF-2B subunit beta	EIF2B2	3868300	214900	3.23588e-05	1.70854e-15	4.38212e-20	26390
O75131;E5RG68;H0YB26;E5RHZ0;E5RJ85	Copine-3	CPNE3	7945300	331050	4.98482e-05	2.63198e-15	4.37716e-20	26360.1
P55884	Eukaryotic translation initiation factor 3 subunit B	EIF3B	18316000	508780	7.661e-05	4.04501e-15	4.37393e-20	26340.7
Q8N5M4;E9PKV8;Q8WYY7;E7EST3;H0YDR3	Tetratricopeptide repeat protein 9C	TTC9C	550440	110090	1.65769e-05	8.75261e-16	4.37368e-20	26339.2
P10155;Q5LJ99;Q5LJA0;Q5LJ98	60 kDa SS-A/Ro ribonucleoprotein	TROVE2	9675200	333630	5.02367e-05	2.6525e-15	4.37201e-20	26329.1
J3KNX3;P08237	6-phosphofructokinase, muscle type	PFKM	18459000	512750	7.72078e-05	4.07657e-15	4.37152e-20	26326.2
F8VQ10;Q13838;Q5STU3;H0Y7G4;F8VZL8;F6WLT2;H0Y7X6;F6TRA5;F6UN21;F6S4E6;H0Y557	Spliceosome RNA helicase DDX39B	DDX39B;BAT1	5568500	278430	4.19249e-05	2.21363e-15	4.36227e-20	26270.4
Q15631;E9PGT1;H7C1D4	Translin	TSN	1860700	143130	2.15519e-05	1.13794e-15	4.34611e-20	26173.1
Q9UKX7	Nuclear pore complex protein Nup50	NUP50	7662300	273650	4.12051e-05	2.17563e-15	4.33876e-20	26128.9
O00161;H3BQY9;H3BP15;H3BV99	Synaptosomal-associated protein 23;Synaptosomal-associated protein	SNAP23	1529100	127430	1.91879e-05	1.01312e-15	4.3381e-20	26124.9
E7EWI9		HNRNPA3	2975300	185950	2.79996e-05	1.47838e-15	4.33517e-20	26107.2
Q16698;B7Z6B8	2,4-dienoyl-CoA reductase, mitochondrial	DECR1	4321500	196430	2.95776e-05	1.5617e-15	4.32999e-20	26076.1
P21964;E7EUU8;E7EMS6;F8WBW9	Catechol O-methyltransferase	COMT	2447800	163190	2.45725e-05	1.29743e-15	4.31943e-20	26012.5
P12235	ADP/ATP translocase 1	SLC25A4	3591700	179580	2.70404e-05	1.42773e-15	4.31809e-20	26004.4
Q13630;E9PKL9;E9PP14;E9PLH9;E9PP60	GDP-L-fucose synthase	TSTA3	3117800	194860	2.93412e-05	1.54922e-15	4.31633e-20	25993.8
O60763;F5GYR8;F5H4X1;F5GZ76;H0Y7C0	General vesicular transport factor p115	USO1	25029000	582070	8.76457e-05	4.6277e-15	4.28927e-20	25830.9
Q13595;B4DUA9;B4DQI6	Transformer-2 protein homolog alpha	TRA2A	2644700	176310	2.6548e-05	1.40174e-15	4.28823e-20	25824.6
O95400	CD2 antigen cytoplasmic tail-binding protein 2	CD2BP2	2639300	203020	3.05699e-05	1.61409e-15	4.28755e-20	25820.5
O00410;H0Y8C6;B4E0R6	Importin-5	IPO5	37258000	665320	0.000100181	5.28957e-15	4.27855e-20	25766.3
Q7L014	Probable ATP-dependent RNA helicase DDX46	DDX46	33445000	631040	9.50195e-05	5.01703e-15	4.2749e-20	25744.3
Q14978	Nucleolar and coiled-body phosphoprotein 1	NOLC1	13041000	395170	5.95031e-05	3.14176e-15	4.26858e-20	25706.3
Q9NX14	NADH dehydrogenase [ubiquinone] 1 beta subcomplex subunit 11, mitochondrial	NDUFB11	928990	92899	1.39884e-05	7.38585e-16	4.26533e-20	25686.7
P25774	Cathepsin S	CTSS	3008600	200570	3.0201e-05	1.59461e-15	4.25287e-20	25611.6
O75874;C9J4N6	Isocitrate dehydrogenase [NADP] cytoplasmic	IDH1	6206700	248270	3.73835e-05	1.97385e-15	4.23037e-20	25476.1
Q969G3;B4DGM3;C0IMW4;B4DFR4;C0IMW5;C0IMW7;J3QKS7;H7C048	SWI/SNF-related matrix-associated actin-dependent regulator of chromatin subfamily E member 1	SMARCE1	4961500	248070	3.73534e-05	1.97226e-15	4.22787e-20	25461.1
Q3MHD2	Protein LSM12 homolog	LSM12	1038600	115400	1.73765e-05	9.17477e-16	4.22781e-20	25460.7
O75956;O14519;E9PKR4;F5GYA4;F5GZF0	Cyclin-dependent kinase 2-associated protein 2;Cyclin-dependent kinase 2-associated protein 1	CDK2AP2;CDK2AP1	278340	69585	1.04778e-05	5.53229e-16	4.2228e-20	25430.6
Q8N9N8;E9PRR8;E9PS76;E9PLI6;E9PNH5	Probable RNA-binding protein EIF1AD	EIF1AD	708040	101150	1.52308e-05	8.04184e-16	4.22077e-20	25418.3
E9PAU2;Q8IY67	Ribonucleoprotein PTB-binding 1	RAVER1	10957000	421440	6.34587e-05	3.35062e-15	4.21049e-20	25356.4
Q969V3	Nicalin	NCLN	8334300	333370	5.01975e-05	2.65043e-15	4.20877e-20	25346
Q8IWT0	Protein archease	ZBTB8OS	719520	102790	1.54777e-05	8.17223e-16	4.19282e-20	25250
P29144;Q5VZU9	Tripeptidyl-peptidase 2	TPP2	45847000	727720	0.000109577	5.78567e-15	4.18191e-20	25184.3
C9J2K4;Q16864	V-type proton ATPase subunit F	ATP6V1F	774940	86104	1.29652e-05	6.84562e-16	4.1739e-20	25136.1
J3KQL8;Q9BQE5	Apolipoprotein L2	APOL2	5900900	256560	3.86318e-05	2.03976e-15	4.16881e-20	25105.4
O00232	26S proteasome non-ATPase regulatory subunit 12	PSMD12	6931700	277270	4.17502e-05	2.20441e-15	4.16681e-20	25093.4
O95292	Vesicle-associated membrane protein-associated protein B/C	VAPB	2138300	142550	2.14646e-05	1.13333e-15	4.16237e-20	25066.6
Q7L1Q6;C9IZ80;C9JFN4	Basic leucine zipper and W2 domain-containing protein 1	BZW1	6286100	251440	3.78608e-05	1.99905e-15	4.16096e-20	25058.1
Q9NX58	Cell growth-regulating nucleolar protein	LYAR	3880500	228260	3.43705e-05	1.81476e-15	4.16096e-20	25058.1
O75475	PC4 and SFRS1-interacting protein	PSIP1	8797300	314190	4.73095e-05	2.49794e-15	4.1561e-20	25028.9
Q99615	DnaJ homolog subfamily C member 7	DNAJC7	9441300	295040	4.44259e-05	2.34569e-15	4.15608e-20	25028.7
Q9BSE5	Agmatinase, mitochondrial	AGMAT	3148300	196770	2.96288e-05	1.5644e-15	4.15402e-20	25016.3
Q92506	Estradiol 17-beta-dehydrogenase 8	HSD17B8	1971400	140820	2.12041e-05	1.11958e-15	4.15073e-20	24996.5
J3QRU4;F8WCA0;P63027	Vesicle-associated membrane protein 2	VAMP2	341120	68225	1.0273e-05	5.42417e-16	4.15073e-20	24996.5
Q99595	Mitochondrial import inner membrane translocase subunit Tim17-A	TIMM17A	561320	93554	1.4087e-05	7.43793e-16	4.12691e-20	24853.1
Q13217	DnaJ homolog subfamily C member 3	DNAJC3	6873800	298860	4.50011e-05	2.37606e-15	4.12661e-20	24851.3
O96011	Peroxisomal membrane protein 11B	PEX11B	2065300	147520	2.2213e-05	1.17284e-15	4.12523e-20	24843
O76094;G5E9Z8;D6RDY6	Signal recognition particle 72 kDa protein	SRP72	12725000	385610	5.80636e-05	3.06576e-15	4.10932e-20	24747.1
Q5TDH0	Protein DDI1 homolog 2	DDI2	4832300	230110	3.4649e-05	1.82947e-15	4.10913e-20	24746
Q9NZL4;C9JNI7	Hsp70-binding protein 1	HSPBP1	3664900	203600	3.06573e-05	1.6187e-15	4.10068e-20	24695.1
Q16763	Ubiquitin-conjugating enzyme E2 S	UBE2S	1351900	122900	1.85058e-05	9.77105e-16	4.09774e-20	24677.4
F5GXJ1;O75251;B3KRI2;F5H5N1;F5GX93;F5H350;F5H273	NADH dehydrogenase [ubiquinone] iron-sulfur protein 7, mitochondrial	NDUFS7	1827300	130520	1.96532e-05	1.03769e-15	4.08812e-20	24619.5
P55010;H0YN40;H0YLZ1	Eukaryotic translation initiation factor 5	EIF5	5566500	253020	3.80987e-05	2.01161e-15	4.08682e-20	24611.6
Q15437;Q5QPE2	Protein transport protein Sec23B	SEC23B	16886000	444360	6.69099e-05	3.53284e-15	4.08525e-20	24602.2
Q8WU90	Zinc finger CCCH domain-containing protein 15	ZC3H15	6194400	247780	3.73097e-05	1.96995e-15	4.05323e-20	24409.4
Q9GZU8;H3BU93;H3BMX9;H3BUL4;H3BP64;H3BSY6;H3BTP8;H3BTI2;H3BQQ6	Protein FAM192A	FAM192A	1912100	147080	2.21467e-05	1.16935e-15	4.0445e-20	24356.8
P16989;Q9Y2T7	DNA-binding protein A;Y-box-binding protein 2	CSDA;YBX2	2644400	203410	3.06287e-05	1.61719e-15	4.03401e-20	24293.6
Q9NSI2;C9JJU7	Protein FAM207A	FAM207A	1414400	128580	1.93611e-05	1.02226e-15	4.01581e-20	24184
Q9Y295	Developmentally-regulated GTP-binding protein 1	DRG1	4704100	204520	3.07958e-05	1.62602e-15	4.0107e-20	24153.2
O15498;B4DR94;H7C3K7	Synaptobrevin homolog YKT6	YKT6	1580600	112900	1.7e-05	8.97601e-16	4.00411e-20	24113.6
Q9UMY4;F8W8K5	Sorting nexin-12	SNX12	1091000	99184	1.49347e-05	7.88554e-16	3.99672e-20	24069.1
P53618	Coatomer subunit beta	COPB1	25848000	538490	8.10836e-05	4.28122e-15	3.99591e-20	24064.2
O95456;H7C4C0;F8WBH7	Proteasome assembly chaperone 1	PSMG1	2473700	164910	2.48315e-05	1.3111e-15	3.99069e-20	24032.7
Q96I23	Protein preY, mitochondrial	PREY	252300	63075	9.49758e-06	5.01472e-16	3.96295e-20	23865.7
P50897;E9PMG2;Q5T0S4;E9PSE5	Palmitoyl-protein thioesterase 1	PPT1	2038000	169830	2.55723e-05	1.35022e-15	3.94881e-20	23780.6
A6NFN2;Q8IZP0;F8WA56;F8WA55;F5H1G9;H7BXI6	Abl interactor 1	ABI1	5212300	274330	4.13075e-05	2.18104e-15	3.94693e-20	23769.2
Q13363;D6RAX2;E7EPF8;E7ESU7;E9PGB1	C-terminal-binding protein 1	CTBP1	4953500	235880	3.55179e-05	1.87534e-15	3.94518e-20	23758.7
Q8WWY3;E7EVX8;E7ESA8	U4/U6 small nuclear ribonucleoprotein Prp31	PRPF31	5772100	274860	4.13873e-05	2.18525e-15	3.94058e-20	23731
Q9BT73	Proteasome assembly chaperone 3	PSMG3	389310	64885	9.77012e-06	5.15862e-16	3.93668e-20	23707.5
Q9BQA1;H0Y711;B4DP38	Methylosome protein 50	WDR77	1999700	181790	2.73732e-05	1.44531e-15	3.93559e-20	23700.9
Q9H9J2	39S ribosomal protein L44, mitochondrial	MRPL44	3157200	185720	2.7965e-05	1.47655e-15	3.9338e-20	23690.1
P34949;H3BPB8;F5GX71;H3BUZ9;H3BPP3;H3BMZ9;H3BT48;H3BP57;H3BT46;H3BNY8;H3BQX0;H3BN01;H3BPM5;H3BPU7	Mannose-6-phosphate isomerase	MPI	4380400	230550	3.47153e-05	1.83297e-15	3.92877e-20	23659.8
Q14240;E7EQG2;Q9NZE6	Eukaryotic initiation factor 4A-II	EIF4A2	5263400	228840	3.44578e-05	1.81937e-15	3.92089e-20	23612.4
P11413;E7EUI8;E7EM57;E9PD92	Glucose-6-phosphate 1-dehydrogenase	G6PD	10202000	291480	4.38899e-05	2.31739e-15	3.9108e-20	23551.6
O00273	DNA fragmentation factor subunit alpha	DFFA	3232100	179560	2.70374e-05	1.42758e-15	3.90892e-20	23540.3
O43181;D6RI09;D6R916;D6REP1	NADH dehydrogenase [ubiquinone] iron-sulfur protein 4, mitochondrial	NDUFS4	888330	98704	1.48624e-05	7.84737e-16	3.90261e-20	23502.3
P36871;B4DPV0	Phosphoglucomutase-1	PGM1	10249000	301440	4.53896e-05	2.39657e-15	3.90016e-20	23487.6
Q92820	Gamma-glutamyl hydrolase	GGH	2820900	176310	2.6548e-05	1.40174e-15	3.89761e-20	23472.2
Q6JBY9;B7ZKW8;F6T4W9	CapZ-interacting protein	RCSD1	4358200	217910	3.2812e-05	1.73247e-15	3.89294e-20	23444
P08240;E9PJS4	Signal recognition particle receptor subunit alpha	SRPR	11938000	341100	5.13615e-05	2.71189e-15	3.88467e-20	23394.2
E7ENU4;P55265;H0YCK3	Double-stranded RNA-specific adenosine deaminase	ADAR	48819000	687590	0.000103535	5.46662e-15	3.88172e-20	23376.5
O60749;B4DEK4	Sorting nexin-2	SNX2	7704000	285330	4.29638e-05	2.26849e-15	3.87975e-20	23364.6
Q9BUR5;C9J574;H7C1U8;G3V1B6	Apolipoprotein O	APOO	977220	108580	1.63495e-05	8.63256e-16	3.87388e-20	23329.3
Q96DI7;B4DQJ1	U5 small nuclear ribonucleoprotein 40 kDa protein	SNRNP40	3057300	191080	2.87721e-05	1.51916e-15	3.86458e-20	23273.2
Q9UHD8	Septin-9	2012-09-09	13339000	317600	4.78229e-05	2.52505e-15	3.86087e-20	23251
O43903;E9PRR5;E9PQ74;E9PM28;Q7Z3X8;E9PQ37	Growth arrest-specific protein 2	GAS2	3049200	169400	2.55076e-05	1.3468e-15	3.85406e-20	23209.9
Q8IYT4	Katanin p60 ATPase-containing subunit A-like 2	KATNAL2	8590800	296230	4.46051e-05	2.35515e-15	3.84502e-20	23155.5
J3KN82;Q96GX9	Probable methylthioribulose-1-phosphate dehydratase	APIP	2543100	141280	2.12734e-05	1.12323e-15	3.83356e-20	23086.5
Q9HB07;F8VQQ3;F8VR84	UPF0160 protein MYG1, mitochondrial	C12orf10	4295900	204570	3.08033e-05	1.62642e-15	3.83146e-20	23073.8
H7BXW7;Q9Y5U8	Brain protein 44-like protein	BRP44L	298090	59617	8.97689e-06	4.7398e-16	3.83045e-20	23067.7
P61803;F5GXX5;F5H895	Dolichyl-diphosphooligosaccharide--protein glycosyltransferase subunit DAD1	DAD1	300530	60106	9.05052e-06	4.77867e-16	3.82386e-20	23028
B4DKT0;Q9H8Y8	Golgi reassembly-stacking protein 2	GORASP2	3271800	233700	3.51896e-05	1.85801e-15	3.81726e-20	22988.3
P19256;B1AMW1;H0YDI1	Lymphocyte function-associated antigen 3	CD58	945580	135080	2.03398e-05	1.07394e-15	3.81547e-20	22977.5
Q9Y3D9;J3QLR8	28S ribosomal protein S23, mitochondrial	MRPS23	1245500	103790	1.56283e-05	8.25173e-16	3.79041e-20	22826.6
B5ME19;Q99613;H3BRV0	Eukaryotic translation initiation factor 3 subunit C	EIF3CL;EIF3C	21082000	501960	7.55831e-05	3.99079e-15	3.78381e-20	22786.9
Q8TAE8	Growth arrest and DNA damage-inducible proteins-interacting protein 1	GADD45GIP1	1324000	120360	1.81233e-05	9.56911e-16	3.76974e-20	22702.1
Q92947;B4DK85	Glutaryl-CoA dehydrogenase, mitochondrial	GCDH	4552700	227640	3.42771e-05	1.80983e-15	3.76053e-20	22646.7
Q03135;E9PCT5;C9JKI3;P56539	Caveolin-1;Caveolin;Caveolin-3	CAV1;CAV3	967060	96706	1.45616e-05	7.68852e-16	3.75581e-20	22618.3
Q6PIZ9;C9JF66	T-cell receptor-associated transmembrane adapter 1	TRAT1	500040	100010	1.50591e-05	7.95121e-16	3.74862e-20	22575
Q8TB45;E7EV87	DEP domain-containing mTOR-interacting protein	DEPTOR	4582300	218210	3.28572e-05	1.73486e-15	3.74756e-20	22568.6
Q08J23;G3V1R4	tRNA (cytosine(34)-C(5))-methyltransferase	NSUN2	17916000	407180	6.13115e-05	3.23725e-15	3.74378e-20	22545.8
Q13057	Bifunctional coenzyme A synthase;Phosphopantetheine adenylyltransferase;Dephospho-CoA kinase	COASY	6436900	292590	4.4057e-05	2.32621e-15	3.73221e-20	22476.1
P09960;F8VV40	Leukotriene A-4 hydrolase	LTA4H	11381000	325170	4.89628e-05	2.58523e-15	3.73136e-20	22471
Q9UFN0	Protein NipSnap homolog 3A	NIPSNAP3A	1866900	133350	2.00793e-05	1.06019e-15	3.7244e-20	22429.1
F6XY72	Nucleoside diphosphate kinase	NME2	283350	40479	6.09516e-06	3.21825e-16	3.71249e-20	22357.4
P30837	Aldehyde dehydrogenase X, mitochondrial	ALDH1B1	5853300	266060	4.00622e-05	2.11529e-15	3.69766e-20	22268.1
O75955;B0V109;B4DVY7;F8VSI6;B0S8A9;A2AB09;B0V111	Flotillin-1	FLOT1	5943300	220120	3.31448e-05	1.75004e-15	3.69559e-20	22255.6
Q9NVT9;E5RJ86	Armadillo repeat-containing protein 1	ARMC1	1595100	145010	2.1835e-05	1.15289e-15	3.68571e-20	22196.1
Q9P035;H3BS72;H3BPZ1	3-hydroxyacyl-CoA dehydratase 3	PTPLAD1	2990100	199340	3.00158e-05	1.58483e-15	3.67208e-20	22114
E9PC97;Q8IWS0;Q5JRC6;B4E0G4	PHD finger protein 6	PHF6	4010100	190960	2.8754e-05	1.51821e-15	3.67063e-20	22105.3
Q14D22;Q9BY43;H0YI46;E9PSI1;E9PQ80;E9PQI5	Charged multivesicular body protein 4a	CHMP4A;TM9SF1	2196800	137300	2.06741e-05	1.09159e-15	3.66269e-20	22057.4
P49327	Fatty acid synthase;[Acyl-carrier-protein] S-acetyltransferase;[Acyl-carrier-protein] S-malonyltransferase;3-oxoacyl-[acyl-carrier-protein] synthase;3-oxoacyl-[acyl-carrier-protein] reductase;3-hydroxypalmitoyl-[acyl-carrier-protein] dehydratase;Enoyl-[acyl-carrier-protein] reductase;Oleoyl-[acyl-carrier-protein] hydrolase	FASN	157110000	1256900	0.000189259	9.99287e-15	3.65477e-20	22009.8
Q99459	Cell division cycle 5-like protein	CDC5L	16093000	423500	6.37689e-05	3.367e-15	3.64986e-20	21980.2
Q8WU79	Stromal membrane-associated protein 2	SMAP2	3219300	214620	3.23166e-05	1.70632e-15	3.64715e-20	21963.8
P53621	Coatomer subunit alpha;Xenin;Proxenin	COPA	44273000	632470	9.52348e-05	5.0284e-15	3.63481e-20	21889.6
Q9BXW7	Cat eye syndrome critical region protein 5	CECR5	4444000	211620	3.18649e-05	1.68247e-15	3.63219e-20	21873.8
Q08170;F6T1J1	Serine/arginine-rich splicing factor 4	SRSF4	3363700	258750	3.89615e-05	2.05717e-15	3.62957e-20	21858
O14773	Tripeptidyl-peptidase 1	TPP1	6710400	279600	4.2101e-05	2.22293e-15	3.62946e-20	21857.3
P36957;B7Z5W8	Dihydrolipoyllysine-residue succinyltransferase component of 2-oxoglutarate dehydrogenase complex, mitochondrial	DLST	5117400	222490	3.35016e-05	1.76889e-15	3.62811e-20	21849.2
G3V4P8;P60983	Glia maturation factor beta	GMFB	797230	79723	1.20044e-05	6.33831e-16	3.61941e-20	21796.8
F8W7V7;D6R9J8;D6RAH2;Q06413;C9JMZ0;D6RJG6;F8W966;D6RC63;D6RCM6;D6RG21;D6RJA7	Myocyte-specific enhancer factor 2C	MEF2C;MEF2A	3809300	238080	3.58491e-05	1.89283e-15	3.61725e-20	21783.8
O15127;H3BPL9;H3BUB6;H3BN93;H3BV04	Secretory carrier-associated membrane protein 2	SCAMP2	1333300	166660	2.5095e-05	1.32502e-15	3.61552e-20	21773.4
Q02978;I3L1P8	Mitochondrial 2-oxoglutarate/malate carrier protein	SLC25A11	2631000	154760	2.33031e-05	1.23041e-15	3.61236e-20	21754.3
Q9H2J4	Phosducin-like protein 3	PDCL3	1756500	125460	1.88913e-05	9.97459e-16	3.61215e-20	21753.1
Q9NX08	COMM domain-containing protein 8	COMMD8	957250	95725	1.44139e-05	7.61053e-16	3.6086e-20	21731.7
Q9GZN8;H7BYU9	UPF0687 protein C20orf27	C20orf27	785290	87255	1.31385e-05	6.93713e-16	3.59605e-20	21656.1
Q5VV89;O14880;Q5VV87	Microsomal glutathione S-transferase 3	MGST3	578960	82708	1.24538e-05	6.57563e-16	3.5706e-20	21502.9
Q9BRT2;Q5TAQ0	Mitochondrial nucleoid factor 1	MNF1	466950	66707	1.00445e-05	5.30348e-16	3.56536e-20	21471.3
P21953	2-oxoisovalerate dehydrogenase subunit beta, mitochondrial	BCKDHB	3085700	192850	2.90386e-05	1.53324e-15	3.55558e-20	21412.4
O14548;H0YBD2;E5RJZ1	Cytochrome c oxidase subunit 7A-related protein, mitochondrial	COX7A2L	394350	56336	8.48285e-06	4.47894e-16	3.55049e-20	21381.8
Q99816;F5H442	Tumor susceptibility gene 101 protein	TSG101	3727600	196190	2.95415e-05	1.55979e-15	3.5495e-20	21375.8
Q86VP6	Cullin-associated NEDD8-dissociated protein 1	CAND1	37747000	608820	9.16737e-05	4.84037e-15	3.54944e-20	21375.4
O75431;Q8IZ68;C9JAZ1;C9JNK6	Metaxin-2	MTX2	1459200	132650	1.99739e-05	1.05462e-15	3.5434e-20	21339.1
B4DLZ5;Q9UJ70;H7C3G9;C9JEV6;H0YEB7;H7C1L7	N-acetyl-D-glucosamine kinase	NAGK	3730600	186530	2.80869e-05	1.48299e-15	3.52782e-20	21245.2
P28070	Proteasome subunit beta type-4	PSMB4	1424700	129520	1.95026e-05	1.02974e-15	3.52601e-20	21234.4
B4DW92;Q86WQ0	Nuclear receptor 2C2-associated protein	NR2C2AP	678200	84775	1.27651e-05	6.73996e-16	3.51223e-20	21151.3
P63151;E5RIY1	Serine/threonine-protein phosphatase 2A 55 kDa regulatory subunit B alpha isoform	PPP2R2A	5475500	228150	3.43539e-05	1.81389e-15	3.50909e-20	21132.5
Q9NX18;F5GYJ5;F5H5T6;F5GXW4;F8W679	Succinate dehydrogenase assembly factor 2, mitochondrial	SDHAF2	951060	86460	1.30188e-05	6.87392e-16	3.50728e-20	21121.6
P31937;H7BZL2	3-hydroxyisobutyrate dehydrogenase, mitochondrial	HIBADH	2025700	155820	2.34627e-05	1.23883e-15	3.50656e-20	21117.2
O43172	U4/U6 small nuclear ribonucleoprotein Prp4	PRPF4	7733000	257770	3.8814e-05	2.04938e-15	3.50627e-20	21115.4
P50579;B4DUX5;F8VQZ7;G3XA91;F8VRR3;G3V1U3	Methionine aminopeptidase 2;Methionine aminopeptidase	METAP2	5353100	232750	3.50466e-05	1.85046e-15	3.49863e-20	21069.4
Q13573;G3V3A4;G3V4X8	SNW domain-containing protein 1	SNW1	6759100	270360	4.07097e-05	2.14947e-15	3.49542e-20	21050.1
O60256;E7EMY2;B4E329;I3L0S1;B7ZKZ1;E7EPA1	Phosphoribosyl pyrophosphate synthase-associated protein 2	PRPSAP2	4103100	178400	2.68628e-05	1.41835e-15	3.46574e-20	20871.4
P61163;B4DXP9;F5H3I4	Alpha-centractin	ACTR1A	3715000	185750	2.79695e-05	1.47679e-15	3.46558e-20	20870.4
Q9BTE1;H3BR94;H3BN51;I3L0U8;H3BQA4;H3BS05;H3BUD2	Dynactin subunit 5	DCTN5	525160	87527	1.31795e-05	6.95876e-16	3.4576e-20	20822.3
O95218	Zinc finger Ran-binding domain-containing protein 2	ZRANB2	2922500	162360	2.44475e-05	1.29083e-15	3.45104e-20	20782.9
Q9BVJ7	Dual specificity protein phosphatase 23	DUSP23	863790	71982	1.08388e-05	5.72286e-16	3.45e-20	20776.6
Q9Y3Z3	SAM domain and HD domain-containing protein 1	SAMHD1	10953000	312950	4.71227e-05	2.48808e-15	3.4461e-20	20753.1
P49821;G3V0I5;B4DE93	NADH dehydrogenase [ubiquinone] flavoprotein 1, mitochondrial	NDUFV1	5065000	220220	3.31598e-05	1.75084e-15	3.44538e-20	20748.8
P51398;E7EM60	28S ribosomal protein S29, mitochondrial	DAP3	4328800	196760	2.96273e-05	1.56432e-15	3.43309e-20	20674.8
O75940	Survival of motor neuron-related-splicing factor 30	SMNDC1	1035400	115040	1.73223e-05	9.14615e-16	3.42411e-20	20620.7
O75844	CAAX prenyl protease 1 homolog	ZMPSTE24	4482100	235900	3.55209e-05	1.8755e-15	3.4217e-20	20606.2
O43865	Putative adenosylhomocysteinase 2	AHCYL1	6591000	253500	3.8171e-05	2.01543e-15	3.41882e-20	20588.8
Q9Y3A4;Q9NSQ0	Ribosomal RNA-processing protein 7 homolog A;Putative ribosomal RNA-processing protein 7 homolog B	RRP7A;RRP7B	2084800	138990	2.09286e-05	1.10503e-15	3.41754e-20	20581.1
P29466;G3V169;B4DVD8;H0YEC7	Caspase-1;Caspase-1 subunit p20;Caspase-1 subunit p10;Caspase	CASP1	3685400	193970	2.92072e-05	1.54214e-15	3.41499e-20	20565.8
Q16611;C0H5Y7	Bcl-2 homologous antagonist/killer	BAK1	803190	100400	1.51178e-05	7.98221e-16	3.41004e-20	20535.9
Q14108;E7EM68	Lysosome membrane protein 2	SCARB2	5585800	232740	3.5045e-05	1.85038e-15	3.40832e-20	20525.6
Q9BY77;B4DMM2	Polymerase delta-interacting protein 3	POLDIP3	4729400	197060	2.96725e-05	1.56671e-15	3.39931e-20	20471.3
P49789	Bis(5-adenosyl)-triphosphatase	FHIT	792040	72004	1.08421e-05	5.72461e-16	3.39578e-20	20450.1
A6NDG6	Phosphoglycolate phosphatase	PGP	2610300	145020	2.18365e-05	1.15297e-15	3.39049e-20	20418.2
G5E949;P51649;C9J8Q5;F5H328	Succinate-semialdehyde dehydrogenase, mitochondrial	ALDH5A1	6502300	250090	3.76575e-05	1.98832e-15	3.38997e-20	20415.1
P13807;B7Z806;F5H1N8	Glycogen [starch] synthase, muscle	GYS1	12118000	356410	5.36668e-05	2.83361e-15	3.382e-20	20367.1
E7EQZ4;Q16637;B4DP61;I3L4C1;H0YBZ9	Survival motor neuron protein	SMN1	942260	134610	2.0269e-05	1.0702e-15	3.37721e-20	20338.2
Q9Y2Q9;H7C5V3;E5RFT8	28S ribosomal protein S28, mitochondrial	MRPS28	885340	88534	1.33311e-05	7.03882e-16	3.37706e-20	20337.4
P40938;C9JU95	Replication factor C subunit 3	RFC3	3607000	171760	2.58629e-05	1.36556e-15	3.3671e-20	20277.4
O00115;B7Z4K6	Deoxyribonuclease-2-alpha	DNASE2	2345000	167500	2.52215e-05	1.33169e-15	3.36456e-20	20262.1
Q8TAT6;B4DG89	Nuclear protein localization protein 4 homolog	NPLOC4	8307100	286450	4.31325e-05	2.2774e-15	3.34326e-20	20133.8
O95336	6-phosphogluconolactonase	PGLS	1503100	115620	1.74096e-05	9.19226e-16	3.33694e-20	20095.7
G3V180;G3V1D3;Q9NY33;F5H8L6	Dipeptidyl peptidase 3	DPP3	12702000	352840	5.31292e-05	2.80522e-15	3.32471e-20	20022.1
Q96GG9;C9JVE2;C9J8R4;C9JUW4;C9J0B2;C9JRU6	DCN1-like protein 1	DCUN1D1	1634000	125690	1.89259e-05	9.99287e-16	3.31725e-20	19977.1
Q92530;Q5QPM7;F5H4Z3;E7ER20;Q5QPM9;H0Y555	Proteasome inhibitor PI31 subunit	PSMF1	1363400	123950	1.86639e-05	9.85453e-16	3.30512e-20	19904.1
J3KN66;Q5JTV8;E9PKD1;H0YD16	Torsin-1A-interacting protein 1	TOR1AIP1	9269500	280890	4.22953e-05	2.23319e-15	3.29277e-20	19829.7
Q99460	26S proteasome non-ATPase regulatory subunit 1	PSMD1	20515000	436480	6.57234e-05	3.4702e-15	3.27872e-20	19745.1
G3XAL7;Q96M27	Protein PRRC1	PRRC1	2298100	191510	2.88368e-05	1.52258e-15	3.27536e-20	19724.9
Q8ND56;B4DTG6;I3L420	Protein LSM14 homolog A	LSM14A	4162000	208100	3.13349e-05	1.65448e-15	3.27432e-20	19718.6
Q15046	Lysine--tRNA ligase	KARS	8396300	279880	4.21432e-05	2.22516e-15	3.27004e-20	19692.8
Q13895;H7BY94	Bystin	BYSL	5099800	203990	3.0716e-05	1.6218e-15	3.2697e-20	19690.8
Q9Y2W1	Thyroid hormone receptor-associated protein 3	THRAP3	18739000	446180	6.7184e-05	3.54731e-15	3.2646e-20	19660.1
P02794;G3V192;G3V1D1;E9PPQ4;E9PKY7;E9PRK8	Ferritin heavy chain;Ferritin	FTH1	957740	87067	1.31102e-05	6.92218e-16	3.26134e-20	19640.4
Q9BUL8;C9J5C3;C9J6F3;C9JND6;C9JSA3;H7C5M9;C9J932	Programmed cell death protein 10	PDCD10	1315100	101160	1.52323e-05	8.04264e-16	3.256e-20	19608.3
G5E9B6;H7C2I1;Q99873;E9PKG1	Protein arginine N-methyltransferase 1	PRMT1	3641500	165520	2.49233e-05	1.31595e-15	3.24542e-20	19544.6
Q9H446;A8MT24;E5RGQ3;E5RGS5	RWD domain-containing protein 1	RWDD1	906990	113370	1.70708e-05	9.01338e-16	3.22609e-20	19428.2
Q75MJ1;Q9UG63;C9JZV3;C9JHK9	ATP-binding cassette sub-family F member 2	ABCF2	9973900	293350	4.41715e-05	2.33225e-15	3.21943e-20	19388.1
Q96QR8	Transcriptional activator protein Pur-beta	PURB	1210300	134480	2.02495e-05	1.06917e-15	3.21652e-20	19370.5
O75521;C9JB63;F1LLU7;F8WAW4	Enoyl-CoA delta isomerase 2, mitochondrial	ECI2	3345700	176090	2.65149e-05	1.39999e-15	3.21209e-20	19343.8
P09543	2,3-cyclic-nucleotide 3-phosphodiesterase	CNP	5186700	192100	2.89256e-05	1.52727e-15	3.21004e-20	19331.5
Q9HB40;I3L4Z9	Retinoid-inducible serine carboxypeptidase	SCPEP1	3685400	204740	3.08289e-05	1.62777e-15	3.20237e-20	19285.3
Q96HE7;G3V3E6	ERO1-like protein alpha	ERO1L	5467900	218720	3.2934e-05	1.73891e-15	3.197e-20	19253
Q02447;H0Y7L6;H0Y6K5	Transcription factor Sp3	SP3	2627900	328490	4.94627e-05	2.61163e-15	3.18787e-20	19198
P0CB43;Q9BTY7	Protein FAM203B;Protein FAM203A	FAM203B;FAM203A	3866700	168120	2.53148e-05	1.33662e-15	3.17277e-20	19107
Q96IJ6	Mannose-1-phosphate guanyltransferase alpha	GMPPA	3691400	184570	2.77918e-05	1.46741e-15	3.16996e-20	19090.1
Q9P2J5;F5H698;B4DER1;B4DJ10	Leucine--tRNA ligase, cytoplasmic	LARS	33186000	535270	8.05988e-05	4.25562e-15	3.16497e-20	19060.1
Q96J42;H0Y997;B4DS52	Thioredoxin domain-containing protein 15	TXNDC15	2374800	158320	2.38392e-05	1.25871e-15	3.15585e-20	19005.1
E7ES43;O95757;E9PDE8;D6RJ96	Heat shock 70 kDa protein 4L	HSPA4L	20858000	386270	5.8163e-05	3.07101e-15	3.14465e-20	18937.7
Q9NW64;F5GWK3;E5RJW4	Pre-mRNA-splicing factor RBM22	RBM22	4076200	185280	2.78987e-05	1.47305e-15	3.14117e-20	18916.8
P20039;Q30134;P01911;P01912;P04229;P13761;P79483;Q29974;Q5Y7A7;Q95IE3;Q9TQE0;H0Y4M2	HLA class II histocompatibility antigen, DRB1-11 beta chain;HLA class II histocompatibility antigen, DRB1-8 beta chain;HLA class II histocompatibility antigen, DRB1-15 beta chain;HLA class II histocompatibility antigen, DRB1-3 chain;HLA class II histocompatibility antigen, DRB1-1 beta chain;HLA class II histocompatibility antigen, DRB1-7 beta chain;HLA class II histocompatibility antigen, DR beta…	HLA-DRB1;HLA-DRB3	1782700	118850	1.7896e-05	9.44906e-16	3.13298e-20	18867.4
Q99598;Q5VVQ1	Translin-associated protein X	TSNAX	2347600	130420	1.96381e-05	1.03689e-15	3.13147e-20	18858.3
P35606;B4DZI8	Coatomer subunit beta	COPB2	19319000	402490	6.06053e-05	3.19996e-15	3.12222e-20	18802.6
Q8IVM0	Coiled-coil domain-containing protein 50	CCDC50	2234000	139630	2.10249e-05	1.11012e-15	3.09898e-20	18662.7
Q5TCU8;P07951;Q5TCU3;CON__Q3SX28	Tropomyosin beta chain	TPM2	2290900	143180	2.15595e-05	1.13834e-15	3.09778e-20	18655.4
Q9Y3D5	28S ribosomal protein S18c, mitochondrial	MRPS18C	370050	61675	9.28677e-06	4.90342e-16	3.09364e-20	18630.5
Q9H1K1;B3KQ30;B4DNC9;F5H5N2;B1P7G3	Iron-sulfur cluster assembly enzyme ISCU, mitochondrial	ISCU	839680	69973	1.05363e-05	5.56314e-16	3.09081e-20	18613.4
O43819	Protein SCO2 homolog, mitochondrial	SCO2	1615600	115400	1.73765e-05	9.17477e-16	3.07775e-20	18534.8
Q01082	Spectrin beta chain, brain 1	SPTBN1	150760000	1061700	0.000159866	8.44095e-15	3.0738e-20	18511
Q9Y3D8	Adenylate kinase isoenzyme 6	TAF9	851940	77449	1.1662e-05	6.15751e-16	3.0694e-20	18484.5
Q9Y316;Q5R2V8;F8WCZ0	Protein MEMO1	MEMO1;C2orf4	2083400	130220	1.9608e-05	1.0353e-15	3.06911e-20	18482.8
Q9H4A4;A6NKB8	Aminopeptidase B	RNPEP	9520300	280010	4.21628e-05	2.22619e-15	3.06659e-20	18467.6
Q53RE8	Ankyrin repeat domain-containing protein 39	ANKRD39	755970	75597	1.13831e-05	6.01027e-16	3.05851e-20	18418.9
O95298;E9PRB2	NADH dehydrogenase [ubiquinone] 1 subunit C2	NDUFC2	435460	54433	8.1963e-06	4.32765e-16	3.05043e-20	18370.3
Q9Y3A5;F8WE72	Ribosome maturation protein SBDS	SBDS	1870800	110050	1.65709e-05	8.74943e-16	3.0419e-20	18319
Q99961;E7EVZ4	Endophilin-A2	SH3GL1	2535000	158440	2.38573e-05	1.25966e-15	3.03614e-20	18284.2
P62256;A4D1L6;C9JZY6;C9JZG9;H7C4M9	Ubiquitin-conjugating enzyme E2 H	UBE2H	552050	78864	1.1875e-05	6.27001e-16	3.03559e-20	18280.9
Q13867;E7EMN3;J3KS79	Bleomycin hydrolase	BLMH	5192200	199700	3.007e-05	1.5877e-15	3.02062e-20	18190.8
Q5T5C7;P49591	Serine--tRNA ligase, cytoplasmic	SARS	6751100	232800	3.50541e-05	1.85086e-15	3.01875e-20	18179.5
O60841	Eukaryotic translation initiation factor 5B	EIF5B	26315000	526310	7.92496e-05	4.18438e-15	3.01403e-20	18151.1
P12955;E9PCE8	Xaa-Pro dipeptidase	PEPD	4939100	205800	3.09885e-05	1.63619e-15	2.99955e-20	18063.9
P51159;H3BN55;H3BVH7;H3BS49;H3BUD9;H3BU81	Ras-related protein Rab-27A	RAB27A	1300600	92902	1.39888e-05	7.38609e-16	2.97012e-20	17886.6
O43252	Bifunctional 3-phosphoadenosine 5-phosphosulfate synthase 1;Sulfate adenylyltransferase;Adenylyl-sulfate kinase	PAPSS1	8730400	264560	3.98364e-05	2.10336e-15	2.96951e-20	17883
Q9UHB9;G3V1U4;F5H5Y3	Signal recognition particle 68 kDa protein	SRP68	8970300	263830	3.97265e-05	2.09756e-15	2.96562e-20	17859.6
P53041;H0YDU8;A8MU39	Serine/threonine-protein phosphatase 5;Serine/threonine-protein phosphatase	PPP5C	5933500	211910	3.19086e-05	1.68477e-15	2.96208e-20	17838.2
Q00341;E7EM71;H0Y394	Vigilin	HDLBP	34741000	526380	7.92602e-05	4.18494e-15	2.9586e-20	17817.3
O43772;C9JPE1;F8WEF6	Mitochondrial carnitine/acylcarnitine carrier protein	SLC25A20	2079200	122300	1.84154e-05	9.72335e-16	2.95157e-20	17774.9
Q9UBB4	Ataxin-10	ATXN10	5146200	197930	2.98035e-05	1.57362e-15	2.94201e-20	17717.4
Q99986;H0YJ50	Serine/threonine-protein kinase VRK1	VRK1	3027900	168220	2.53299e-05	1.33742e-15	2.94093e-20	17710.9
O14569	Cytochrome b561 domain-containing protein 2	CYB561D2	354270	88568	1.33362e-05	7.04152e-16	2.93727e-20	17688.8
P04183	Thymidine kinase, cytosolic	TK1	1221000	93926	1.4143e-05	7.4675e-16	2.93211e-20	17657.8
Q53H82	Beta-lactamase-like protein 2	LACTB2	1812100	120810	1.81911e-05	9.60489e-16	2.92787e-20	17632.2
Q9UI12;G3V126	V-type proton ATPase subunit H	ATP6V1H	5134600	205380	3.09253e-05	1.63286e-15	2.92197e-20	17596.7
Q00535	Cyclin-dependent kinase 5	CDK5	2325300	122380	1.84275e-05	9.72971e-16	2.92148e-20	17593.8
B3KTC7;P49959;F8W7U8	Double-strand break repair protein MRE11A	MRE11A	10067000	296100	4.45855e-05	2.35412e-15	2.90384e-20	17487.5
P31150	Rab GDP dissociation inhibitor alpha	GDI1	4597100	183890	2.76894e-05	1.462e-15	2.89036e-20	17406.3
Q9HBM1	Kinetochore protein Spc25	SPC25	1045600	95053	1.43127e-05	7.5571e-16	2.88968e-20	17402.3
Q8NE71;H0YGW7	ATP-binding cassette sub-family F member 1	ABCF1	12892000	348440	5.24667e-05	2.77024e-15	2.88792e-20	17391.7
P61020;B4DKD7;F8VUA5;F8VVZ0;F8VWU4	Ras-related protein Rab-5B	RAB5B;RAB5C	945970	85998	1.29492e-05	6.83719e-16	2.88404e-20	17368.3
Q9H0A8;H3BM91	COMM domain-containing protein 4	COMMD4	945860	78821	1.18685e-05	6.26659e-16	2.87934e-20	17340
P52888	Thimet oligopeptidase	THOP1	10260000	284990	4.29126e-05	2.26579e-15	2.87394e-20	17307.5
J3KR54;P26440;B3KVI7;H7C4G6;H0YLC3	Isovaleryl-CoA dehydrogenase, mitochondrial	IVD	3709400	168610	2.53886e-05	1.34052e-15	2.87357e-20	17305.2
Q13011	Delta(3,5)-Delta(2,4)-dienoyl-CoA isomerase, mitochondrial	ECH1	2329300	129410	1.9486e-05	1.02886e-15	2.87263e-20	17299.6
Q96J01;Q6NZ53;D6RGZ2	THO complex subunit 3	THOC3	2240700	140040	2.10867e-05	1.11338e-15	2.87167e-20	17293.8
Q92905	COP9 signalosome complex subunit 5	COPS5	2297100	135120	2.03458e-05	1.07426e-15	2.85875e-20	17215.9
D6RBT3;O75380	NADH dehydrogenase [ubiquinone] iron-sulfur protein 6, mitochondrial	NDUFS6	538870	67359	1.01426e-05	5.35532e-16	2.85602e-20	17199.5
E7ETB3;Q9ULA0;E7EMB6	Aspartyl aminopeptidase	DNPEP	4113100	195860	2.94918e-05	1.55717e-15	2.85562e-20	17197.1
Q9NSE4;F6SBX2	Isoleucine--tRNA ligase, mitochondrial	IARS2	17572000	408660	6.15344e-05	3.24901e-15	2.85527e-20	17195
Q9Y6M5	Zinc transporter 1	SLC30A1	3766800	198250	2.98517e-05	1.57617e-15	2.85027e-20	17164.9
Q9Y6E2;E7ETZ4;Q75MG1;E7EMS9;F8WDX8;C9JF98;E9PFD4	Basic leucine zipper and W2 domain-containing protein 2	BZW2	4652700	172320	2.59472e-05	1.37001e-15	2.8446e-20	17130.7
Q2TAY7	WD40 repeat-containing protein SMU1	SMU1	5329200	204970	3.08636e-05	1.6296e-15	2.83196e-20	17054.6
Q9Y320	Thioredoxin-related transmembrane protein 2	TMX2	2178900	121050	1.82272e-05	9.62397e-16	2.8275e-20	17027.8
P15498;F5H5P4	Proto-oncogene vav	VAV1	15729000	349540	5.26323e-05	2.77899e-15	2.82667e-20	17022.8
O15067;F5GWT9	Phosphoribosylformylglycinamidine synthase	PFAS	29829000	514290	7.74397e-05	4.08882e-15	2.82513e-20	17013.5
P30466;E9PL39	HLA class I histocompatibility antigen, B-18 alpha chain	HLA-B	2429700	142920	2.15203e-05	1.13627e-15	2.82136e-20	16990.8
P82970;Q5JSK6;Q5JSL0;Q5JSK9;Q5JSK8;Q5JSK7	High mobility group nucleosome-binding domain-containing protein 5	HMGN5;NSBP1	1341400	111780	1.68314e-05	8.88697e-16	2.81911e-20	16977.3
Q9Y5K8;G3V2S6;H0YJH8;G3V2V6	V-type proton ATPase subunit D	ATP6V1D	1302600	100200	1.50877e-05	7.96631e-16	2.81874e-20	16975
B0QY89;Q9Y262;J3KN35;G8JLH4;B0QY90;C9K0Q7;C9JHP4	Eukaryotic translation initiation factor 3 subunit L	EIF3EIP;EIF3L	7521100	250700	3.77494e-05	1.99317e-15	2.8112e-20	16929.6
I3L080;Q7Z4V5	Hepatoma-derived growth factor-related protein 2	HDGFRP2	8717800	264180	3.97792e-05	2.10034e-15	2.80738e-20	16906.6
P16930;Q53XA7;H0YLC7	Fumarylacetoacetase	FAH;DKFZp686F13224	3750400	163060	2.45529e-05	1.29639e-15	2.79552e-20	16835.2
C9JCC6;Q14919;E9PNC7;E9PQX9	Dr1-associated corepressor	DRAP1	733720	81524	1.22756e-05	6.48149e-16	2.79314e-20	16820.9
P56377;B4DSU4;B7Z3M9;A6NH01;H0Y673;H7BZG6	AP-1 complex subunit sigma-2	AP1S2	652970	65297	9.83216e-06	5.19138e-16	2.78882e-20	16794.8
O00541;B5MCF9;B3KXD6	Pescadillo homolog	PES1	6908200	238210	3.58687e-05	1.89387e-15	2.78502e-20	16771.9
Q8NFH5;B4DYB4;B4DP57	Nucleoporin NUP53	NUP35	1824400	121630	1.83146e-05	9.67008e-16	2.78092e-20	16747.2
Q9UMX5	Neudesin	NENF	722310	65665	9.88757e-06	5.22064e-16	2.76869e-20	16673.6
Q8N684;F5H669;F5GWE6	Cleavage and polyadenylation specificity factor subunit 7	CPSF7	3429500	180500	2.7179e-05	1.43505e-15	2.75711e-20	16603.9
Q15366	Poly(rC)-binding protein 2	PCBP2	2250700	132390	1.99348e-05	1.05255e-15	2.72824e-20	16430
Q9NUG6	p53 and DNA damage-regulated protein 1	PDRG1	424580	53072	7.99137e-06	4.21944e-16	2.72029e-20	16382.1
Q9BUN8;B4E1G1;E5RGY0	Derlin-1	DERL1	1083200	98469	1.48271e-05	7.82869e-16	2.7183e-20	16370.1
Q15393	Splicing factor 3B subunit 3	SF3B3	24089000	463240	6.97528e-05	3.68295e-15	2.71644e-20	16358.9
P15907	Beta-galactoside alpha-2,6-sialyltransferase 1	ST6GAL1	3340300	159060	2.39506e-05	1.26459e-15	2.71348e-20	16341.1
Q9Y673;B4DR67	Dolichyl-phosphate beta-glucosyltransferase	ALG5	1765300	126090	1.89861e-05	1.00247e-15	2.71333e-20	16340.2
Q9NQ25;B4DWA3;B4DPU4	SLAM family member 7	SLAMF7	1778600	127040	1.91292e-05	1.01002e-15	2.69907e-20	16254.4
O94776;Q68DB1	Metastasis-associated protein MTA2	MTA2;DKFZp686F2281	11421000	253810	3.82177e-05	2.01789e-15	2.68974e-20	16198.1
P54725	UV excision repair protein RAD23 homolog A	RAD23A	1741900	134000	2.01772e-05	1.06536e-15	2.68968e-20	16197.8
Q93084	Sarcoplasmic/endoplasmic reticulum calcium ATPase 3	ATP2A3	18879000	385280	5.80139e-05	3.06313e-15	2.68743e-20	16184.2
Q9H0U6	39S ribosomal protein L18, mitochondrial	MRPL18	623270	69252	1.04277e-05	5.50582e-16	2.67584e-20	16114.5
Q92734;G5E9V1;C9JJP5;C9JUE0	Protein TFG	TFG	2040000	145720	2.19419e-05	1.15853e-15	2.66655e-20	16058.5
Q92851;Q68HC0	Caspase-10;Caspase-10 subunit p23/17;Caspase-10 subunit p12	CASP10	4332400	196930	2.96529e-05	1.56567e-15	2.65594e-20	15994.6
P48426;B4DGX2;Q5JUT3	Phosphatidylinositol 5-phosphate 4-kinase type-2 alpha	PIP4K2A;PIP5K2A	2767400	153750	2.31511e-05	1.22238e-15	2.64446e-20	15925.5
Q96IZ0;F8W1M8	PRKC apoptosis WT1 regulator protein	PAWR	1459500	121620	1.8313e-05	9.66929e-16	2.64427e-20	15924.3
O95865;Q5SRR8;Q5SSV3;A3KGN5;H0Y7N1	N(G),N(G)-dimethylarginine dimethylaminohydrolase 2	DDAH2	1676100	98594	1.48459e-05	7.83863e-16	2.64425e-20	15924.2
Q8N6H7;G5E9L0;E9PQP3;B4DX29;E9PIY6;E9PN48;B7Z9M7;E9PK28;H0YDN9;E9PJT7;E9PMU9;E9PNY8;E9PM63;E9PMR9	ADP-ribosylation factor GTPase-activating protein 2	ARFGAP2	4903600	188600	2.83986e-05	1.49945e-15	2.6436e-20	15920.3
O43516	WAS/WASL-interacting protein family member 1	WIPF1	5100200	170010	2.55994e-05	1.35165e-15	2.63695e-20	15880.3
I6L8F9;G3V0E8;B4DLC0;F8W1G6		PCBP2	2143400	126080	1.89846e-05	1.00239e-15	2.62749e-20	15823.3
H1ZZW1;F5H0J4;Q9BY67;H0YGA7	Cell adhesion molecule 1	CADM1	3745500	170250	2.56356e-05	1.35356e-15	2.62658e-20	15817.8
Q9H307	Pinin	PNN	9164100	269530	4.05847e-05	2.14287e-15	2.62565e-20	15812.2
P55786;E9PLK3	Puromycin-sensitive aminopeptidase	NPEPPS	16357000	340770	5.13118e-05	2.70926e-15	2.62322e-20	15797.6
E7ETM5;Q8N0U8	Vitamin K epoxide reductase complex subunit 1-like protein 1	VKORC1L1	650860	65086	9.80039e-06	5.1746e-16	2.61965e-20	15776.1
P17612;C9JK39;P22694;B1APG4	cAMP-dependent protein kinase catalytic subunit alpha;cAMP-dependent protein kinase catalytic subunit beta	PRKACA;PRKACB	2405200	133620	2.012e-05	1.06233e-15	2.61729e-20	15761.9
B0LM41		RBM14/RBM4 fusion	1462800	121900	1.83552e-05	9.69155e-16	2.61693e-20	15759.7
A4D0Z6;J3KNX8;C9JV30;E7EQS0;P20839;C9J381;C9K0R9	Inosine-5-monophosphate dehydrogenase;Inosine-5-monophosphate dehydrogenase 1	IMPDH1	5499500	211520	3.18498e-05	1.68167e-15	2.61458e-20	15745.5
Q9BXP5;H7C3A1	Serrate RNA effector molecule homolog	SRRT	14560000	330910	4.98271e-05	2.63087e-15	2.61336e-20	15738.2
P51965;C9J2P0	Ubiquitin-conjugating enzyme E2 E1	UBE2E1	633190	70355	1.05938e-05	5.59351e-16	2.6133e-20	15737.8
P16220;G5E998;E9PHM1;C9JK96;P18846;C9IYZ7;Q5W1B0;A8MPQ2;B4DRF9;E9PAR2	Cyclic AMP-responsive element-binding protein 1;Cyclic AMP-dependent transcription factor ATF-1	CREB1;CREM;ATF1	602870	120570	1.81549e-05	9.58581e-16	2.61279e-20	15734.8
Q9H4A6	Golgi phosphoprotein 3	GOLPH3	1776300	111020	1.67169e-05	8.82655e-16	2.61063e-20	15721.7
P08397;F5H345;G5EA58;G3V1P4;F5H226;F5GY90	Porphobilinogen deaminase	HMBS	2193400	129020	1.94273e-05	1.02576e-15	2.60809e-20	15706.4
Q9BV38	WD repeat-containing protein 18	WDR18	2953500	155450	2.3407e-05	1.23589e-15	2.60709e-20	15700.4
P56182	Ribosomal RNA processing protein 1 homolog A	RRP1	4326200	173050	2.60572e-05	1.37582e-15	2.60379e-20	15680.6
Q16401;B4DZM8;F2Z3J2	26S proteasome non-ATPase regulatory subunit 5	PSMD5	5129000	183180	2.75825e-05	1.45636e-15	2.59161e-20	15607.2
E9PFW3;Q96CW1;C9JJ47	AP-2 complex subunit mu	AP2M1	4567700	169170	2.54729e-05	1.34497e-15	2.5715e-20	15486.1
Q9UNI6	Dual specificity protein phosphatase 12	DUSP12	2315900	121890	1.83537e-05	9.69076e-16	2.57138e-20	15485.4
Q9H3P7	Golgi resident protein GCP60	ACBD3	4114900	195950	2.95054e-05	1.55788e-15	2.57106e-20	15483.4
Q9BVA1;Q13885	Tubulin beta-2B chain;Tubulin beta-2A chain	TUBB2B;TUBB2A	3220200	161010	2.42442e-05	1.2801e-15	2.5626e-20	15432.5
O00399	Dynactin subunit 6	DCTN6	465040	66435	1.00035e-05	5.28186e-16	2.54584e-20	15331.6
P04792;F8WE04	Heat shock protein beta-1	HSPB1	1018600	72759	1.09558e-05	5.78464e-16	2.53913e-20	15291.1
Q96E11	Ribosome-recycling factor, mitochondrial	MRRF	1302000	92999	1.40034e-05	7.3938e-16	2.52546e-20	15208.9
Q9BYC8	39S ribosomal protein L32, mitochondrial	MRPL32	475950	67992	1.0238e-05	5.40564e-16	2.52541e-20	15208.5
O95236	Apolipoprotein L3	APOL3	2809700	140490	2.11544e-05	1.11695e-15	2.52259e-20	15191.6
Q9UJ41;E7ERJ8;B4DZM7;E9PFK9	Rab5 GDP/GTP exchange factor	RABGEF1;KCTD7	8814100	251830	3.79195e-05	2.00215e-15	2.52255e-20	15191.3
Q9NPD3;E9PPI9	Exosome complex component RRP41	EXOSC4	834380	83438	1.25638e-05	6.63366e-16	2.51437e-20	15142
Q9UMY1	Nucleolar protein 7	NOL7	650700	92958	1.39972e-05	7.39054e-16	2.51157e-20	15125.2
Q13813;A6NG51	Spectrin alpha chain, brain	SPTAN1	128360000	897610	0.000135158	7.13637e-15	2.50804e-20	15103.9
Q9BVG4	UPF0368 protein Cxorf26	CXorf26	902020	82002	1.23475e-05	6.5195e-16	2.50211e-20	15068.2
Q9BY44;B4DQ14;F8WAE5;B4DF96;H7C5R5	Eukaryotic translation initiation factor 2A	EIF2A	6530700	204090	3.0731e-05	1.6226e-15	2.49673e-20	15035.8
Q6NVY1;B8ZZZ0	3-hydroxyisobutyryl-CoA hydrolase, mitochondrial	HIBCH	3397000	135880	2.04603e-05	1.0803e-15	2.48448e-20	14962
Q10471;G3V1S6;B7Z8V8	Polypeptide N-acetylgalactosaminyltransferase 2;Polypeptide N-acetylgalactosaminyltransferase 2 soluble form	GALNT2	6269700	202250	3.0454e-05	1.60797e-15	2.48404e-20	14959.4
Q9Y490;Q5TCU6	Talin-1	TLN1	111990000	842060	0.000126794	6.69472e-15	2.48173e-20	14945.5
P50552	Vasodilator-stimulated phosphoprotein	VASP	2108200	124010	1.86729e-05	9.8593e-16	2.47541e-20	14907.4
O75379	Vesicle-associated membrane protein 4	VAMP4	305480	50913	7.66627e-06	4.04779e-16	2.46862e-20	14866.5
Q9NP92	28S ribosomal protein S30, mitochondrial	MRPS30	2805600	155870	2.34703e-05	1.23923e-15	2.46055e-20	14817.9
F5H0E2;F5H867		SLC3A2	438290	48699	7.3329e-06	3.87177e-16	2.45764e-20	14800.4
Q15459;E9PAW1	Splicing factor 3A subunit 1	SF3A1	11243000	274210	4.12894e-05	2.18008e-15	2.4527e-20	14770.6
P57076;C9J818;F8VZ95;D3DSE6;F5GXV2;C9JX57	Uncharacterized protein C21orf59	C21orf59	1429300	102090	1.53723e-05	8.11657e-16	2.44299e-20	14712.1
Q9H7B2;Q5VXN0;Q5VXM9	Ribosome production factor 2 homolog	RPF2;BXDC1	1520000	108570	1.6348e-05	8.63176e-16	2.42588e-20	14609.1
Q8N4P3;H0YNP9	Guanosine-3,5-bis(diphosphate) 3-pyrophosphohydrolase MESH1	HDDC3	496170	62022	9.33902e-06	4.931e-16	2.4256e-20	14607.5
Q96EY1	DnaJ homolog subfamily A member 3, mitochondrial	DNAJA3	3518600	159940	2.40831e-05	1.27159e-15	2.42263e-20	14589.5
Q9UNS2;H7C3P9	COP9 signalosome complex subunit 3	COPS3	3623500	144940	2.18245e-05	1.15233e-15	2.40706e-20	14495.8
Q6YN16;B4E136;B4DWC7	Hydroxysteroid dehydrogenase-like protein 2	HSDL2	3841200	137180	2.0656e-05	1.09064e-15	2.4026e-20	14469
G3V5T9;P24941;E7ESI2	Cyclin-dependent kinase 2	CDK2	2248400	118340	1.78192e-05	9.40852e-16	2.40148e-20	14462.2
Q8TBC4;F8W8D4;B7Z5F6	NEDD8-activating enzyme E1 catalytic subunit	UBA3	3412000	155090	2.33528e-05	1.23303e-15	2.37798e-20	14320.7
G5E975;Q12824;B5MCL5;C9JTA6	SWI/SNF-related matrix-associated actin-dependent regulator of chromatin subfamily B member 1	SMARCB1	2280100	134120	2.01952e-05	1.06631e-15	2.36695e-20	14254.2
Q96AT9;E7EW52;B4E016;C9IZU8;C9J9T0;Q53TV9;C9JPQ7;C9J6A7;F8WBT4	Ribulose-phosphate 3-epimerase	RPE	592960	74120	1.11607e-05	5.89284e-16	2.36404e-20	14236.7
Q14232;J3KMX9;B4DGX0	Translation initiation factor eIF-2B subunit alpha	EIF2B1	1595200	99700	1.50124e-05	7.92656e-16	2.35126e-20	14159.7
Q96JJ7	Protein disulfide-isomerase TMX3	TMX3	3370300	153190	2.30667e-05	1.21792e-15	2.34799e-20	14140
Q14005;H3BVH5;H0YLH9	Pro-interleukin-16;Interleukin-16	IL16	28851000	418120	6.29588e-05	3.32423e-15	2.34513e-20	14122.9
Q13098;C9JFE4;J3KSA5;J3KRJ4;J3QLT0	COP9 signalosome complex subunit 1	GPS1	2946800	163710	2.46508e-05	1.30156e-15	2.34364e-20	14113.8
Q9BVC5;B4E2G9;C9J4K0	Ashwin	C2orf49	1142300	76150	1.14664e-05	6.05424e-16	2.34134e-20	14100
Q969Q5;F8W8H5	Ras-related protein Rab-24	RAB24	817040	68087	1.02523e-05	5.4132e-16	2.34094e-20	14097.6
O00762;G3XAB7;A6NP33	Ubiquitin-conjugating enzyme E2 C	UBE2C	633700	57609	8.67453e-06	4.58015e-16	2.33063e-20	14035.5
P11172;E9PFD2;B5LY68;F8WDG4;F2Z303;F2Z3P2	Uridine 5-monophosphate synthase;Orotate phosphoribosyltransferase;Orotidine 5-phosphate decarboxylase	UMPS	3961800	152380	2.29448e-05	1.21148e-15	2.31992e-20	13971
P36873;F8VYE8;F8W0W8;F8VR82;E7ETD8	Serine/threonine-protein phosphatase PP1-gamma catalytic subunit;Serine/threonine-protein phosphatase	PPP1CC;PPP1CB	1720400	107530	1.61914e-05	8.54908e-16	2.31162e-20	13921.1
P29084;E5RH41	Transcription initiation factor IIE subunit beta	GTF2E2	1727000	95946	1.44472e-05	7.6281e-16	2.30854e-20	13902.5
Q9BTT4	Mediator of RNA polymerase II transcription subunit 10	MED10	364260	45533	6.85618e-06	3.62006e-16	2.30753e-20	13896.4
P55210;Q5SVL2;B4DQU7;Q5SVL1	Caspase-7;Caspase-7 subunit p20;Caspase-7 subunit p11	CASP7	1688900	99349	1.49596e-05	7.89865e-16	2.30443e-20	13877.7
Q8WUX2	Cation transport regulator-like protein 2	CHAC2	481370	60171	9.06031e-06	4.78384e-16	2.29177e-20	13801.5
Q9BWF3;E9PB51;Q9BQ04;E7EQS3;J3QRR5;D6R9K7;E9PM61;E9PLB0	RNA-binding protein 4;RNA-binding protein 4B	RBM4;RBM4B	2091400	116190	1.74954e-05	9.23758e-16	2.29146e-20	13799.7
P30536;B1AH87	Translocator protein	TSPO	379630	54233	8.16619e-06	4.31175e-16	2.29007e-20	13791.3
Q53EL6;B5ME91	Programmed cell death protein 4	PDCD4	3425900	148950	2.24283e-05	1.18421e-15	2.289e-20	13784.8
Q92556	Engulfment and cell motility protein 1	ELMO1	9410500	241290	3.63325e-05	1.91835e-15	2.28841e-20	13781.3
O75533	Splicing factor 3B subunit 1	SF3B1	25990000	419200	6.31214e-05	3.33281e-15	2.28541e-20	13763.2
E7EW20;Q9UM54	Unconventional myosin-VI	MYO6	26814000	425630	6.40896e-05	3.38393e-15	2.27369e-20	13692.6
Q9HAB8;Q5VVM0	Phosphopantothenate--cysteine ligase	PPCS	1750000	97223	1.46394e-05	7.72963e-16	2.27309e-20	13689
P16615;H7C5W9	Sarcoplasmic/endoplasmic reticulum calcium ATPase 2	ATP2A2	15055000	327290	4.9282e-05	2.60209e-15	2.26742e-20	13654.8
Q9BV19	Uncharacterized protein C1orf50	C1orf50	683350	62122	9.35408e-06	4.93895e-16	2.2577e-20	13596.3
P17026	Zinc finger protein 22	ZNF22	734240	73424	1.10559e-05	5.83751e-16	2.25256e-20	13565.4
J3KPP4;O95232;B4DJ96;D6RDI2	Luc7-like protein 3	LUC7L3	3457300	164640	2.47908e-05	1.30896e-15	2.24829e-20	13539.7
P27361;E9PQW4;E9PJF0;B3KR49	Mitogen-activated protein kinase 3	MAPK3	2679100	121780	1.83371e-05	9.68201e-16	2.24458e-20	13517.3
Q9NYB0	Telomeric repeat-binding factor 2-interacting protein 1	TERF2IP	2622000	124860	1.88009e-05	9.92688e-16	2.24291e-20	13507.2
Q9ULW3	Activator of basal transcription 1	ABT1	1402800	87675	1.32017e-05	6.97052e-16	2.24284e-20	13506.8
Q5QPG6;Q9BUV8	Uncharacterized protein C20orf24	C20orf24	312690	44670	6.72623e-06	3.55145e-16	2.2346e-20	13457.2
Q9NZM5	Glioma tumor suppressor candidate region gene 2 protein	GLTSCR2	2292200	152820	2.3011e-05	1.21498e-15	2.23387e-20	13452.8
Q9H5X1;H0YKV4	MIP18 family protein FAM96A	FAM96A	412250	51531	7.75933e-06	4.09693e-16	2.23205e-20	13441.8
P80303;E9PKG6;J3KQU0;E9PLE9;E9PLR0	Nucleobindin-2	NUCB2	2954400	140690	2.11845e-05	1.11854e-15	2.2284e-20	13419.8
Q96BR5	Sel1 repeat-containing protein 1	SELRC1	1079900	71996	1.08409e-05	5.72398e-16	2.22645e-20	13408.1
Q92575	UBX domain-containing protein 4	UBXN4	2849800	158320	2.38392e-05	1.25871e-15	2.21693e-20	13350.8
P49914;H3BQ75;H3BN04	5-formyltetrahydrofolate cyclo-ligase	MTHFS;ST20-MTHFS	842840	64834	9.76244e-06	5.15457e-16	2.21654e-20	13348.5
Q06203;D6RCC8	Amidophosphoribosyltransferase	PPAT	3998800	159950	2.40846e-05	1.27167e-15	2.21553e-20	13342.3
P82914	28S ribosomal protein S15, mitochondrial	MRPS15	1246400	83096	1.25123e-05	6.60647e-16	2.21382e-20	13332
Q02750	Dual specificity mitogen-activated protein kinase kinase 1	MAP2K1	2297200	120910	1.82061e-05	9.61284e-16	2.21295e-20	13326.8
Q9Y2Z0;F5H5A9	Suppressor of G2 allele of SKP1 homolog	SUGT1	2393600	113980	1.71626e-05	9.06188e-16	2.20892e-20	13302.6
Q9Y6I3	Epsin-1	EPN1	2509800	167320	2.51944e-05	1.33026e-15	2.20633e-20	13287
Q9BZE4;B7Z7A3;B4DY13	Nucleolar GTP-binding protein 1	GTPBP4	6768700	205110	3.08846e-05	1.63071e-15	2.20473e-20	13277.3
P82933	28S ribosomal protein S9, mitochondrial	MRPS9	3177100	127080	1.91352e-05	1.01034e-15	2.20434e-20	13275
C9JIF9;P13798;H7C393	Acylamino-acid-releasing enzyme	APEH	7006000	226000	3.40302e-05	1.79679e-15	2.19998e-20	13248.7
Q8WWM7;Q63ZY4;H3BUF6;H3BSK9	Ataxin-2-like protein	ATXN2L	12203000	312890	4.71137e-05	2.4876e-15	2.19423e-20	13214.1
Q92922	SWI/SNF complex subunit SMARCC1	SMARCC1	16595000	338670	5.09956e-05	2.69257e-15	2.19139e-20	13197
Q9NRN7;B4DDW7	L-aminoadipate-semialdehyde dehydrogenase-phosphopantetheinyl transferase	AASDHPPT	1380200	98587	1.48448e-05	7.83807e-16	2.19087e-20	13193.9
Q8N163;H0YB24	DBIRD complex subunit KIAA1967	KIAA1967	14146000	282930	4.26025e-05	2.24941e-15	2.18602e-20	13164.6
P46734	Dual specificity mitogen-activated protein kinase kinase 3	MAP2K3	2591700	107990	1.62607e-05	8.58565e-16	2.18364e-20	13150.3
Q96CS3	FAS-associated factor 2	FAF2	3320000	144350	2.17356e-05	1.14764e-15	2.18087e-20	13133.7
F8WDL0;C9J1E7		AP1B1	11634000	277000	4.17095e-05	2.20226e-15	2.17293e-20	13085.8
Q14683	Structural maintenance of chromosomes protein 1A	SMC1A	28178000	391360	5.89294e-05	3.11147e-15	2.17236e-20	13082.4
Q14289	Protein-tyrosine kinase 2-beta	PTK2B	20547000	316110	4.75986e-05	2.5132e-15	2.16899e-20	13062.1
B7Z4A7;P34910	Protein EVI2B	EVI2B	2474500	137470	2.06997e-05	1.09294e-15	2.16069e-20	13012.1
Q9UMS0;H7C537;F8W9P7;C9J8Q1	NFU1 iron-sulfur cluster scaffold homolog, mitochondrial	NFU1	850730	77339	1.16454e-05	6.14877e-16	2.16034e-20	13010
Q0VDF9	Heat shock 70 kDa protein 14	HSPA14	4003700	148280	2.23274e-05	1.17889e-15	2.15149e-20	12956.7
Q9BQ52;G5E9D5;B3KSU9;E7ES68	Zinc phosphodiesterase ELAC protein 2	ELAC2	11193000	248730	3.74528e-05	1.97751e-15	2.14438e-20	12913.9
P10768;H7BZT7	S-formylglutathione hydrolase	ESD	1187100	84790	1.27673e-05	6.74115e-16	2.14263e-20	12903.4
Q9H6H4;E5RGS2;E5RJV5	Receptor expression-enhancing protein 4	REEP4	1028200	79093	1.19095e-05	6.28822e-16	2.13921e-20	12882.8
O75880;J3QL56	Protein SCO1 homolog, mitochondrial	SCO1	1453100	90820	1.36753e-05	7.22056e-16	2.13538e-20	12859.7
P06132	Uroporphyrinogen decarboxylase	UROD	1752500	109530	1.64926e-05	8.70808e-16	2.13507e-20	12857.8
F6S8M0;P15586;B4DYH8;H7C3P4;F5H260;H0YFA9	N-acetylglucosamine-6-sulfatase	GNS	4229700	176240	2.65375e-05	1.40118e-15	2.1324e-20	12841.8
Q9Y2W2;F5H721	WW domain-binding protein 11	WBP11	5631900	187730	2.82676e-05	1.49253e-15	2.13228e-20	12841
Q16531;F5GY55	DNA damage-binding protein 1	DDB1	18723000	340410	5.12576e-05	2.7064e-15	2.13153e-20	12836.5
G8JLD5;J3KPI2;O00429;B4DGC9	Dynamin-1-like protein	DNM1L	10669000	213370	3.21284e-05	1.69638e-15	2.13057e-20	12830.7
Q96KC8	DnaJ homolog subfamily C member 1	DNAJC1	4600600	170390	2.56566e-05	1.35467e-15	2.12058e-20	12770.6
O75446	Histone deacetylase complex subunit SAP30	SAP30	497220	62152	9.3586e-06	4.94134e-16	2.1202e-20	12768.3
Q9NR28;F5H796;F5GXT8	Diablo homolog, mitochondrial	DIABLO	1011400	72245	1.08784e-05	5.74377e-16	2.11705e-20	12749.3
Q13451;F5H7R1	Peptidyl-prolyl cis-trans isomerase FKBP5;Peptidyl-prolyl cis-trans isomerase	FKBP5	3941200	135900	2.04633e-05	1.08046e-15	2.10978e-20	12705.5
Q14137;Q96Q25;E9PIF8	Ribosome biogenesis protein BOP1	BOP1;KM-PA-2	7540700	221780	3.33947e-05	1.76324e-15	2.10841e-20	12697.3
O43567;C9JYN7;C9J8T4;C9J383;F8WDJ5;C9JRV0;F8W989;C9JYY4;C9JU37	E3 ubiquitin-protein ligase RNF13	RNF13	1588400	113450	1.70828e-05	9.01974e-16	2.10678e-20	12687.4
Q92619;F6QP70;F5H1R4;F5H4A3	Minor histocompatibility protein HA-1;Minor histocompatibility antigen HA-1	HMHA1	13795000	328460	4.94582e-05	2.61139e-15	2.09565e-20	12620.4
P40222	Alpha-taxilin	TXLNA	4237000	162960	2.45379e-05	1.2956e-15	2.09339e-20	12606.8
P10124	Serglycin	SRGN	185460	46365	6.98145e-06	3.68621e-16	2.08827e-20	12576
P48556	26S proteasome non-ATPase regulatory subunit 8	PSMD8	2078400	103920	1.56479e-05	8.26207e-16	2.0858e-20	12561.1
Q9P0P0;C9J1C6;C9J391;F8WBU5;H7C426	E3 ubiquitin-protein ligase RNF181	RNF181	375460	46933	7.06698e-06	3.73137e-16	2.08351e-20	12547.3
Q86UE4;E5RJU9;H0YB56	Protein LYRIC	MTDH	4006300	166930	2.51356e-05	1.32716e-15	2.07902e-20	12520.3
A7YIJ8;P35241;F5H1A7	Radixin	RDX	6104100	184970	2.7852e-05	1.47059e-15	2.06985e-20	12465.1
E9PF49;Q9Y6M9;E7EWZ0;E9PH64	NADH dehydrogenase [ubiquinone] 1 beta subcomplex subunit 9	NDUFB9	829930	69161	1.0414e-05	5.49858e-16	2.0683e-20	12455.7
Q9Y5K6	CD2-associated protein	CD2AP	6487200	185350	2.79093e-05	1.47361e-15	2.06243e-20	12420.4
P43034;I3L2U8;I3L3N5;B4DF38	Platelet-activating factor acetylhydrolase IB subunit alpha	PAFAH1B1	2778400	120800	1.81896e-05	9.6041e-16	2.05933e-20	12401.7
Q96QK1	Vacuolar protein sorting-associated protein 35	VPS35	9974300	237480	3.57588e-05	1.88806e-15	2.05882e-20	12398.6
O00566	U3 small nucleolar ribonucleoprotein protein MPP10	MPHOSPH10	5707400	203840	3.06934e-05	1.62061e-15	2.05497e-20	12375.4
E7EQL5;F8W8S0;Q13409;B7ZA04;E7EV09;E7EQU2;E7ETL8;E9PGG1;E7EMU4;E7ESD3;E7ET01;E7ERH4;E7ERR6;E7EUM4	Cytoplasmic dynein 1 intermediate chain 2	DYNC1I2	1259000	89929	1.35411e-05	7.14972e-16	2.04787e-20	12332.7
E7EWR4;P33240;E9PID8	Cleavage stimulation factor subunit 2	CSTF2	4044200	161770	2.43587e-05	1.28614e-15	2.04337e-20	12305.6
Q14980	Nuclear mitotic apparatus protein 1	NUMA1	72258000	612360	9.22067e-05	4.86851e-15	2.04336e-20	12305.5
Q07960;H0YE29;E9PNR6	Rho GTPase-activating protein 1	ARHGAP1	3491000	129300	1.94695e-05	1.02799e-15	2.03824e-20	12274.7
P62837	Ubiquitin-conjugating enzyme E2 D2	UBE2D2	171600	42900	6.45971e-06	3.41073e-16	2.03808e-20	12273.7
Q15629;B4E0K2;G3XAN4	Translocating chain-associated membrane protein 1	TRAM1	1214500	110410	1.66251e-05	8.77805e-16	2.03804e-20	12273.5
Q53GG5	PDZ and LIM domain protein 3	PDLIM3	1608900	100560	1.51419e-05	7.99493e-16	2.03786e-20	12272.4
Q9NQ48;B3KSI9;F5GWL8;H7C488	Leucine zipper transcription factor-like protein 1	LZTFL1	1415400	88459	1.33198e-05	7.03285e-16	2.03309e-20	12243.7
D3DTL2;P13929	Beta-enolase	ENO3	2267300	119330	1.79682e-05	9.48722e-16	2.01916e-20	12159.8
Q9NTJ5;B4DK71;E9PGZ4	Phosphatidylinositide phosphatase SAC1	SACM1L	5925700	169310	2.5494e-05	1.34608e-15	2.0101e-20	12105.2
P46063	ATP-dependent DNA helicase Q1	RECQL	6498900	185680	2.79589e-05	1.47623e-15	2.00965e-20	12102.5
Q9BZE1;A6NHR2	39S ribosomal protein L37, mitochondrial	MRPL37	3525300	121560	1.8304e-05	9.66452e-16	2.00855e-20	12095.9
Q9UFW8;C9JUJ0	CGG triplet repeat-binding protein 1	CGGBP1	569490	47458	7.14603e-06	3.77311e-16	2.00484e-20	12073.5
P52294;C9JYI4	Importin subunit alpha-1	KPNA1	3032900	151640	2.28333e-05	1.2056e-15	2.00196e-20	12056.2
O14974;F8VWB4;F8VZN8	Protein phosphatase 1 regulatory subunit 12A	PPP1R12A	13914000	289870	4.36475e-05	2.30459e-15	1.99912e-20	12039.1
O95202	LETM1 and EF-hand domain-containing protein 1, mitochondrial	LETM1	8144100	208820	3.14433e-05	1.6602e-15	1.99178e-20	11994.9
P07686;Q5URX0;H0Y9B6;H0YA83	Beta-hexosaminidase subunit beta;Beta-hexosaminidase subunit beta chain B;Beta-hexosaminidase subunit beta chain A	HEXB	4581000	157970	2.37865e-05	1.25593e-15	1.99003e-20	11984.3
Q9UNQ2;D6RCL3	Probable dimethyladenosine transferase	DIMT1	1584500	88025	1.32544e-05	6.99835e-16	1.98614e-20	11960.9
Q12849;H0YAK1;H0Y8R1;F5H5I6	G-rich sequence factor 1	GRSF1	3571900	132290	1.99197e-05	1.05176e-15	1.97975e-20	11922.4
P78344;D3DQV9;H0Y3P2;H0YCH5	Eukaryotic translation initiation factor 4 gamma 2	EIF4G2	12722000	254440	3.83125e-05	2.0229e-15	1.97626e-20	11901.4
O43818	U3 small nucleolar RNA-interacting protein 2	RRP9	2960800	128730	1.93836e-05	1.02346e-15	1.97426e-20	11889.4
P30419	Glycylpeptide N-tetradecanoyltransferase 1	NMT1	2956900	140800	2.12011e-05	1.11942e-15	1.9706e-20	11867.3
P61011;G3V4F7	Signal recognition particle 54 kDa protein	SRP54	4127000	137570	2.07147e-05	1.09374e-15	1.96348e-20	11824.5
Q15024	Exosome complex component RRP42	EXOSC7	1412000	78445	1.18119e-05	6.2367e-16	1.95993e-20	11803.1
B4DRT2;Q92552;G5EA06;D6RH20	28S ribosomal protein S27, mitochondrial	MRPS27	3128800	120340	1.81203e-05	9.56752e-16	1.94664e-20	11723
Q02818;H7BZI1;C9JKZ2	Nucleobindin-1	NUCB1	3682200	131510	1.98022e-05	1.04556e-15	1.94057e-20	11686.5
Q5T6W5		HNRNPK	2666500	115930	1.74563e-05	9.21691e-16	1.93808e-20	11671.5
P19525;E9PC80	Interferon-induced, double-stranded RNA-activated protein kinase	EIF2AK2	3161300	150540	2.26677e-05	1.19685e-15	1.92749e-20	11607.7
Q9NQR4;H7C579;F8WF70	Omega-amidase NIT2	NIT2	1333800	74098	1.11574e-05	5.8911e-16	1.92469e-20	11590.9
Q99519;E9PIF4	Sialidase-1	NEU1	2201000	110050	1.65709e-05	8.74943e-16	1.92435e-20	11588.8
O75525;E5RJZ9;E5RG12	KH domain-containing, RNA-binding, signal transduction-associated protein 3	KHDRBS3	1125200	93769	1.41194e-05	7.45502e-16	1.92145e-20	11571.3
O95182	NADH dehydrogenase [ubiquinone] 1 alpha subcomplex subunit 7	NDUFA7	212330	30333	4.56742e-06	2.4116e-16	1.92144e-20	11571.3
O95816;B4DXE2	BAG family molecular chaperone regulator 2	BAG2	804200	57443	8.64953e-06	4.56695e-16	1.92115e-20	11569.5
Q9NUB1;Q6ZV30;F5H6F4;F8W7Y1	Acetyl-coenzyme A synthetase 2-like, mitochondrial	ACSS1	6120300	180010	2.71052e-05	1.43115e-15	1.91188e-20	11513.7
Q15257;A6PVN5;Q68CR8;B4DZF8;B7ZBQ0	Serine/threonine-protein phosphatase 2A activator	PPP2R4;DKFZp781M17165	1756000	97557	1.46897e-05	7.75618e-16	1.90724e-20	11485.8
Q8NFV4;H7BYM8	Abhydrolase domain-containing protein 11	ABHD11	1497500	83193	1.25269e-05	6.61419e-16	1.90665e-20	11482.3
Q9BTV4	Transmembrane protein 43	TMEM43	2473400	107540	1.61929e-05	8.54987e-16	1.90526e-20	11473.9
Q2NL82	Pre-rRNA-processing protein TSR1 homolog	TSR1	7256600	219900	3.31117e-05	1.7483e-15	1.90427e-20	11467.9
Q68CZ2;E7ERH3;E9PCX8	Tensin-3	TNS3	20434000	371530	5.59435e-05	2.95382e-15	1.9025e-20	11457.2
Q9NVS9;B4E1D7;B4E0V0;J3QQV6	Pyridoxine-5-phosphate oxidase	PNPO	928140	71395	1.07504e-05	5.6762e-16	1.89282e-20	11399
Q9NQG5;A2A2M0	Regulation of nuclear pre-mRNA domain-containing protein 1B	RPRD1B	1221700	87264	1.31399e-05	6.93785e-16	1.88023e-20	11323.1
Q96C19	EF-hand domain-containing protein D2	EFHD2	693490	63045	9.49306e-06	5.01234e-16	1.87749e-20	11306.6
Q6FIF0;H0YK54;H0YK21;H0YME2;H0YLR2;H0YMR5	AN1-type zinc finger protein 6	ZFAND6	424350	53044	7.98715e-06	4.21722e-16	1.86975e-20	11260
Q92979;H3BUT4	Ribosomal RNA small subunit methyltransferase NEP1	EMG1	941670	62778	9.45286e-06	4.99111e-16	1.86793e-20	11249
Q8WXC9;E7ESZ7;O95299;C9J6X0;Q8N1B9	NADH dehydrogenase [ubiquinone] 1 alpha subcomplex subunit 10, mitochondrial	NDUFA10	2733200	113880	1.71476e-05	9.05393e-16	1.86441e-20	11227.8
Q96RQ3;E9PHF7;E9PG35;G5E9X5;F5GYT8	Methylcrotonoyl-CoA carboxylase subunit alpha, mitochondrial	MCCC1	6217300	188400	2.83685e-05	1.49786e-15	1.86134e-20	11209.4
Q02223;Q2TQ40	Tumor necrosis factor receptor superfamily member 17	TNFRSF17	471960	47196	7.10658e-06	3.75228e-16	1.86079e-20	11206
O14980	Exportin-1	XPO1	15303000	288740	4.34773e-05	2.2956e-15	1.86059e-20	11204.9
Q14790;H7C0E2;E7EQ06;E7ETB7	Caspase-8;Caspase-8 subunit p18;Caspase-8 subunit p10	CASP8	3493000	129370	1.948e-05	1.02854e-15	1.85688e-20	11182.5
Q9BYD3	39S ribosomal protein L4, mitochondrial	MRPL4	1221600	81443	1.22634e-05	6.47505e-16	1.85431e-20	11167
Q9BRG1	Vacuolar protein-sorting-associated protein 25	VPS25	483790	48379	7.28471e-06	3.84633e-16	1.85392e-20	11164.7
Q5HYI8	Rab-like protein 3	RABL3	677610	61601	9.27563e-06	4.89753e-16	1.85358e-20	11162.6
Q9NWW5;H3BUT1;H3BUV4;H3BTY4;H3BNF1;H3BRN7	Ceroid-lipofuscinosis neuronal protein 6	CLN6	668480	83560	1.25821e-05	6.64336e-16	1.84954e-20	11138.3
Q9H171;A2A2F7	Z-DNA-binding protein 1	ZBP1	1720100	107500	1.61869e-05	8.54669e-16	1.84426e-20	11106.5
P61964	WD repeat-containing protein 5	WDR5	1356800	84799	1.27687e-05	6.74187e-16	1.84264e-20	11096.8
Q9P000;E9PJ95	COMM domain-containing protein 9	COMMD9	657360	50567	7.61417e-06	4.02028e-16	1.84256e-20	11096.3
G5E9Q2;E9PGZ0;O75534;E9PLT0	Cold shock domain-containing protein E1	CSDE1	9971900	216780	3.26419e-05	1.72349e-15	1.83857e-20	11072.2
E9PHX7;P52594;B8ZZY2;C9J2I0	Arf-GAP domain and FG repeat-containing protein 1	AGFG1	2387000	140410	2.11424e-05	1.11632e-15	1.83708e-20	11063.2
Q15526	Surfeit locus protein 1	SURF1	1070100	76435	1.15093e-05	6.0769e-16	1.8232e-20	10979.7
B0QY62;Q9UH99;J3KQE0	SUN domain-containing protein 2	UNC84B;SUN2	6426000	189000	2.84589e-05	1.50263e-15	1.82134e-20	10968.5
O75400	Pre-mRNA-processing factor 40 homolog A	PRPF40A	8222800	249180	3.75205e-05	1.98108e-15	1.82085e-20	10965.5
Q9NQX7;B8ZZM6;C9JG41;E7EUS6;F5H4I5	Integral membrane protein 2C;CT-BRI3	ITM2C	1034900	68990	1.03882e-05	5.48499e-16	1.81484e-20	10929.3
P28676;H7BXD5;H7C2Z6	Grancalcin	GCA	547390	54739	8.24238e-06	4.35198e-16	1.81257e-20	10915.6
Q9ULX3	RNA-binding protein NOB1	NOB1	2441600	106150	1.59836e-05	8.43936e-16	1.80815e-20	10889
C9JT23;Q86Y39	NADH dehydrogenase [ubiquinone] 1 alpha subcomplex subunit 11	NDUFA11	634240	52853	7.95839e-06	4.20203e-16	1.79497e-20	10809.7
P48059;B4DPH6;C9JF46	LIM and senescent cell antigen-like-containing domain protein 1	LIMS1;LIMS3	1428200	84011	1.265e-05	6.67922e-16	1.79303e-20	10798
Q6P6C2	Probable alpha-ketoglutarate-dependent dioxygenase ABH5	ALKBH5	1695700	99746	1.50193e-05	7.93022e-16	1.79194e-20	10791.4
Q15773;F5H0Y3;F5H800;F5H7L5	Myeloid leukemia factor 2	MLF2	570020	63335	9.53673e-06	5.03539e-16	1.78896e-20	10773.5
Q8TCC3;B8ZZV5	39S ribosomal protein L30, mitochondrial	MRPL30	333180	41647	6.27104e-06	3.31111e-16	1.78535e-20	10751.7
P46977;E9PNQ1	Dolichyl-diphosphooligosaccharide--protein glycosyltransferase subunit STT3A	STT3A	5242800	180790	2.72226e-05	1.43735e-15	1.78489e-20	10749
P20339;B4DJA5	Ras-related protein Rab-5A	RAB5A	579740	52704	7.93596e-06	4.19018e-16	1.77115e-20	10666.2
Q14166;B1AH89	Tubulin--tyrosine ligase-like protein 12	TTLL12	5631400	165630	2.49399e-05	1.31683e-15	1.76986e-20	10658.4
P10619	Lysosomal protective protein;Lysosomal protective protein 32 kDa chain;Lysosomal protective protein 20 kDa chain	CTSA	2303000	121210	1.82513e-05	9.63669e-16	1.76934e-20	10655.3
P41252;J3KR24	Isoleucine--tRNA ligase, cytoplasmic	IARS	18610000	320850	4.83123e-05	2.55089e-15	1.76532e-20	10631.1
Q13123;E7EQZ7	Protein Red	IK	3199200	145420	2.18968e-05	1.15615e-15	1.76239e-20	10613.5
Q7Z2W4;C9J6P4	Zinc finger CCCH-type antiviral protein 1	ZC3HAV1	12810000	224740	3.38404e-05	1.78678e-15	1.76158e-20	10608.6
P04179;F5GYZ5;F5H4R2;B3KUK2;B4E3K9;F5H3C5	Superoxide dismutase [Mn], mitochondrial;Superoxide dismutase	SOD2	599980	54544	8.21301e-06	4.33647e-16	1.75409e-20	10563.5
Q93009;B7Z815;F5H8E5;H3BND8;F5H2X1	Ubiquitin carboxyl-terminal hydrolase 7;Ubiquitin carboxyl-terminal hydrolase	USP7	18102000	282850	4.25904e-05	2.24877e-15	1.75275e-20	10555.4
Q9NWU1	3-oxoacyl-[acyl-carrier-protein] synthase, mitochondrial	OXSM	2152900	107640	1.6208e-05	8.55782e-16	1.75214e-20	10551.8
Q15785	Mitochondrial import receptor subunit TOM34	TOMM34	1361900	75661	1.13927e-05	6.01536e-16	1.74061e-20	10482.3
P60510;H3BTA2;H3BV22	Serine/threonine-protein phosphatase 4 catalytic subunit;Serine/threonine-protein phosphatase	PPP4C	1228300	76767	1.15593e-05	6.10329e-16	1.73982e-20	10477.5
D6RER5;Q9NVA2;D6RGI3;D6RDU5	Septin-11	2013-09-11	2397600	108980	1.64098e-05	8.66436e-16	1.73955e-20	10475.9
P10109	Adrenodoxin, mitochondrial	FDX1	551050	42389	6.38276e-06	3.3701e-16	1.73779e-20	10465.3
Q8N954	Coiled-coil domain-containing protein 75	CCDC75	1055800	65987	9.93606e-06	5.24624e-16	1.73728e-20	10462.2
Q8WWI5	Choline transporter-like protein 1	SLC44A1	4804000	160130	2.41117e-05	1.2731e-15	1.73681e-20	10459.4
Q15628;B3KQZ9	Tumor necrosis factor receptor type 1-associated DEATH domain protein	TRADD	1117600	74508	1.12191e-05	5.92369e-16	1.7297e-20	10416.6
Q9HCC0;D6RD67	Methylcrotonoyl-CoA carboxylase beta chain, mitochondrial	MCCC2	3725400	133050	2.00341e-05	1.0578e-15	1.72471e-20	10386.6
Q15020;B7ZKM0;F8VV04	Squamous cell carcinoma antigen recognized by T-cells 3	SART3	12154000	238320	3.58853e-05	1.89474e-15	1.72359e-20	10379.8
Q5BJD5;E9PJ42;E9PP29	Transmembrane protein 41B	TMEM41B	631820	70202	1.05707e-05	5.58135e-16	1.71665e-20	10338
Q9Y6E0;B4DR80;H0Y630;Q5JV99;Q5JV98	Serine/threonine-protein kinase 24;Serine/threonine-protein kinase 24 36 kDa subunit;Serine/threonine-protein kinase 24 12 kDa subunit	STK24	2235300	106440	1.60273e-05	8.46242e-16	1.71627e-20	10335.7
O75792	Ribonuclease H2 subunit A	RNASEH2A	1079000	71932	1.08312e-05	5.71889e-16	1.7125e-20	10313
Q13510;E9PDS0;E7EMM4;E7ERV9	Acid ceramidase;Acid ceramidase subunit alpha;Acid ceramidase subunit beta	ASAH1	2305800	96076	1.44667e-05	7.63844e-16	1.71039e-20	10300.3
P53992;G5EA31;E7EP00	Protein transport protein Sec24C	SEC24C	10167000	254170	3.82719e-05	2.02076e-15	1.70787e-20	10285.2
Q96PE7;H7BZS7	Methylmalonyl-CoA epimerase, mitochondrial	MCEE	440990	40090	6.03659e-06	3.18732e-16	1.69999e-20	10237.7
D6REX3;O94979;H7C2W3;B7ZL00;H7BXG7;D6RHZ5	Protein transport protein Sec31A	SEC31A	14221000	290220	4.37002e-05	2.30737e-15	1.69385e-20	10200.7
E9PEQ4;F5H4R9;P50570	Dynamin-2	DNM2	10015000	208640	3.14162e-05	1.65877e-15	1.69323e-20	10197
Q9Y6A4	UPF0468 protein C16orf80	C16orf80	580950	48413	7.28983e-06	3.84903e-16	1.6901e-20	10178.1
Q6DD88;C9JUU1;F5H6I7	Atlastin-3	ATL3	3331400	128130	1.92933e-05	1.01869e-15	1.68264e-20	10133.2
O75817;C9JYM0	Ribonuclease P protein subunit p20	POP7	165330	33065	4.97879e-06	2.6288e-16	1.67964e-20	10115.1
Q05048	Cleavage stimulation factor subunit 1	CSTF1	1838400	102130	1.53783e-05	8.11975e-16	1.67913e-20	10112
Q96BM9	ADP-ribosylation factor-like protein 8A	ARL8A	495700	45064	6.78555e-06	3.58277e-16	1.67294e-20	10074.8
Q13724;F5H6D0;C9J8D4	Mannosyl-oligosaccharide glucosidase	MOGS	8504800	193290	2.91048e-05	1.53673e-15	1.67189e-20	10068.5
Q9UQE7	Structural maintenance of chromosomes protein 3	SMC3	19331000	297400	4.47813e-05	2.36445e-15	1.67052e-20	10060.2
Q96T60	Bifunctional polynucleotide phosphatase/kinase;Polynucleotide 3-phosphatase;Polynucleotide 5-hydroxyl-kinase	PNKP	3833200	119790	1.80375e-05	9.5238e-16	1.66862e-20	10048.7
O43665	Regulator of G-protein signaling 10	RGS10	338110	42263	6.36379e-06	3.36008e-16	1.66045e-20	9999.55
Q13823	Nucleolar GTP-binding protein 2	GNL2	5756600	174440	2.62665e-05	1.38687e-15	1.65786e-20	9983.99
Q16633;E9PKH4	POU domain class 2-associating factor 1	POU2AF1	171370	57123	8.60135e-06	4.54151e-16	1.65531e-20	9968.62
E7ESM9;B7Z468;G5E9D3;P20810;B7Z574;E7EVY3;G5E946;E7ES10;E9PDE4;H0Y9H6;H0Y7F0;E7EQ12;H0YD33;E7EQA0	Calpastatin	CAST	6512500	171380	2.58057e-05	1.36254e-15	1.65285e-20	9953.78
P78347	General transcription factor II-I	GTF2I	11146000	232210	3.49652e-05	1.84616e-15	1.6422e-20	9889.68
P07384	Calpain-1 catalytic subunit	CAPN1	6083500	168990	2.54458e-05	1.34354e-15	1.64068e-20	9880.53
O95347	Structural maintenance of chromosomes protein 2	SMC2	18118000	278750	4.1973e-05	2.21618e-15	1.63375e-20	9838.75
Q8TDX7;F8WAG2	Serine/threonine-protein kinase Nek7	NEK7	1275500	70863	1.06703e-05	5.6339e-16	1.6306e-20	9819.82
O60884	DnaJ homolog subfamily A member 2	DNAJA2	2064000	93818	1.41267e-05	7.45892e-16	1.63054e-20	9819.45
P30447	HLA class I histocompatibility antigen, A-23 alpha chain	HLA-A	1502800	83488	1.25713e-05	6.63764e-16	1.62959e-20	9813.71
Q9UNH7;B4DJS7;C0H5W9;G3V5X9	Sorting nexin-6	SNX6	2196200	95489	1.43783e-05	7.59177e-16	1.62746e-20	9800.88
Q9Y5B9	FACT complex subunit SPT16	SUPT16H	13223000	244880	3.6873e-05	1.9469e-15	1.62363e-20	9777.83
Q92973	Transportin-1	TNPO1	8562500	208840	3.14463e-05	1.66036e-15	1.62224e-20	9769.46
Q7RTS1	Class A basic helix-loop-helix protein 15	BHLHA15	381550	42394	6.38352e-06	3.3705e-16	1.61903e-20	9750.12
G3V2U7;P07311	Acylphosphatase;Acylphosphatase-1	ACYP1	287030	28703	4.32198e-06	2.28201e-16	1.61558e-20	9729.34
O00165;E9PIQ7	HCLS1-associated protein X-1	HAX1	1090700	64157	9.6605e-06	5.10074e-16	1.61314e-20	9714.64
O75496;E2QRF9	Geminin	GMNN	333490	47641	7.17359e-06	3.78766e-16	1.60732e-20	9679.62
Q00796;H0YKB3;B7Z3A6	Sorbitol dehydrogenase	SORD	1619100	77101	1.16096e-05	6.12985e-16	1.59948e-20	9632.39
Q9NUQ2;H0YC22	1-acyl-sn-glycerol-3-phosphate acyltransferase epsilon	AGPAT5	1607200	84589	1.27371e-05	6.72517e-16	1.59849e-20	9626.43
Q9BSJ8	Extended synaptotagmin-1	ESYT1	12098000	246900	3.71772e-05	1.96296e-15	1.59785e-20	9622.56
Q5T9U4;Q14814	Myocyte-specific enhancer factor 2D	MEF2D	1873400	110200	1.65935e-05	8.76135e-16	1.59518e-20	9606.48
P17480;E9PKP7	Nucleolar transcription factor 1	UBTF	6092500	179190	2.69817e-05	1.42463e-15	1.59346e-20	9596.14
P98171;E7EQN5;F5GZW3;E9PCM6	Rho GTPase-activating protein 4	ARHGAP4	8835200	210360	3.16752e-05	1.67245e-15	1.5925e-20	9590.38
P28799	Granulins;Acrogranin;Paragranulin;Granulin-1;Granulin-2;Granulin-3;Granulin-4;Granulin-5;Granulin-6;Granulin-7	GRN	2794100	127000	1.91231e-05	1.0097e-15	1.58898e-20	9569.16
Q9NZD2;F5H0U5;F5GZ49	Glycolipid transfer protein	GLTP	666510	47608	7.16862e-06	3.78503e-16	1.58702e-20	9557.32
Q01085;E7ETJ9;Q49AS9;E7ETC0;A6NKZ9	Nucleolysin TIAR	TIAL1	1325700	82855	1.2476e-05	6.58731e-16	1.58387e-20	9538.38
Q9NTX5	Ethylmalonyl-CoA decarboxylase	ECHDC1	1199700	66651	1.0036e-05	5.29903e-16	1.57251e-20	9469.94
Q16762	Thiosulfate sulfurtransferase	TST	1055300	65958	9.93169e-06	5.24393e-16	1.56868e-20	9446.89
Q9HD20	Probable cation-transporting ATPase 13A1	ATP13A1	14670000	261960	3.94449e-05	2.08269e-15	1.56652e-20	9433.9
Q9NV96	Cell cycle control protein 50A	TMEM30A	1277400	79838	1.20217e-05	6.34745e-16	1.56022e-20	9395.97
F5H5P2;P12694;B4DP47;F5GXU9	2-oxoisovalerate dehydrogenase subunit alpha, mitochondrial	BCKDHA	3081500	106260	1.60002e-05	8.44811e-16	1.55863e-20	9386.4
Q15738;C9JDR0	Sterol-4-alpha-carboxylate 3-dehydrogenase, decarboxylating	NSDHL	2051900	82077	1.23588e-05	6.52546e-16	1.55739e-20	9378.91
Q8N257	Histone H2B type 3-B	HIST3H2BB	190480	27211	4.09732e-06	2.16339e-16	1.5555e-20	9367.52
Q6I9Y2	THO complex subunit 7 homolog	THOC7	600580	46198	6.95631e-06	3.67293e-16	1.54695e-20	9316.06
E9PCT1;A9Z1X7;Q8IYB3	Serine/arginine repetitive matrix protein 1	SRRM1	8450400	201200	3.02959e-05	1.59962e-15	1.54121e-20	9281.48
P02545;Q6UYC3;E7EUI9;D6RAQ3;Q5TCI8	Prelamin-A/C;Lamin-A/C	LMNA	5891300	143690	2.16363e-05	1.14239e-15	1.54088e-20	9279.5
Q00534	Cyclin-dependent kinase 6	CDK6	1359300	71544	1.07728e-05	5.68804e-16	1.53989e-20	9273.52
E9PAV3;F8VU71;Q13765;H0YHX9;F8W0W4;F8VZJ2;F8VNW4;F8W1N5	Nascent polypeptide-associated complex subunit alpha	NACA	42140000	397550	5.98615e-05	3.16069e-15	1.53865e-20	9266.03
Q9BTD8	RNA-binding protein 42	RBM42	1752500	97360	1.46601e-05	7.74052e-16	1.53542e-20	9246.61
Q9GZT8;E7EXA3	NIF3-like protein 1	NIF3L1	1701100	81006	1.21976e-05	6.44031e-16	1.53458e-20	9241.53
H0YIV9;O43716;J3KMY1	Glutamyl-tRNA(Gln) amidotransferase subunit C, mitochondrial	GATC	394440	35858	5.39935e-06	2.85086e-16	1.53223e-20	9227.37
Q14165;F5H1S8;F5GX14;H0YG07	Malectin	MLEC	993670	62104	9.35137e-06	4.93752e-16	1.53182e-20	9224.94
Q92917	G patch domain and KOW motifs-containing protein	GPKOW	2812300	100440	1.51238e-05	7.98539e-16	1.52895e-20	9207.63
P56962;E9PIC2	Syntaxin-17	STX17	766810	63901	9.62195e-06	5.08039e-16	1.52094e-20	9159.4
O95747	Serine/threonine-protein kinase OSR1	OXSR1	2774600	110990	1.67124e-05	8.82416e-16	1.52083e-20	9158.74
Q9H0D6;B4DZC3	5-3 exoribonuclease 2	XRN2	9707400	206540	3.11e-05	1.64208e-15	1.51232e-20	9107.5
F5H8L0;B7ZAP0;E9PS63;Q9Y3P9;B7Z2B4	Rab GTPase-activating protein 1-like, isoform 10;Rab GTPase-activating protein 1	RABGAP1L;RABGAP1	1078800	67423	1.01523e-05	5.36041e-16	1.50611e-20	9070.11
Q9Y508	RING finger protein 114	RNF114	679500	48536	7.30835e-06	3.85881e-16	1.50183e-20	9044.34
P82912	28S ribosomal protein S11, mitochondrial	MRPS11	350370	38930	5.86192e-06	3.09509e-16	1.50131e-20	9041.17
Q9H9H4;F5H4M0;F5H1F6	Vacuolar protein sorting-associated protein 37B	VPS37B	944270	59017	8.88654e-06	4.69209e-16	1.49874e-20	9025.69
Q9NQT4	Exosome complex component RRP46	EXOSC5	570820	47568	7.1626e-06	3.78185e-16	1.49782e-20	9020.18
Q86X76	Nitrilase homolog 1	NIT1	1275400	67126	1.01076e-05	5.33679e-16	1.48674e-20	8953.43
O94888;F5GYB1;C9JAT7	UBX domain-containing protein 7	UBXN7	2352900	102300	1.54039e-05	8.13327e-16	1.4825e-20	8927.89
P13716;B7Z3I9;B7ZBK6	Delta-aminolevulinic acid dehydratase	ALAD	1079200	67451	1.01565e-05	5.36263e-16	1.47755e-20	8898.12
Q99633;Q5T9P7;Q5T9P8	Pre-mRNA-splicing factor 18	PRPF18	1406100	74006	1.11435e-05	5.88378e-16	1.47615e-20	8889.66
Q9Y512	Sorting and assembly machinery component 50 homolog	SAMM50	2794900	96378	1.45122e-05	7.66245e-16	1.47423e-20	8878.09
Q96NC0	Zinc finger matrin-type protein 2	ZMAT2	306300	43757	6.58875e-06	3.47886e-16	1.47334e-20	8872.78
Q96DV4;B3KN96	39S ribosomal protein L38, mitochondrial	MRPL38	1815100	82505	1.24233e-05	6.55949e-16	1.47087e-20	8857.87
P52655;J3KNC0	Transcription initiation factor IIA subunit 1;Transcription initiation factor IIA alpha chain;Transcription initiation factor IIA beta chain	GTF2A1	383630	76726	1.15531e-05	6.10003e-16	1.46943e-20	8849.18
Q6NYC1;B2WTI4;B2WTI3	Bifunctional arginine demethylase and lysyl-hydroxylase JMJD6	JMJD6	1285600	85704	1.2905e-05	6.81382e-16	1.46657e-20	8831.96
O00116	Alkyldihydroxyacetonephosphate synthase, peroxisomal	AGPS	4698500	134240	2.02133e-05	1.06726e-15	1.46379e-20	8815.23
Q9H223	EH domain-containing protein 4	EHD4	3374600	112490	1.69383e-05	8.94342e-16	1.46196e-20	8804.24
Q9NVP2	Histone chaperone ASF1B	ASF1B	370640	41182	6.20102e-06	3.27414e-16	1.45952e-20	8789.51
Q14684	Ribosomal RNA processing protein 1 homolog B	RRP1B	5111400	154890	2.33227e-05	1.23144e-15	1.45858e-20	8783.89
Q9H0E2;F2Z2Y8;E7EN89;B3KR28;B3KXC6;E9PNS3	Toll-interacting protein	TOLLIP	775470	55391	8.34055e-06	4.40381e-16	1.45432e-20	8758.18
O43395;E7EVD1	U4/U6 small nuclear ribonucleoprotein Prp3	PRPF3	4668100	141460	2.13005e-05	1.12467e-15	1.45066e-20	8736.14
Q96NB2	Sideroflexin-2	SFXN2	1118800	65811	9.90955e-06	5.23224e-16	1.44413e-20	8696.87
Q9HD42;F8VVT7;F8VUA2	Charged multivesicular body protein 1a	CHMP1A	354470	39386	5.93058e-06	3.13135e-16	1.44282e-20	8688.94
Q53H96;H0Y6C3;B5MD87	Pyrroline-5-carboxylate reductase 3	PYCRL	672380	51721	7.78794e-06	4.11203e-16	1.43531e-20	8643.75
F5GYL8;O60684;F5H4G7;O15131;Q5TFJ7	Importin subunit alpha;Importin subunit alpha-7;Importin subunit alpha-6	KPNA6;KPNA5	2513100	109270	1.64534e-05	8.68741e-16	1.43373e-20	8634.22
Q9Y6W5	Wiskott-Aldrich syndrome protein family member 2	WASF2	1654200	97305	1.46518e-05	7.73615e-16	1.42515e-20	8582.54
Q9NTZ6	RNA-binding protein 12	RBM12	5058400	174430	2.6265e-05	1.38679e-15	1.4239e-20	8574.99
[truncated: 1,370 more rows]

## Sheet: (C) 5'UTR vs iBAQ
UCSC	UniProt	Gene	0h 5' UTR RPKM	0h CDS RPKM	(5' UTR RPKM/CDS RPKM)	iBAQ absolute copies per cell
uc001scr.4	Q9NRG9	AAAS	28.9963	16.9773	1.70795	4111.42
uc002sfp.2	Q2M2I8	AAK1	2.38234	3.42546	0.69548	137.041
uc002vhk.3	Q13685	AAMP	62.4048	104.519	0.597067	3093.45
uc002eyn.1	P49588	AARS	264.834	102.169	2.59212	82928.6
uc003vkb.3	Q9UDR5	AASS	2.96326	3.33846	0.887613	346.638
uc002hni.3	Q9NY61	AATF	107.077	59.0098	1.81456	5016.17
uc003wik.4	Q9NUT2	ABCB8	24.6833	15.3056	1.6127	3175.75
uc003ijy.3	P61221	ABCE1	43.5479	42.5134	1.02433	38377
uc003wjo.1	Q75MJ1	ABCF2	12.3869	61.5623	0.201209	19388.1
uc003fmz.2	Q9NUQ8	ABCF3	2.56521	39.274	0.0653157	376.228
uc002wuq.3	Q8N2K0	ABHD12	22.1766	94.7828	0.233973	37683.3
uc011bdy.2	Q96IU4	ABHD14B	7.67714	92.733	0.0827876	153373
uc001isy.3	Q8IZP0	ABI1	59.8472	30.865	1.939	23769.2
uc002ldw.4	P42765	ACAA2	20.9966	66.4136	0.316149	174972
uc003ela.4	Q9H845	ACAD9	13.5463	21.6564	0.62551	5988.91
uc009wbp.3	P11310	ACADM	14.3556	44.2122	0.324698	105082
uc002gev.3	P49748	ACADVL	107.418	80.2549	1.33846	52325.7
uc001hpy.3	Q9H3P7	ACBD3	20.1123	81.5998	0.246475	15483.4
uc002hyg.3	P53396	ACLY	90.1521	57.7751	1.5604	28665.6
uc003zqw.4	P21399	ACO1	6.05948	9.59478	0.631539	6041.92
uc003nek.3	Q9NPJ3	ACOT13	28.0221	43.7818	0.64004	193753
uc004dao.3	Q9Y305	ACOT9	10.5947	12.705	0.8339	6599.2
uc002qwf.3	P24666	ACP1	10.6311	185.951	0.0571715	539242
uc001epr.2	Q9NPH0	ACP6	21.6688	16.4385	1.31817	1636.67
uc002vnj.3	O95573	ACSL3	44.5863	15.7003	2.83984	1757.71
uc004eoi.2	O60488	ACSL4	8.8487	19.8837	0.445023	3201.16
uc002wub.3	Q9NUB1	ACSS1	36.5221	47.5983	0.767298	11513.7
uc003sot.4	P60709	ACTB	233.251	1897.88	0.122901	1.62338e+07
uc002kal.2	P63261	ACTG1	819.778	1189.05	0.689439	128347
uc003fjw.3	O96019	ACTL6A	34.5713	64.0675	0.539607	62227.5
uc002oja.2	O43707	ACTN4	64.4508	64.2231	1.00355	127481
uc001kvv.3	P61163	ACTR1A	21.4836	40.99	0.524118	20870.4
uc002syb.2	P42025	ACTR1B	34.2911	67.6068	0.507214	77462.4
uc002sdp.3	E9PF41	ACTR2	212.449	196.309	1.08222	402457
uc002tkx.1	P61158	ACTR3	234.513	191.71	1.22327	286308
uc002xmj.3	P00813	ADA	10.7418	66.0853	0.162544	148591
uc002afd.1	O14672	ADAM10	159.288	83.1032	1.91675	7689.9
uc001ffh.3	P55265	ADAR	93.3916	71.9698	1.29765	23376.5
uc001hqn.1	Q8NI60	ADCK3	29.8039	29.2345	1.01948	2045.81
uc003gfq.3	P35611	ADD1	148.68	85.9343	1.73016	2014.42
uc002qxp.4	Q9BV57	ADI1	51.3739	283.472	0.181231	265007
uc001jwi.3	P55263	ADK	29.8509	29.7769	1.00249	8267.14
uc002xvu.1	Q9H2P0	ADNP	26.2858	18.2104	1.44345	465.382
uc001jmg.3	Q96SZ5	ADO	54.3782	14.2871	3.8061	1296.2
uc009yrn.1	P25098	ADRBK1	30.5759	72.9344	0.419225	6636.74
uc002yco.3	Q16186	ADRM1	52.4535	234.405	0.223773	80494.5
uc003ayp.4	P30566	ADSL	52.9929	57.9201	0.914931	52375.6
uc001iaj.3	P30520	ADSS	18.705	57.8332	0.32343	59337.2
uc002kqz.2	Q9Y4W6	AFG3L2	31.4502	37.9936	0.827776	4999.18
uc002scz.3	Q6ULP2	AFTPH	19.6566	13.5477	1.45092	1889.91
uc002vpd.2	E9PHX7	AGFG1	102.026	24.3497	4.19003	11063.2
uc003vwi.2	Q53H12	AGK	0.499619	27.583	0.0181133	44893.7
uc001asv.3	Q6RW13	AGTRAP	6.87476	152.852	0.0449766	29342
uc002xai.3	P23526	AHCY	30.9117	132.477	0.233336	286726
uc001dyx.3	O43865	AHCYL1	33.006	28.5549	1.15588	20588.8
uc001xtw.3	O95433	AHSA1	115.825	69.864	1.65786	139269
uc004evg.3	O95831	AIFM1	8.55624	17.4576	0.490115	40732.9
uc003hyh.3	Q12904	AIMP1	8.18423	59.8137	0.136829	223185
uc003spo.3	Q13155	AIMP2	50.5053	29.4786	1.71329	81545.1
uc001olv.3	O00170	AIP	59.3357	46.6922	1.27078	66204.4
uc001bwp.2	P54819	AK2	68.3334	36.812	1.85628	603293
uc003ziq.2	Q9UIJ7	AK3	42.5801	81.9082	0.519851	77037.1
uc002nav.3	O43823	AKAP8	33.1461	34.6963	0.955321	1779.47
uc002naw.1	Q9ULX6	AKAP8L	56.4216	21.838	2.58364	2035.97
uc003ulg.3	Q99996	AKAP9	26.2366	3.40864	7.69709	52.1079
uc004bis.3	Q7Z591	AKNA	136.859	19.6381	6.96906	182.717
uc001coe.3	P14550	AKR1A1	45.9071	95.5218	0.480593	291269
uc003vrp.1	P15121	AKR1B1	85.9344	239.259	0.359169	409134
uc002pqn.4	Q96B36	AKT1S1	20.4606	25.5571	0.800584	3957.71
uc002pnt.3	Q8IZ83	ALDH16A1	5.87586	34.0098	0.17277	4494.24
uc001kkz.3	P54886	ALDH18A1	17.3999	17.4965	0.994479	27408.6
uc002hbp.3	P09972	ALDOC	82.3786	82.6353	0.996894	131520
uc011msy.2	Q9NP73	ALG13	5.05497	8.88803	0.568739	221.835
uc004azf.3	Q9H553	ALG2	8.59344	89.7156	0.0957853	915.232
uc001uvy.3	Q9Y673	ALG5	24.3695	50.6431	0.481201	16340.2
uc010uwc.2	Q9Y303	AMDHD2	22.7989	19.5568	1.16578	4057.68
uc021psp.1	Q96DE5	ANAPC16	30.6301	200.859	0.152496	0
uc002sxd.4	Q53RE8	ANKRD39	10.7418	111.824	0.0960599	18418.9
uc021vuj.1	Q8N8A2	ANKRD44	29.3869	14.4713	2.0307	737.808
uc003auc.3	Q6NXT1	ANKRD54	13.5267	17.3393	0.780118	2387.1
uc002arl.3	P39687	ANP32A	196.996	69.9867	2.81476	971046
uc004aya.3	Q92688	ANP32B	100.912	305.949	0.329833	1.21601e+06
uc001etw.3	Q9BTT0	ANP32E	113.108	272.943	0.414402	749868
uc001kbt.1	P50995	ANXA11	66.0757	164.618	0.401388	253114
uc002agm.3	P07355	ANXA2	4.70874	8.0088	0.587946	742258
uc003idv.4	P08758	ANXA5	66.1435	219.392	0.301485	435595
uc003ltl.2	P08133	ANXA6	266.095	363.169	0.732703	283644
uc001jtz.2	P20073	ANXA7	36.4927	78.9588	0.462174	48087.8
uc003afj.3	Q10567	AP1B1	76.7436	39.5437	1.94073	13085.8
uc010cgg.3	O43747	AP1G1	42.1462	25.6968	1.64013	4384.48
uc002ndv.2	Q4TTY5	AP1M1	4.93876	41.2249	0.1198	3301.05
uc002hjq.3	P63010	AP2B1	11.7595	36.9022	0.318667	2943.63
uc003fmw.3	Q96CW1	AP2M1	406.829	130.256	3.1233	15486.1
uc002pft.1	P53680	AP2S1	31.0319	220.659	0.140633	31510.4
uc003kfj.3	O00203	AP3B1	19.9368	14.3398	1.39031	3958.34
uc002luz.3	O14617	AP3D1	42.7745	46.133	0.9272	3450.22
uc001jwh.3	Q9Y2T2	AP3M1	8.40368	31.2676	0.268766	5292.91
uc003cxf.3	P13798	APEH	2.7859	54.2272	0.0513746	13248.7
uc021rnr.1	P27695	APEX1	52.399	55.8214	0.93869	178243
uc010rfh.1	B4DRJ2	API5	133.347	56.8893	2.34397	47454.6
uc001fph.3	Q8NCW5	APOA1BP	73.0443	185.166	0.39448	61143.4
uc003apa.3	Q9BQE5	APOL2	40.1748	58.7035	0.684368	25105.4
uc003dio.3	Q9UKG1	APPL1	22.0642	23.5321	0.937621	3226.75
uc001ziv.3	O60306	AQR	28.0118	11.6263	2.40935	382.914
uc001ptq.3	P48444	ARCN1	75.3253	54.08	1.39285	51710.8
uc001rsr.2	P61204	ARF3	110.05	81.0465	1.35786	98126.2
uc003vmb.2	P84085	ARF5	8.12893	484.214	0.0167879	5756.95
uc002yel.3	Q8N6T3	ARFGAP1	35.7426	32.6744	1.0939	1870.48
uc001ndt.3	Q8N6H7	ARFGAP2	3.79123	50.2978	0.0753757	15920.3
uc003bdd.2	Q9NP61	ARFGAP3	7.42161	35.5935	0.20851	5856.27
uc002xtx.4	Q9Y6D5	ARFGEF2	46.618	10.058	4.63492	271.647
uc003imz.3	P53367	ARFIP1	35.987	12.1887	2.95249	8549
uc001vqk.4	Q9NWB6	ARGLU1	111.332	65.733	1.6937	27404.7
uc001ndd.3	Q07960	ARHGAP1	56.0442	56.8119	0.986487	12274.7
uc003qbr.3	Q8N392	ARHGAP18	55.0367	24.0841	2.28519	975.958
uc010fdg.3	P42331	ARHGAP25	3.27369	16.2124	0.201925	2480.47
uc001fxl.3	Q7Z6I6	ARHGAP30	127.908	74.936	1.7069	1129.18
uc004fjk.2	P98171	ARHGAP4	65.1917	39.3363	1.65729	9590.38
uc002kbq.3	P52565	ARHGDIA	474.535	740.8	0.640571	4.8568e+06
uc001rcq.1	P52566	ARHGDIB	305.728	862.753	0.354363	3.73213e+06
uc002osa.3	Q92888	ARHGEF1	11.4579	33.0399	0.34679	4540.3
uc001fmt.2	Q92974	ARHGEF2	81.5649	123.938	0.658111	31443.6
uc001bmv.1	O14497	ARID1A	34.2359	22.1071	1.54864	666.377
uc002ayd.3	Q8IVW6	ARID3B	85.0836	28.0488	3.03341	3077.12
uc002aut.4	Q9Y4X5	ARIH1	42.2852	32.463	1.30257	3049.93
uc001kwa.3	P36405	ARL3	20.6678	39.0469	0.529307	73090.6
uc003dnr.3	O75915	ARL6IP5	206.243	570.416	0.361566	797156
uc001gxk.1	Q96BM9	ARL8A	19.6717	96.8297	0.203158	10074.8
uc003bqg.3	Q9NVJ2	ARL8B	73.5475	109.106	0.674092	178641
uc003xvl.3	Q9NVT9	ARMC1	71.1065	30.1987	2.35462	22196.1
uc002nlc.3	Q6NXE6	ARMC6	18.0462	29.7465	0.606666	2878.96
uc004eia.1	Q9UH62	ARMCX3	51.4588	20.5971	2.49835	3050.51
uc003upx.2	Q92747	ARPC1A	9.01781	58.2685	0.154763	2618.49
uc003upz.3	O15143	ARPC1B	24.1469	189.701	0.127289	364263
uc002vhd.3	O15144	ARPC2	272.253	408.998	0.665659	162785
uc001tqq.3	O15145	ARPC3	131.212	172.831	0.759193	631496
uc001gql.3	O15511	ARPC5	390.529	980.975	0.398103	720825
uc004bpa.4	Q9BPX5	ARPC5L	67.1672	213.252	0.314966	269194
uc002acd.1	P56211	ARPP19	92.8646	189.666	0.489622	88706
uc003bmz.4	B7XD04	ARSA	103.121	39.4971	2.61085	724.538
uc003wyl.2	Q13510	ASAH1	19.5556	99.6897	0.196165	10300.3
uc021pso.1	Q8N9N2	ASCC1	0.279917	19.8618	0.0140932	2582.32
uc003pqk.3	Q8N3C0	ASCC3	56.6802	5.47494	10.3527	50.9045
uc003uov.4	P08243	ASNS	3.08132	68.8496	0.0447544	56997.5
uc001rhk.4	Q9NVM9	ASUN	13.1222	9.9311	1.32132	807.969
uc001kez.1	Q8NBU5	ATAD1	10.43	52.3527	0.199226	6276.89
uc003yqh.4	Q6PL18	ATAD2	39.7845	9.82519	4.04923	162.462
uc002ujl.3	P15336	ATF2	40.6713	5.66476	7.1797	2316.82
uc003dzd.3	Q9NT62	ATG3	180.462	60.8095	2.96766	73978.5
uc002vex.4	P31939	ATIC	10.5133	71.0965	0.147874	232544
uc001nxk.1	Q6DD88	ATL3	35.806	70.0696	0.511006	10133.2
uc003luk.3	O00244	ATOX1	24.5527	774.244	0.0317118	2.48877e+06
uc003flb.3	Q9Y2G3	ATP11B	87.2668	14.9102	5.85283	218.365
uc003fty.4	Q9H7F0	ATP13A3	1.06884	11.886	0.0899243	135.645
uc001ege.3	P05023	ATP1A1	46.253	81.1492	0.569975	36462.2
uc003eug.1	P54709	ATP1B3	62.3639	155.583	0.40084	72380.6
uc001tqk.4	P16615	ATP2A2	51.9568	43.8188	1.18572	13654.8
uc002fwy.2	Q93084	ATP2A3	89.9083	80.9276	1.11097	16184.2
uc011bli.2	B7Z3X9	ATP2C1	17.0712	27.7132	0.615995	594.666
uc002lbr.1	P25705	ATP5A1	107.895	510.382	0.2114	1.24125e+06
uc001iju.3	P36542	ATP5C1	39.16	241.403	0.162218	404089
uc002lro.3	P30049	ATP5D	63.1871	680.003	0.0929218	785637
uc002yal.3	P56381	ATP5E	334.848	488.995	0.684768	3.54381e+06
uc001ebc.3	P24539	ATP5F1	24.4363	78.1223	0.312795	71596.5
uc002jmn.1	O75947	ATP5H	89.9626	375.631	0.239497	892950
uc003gas.3	P56385	ATP5I	23.6084	240.534	0.0981499	2.28745e+06
uc001psx.3	O75964	ATP5L	89.3347	511.462	0.174665	477826
uc002hzs.3	B7Z3B7	ATP6V0A1	75.7041	31.1154	2.43301	91.3604
uc003eao.3	P38606	ATP6V1A	1.57678	85.5633	0.0184282	36631.8
uc003wzp.3	P21281	ATP6V1B2	0.399695	55.3116	0.00722624	45540.1
uc001xjf.3	Q9Y5K8	ATP6V1D	30.711	60.9521	0.503855	16975
uc002zmr.1	P36543	ATP6V1E1	49.171	177.682	0.276736	180865
uc022all.1	C9J2K4	ATP6V1F	20.0236	428.315	0.0467497	25136.1
uc004bjc.3	O75348	ATP6V1G1	18.4145	747.099	0.024648	252192
uc003xrm.3	Q9UI12	ATP6V1H	45.6159	24.9926	1.82518	17596.7
uc002gse.1	Q8N5M1	ATPAF2	47.1797	14.6356	3.22363	2059.53
uc001bpq.3	Q9UII2	ATPIF1	85.0202	1345.41	0.0631928	1.23788e+06
uc003bgm.2	Q9UBB4	ATXN10	38.9441	82.5622	0.471694	17717.4
uc003tcv.1	Q8NBF6	AVL9	77.1656	9.75925	7.90692	492.172
uc001zuc.3	P61769	B2M	897.381	6256.46	0.143433	1.79118e+06
uc001fys.2	O60512	B4GALT3	111.872	86.8805	1.28765	3984.59
uc002nfv.3	Q9NWV8	BABAM1	227.699	54.5671	4.17283	4477.17
uc001lem.3	O95817	BAG3	6.99792	13.7336	0.509547	452.158
uc003oes.3	Q16611	BAK1	116.584	79.8446	1.46014	20535.9
uc001ogp.3	O75531	BANF1	12.1677	837.301	0.0145321	8.41333e+06
uc003jfx.3	P80723	BASP1	256.371	181.683	1.41109	273669
uc002plf.1	Q07812	BAX	9.82108	87.7684	0.111898	128331
uc003tyc.3	Q9UIG0	BAZ1B	46.1409	21.9518	2.10192	2593.06
uc004fid.2	B3KQ79	BCAP31	5.99543	377.71	0.0158731	427252
uc001efa.3	O75934	BCAS2	6.48562	34.3992	0.18854	41134.4
uc003pje.2	P21953	BCKDHB	5.05497	62.1528	0.0813313	21412.4
uc002wwl.3	Q07817	BCL2L1	264.612	182.779	1.44772	44511.7
uc003qgx.1	Q9NYF8	BCLAF1	141.299	54.4169	2.5966	31479.6
uc003fxs.3	Q02338	BDH1	60.1541	68.2642	0.881195	85507.6
uc004asp.1	Q8TD16	BICD2	33.1677	26.3796	1.25732	2415.6
uc010grb.1	P55957	BID	158.57	72.6124	2.18379	159478
uc001ryg.3	Q9UBW5	BIN2	14.8733	99.3537	0.149701	51635.8
uc010ezu.3	Q9NR09	BIRC6	2.54621	6.63392	0.383817	34.6417
uc002hez.2	Q13867	BLMH	16.3449	40.7355	0.401245	18190.8
uc003tir.3	P53004	BLVRA	42.9672	106.887	0.401987	110213
uc002onw.2	P30043	BLVRB	7.27138	88.7065	0.0819712	82759.5
uc001jaj.3	Q14692	BMS1	21.0647	12.5507	1.67837	884.616
uc002nar.3	O60885	BRD4	34.4512	17.6157	1.95571	812.451
uc002ege.2	Q9NPI1	BRD7	21.4836	10.9283	1.96587	502.136
uc002rls.3	Q9NXR7	BRE	1.69831	11.7152	0.144966	2001.97
uc001hnq.1	Q5VW32	BROX	8.68025	10.0199	0.866301	6878.35
uc001get.3	O95563	BRP44	69.936	105.23	0.664601	5081.63
uc001bvh.4	Q9NW68	BSDC1	93.248	37.9788	2.45526	4882
uc002loz.3	P35613	BSG	178.813	784.699	0.227875	34546.1
uc001khr.3	O14981	BTAF1	6.07617	2.6327	2.30796	200.039
uc003kcr.1	P20290	BTF3	81.356	405.417	0.200672	956607
uc001ctk.3	Q96K17	BTF3L4	79.3557	81.4211	0.974633	283587
uc001lhe.2	O43684	BUB3	80.9835	184.768	0.438298	66474.4
uc003uqg.4	P41223	BUD31	88.1125	53.4615	1.64815	225623
uc003orl.3	Q13895	BYSL	1.78499	41.9528	0.0425476	19690.8
uc003stj.2	Q9Y6E2	BZW2	35.3227	32.6264	1.08264	17130.7
uc001nsf.3	P61165	C11orf10	39.0611	296.276	0.13184	464888
uc001nuf.3	Q9BQE6	C11orf48	1.19353	22.8145	0.0523145	46595.1
uc001pef.3	Q9H0W9	C11orf54	15.4682	18.9767	0.815115	37812.9
uc001mmk.2	O00193	C11orf58	478.64	246.418	1.94239	250910
uc001ogi.3	Q9H3H3	C11orf68	35.5591	34.92	1.0183	869.803
uc001scp.4	Q9HB07	C12orf10	1.6214	28.5941	0.056704	23073.8
uc001tmb.3	Q8WUH6	C12orf23	11.9162	30.9364	0.385184	63329.2
uc001xze.2	Q7Z3D6	C14orf159	6.42501	4.78446	1.34289	2159.87
uc001zma.1	Q9BV29	C15orf57	6.29556	133.905	0.0470151	27404.8
uc010dsk.3	Q9UFG5	C19orf25	19.9268	101.142	0.197018	121281
uc002muu.3	Q9BQ61	C19orf43	2.96326	328.821	0.00901177	98188.4
uc002mch.1	Q5XKP0	C19orf70	7.26499	438.362	0.016573	185483
uc001hwc.3	Q5JTJ3	C1orf31	13.9353	46.0445	0.302649	187324
uc001hrx.3	Q9BU76	C1orf35	31.9969	41.5006	0.770998	8505.43
uc002gby.1	Q07021	C1QBP	115.681	295.298	0.391743	1.05034e+06
uc002wty.3	Q9HDC9	C20orf3	41.691	119.346	0.349329	71940
uc002xxt.2	Q9BY42	C20orf43	38.9888	52.4013	0.744043	6362.26
uc002zec.4	P30042	C21orf33	61.2406	219.634	0.27883	756715
uc002yqc.3	P57076	C21orf59	70.1602	114.809	0.611104	14712.1
uc003amm.2	Q9Y3I0	C22orf28	4.59192	99.0766	0.0463472	117586
uc002tcs.1	Q9BVC5	C2orf49	15.6244	10.3417	1.51082	14100
uc003elt.3	Q96FZ2	C3orf37	79.1756	138.189	0.572952	5510.2
uc003qil.2	Q9P1F3	C6orf115	42.3259	130.48	0.324386	2.01378e+06
uc003opm.3	Q9Y530	C6orf130	36.9718	22.8908	1.61514	5558.74
uc003qok.1	Q9H993	C6orf211	3.30517	6.74504	0.490015	1263.31
uc003utq.2	Q0VGL1	C7orf59	12.826	453.24	0.0282985	144016
uc003zfc.4	Q9H7E9	C8orf33	37.4987	75.2082	0.498599	31870.8
uc001gkj.1	Q9HB71	CACYBP	126.683	243.773	0.519676	2.12889e+06
uc002mvu.2	P27797	CALR	170.808	1245.33	0.137159	1.85584e+06
uc003vnq.3	O43852	CALU	145.471	193.829	0.750512	658494
uc001stn.2	Q86VP6	CAND1	31.5878	26.9069	1.17397	21375.4
uc003mkl.3	P27824	CANX	87.9969	606.283	0.145142	478100
uc001cey.4	D3DPU2	CAP1	19.4569	218.237	0.0891549	265931
uc009yqd.2	P07384	CAPN1	4.34012	76.355	0.0568413	9880.53
uc001hob.4	P17655	CAPN2	24.0616	55.3954	0.434361	2279.27
uc002odj.3	P04632	CAPNS1	195.256	390.97	0.499414	148182
uc001mvh.1	Q14444	CAPRIN1	39.3489	102.726	0.383047	65429.2
uc001ecj.1	P52907	CAPZA1	1.96796	166.873	0.0117932	278225
uc003vil.3	P47755	CAPZA2	33.878	177.564	0.190793	150936
uc021ohr.1	P47756	CAPZB	91.0648	222.728	0.408861	60188.5
uc002czi.1	Q9Y2V2	CARHSP1	125.321	83.2187	1.50592	638436
uc001lxf.3	Q5HYE4	CARS	14.3224	32.4794	0.440969	6085.7
uc001vrd.2	Q9HA77	CARS2	2.14836	18.1609	0.118296	891.512
uc002uxj.1	Q92851	CASP10	81.6275	78.2619	1.043	15994.6
uc003wco.3	P42575	CASP2	21.6612	47.8398	0.452786	2034.47
uc003iwi.3	P42574	CASP3	253.328	128.231	1.97556	152523
uc001pid.1	P49662	CASP4	3.53155	12.7423	0.277152	1504.7
uc001lao.3	P55210	CASP7	7.76355	24.5041	0.316827	13877.7
uc002uxt.1	Q14790	CASP8	0.425418	42.3291	0.0100502	11182.5
uc003klx.3	E7ESM9	CAST	27.9967	30.4129	0.920553	9953.78
uc001mvm.3	P04040	CAT	37.2383	27.4686	1.35567	28007.9
uc002erb.3	Q13951	CBFB	112.83	106.083	1.0636	115296
uc001pwe.3	P22681	CBL	9.2735	14.8174	0.625852	560.331
uc002ind.4	P83916	CBX1	4.82376	64.798	0.074443	95943.5
uc003sxu.3	Q13185	CBX3	75.758	290.243	0.261016	1.32831e+06
uc001sfj.4	P45973	CBX5	63.7347	137.495	0.463542	271440
uc002mxo.2	Q6P1N0	CC2D1A	22.9158	10.2038	2.24581	340.094
uc001ctq.2	Q5T0F9	CC2D1B	5.12192	6.93881	0.738155	252.123
uc001joo.3	Q8IX12	CCAR1	25.7803	7.1695	3.59583	1391.56
uc004dnd.2	O60826	CCDC22	10.5534	14.9689	0.705022	1271.09
uc002jbs.4	Q96A33	CCDC47	87.469	104.59	0.836304	43642.3
uc003cte.1	Q9Y2S6	CCDC72	3.90611	835.867	0.00467312	2.49342e+06
uc001nqa.2	Q9H6F5	CCDC86	7.58245	265.507	0.0285584	66136.9
uc001nzy.3	A6NC98	CCDC88B	15.4682	18.1568	0.851923	259.733
uc010xym.2	Q9Y3X0	CCDC9	31.3991	37.4448	0.838544	4667.12
uc002lzv.4	Q9BW85	CCDC94	27.8023	53.3661	0.520973	1471.16
uc002oqg.3	Q96F63	CCDC97	18.8637	59.0956	0.319207	7711.33
uc002hkv.3	P10147	CCL3	684.106	590.104	1.1593	1.03178e+06
uc001oir.3	O14618	CCS	39.0611	35.3541	1.10485	7060.83
uc001svb.1	P78371	CCT2	52.4652	135.506	0.38718	405657
uc002sbo.3	P50991	CCT4	77.2833	128.026	0.603653	240817
uc003jeq.3	P48643	CCT5	1.99848	193.974	0.0103028	250051
uc003trl.1	P40227	CCT6A	17.7077	62.9827	0.281152	253431
uc002siz.3	Q99832	CCT7	9.54827	229.141	0.0416698	187166
uc002ynb.3	P50990	CCT8	60.7617	200.635	0.302847	289836
uc003oyw.3	Q9Y5K6	CD2AP	38.7363	15.1807	2.55168	12420.4
uc002dxs.3	O95400	CD2BP2	15.6244	73.7778	0.211776	25820.5
uc002xrg.1	P25942	CD40	6.61034	38.3765	0.17225	5831.35
uc001mvu.3	P16070	CD44	56.4994	473.026	0.119442	92338
uc001hgj.3	P15529	CD46	307.606	207.131	1.48508	4229.94
uc003dwt.1	Q08722	CD47	83.5474	139.566	0.598623	79442.9
uc001fwn.3	P09326	CD48	625.71	428.144	1.46145	405301
uc001egm.3	P19256	CD58	0.710202	70.8502	0.010024	22977.5
uc001mus.4	P13987	CD59	6.39937	946.837	0.00675868	1.89387e+06
uc003lsc.3	P04233	CD74	41.8184	3996.14	0.0104647	47516.2
uc001qnq.2	P21926	CD9	54.8122	616.698	0.0888801	735079
uc001bfr.3	P60953	CDC42	99.3135	301.892	0.32897	629715
uc003oxl.3	Q99459	CDC5L	6.90791	24.7668	0.278918	21980.2
uc001gtb.3	Q6P1J9	CDC73	54.2373	33.0808	1.63954	5546.28
uc001jld.3	P06493	CDK1	101.559	56.3915	1.80096	99886.5
uc001agv.1	P21127	CDK11B	7.24748	27.2994	0.265481	3263.41
uc010cvv.3	Q9NYV4	CDK12	27.0833	9.33904	2.90001	244.19
uc001oma.3	O75956	CDK2AP2	29.584	130.032	0.227513	25430.6
uc002imr.3	Q96JB5	CDK5RAP3	52.5717	75.8711	0.692908	5007.49
uc010lez.3	Q00534	CDK6	119.51	57.6988	2.07127	9273.52
uc004bse.2	P50750	CDK9	47.1253	64.1049	0.735128	4728.46
uc003ivp.1	Q9NXV6	CDKN2AIP	56.9382	19.3377	2.94441	2565.65
uc003epq.3	Q9UKY7	CDV3	739.865	699.659	1.05747	1.21017e+06
uc002rpz.3	Q03701	CEBPZ	14.3224	21.1305	0.677807	985.839
uc001ikl.4	E9PC62	CELF2	5.8713	80.2788	0.0731364	133866
uc001evz.3	Q96G23	CERS2	95.7301	174.653	0.548116	45675.8
uc001ofs.3	P23528	CFL1	47.094	2397.23	0.0196452	7.10264e+06
uc003dqt.3	Q9UFW8	CGGBP1	51.7703	44.7611	1.15659	12073.5
uc002mal.3	Q13111	CHAF1A	139.537	25.2713	5.52156	1076.52
uc010ahb.3	Q96JM3	CHAMP1	22.9159	14.8746	1.54061	1056.32
uc003tsa.3	Q9Y6H1	CHCHD2	67.8988	1968.18	0.0344983	457122
uc003vre.3	Q9NX63	CHCHD3	100.366	86.4377	1.16114	219145
uc003xsv.3	Q9BUK0	CHCHD7	105.919	65.745	1.61106	27166.1
uc001ouj.3	Q9NYJ1	CHCHD8	73.6581	224.802	0.327658	39617.1
uc003knf.3	O14646	CHD1	6.38702	7.15004	0.893285	47.9544
uc001qpo.3	Q14839	CHD4	55.019	24.0222	2.29034	5827.84
uc002nei.1	Q8IWX8	CHERP	27.8706	20.9367	1.33118	7795.91
uc001lsm.3	Q9BWS9	CHID1	124.395	112.785	1.10294	52398.2
uc002fnu.3	Q9HD42	CHMP1A	29.0756	49.6672	0.585408	8688.94
uc002qtk.3	O43633	CHMP2A	197.759	288.807	0.684744	60695.5
uc003dqp.4	Q9UQN3	CHMP2B	23.7061	34.052	0.696173	5188.06
uc002xaa.3	Q9H444	CHMP4B	301.288	924.373	0.325938	822194
uc003zsm.4	Q9NZZ3	CHMP5	0.427535	54.7685	0.00780622	110969
uc003xdc.2	Q8WUX9	CHMP7	5.69365	32.8962	0.173079	5489.95
uc001pdg.2	Q9UHD1	CHORDC1	8.38385	2.23877	3.74485	83000.5
uc003yvl.3	Q9NRG0	CHRAC1	15.6629	49.1676	0.318561	31683.1
uc001fcn.2	Q9Y3Y2	CHTOP	73.4966	61.1522	1.20186	33144.9
uc002svs.3	O76071	CIAO1	20.4407	59.3698	0.344295	1850.63
uc002ell.1	Q6FI81	CIAPIN1	35.1778	54.419	0.646425	30955.5
uc002bpb.4	Q99828	CIB1	45.6195	96.2466	0.473986	4099.15
uc002lrr.4	Q14011	CIRBP	0.572896	574.5	0.000997208	247660
uc001jkc.4	Q9NZ45	CISD1	65.0647	125.475	0.518547	796701
uc003hwt.4	Q8N5K1	CISD2	120.945	105.571	1.14563	63144.6
uc001tlk.3	Q07065	CKAP4	5.11515	127.951	0.0399774	134952
uc001ndi.2	Q14008	CKAP5	4.77414	24.605	0.194031	3430.24
uc001fgb.3	P61024	CKS1B	209.516	201.353	1.04054	780330
uc004aqh.3	P33552	CKS2	204.989	128.722	1.59249	53612.7
uc002tnc.3	Q7Z460	CLASP1	9.47482	8.47609	1.11783	185.15
uc002clv.2	P51798	CLCN7	7.031	21.6169	0.325255	1031.57
uc004fnf.3	O15247	CLIC2	62.5603	28.799	2.17231	108109
uc001bjo.2	Q9Y696	CLIC4	158.949	178.644	0.889753	202319
uc011ddv.2	B7Z6F8	CLINT1	73.7778	54.5601	1.35223	5192.55
uc002arf.3	Q9NWW5	CLN6	246.382	152.752	1.61295	11138.3
uc001oyk.3	P54105	CLNS1A	54.1761	82.1981	0.659092	111717
uc001osj.3	Q9H078	CLPB	20.6243	16.3935	1.25808	3118.81
uc002mem.1	Q16740	CLPP	42.2742	132.873	0.318155	163245
uc003jch.3	Q96KA5	CLPTM1L	162.528	493.378	0.329419	39233.9
uc002aom.3	O76031	CLPX	70.4185	13.0642	5.39019	6477.42
uc003zzc.3	P09496	CLTA	188.46	175.785	1.07211	434741
uc003meh.3	P09497	CLTB	90.8171	155.779	0.582987	114180
uc002ixq.1	Q00610	CLTC	63.2896	103.508	0.611446	43853.4
uc003xfz.2	P10909	CLU	46.6633	136.323	0.3423	2922.14
uc001rfm.3	Q8NFW8	CMAS	229.875	30.512	7.53392	7960.56
uc003jes.3	Q96DG6	CMBL	4.76355	13.0592	0.364766	1399.6
uc003cea.3	Q7Z7K0	CMC1	57.8201	27.3916	2.11087	108554
uc001cri.3	B2R6S5	CMPK1	12.6037	125.645	0.100312	565942
uc021xdw.1	E9PDR7	CNBP	430.924	838.342	0.514019	436970
uc002llm.2	Q96KP4	CNDP2	99.1552	207.278	0.478368	324119
uc002lqu.3	Q99439	CNN2	4.24951	303.407	0.014006	410867
uc002env.3	A5YKK6	CNOT1	68.9235	13.5229	5.0968	60.8325
uc002qdj.2	O75175	CNOT3	20.6243	17.9014	1.15211	1950.34
uc003wxg.1	Q9UIV1	CNOT7	75.3004	26.8733	2.80205	3777.53
uc002hyl.1	P09543	CNP	34.9664	94.6977	0.369242	19331.5
uc001sku.2	Q9Y2B0	CNPY2	81.2386	127.647	0.636432	455374
uc003ota.4	Q9BT09	CNPY3	25.5894	80.692	0.317124	113397
uc010cyj.3	Q13057	COASY	35.5591	32.2314	1.10324	22476.1
uc004cmm.4	Q8WX92	COBRA1	80.8795	35.3702	2.28666	2747.45
uc001vak.3	Q96JB2	COG3	20.432	4.56289	4.47786	95.6053
uc002azy.3	Q9H0A8	COMMD4	143.718	244.605	0.587551	17340
uc003zem.3	Q9GZQ3	COMMD5	54.447	39.7797	1.36871	4463.2
uc001vjn.1	Q7Z4G1	COMMD6	1.71869	103.354	0.0166292	6667.8
uc002zqu.3	P21964	COMT	51.2169	54.7239	0.935915	26012.5
uc001fvv.4	P53621	COPA	51.0372	84.1463	0.606529	21889.6
uc001mlg.2	P53618	COPB1	30.6577	53.7953	0.569896	24064.2
uc003etf.4	P35606	COPB2	74.0359	42.051	1.76062	18802.6
uc002nkk.3	O14579	COPE	71.612	392.922	0.182255	115063
uc003els.3	Q9Y678	COPG	211.007	116.654	1.80883	29432.4
uc002grd.3	Q9UNS2	COPS3	4.4069	81.8101	0.0538674	14495.8
uc003hoa.3	Q9BT78	COPS4	6.75199	34.4442	0.196027	53225.9
uc003xxe.3	Q92905	COPS5	17.6542	41.6834	0.423531	17215.9
uc003usu.3	Q7L5N1	COPS6	24.1691	141.009	0.171401	5996.69
uc001qqh.3	Q9UBW8	COPS7A	14.5572	20.1587	0.72213	5224.05
uc002vsg.1	Q9H9Q2	COPS7B	141.296	20.239	6.98137	5079.23
uc002vwh.3	Q99627	COPS8	6.05633	50.1398	0.120789	55005.7
uc001sfs.1	P61923	COPZ1	2.26143	216.045	0.0104674	149012
uc001tnj.3	Q9ULV4	CORO1C	442.204	237.165	1.86454	265131
uc003ecz.1	Q14061	COX17	794.394	621.338	1.27852	1.77714e+06
uc002fje.3	P13073	COX4I1	60.7941	665.021	0.0914168	294670
uc002azi.4	P20674	COX5A	74.2719	384.614	0.193108	872601
uc002sya.3	P10606	COX5B	2.86448	868.623	0.00329773	683646
uc001tyf.1	P12074	COX6A1	6.36551	831.919	0.0076516	281322
uc002oav.3	P14854	COX6B1	292.979	890.083	0.329159	930049
uc003yiy.2	P09669	COX6C	44.1285	615.927	0.0716457	1.12232e+06
uc003phv.2	E1P538	COX7A2	4.38441	1555.98	0.00281778	411243
uc002rsk.3	O14548	COX7A2L	25.7678	202.845	0.127032	21381.8
uc003kir.3	P15954	COX7C	1174.44	1675.95	0.700761	228174
uc003ydv.2	O75131	CPNE3	4.21764	39.1047	0.107855	26360.1
uc003dsx.3	P36551	CPOX	31.3219	25.1377	1.24601	27853.3
uc003zcj.3	Q10570	CPSF1	5.72896	15.4567	0.370646	377.276
uc001yah.2	Q9P2I0	CPSF2	30.9875	15.1886	2.04018	2160.47
uc002qzo.1	Q9UKF6	CPSF3	21.4836	21.379	1.00489	2350.42
uc001sut.4	Q16630	CPSF6	13.9353	62.4647	0.223091	41121.1
uc001oog.4	P50416	CPT1A	9.09894	39.3574	0.231188	3224.1
uc001cvb.4	P23786	CPT2	10.492	19.4396	0.539723	4777.32
uc002vcc.3	P16220	CREB1	31.0319	8.30001	3.73878	15734.8
uc010hal.2	Q6UXH1	CRELD2	56.8684	40.6197	1.40002	2136.88
uc001yri.4	P50238	CRIP1	8.21982	557.652	0.0147401	1.04239e+06
uc002ztf.2	P46109	CRKL	73.9711	27.3556	2.70406	71912.7
uc002hfr.4	Q8IUI8	CRLF3	1.57678	22.9719	0.0686395	7539.12
uc003acy.1	P53674	CRYBB1	19.6422	160.986	0.122012	221446
uc001dgj.3	Q08257	CRYZ	4.61022	9.03659	0.510173	3153.63
uc001sks.1	O75390	CS	13.1163	74.8857	0.175151	131243
uc001qyt.3	P16989	CSDA	33.5958	17.3714	1.93397	24293.6
uc001efi.3	O75534	CSDE1	65.027	75.8286	0.857552	11072.2
uc002xty.3	P55060	CSE1L	74.4765	28.7136	2.59377	226287
uc003lqw.1	P48729	CSNK1A1	34.9109	43.0847	0.810285	2034.43
uc002enc.3	P19784	CSNK2A2	8.47241	30.3875	0.278812	6943.98
uc002zdr.3	P04080	CSTB	55.1873	1154.6	0.0477978	6.27339e+06
uc002xxl.1	Q05048	CSTF1	28.2173	29.3969	0.959873	10112
uc003gcv.1	Q13363	CTBP1	196.868	41.5372	4.73956	23758.7
uc002etl.3	P49711	CTCF	58.8989	23.5798	2.49785	7911.87
uc021wdj.1	Q8WYA6	CTNNBL1	27.088	26.5274	1.02113	5427.55
uc001cgk.4	P17812	CTPS	27.8569	32.9698	0.844922	42228.8
uc001mja.3	Q6PD62	CTR9	14.8953	22.4782	0.662655	421.371
uc003wuq.3	P07858	CTSB	243.481	193.626	1.25748	61033.3
uc001pck.4	P53634	CTSC	0.850836	103.233	0.0082419	38490.2
uc001luc.2	P07339	CTSD	28.4294	249.891	0.113767	150594
uc001evn.3	P25774	CTSS	15.4748	96.0394	0.16113	25611.6
uc003wey.3	Q13616	CUL1	126.576	61.3713	2.06246	5280.53
uc001ixw.3	Q13617	CUL2	7.31357	12.4465	0.587601	1356.42
uc002vny.2	Q13618	CUL3	17.6792	25.527	0.692569	4968.15
uc004esw.3	Q13620	CUL4B	1.37652	15.3936	0.0894216	596.438
uc001pfd.4	Q9P013	CWC15	132.744	86.185	1.54022	31325.3
uc003jtn.1	Q6UX04	CWC27	23.0461	14.2416	1.61822	5017.04
uc004ecl.1	Q9BVG4	CXorf26	16.0074	38.125	0.419866	15068.2
uc003dal.3	O14569	CYB561D2	9.77454	49.1422	0.198903	17688.8
uc002exg.1	O43169	CYB5B	28.6448	179.093	0.159944	477155
uc001gyt.2	Q9UHQ9	CYB5R1	7.26207	75.345	0.0963842	129191
uc003sxl.3	P99999	CYCS	249.715	283.556	0.880655	2.23926e+06
uc002jvw.3	Q15438	CYTH1	25.4172	80.676	0.315053	7308.11
uc001wgl.2	P61803	DAD1	31.1512	285.524	0.109102	23028
uc001nre.3	Q3LXA3	DAK	87.9329	43.3902	2.02656	49401.9
uc003jez.4	P51397	DAP	14.1148	109.092	0.129384	46472.3
uc001flr.3	P51398	DAP3	50.4398	86.4375	0.583541	20674.8
uc002tux.1	P14868	DARS	61.6486	90.7879	0.67904	50753.2
uc001gjh.2	Q6PI48	DARS2	29.4461	13.0432	2.25758	2800.8
uc002lsn.3	Q96EP5	DAZAP1	185.89	87.5504	2.12323	392430
uc021vnj.1	B8ZWD6	DBI	10.1099	999.614	0.0101138	8.40694e+06
uc003tjo.4	Q9UJU6	DBNL	1.73605	112.146	0.0154803	135154
uc003ivg.3	P32321	DCTD	27.7715	63.4314	0.437819	5988.46
uc001som.1	Q13561	DCTN2	3.25509	74.0249	0.0439729	109715
uc003zux.1	O75935	DCTN3	9.82108	239.082	0.0410783	39141.5
uc002dly.2	Q9BTE1	DCTN5	48.2778	56.4533	0.855181	20822.3
uc002dyf.3	Q9H773	DCTPP1	41.7737	106.747	0.391334	114158
uc003fld.1	Q96GG9	DCUN1D1	38.5828	41.478	0.930199	19977.1
uc002ngd.3	Q9BW61	DDA1	196.709	66.4039	2.96231	45322.2
uc001nrc.4	Q16531	DDB1	47.5301	103.137	0.460844	12836.5
uc001awx.2	Q5TDH0	DDI2	45.3766	26.1602	1.73457	24746
uc001bdo.1	P39656	DDOST	27.0423	411.168	0.0657695	152355
uc002wic.3	Q96HY6	DDRGK1	50.7794	114.609	0.443066	64242
uc002rce.3	Q92499	DDX1	6.24437	54.2602	0.115082	39219.8
uc001pkm.3	Q13206	DDX10	11.7183	9.22479	1.27031	2916.3
uc003avy.4	Q59F66	DDX17	63.4079	175.471	0.361358	139597
uc002tlh.1	Q9NVP1	DDX18	20.6243	50.3135	0.409916	136489
uc001jov.1	Q9NR30	DDX21	79.3241	73.5066	1.07914	62151.7
uc001rsm.3	Q9BUQ8	DDX23	243.638	27.2952	8.92604	6160.88
uc001ycj.3	Q9GZR7	DDX24	14.7564	61.0105	0.241867	4975.23
uc002myo.3	O00148	DDX39A	69.9128	89.4845	0.781284	463928
uc004dfe.3	O00571	DDX3X	16.0625	163.526	0.098226	100186
uc003mho.3	Q9UJV9	DDX41	53.1975	37.9069	1.40337	330.591
uc002jbv.3	Q86XP3	DDX42	21.139	30.9132	0.683818	7631.25
uc003kzw.3	Q7L014	DDX46	92.5448	44.7579	2.06768	25744.3
uc002jek.2	P17844	DDX5	170.129	362.053	0.469901	273978
uc003tlg.3	Q9NY93	DDX56	0.400938	45.1378	0.00888253	3823.54
uc009wzk.3	Q5T1V6	DDX59	45.2659	9.61505	4.70782	605.617
uc001puc.2	P26196	DDX6	150.633	165.473	0.910318	48576.7
uc003yek.1	Q16698	DECR1	3.02586	25.0038	0.121016	26076.1
uc003yow.4	Q8TB45	DEPTOR	374.363	303.813	1.23222	22568.6
uc003ypl.2	Q9BUN8	DERL1	184.489	207.267	0.890103	16370.1
uc002gcc.1	Q9GZP9	DERL2	13.2207	74.5801	0.177268	46043.1
uc001arj.3	O00273	DFFA	1.75376	38.0875	0.0460456	23540.3
uc001oql.3	Q9UBM7	DHCR7	48.1611	59.558	0.808642	6332.81
uc001xes.3	Q9Y394	DHRS7	48.5716	114.27	0.42506	2734.82
uc003gqx.3	O43143	DHX15	46.5478	62.5338	0.744362	27524.7
uc003jpx.3	Q7Z478	DHX29	22.9159	5.66762	4.0433	496.186
uc003cru.3	Q7L2E3	DHX30	18.9177	20.3807	0.928216	4286.01
uc003ezy.4	Q9H2U1	DHX36	21.2184	24.65	0.860787	696.907
uc002fcb.3	Q92620	DHX38	15.6903	15.6329	1.00367	99.5678
uc001gpr.3	Q08211	DHX9	141.108	53.4272	2.64113	44985
uc003llb.4	O60610	DIAPH1	3.65679	13.8198	0.264605	7015.62
uc002ydr.2	Q9BTC0	DIDO1	22.8608	7.40197	3.08848	104.722
uc001vix.4	Q9Y2L1	DIS3	9.42062	9.29263	1.01377	1121.51
uc004fmm.3	O60832	DKC1	25.2509	73.0776	0.345535	66952.3
uc001pmo.3	P10515	DLAT	2.73428	28.35	0.0964473	30903.8
uc003vet.3	P09622	DLD	34.0641	38.5553	0.883513	167877
uc003zsd.1	P31689	DNAJA1	7.9396	84.7818	0.0936475	89523.9
uc002eeo.2	O60884	DNAJA2	12.7086	64.3467	0.197502	9819.45
uc002myz.1	P25685	DNAJB1	4.29672	64.3246	0.0667975	112192
uc003fqi.3	Q9UBS4	DNAJB11	91.4221	140.242	0.651888	222264
uc003wnk.3	O75190	DNAJB6	138.817	54.9805	2.52484	8150.71
uc001irc.3	Q96KC8	DNAJC1	123.662	116.559	1.06094	12770.6
uc002uow.1	Q8IXB1	DNAJC10	94.1974	37.8963	2.48566	1601.08
uc003eor.3	O75165	DNAJC13	39.0611	7.91551	4.93475	174.68
uc003fkt.3	Q96DA6	DNAJC19	404.191	79.0597	5.11248	105860
uc003vbo.3	Q99543	DNAJC2	18.8303	7.23416	2.60297	1945.32
uc001vmq.3	Q13217	DNAJC3	32.7716	85.7642	0.382113	24851.3
uc002hyo.3	Q99615	DNAJC7	2.75235	70.7627	0.0388955	25028.7
uc001bpn.3	O75937	DNAJC8	46.8733	172.659	0.271479	147927
uc001jtr.3	Q8WXX5	DNAJC9	11.4579	127.143	0.0901182	109378
uc002mvn.1	O00115	DNASE2	11.1832	70.2883	0.159105	20262.1
uc001rld.2	O00429	DNM1L	7.42643	21.6586	0.342886	12830.7
uc002mps.2	E9PEQ4	DNM2	106.631	30.893	3.45162	10197
uc010xlc.2	P26358	DNMT1	1.90965	20.7204	0.0921628	2177.27
uc002vle.2	Q9ULA0	DNPEP	160.097	30.7878	5.20001	17197.1
uc001dqf.3	Q5QJE6	DNTTIP2	7.40814	13.9312	0.531766	2295.43
uc010fwz.1	Q96BY6	DOCK10	3.95514	3.53693	1.11824	14.3242
uc003maf.3	Q92608	DOCK2	23.3402	21.202	1.10085	738.414
uc003vfx.3	Q8N1I0	DOCK4	15.0146	8.2002	1.831	180.267
uc002lxs.3	Q9BU89	DOHH	16.8706	30.8531	0.546804	61299.4
uc003wzy.1	O60496	DOK2	43.4292	27.5573	1.57596	539.332
uc001ckz.3	Q9BQC3	DPH2	57.4358	12.6942	4.52457	650.432
uc001oif.1	Q9NY33	DPP3	7.81222	37.0066	0.211103	20022.1
uc002mba.3	Q1ZZB8	DPP9	64.2843	18.9004	3.40121	725.333
uc003xfa.3	Q59GB4	DPYSL2	1.2826	145.831	0.00879511	325091
uc001dpu.3	Q01658	DR1	30.3019	20.9161	1.44874	96639.5
uc001ogj.2	Q14919	DRAP1	93.6196	214.906	0.43563	16820.9
uc003aku.3	Q9Y295	DRG1	71.612	64.9767	1.10212	24153.2
uc002gsh.1	P55039	DRG2	12.2764	37.7829	0.324919	3665.24
uc002kwu.4	Q14126	DSG2	6.82019	17.7195	0.384897	204.201
uc002wpr.3	P60981	DSTN	125.209	49.6241	2.52315	173103
uc002wbz.2	P23919	DTYMK	12.5418	61.6896	0.203305	215143
uc002kdr.3	Q6P1R4	DUS1L	32.7572	63.1961	0.518342	1769.08
uc002mdc.3	Q96G46	DUS3L	1.77184	19.0183	0.093165	1010.9
uc001ftz.1	Q9BVJ7	DUSP23	6.13818	107.038	0.0573458	20776.6
uc001zws.3	P33316	DUT	160.781	155.997	1.03067	307645
uc001yks.2	Q14204	DYNC1H1	42.7068	13.2045	3.23426	477.989
uc002uha.1	Q13409	DYNC1I2	6.72981	29.1083	0.231199	12332.7
uc003cfb.4	Q9Y6G9	DYNC1LI1	18.1784	28.0066	0.649076	5990.33
uc001tym.3	P63167	DYNLL1	191.228	387.184	0.493894	757583
uc010wnn.1	Q96FJ2	DYNLL2	162.182	155.896	1.04032	108447
uc004djx.4	Q15125	EBP	38.3785	209.993	0.182761	53751.2
uc001lmu.3	P30084	ECHS1	2.42069	78.4448	0.0308585	110452
uc003mwf.3	O75521	ECI2	2.32255	17.2014	0.135021	19343.8
uc002aym.3	Q96F86	EDC3	48.5716	16.2183	2.99486	1883.84
uc002eur.3	Q6P2E9	EDC4	59.796	19.0875	3.13273	4093.36
uc001tck.3	Q15075	EEA1	2.26997	3.18576	0.712536	210.772
uc003phj.3	P68104	EEF1A1	5790.35	6175.33	0.937658	5.1182e+06
uc002vbf.1	P24534	EEF1B2	157.276	457.979	0.343413	1.54178e+06
uc003yyt.3	D3DWK1	EEF1D	6.53303	153.78	0.042483	50815.8
uc001ntm.1	P26641	EEF1G	0.588592	506.508	0.00116206	549302
uc002lze.3	P13639	EEF2	368.586	1577.88	0.233596	890966
uc001awh.2	Q96C19	EFHD2	12.119	55.8217	0.217102	11306.6
uc002ihn.2	Q15029	EFTUD2	12.5115	46.5306	0.268888	26776
uc001oeo.4	Q8N3D4	EHBP1L1	114.687	21.3943	5.36063	119.835
uc001obu.1	Q9H4M9	EHD1	20.2199	40.2884	0.501879	30451.7
uc001zot.3	Q9H223	EHD4	95.4827	31.2008	3.06026	8804.24
uc002hxj.3	P41567	EIF1	272.907	970.983	0.281063	789672
uc001ogn.2	Q8N9N8	EIF1AD	33.746	61.3818	0.549772	25418.3
uc004czt.3	P47813	EIF1AX	162.78	70.886	2.29636	835555
uc010fac.3	P19525	EIF2AK2	10.9081	17.4465	0.625231	11607.7
uc001ufm.3	Q14232	EIF2B1	23.5437	38.9845	0.603925	14159.7
uc001cmt.2	Q9NR50	EIF2B3	0.417158	21.9582	0.0189978	1514.32
uc003fmp.3	Q13144	EIF2B5	1.17718	29.6901	0.0396489	672.625
uc001heh.2	P41214	EIF2D	18.0915	17.8336	1.01446	4479.04
uc001xjg.3	P05198	EIF2S1	95.6172	61.3428	1.55874	134282
uc002xaf.3	P20042	EIF2S2	177.462	147.316	1.20463	188470
uc004dbc.3	P41091	EIF2S3	3.90611	198.292	0.0196988	167191
uc001ldu.3	Q14152	EIF3A	159.508	92.792	1.71898	30805
uc003sly.3	P55884	EIF3B	89.0036	155.378	0.57282	26340.7
uc003apr.3	O15371	EIF3D	67.7059	150.62	0.449515	60376.4
uc002mnd.3	O75821	EIF3G	17.4554	202.956	0.0860058	133463
uc009vuc.3	Q13347	EIF3I	13.1429	147.944	0.088837	158075
uc001ztv.3	O75822	EIF3J	3.35681	111.183	0.0301918	169575
uc002oiz.1	Q9UBQ5	EIF3K	205.694	373.213	0.551144	64715.6
uc001mtu.3	Q7L2H7	EIF3M	80.0753	124.697	0.642159	34060.1
uc002ghr.1	P60842	EIF4A1	1.0761	760.392	0.00141519	637563
uc003fqs.3	Q14240	EIF4A2	100.973	189.224	0.533616	23612.4
uc002jxs.3	P38919	EIF4A3	28.2577	93.6581	0.301711	72445.1
uc002vta.3	O60573	EIF4E2	52.2133	52.3535	0.997322	5478.51
uc003xks.3	Q13541	EIF4EBP1	70.6311	69.7614	1.01247	83019.4
uc003akz.2	Q9NRA8	EIF4ENIF1	0.434012	13.0486	0.0332612	431.366
uc010hxy.3	B2RU10	EIF4G1	289.779	94.3681	3.07073	30178.7
uc001mjc.3	P78344	EIF4G2	318.829	58.0108	5.49603	11901.4
uc001ymq.3	P55010	EIF5	54.2225	35.1038	1.54463	24611.6
uc002tab.3	O60841	EIF5B	107.302	25.6958	4.17586	18151.1
uc002xbv.1	P56537	EIF6	1.98922	186.094	0.0106893	475964
uc002gnz.4	Q9BQ52	ELAC2	10.2828	35.7944	0.287274	12913.9
uc002mjb.3	Q15717	ELAVL1	48.3703	116.45	0.415374	219382
uc002njh.3	P55199	ELL	20.2901	56.3988	0.359761	509.208
uc003tfk.2	Q92556	ELMO1	10.2828	49.9546	0.205843	13781.3
uc003iik.3	Q8IZ81	ELMOD2	28.4294	19.6059	1.45004	4145.72
uc002mse.1	P60002	ELOF1	36.2536	77.7176	0.466479	560978
uc001cjb.3	Q9BW60	ELOVL1	77.8781	69.444	1.12145	5214.76
uc004fkl.3	P50402	EMD	116.65	62.9886	1.85192	52481.2
uc001qsh.4	Q92979	EMG1	3.5806	73.4733	0.0487333	11249
uc002rsi.3	Q9HC35	EML4	142.462	33.7026	4.22703	8522.02
uc001qru.1	P09104	ENO2	31.5992	172.396	0.183294	351911
uc003hmv.3	Q9UHY7	ENOPH1	76.6082	59.333	1.29116	62834.1
uc001eve.3	O43768	ENSA	73.4966	544.565	0.134964	234651
uc003ynd.3	Q9NPA8	ENY2	43.8441	111.856	0.391969	102465
uc003azl.4	Q09472	EP300	51.6475	9.253	5.5817	91.8339
uc001brm.2	P11171	EPB41	12.7559	32.2999	0.394921	4249.86
uc003qch.2	O43491	EPB41L2	9.44335	7.63355	1.23708	2821.79
uc001hpk.3	P07099	EPHX1	31.8276	45.9532	0.692609	28079.2
uc001csq.1	P42566	EPS15	35.4947	23.4164	1.51581	1875.61
uc003kml.3	Q9NZ08	ERAP1	13.1254	38.9513	0.336969	2675.11
uc003kmt.3	Q6P179	ERAP2	16.6224	17.2048	0.966149	1562.42
uc001qjb.2	Q8IUD2	ERC1	13.1387	17.5203	0.749913	463.5
uc003mbw.4	Q969X5	ERGIC1	64.7814	217.202	0.298254	126899
uc001riv.3	Q96RQ1	ERGIC2	71.0736	31.5523	2.25256	6342.94
uc001xlc.2	P84090	ERH	216.652	187.742	1.15399	2.67757e+06
uc003xke.4	O94905	ERLIN2	7.40814	31.7089	0.23363	3533.19
uc001wzv.3	Q96HE7	ERO1L	196.477	71.3269	2.7546	19253
uc001ttk.1	P30040	ERP29	2.88855	262.729	0.0109944	624591
uc004bam.3	Q9BS26	ERP44	102.047	105.023	0.971663	149943
uc002woj.3	Q9H501	ESF1	6.36552	8.13939	0.782064	3501.54
uc001sjq.3	Q9BSJ8	ESYT1	12.2764	48.9831	0.250625	9622.56
uc003ldc.4	P62495	ETF1	160.932	81.0913	1.98458	31079.8
uc002bbt.2	P13804	ETFA	24.4011	114.608	0.212909	1439.14
uc001qzz.3	P41212	ETV6	8.12471	8.6061	0.944064	1598.37
uc003aev.3	Q96MX4	EWSR1	12.0152	149.877	0.0801671	74422.6
uc003hbf.1	Q9NV70	EXOC1	12.822	9.82931	1.30447	225.061
uc001huq.3	Q8IYI6	EXOC8	54.3264	30.2369	1.79669	820.694
uc003zau.3	Q9NPD3	EXOSC4	13.1611	52.8199	0.249169	15142
uc002oqo.3	Q9NQT4	EXOSC5	11.2088	91.6472	0.122304	9020.18
uc002eym.1	Q5RKV6	EXOSC6	51.5607	65.869	0.782776	31359.2
uc003coi.2	Q15024	EXOSC7	34.3738	65.6049	0.523952	11803.1
uc003idz.3	Q06265	EXOSC9	40.9963	30.5475	1.34205	1947.91
uc003wfb.2	Q15910	EZH2	24.4891	18.4445	1.32772	918.294
uc003qrt.4	P15311	EZR	92.7293	226.506	0.40939	164161
uc009wtt.3	Q9Y624	F11R	32.1458	224.252	0.143347	62485.4
uc003yca.2	Q01469	FABP5	23.3681	29.982	0.779404	4.9644e+06
uc001opm.2	Q13158	FADD	32.5859	53.2629	0.611794	8284.98
uc003mej.4	Q96CS3	FAF2	1.59138	48.9769	0.0324925	13133.7
uc002bfm.2	P16930	FAH	2.60407	43.8887	0.0593335	16835.2
uc003jfk.3	Q96BN8	FAM105B	26.9598	22.174	1.21583	1820.76
uc001nnl.3	Q6SJ93	FAM111B	13.3832	31.6211	0.423236	794.185
uc001qdf.3	Q9BPY3	FAM118B	17.7473	15.4763	1.14674	4277.82
uc002vjw.4	Q8NC44	FAM134A	15.6815	35.7226	0.43898	2547.24
uc002sgq.4	Q96C01	FAM136A	18.9725	125.183	0.151558	76535.5
uc001lcb.3	Q5W0V3	FAM160B1	14.8339	8.90396	1.66599	330.142
uc003eez.3	Q96A26	FAM162A	67.0478	258.544	0.259328	108419
uc021tiy.1	Q9GZU8	FAM192A	34.8383	38.2431	0.91097	24356.8
uc002zgl.3	Q9NSI2	FAM207A	4.52287	77.2417	0.0585548	24184
uc001iar.3	Q5RI15	FAM36A	21.9938	149.178	0.147433	84990.5
uc010lkm.3	Q92520	FAM3C	150.798	139.408	1.0817	154076
uc003yss.3	Q9NUQ9	FAM49B	37.4104	63.6126	0.588097	48559.1
uc004fll.4	Q14320	FAM50A	6.19347	129.45	0.0478445	45078.2
uc001zmp.1	Q96TC7	FAM82A2	41.3414	40.046	1.03235	3638.74
uc002amt.1	Q9H5X1	FAM96A	283.942	126.762	2.23996	13441.8
uc021tjy.1	Q9Y3D0	FAM96B	24.3211	134.24	0.181176	71367.1
uc002rpa.1	Q8NCA5	FAM98A	63.8702	33.9099	1.88353	1662.2
uc001mld.3	Q8WVX9	FAR1	101.359	37.7178	2.6873	4290.36
uc002mvs.2	Q9Y285	FARSA	1.7903	95.9581	0.0186571	103804
uc002kdu.3	P49327	FASN	6.61034	70.2532	0.0940931	22009.8
uc001ocx.3	E9PM49	FAU	103.266	1825.84	0.0565581	2.79889e+06
uc002omn.3	P22087	FBL	14.3224	395.031	0.0362564	653886
uc001pkx.3	P10109	FDX1	38.5544	65.304	0.590383	10465.3
uc001nsg.3	P39748	FEN1	25.5312	154.938	0.164783	412230
uc001nym.2	Q86UX7	FERMT3	41.2485	32.7163	1.26079	5599.77
uc001rkz.3	Q96M96	FGD4	1.43823	6.01541	0.239091	813.279
uc003dky.3	P49789	FHIT	39.377	20.7562	1.89712	20450.1
uc004ezo.3	Q13642	FHL1	14.3224	70.4468	0.203308	144162
uc002esl.3	Q9Y613	FHOD1	53.709	16.1834	3.31877	765.609
uc003uyj.4	Q9Y3D6	FIS1	305.767	191.007	1.60082	28424.3
uc001rsp.3	Q9NYL4	FKBP11	227.474	195.732	1.16217	350760
uc002wey.3	P62942	FKBP1A	30.1264	31.1051	0.968536	2.41907e+06
uc001nyy.3	P26885	FKBP2	56.708	264.229	0.214617	699995
uc001qkz.3	Q02790	FKBP4	28.5009	122.016	0.233583	226566
uc001fgf.2	Q8NFF5	FLAD1	12.826	26.4676	0.484592	2271.69
uc004fkk.2	P21333	FLNA	3.10606	23.5419	0.131938	4997.84
uc002hdc.3	Q14254	FLOT2	107.593	122.553	0.87793	79206.6
uc002iin.3	O95466	FMNL1	40.6158	45.3616	0.895378	5492.03
uc009ylv.3	Q8N3X1	FNBP4	7.86328	13.1731	0.596919	1068.61
uc003xps.3	P49354	FNTA	1.75376	38.629	0.0454001	538.078
uc003psm.2	O43524	FOXO3	206.842	201.761	1.02518	4805.36
uc001qdi.3	Q96CU9	FOXRED1	5.11515	30.7833	0.166166	3548.46
uc001odu.4	Q9BZ67	FRMD8	9.35038	9.67841	0.966107	6357.56
uc001nsu.3	P02794	FTH1	8.4106	60.5128	0.138989	19640.4
uc002plo.3	P02792	FTL	515.607	639.534	0.806223	306469
uc002ehr.3	Q9C0B1	FTO	2.31214	29.9666	0.0771572	3238.35
uc004djo.1	Q9UET6	FTSJ1	27.3187	34.9299	0.782101	1946.4
uc002jca.3	Q8IY81	FTSJ3	4.78892	34.0967	0.140451	6613.31
uc003ons.3	Q8N1G2	FTSJD2	10.4881	17.516	0.598773	278.217
uc001dii.3	Q96AE4	FUBP1	22.2078	36.2578	0.612497	85014.2
uc004bzr.1	Q96I24	FUBP3	3.15356	23.4594	0.134426	6117.23
uc002ebf.3	P35637	FUS	68.099	297.453	0.22894	223911
uc001mdn.4	Q9Y5J6	FXC1	13.3138	93.395	0.142554	133946
uc003fkq.3	P51114	FXR1	22.4642	82.2944	0.272974	49556
uc002gia.2	P51116	FXR2	37.4345	14.0744	2.65976	1681.91
uc003lum.3	Q13283	G3BP1	54.2423	214.837	0.252481	251391
uc003his.3	Q9UN86	G3BP2	104.267	159.287	0.654586	35996.8
uc002yly.4	Q06546	GABPA	0.584588	22.4286	0.0260644	7493.55
uc002rqy.3	Q96C23	GALM	5.43459	34.4406	0.157796	41809.9
uc001nua.3	Q14697	GANAB	26.0407	315.823	0.0824535	181749
uc001qop.1	P04406	GAPDH	429.672	3561.37	0.120648	1.03191e+07
uc003hzu.3	Q9NY12	GAR1	5.26129	50.271	0.104659	106845
uc003tbm.3	P41250	GARS	20.1634	78.8088	0.255852	55852
uc002yrx.3	P22102	GART	21.6427	55.6081	0.3892	75263.8
uc001mqo.3	O43903	GAS2	0.876882	20.7302	0.0422997	23209.9
uc001vud.3	Q14393	GAS6	734.655	202.173	3.63379	556.179
uc010xqt.2	Q86YP4	GATAD2A	7.13833	19.3025	0.369814	875.445
uc001fdb.4	Q8WXI9	GATAD2B	10.9179	26.5379	0.411408	4412.63
uc001fjl.3	P04062	GBA	12.488	57.1651	0.218455	1260.95
uc021xav.1	Q04446	GBE1	9.75143	19.7307	0.494226	3282.33
uc001kux.2	Q92538	GBF1	46.8998	13.2776	3.53225	709.557
uc002ucg.3	P28676	GCA	14.5652	35.0054	0.416084	10915.6
uc003vma.3	Q96CN9	GCC1	17.8859	18.9078	0.945954	1762.98
uc002mvq.3	Q92947	GCDH	3.30517	33.8906	0.0975247	22646.7
uc002yqn.3	Q9Y5B6	GCFC1	8.14116	4.55737	1.78637	547.364
uc004fli.4	P31150	GDI1	59.1269	84.0788	0.703232	17406.3
uc001iil.4	P50395	GDI2	64.6723	113.894	0.567829	324750
uc003lvx.3	Q8TEQ6	GEMIN5	18.6364	9.41748	1.97892	497.107
uc003sjl.1	Q7L5D6	GET4	11.0883	49.3052	0.224891	4177.87
uc003fce.3	Q96RP9	GFM1	54.1069	26.0661	2.07576	35803
uc002sfi.2	Q06210	GFPT1	46.9587	44.4207	1.05714	38779
uc002dlq.3	Q9UJY4	GGA2	77.6516	47.1916	1.64545	3092.63
uc002vtk.4	Q6Y7W6	GIGYF2	7.81222	14.833	0.526678	1306.98
uc003cfi.1	P16278	GLB1	7.34482	38.5924	0.190318	641.583
uc003zkc.3	P23378	GLDC	32.5037	16.4179	1.97977	7396.12
uc003ooc.3	Q04760	GLO1	100.022	190.638	0.52467	644478
uc002fru.3	Q9HC38	GLOD4	10.1764	50.3522	0.202104	86225.6
uc021ybo.1	P35754	GLRX	15.0691	120.308	0.125254	1.56692e+06
uc001lkm.2	O76003	GLRX3	9.14196	69.4644	0.131606	163800
uc002usf.2	O94925	GLS	38.5894	35.6313	1.08302	44572.5
uc001tpm.3	Q9NZD2	GLTP	24.122	22.8157	1.05725	9557.32
uc001keh.3	P00367	GLUD1	2.7499	10.2034	0.269508	85562.5
uc003ltr.4	P17900	GM2A	6.72981	244.639	0.0275091	229928
uc001bqz.3	B1AT47	GMEB1	2.45527	20.0734	0.122315	2819.8
uc002okz.4	O60234	GMFG	40.6236	323.861	0.125435	844871
uc003nem.3	O75496	GMNN	69.4086	51.7793	1.34047	9679.62
uc002vlr.3	Q96IJ6	GMPPA	64.2247	21.1091	3.04251	19090.1
uc003cxl.1	Q9Y5P6	GMPPB	56.5258	45.5903	1.23986	45565.2
uc003faq.3	P49915	GMPS	53.4533	58.3907	0.915442	61049.7
uc002jfc.3	Q14344	GNA13	49.7515	85.0243	0.585144	6575.93
uc003cyq.1	P04899	GNAI2	315.563	194.017	1.62647	101148
uc001dxz.2	P08754	GNAI3	33.1772	37.5559	0.883408	2373.04
uc001aif.3	P62873	GNB1	347.052	158.331	2.19194	234534
uc003uwb.3	P62879	GNB2	46.4171	148.325	0.312942	50181.1
uc003mni.1	P63244	GNB2L1	485.611	1026.52	0.473065	449892
uc001djw.4	P63218	GNG5	18.4492	230.271	0.0801195	176576
uc002lwd.2	O60262	GNG7	476.084	137.662	3.45835	67047.2
uc001cbk.3	Q13823	GNL2	3.16323	50.1122	0.063123	9983.99
uc003dfd.3	Q9BVP2	GNL3	84.4528	119.443	0.707055	27455.2
uc004dth.2	Q9NVN8	GNL3L	7.36581	23.1551	0.318107	1003.62
uc001ssg.4	P15586	GNS	57.6266	79.0411	0.729071	12841.8
uc003eei.4	Q14789	GOLGB1	52.5155	9.64882	5.44269	162.428
uc003ffe.2	O00461	GOLIM4	45.4653	12.2529	3.71057	691.528
uc004aol.3	Q8NBJ4	GOLM1	20.4407	28.312	0.72198	614.918
uc003jhp.1	Q9H4A6	GOLPH3	157.396	131.779	1.19439	15721.7
uc001evj.2	Q9H4A5	GOLPH3L	30.8889	15.9435	1.9374	3955.6
uc001rez.2	Q9Y3E0	GOLT1B	71.9701	31.1926	2.30728	34178
uc002ugj.3	Q9H8Y8	GORASP2	21.7268	60.0945	0.361544	22988.3
uc002ila.3	O14653	GOSR2	19.7417	35.9632	0.548942	6376.44
uc001kpr.3	P17174	GOT1	15.6996	62.8062	0.249969	233240
uc002eof.1	P00505	GOT2	36.1829	73.563	0.491863	216769
uc001fpl.3	E9PAV9	GPATCH4	116.67	36.0121	3.23974	3763.62
uc002nvg.2	P06744	GPI	29.8637	609.848	0.0489691	625105
uc002mfp.3	Q9NPR9	GPR108	3.73628	92.0462	0.0405914	1915.73
uc002kdl.1	Q13098	GPS1	7.47256	60.1833	0.124163	14113.8
uc002jnx.4	P62993	GRB2	183.871	107.517	1.71016	54857.7
uc003zzu.1	Q9UBQ7	GRHPR	81.8423	83.3198	0.982267	94857.2
uc021yiu.1	P43250	GRK6	66.7193	79.2306	0.84209	1068.3
uc002igp.1	P28799	GRN	1.95306	93.6061	0.0208647	9569.16
uc003gjy.1	Q9HAV7	GRPEL1	10.4798	115.939	0.0903906	237433
uc010iia.1	Q12849	GRSF1	25.8839	69.1885	0.374107	11922.4
uc002pjd.2	Q9BQ67	GRWD1	8.81379	71.1845	0.123816	35073.8
uc003yyg.3	P57764	GSDMD	6.87476	38.771	0.177317	3826.49
uc002otb.1	P49840	GSK3A	43.3283	32.1588	1.34732	848.861
uc003edn.3	P49841	GSK3B	28.3243	22.0616	1.28387	3196.16
uc002dbt.3	E7EQZ3	GSPT1	111.576	83.7782	1.3318	107740
uc003xih.2	P00390	GSR	8.97823	59.4637	0.150987	55496.2
uc003wci.3	Q9Y2Q3	GSTK1	5.99543	201.188	0.0298001	292209
uc001kya.3	P78417	GSTO1	0.390611	133.228	0.0029319	264614
uc001omf.3	P09211	GSTP1	34.7175	1717.33	0.020216	4.52325e+06
uc001xvf.1	P52655	GTF2A1	22.8761	20.9132	1.09386	8849.18
uc001dmo.4	Q00403	GTF2B	17.3313	74.7177	0.231957	8031.37
uc003edz.4	P29083	GTF2E1	8.96707	8.20905	1.09234	6849.17
uc003xig.3	P29084	GTF2E2	40.4198	21.6064	1.87073	13902.5
uc002meq.2	P35269	GTF2F1	81.7131	76.5275	1.06776	5123.48
uc002uts.3	Q9Y5Q9	GTF3C3	3.28412	9.4011	0.349334	215.212
uc010mzv.3	Q9UKN8	GTF3C4	11.281	11.4904	0.981776	631.925
uc004ccj.4	Q9Y5Q8	GTF3C5	19.0683	27.5208	0.692869	558.296
uc003awg.3	O00178	GTPBP1	6.09857	38.6683	0.157715	3240.37
uc001ift.3	Q9BZE4	GTPBP4	4.77414	51.7683	0.0922213	13277.3
uc021pkf.1	B1ANH1	GUK1	23.745	148.755	0.159625	93164.1
uc003tun.3	P08236	GUSB	1.96796	106.374	0.0185004	6225.01
uc003ewn.3	P46976	GYG1	36.7241	88.3035	0.415885	83244.5
uc002plp.3	P13807	GYS1	20.6813	49.0055	0.42202	20367.1
uc003elx.3	Q92522	H1FX	1177.87	1767.09	0.666559	759118
uc001pvg.3	P16104	H2AFX	522.67	800.726	0.652745	1.62221e+06
uc003lam.1	O75367	H2AFY	92.4819	116.988	0.790525	653171
uc003hvo.1	P0C0S5	H2AFZ	1084.63	1772.57	0.611897	7.23572e+06
uc001hpw.3	P84243	H3F3B	526.932	2847.58	0.185046	136162
uc002jpl.3	P84243	H3F3B	375.398	216.513	1.73384	136162
uc003hyq.3	Q16836	HADH	7.81222	116.703	0.066941	467182
uc002rgz.3	P55084	HADHB	13.2994	45.8036	0.290357	190567
uc002cna.3	Q16775	HAGH	2.11141	67.5598	0.0312525	84828.1
uc003lgv.3	P12081	HARS	28.2955	62.6664	0.451526	38171.4
uc003lgx.3	P49590	HARS2	12.2764	17.413	0.705013	1287.11
uc002uhi.3	O14929	HAT1	13.3924	48.2571	0.277522	38865.4
uc001fes.3	O00165	HAX1	420.654	118.505	3.54967	9714.64
uc003qez.2	Q9Y450	HBS1L	85.1042	33.1354	2.56838	2270.18
uc004cuj.3	P53701	HCCS	73.3202	42.0077	1.7454	2784.09
uc004fjp.3	P51610	HCFC1	24.2504	18.8699	1.28514	6643.37
uc003eeh.4	P14317	HCLS1	556.168	509.603	1.09138	611551
uc001bvb.1	Q13547	HDAC1	67.1363	88.3082	0.76025	479.537
uc010slo.2	Q8WUI4	HDAC7	37.0179	12.1319	3.05129	412.663
uc003qaa.1	Q7Z4H3	HDDC2	5.47622	28.9714	0.189022	6906.93
uc001fpy.4	P51858	HDGF	160.66	275.538	0.583077	728354
uc002mao.3	Q7Z4V5	HDGFRP2	8.22777	53.889	0.15268	16906.6
uc002waz.3	Q00341	HDLBP	103.817	39.7159	2.61399	17817.3
uc001hyd.2	Q9H583	HEATR1	29.964	8.12063	3.68986	170.335
uc002rpp.1	Q9P2D3	HEATR5B	21.4836	10.5223	2.04172	59.4698
uc001rbd.3	Q9NRV9	HEBP1	7.49172	60.2598	0.124324	5122.87
uc002eke.1	Q15011	HERPUD1	256.126	1004.52	0.254974	5560.64
uc002kbg.3	O14964	HGS	18.3243	21.3639	0.857723	5035.98
uc002uru.3	Q6NVY1	HIBCH	14.2739	18.8908	0.755601	14962
uc010hid.3	Q9Y241	HIGD1A	17.4608	61.7238	0.282886	128645
uc003meg.3	Q9BW72	HIGD2A	393.489	303.993	1.2944	539303
uc003kve.3	P49773	HINT1	120.687	1798.74	0.0670953	8.43554e+06
uc003zyh.3	Q9BX68	HINT2	39.0611	170.819	0.22867	296670
uc002wwc.3	Q8TCT9	HM13	635.168	296.138	2.14484	44042.9
uc001puz.1	P08397	HMBS	4.895	31.4433	0.155677	15706.4
uc002bcr.3	Q9NP66	HMG20A	11.0609	46.4688	0.238029	3015.29
uc003oiz.3	P17096	HMGA1	75.2365	324.05	0.232176	357399
uc001usx.3	P09429	HMGB1	369.571	541.506	0.682487	4.64441e+06
uc011ckc.1	P26583	HMGB2	121.74	501.671	0.242669	5.786e+06
uc003jnq.4	Q01581	HMGCS1	60.967	53.7503	1.13426	818.329
uc002yxo.3	P05114	HMGN1	347.95	754.06	0.461435	637693
uc001bmp.4	P05204	HMGN2	476.661	267.913	1.77916	1.85907e+06
uc002lqz.1	Q92619	HMHA1	110.011	68.1175	1.61502	12620.4
uc002cwq.4	P30519	HMOX2	106.287	70.1948	1.51417	68596.1
uc002jnb.1	Q9UK76	HN1	38.5642	135.761	0.284059	285620
uc002cmg.3	Q9H910	HN1L	27.8706	33.0517	0.843243	63449.8
uc003lbt.3	Q13151	HNRNPA0	322.859	333.243	0.96884	577715
uc001sfl.3	P09651	HNRNPA1	124.4	59.8005	2.08025	4.04017e+06
uc003sxr.4	P22626	HNRNPA2B1	1773.19	879.836	2.01536	4.10135e+06
uc002ulc.1	P51991	HNRNPA3	44.1719	127.691	0.345928	1.14628e+06
uc003miu.3	Q99729	HNRNPAB	572.562	242.304	2.36299	839593
uc001waa.3	P07910	HNRNPC	117.864	65.8519	1.78983	1.46578e+06
uc003hmm.1	Q14103	HNRNPD	406.162	299.523	1.35603	1.81306e+06
uc001jas.2	P52597	HNRNPF	137.36	63.0553	2.17841	884164
uc003mke.4	P31943	HNRNPH1	367.976	231.176	1.59176	622841
uc004anf.4	Q6IBN1	HNRNPK	514.072	430.041	1.1954	1.52299e+06
uc010dwe.3	P52272	HNRNPM	3.18276	180.416	0.0176412	291350
uc001bgp.4	O43390	HNRNPR	9.72843	100.287	0.0970059	240738
uc001iba.1	Q00839	HNRNPU	401.29	414.509	0.968109	593155
uc002oqb.4	Q9BUJ2	HNRNPUL1	21.3355	100.245	0.212834	41589.1
uc001nuw.3	Q1KMD3	HNRNPUL2	150.854	151.832	0.993559	73322.8
uc003hmr.3	O14979	HNRPDL	34.695	162.335	0.213725	154390
uc021vgc.1	Q8WVV9	HNRPLL	12.995	14.3048	0.908436	402.803
uc003xpr.3	Q86VS8	HOOK3	22.6329	8.56952	2.64109	94.7039
uc001bdw.1	Q5SSJ5	HP1BP3	73.6581	101.714	0.724169	85117.6
uc002raj.3	P37235	HPCAL1	67.3726	95.9921	0.701856	42342.8
uc004exl.4	P00492	HPRT1	18.4145	88.0304	0.209183	283351
uc002fgy.1	O75506	HSBP1	97.3924	80.7036	1.20679	69687.5
uc004dsl.1	Q99714	HSD17B10	38.8091	170.446	0.227691	794663
uc001mxq.4	Q53GQ0	HSD17B12	50.9781	133.757	0.381125	101374
uc003ksj.3	P51659	HSD17B4	8.97823	37.99	0.236331	34189.1
uc004bga.2	Q6YN16	HSDL2	1.00704	18.6784	0.0539147	14469
uc003zbt.4	Q00613	HSF1	213.077	31.2587	6.81657	3767.1
uc002ndp.4	Q96JZ2	HSH2D	6.13818	175.849	0.034906	6655.94
uc003oxa.1	P08238	HSP90AB1	479.211	115.818	4.13762	2.0853e+06
uc001tkb.1	P14625	HSP90B1	5.67492	720.98	0.00787112	1.45017e+06
uc003kyj.3	P34932	HSPA4	61.8606	54.416	1.13681	71800.7
uc003ifm.3	O95757	HSPA4L	6.42817	7.84633	0.819258	18937.7
uc004bpn.3	P11021	HSPA5	1039.77	637.553	1.63088	1.35809e+06
uc001pyo.3	P11142	HSPA8	57.2896	544.619	0.105192	2.2525e+06
uc003ldf.3	P38646	HSPA9	27.908	191.761	0.145535	561356
uc003uew.3	P04792	HSPB1	3.85603	73.2602	0.0526347	15291.1
uc002qkd.3	Q9NZL4	HSPBP1	40.6516	74.466	0.545908	24695.1
uc002uui.3	P10809	HSPD1	199.468	375.096	0.531779	2.67728e+06
uc001utj.3	Q92598	HSPH1	55.9222	19.2485	2.90528	43736.3
uc004ezx.3	O43719	HTATSF1	7.90202	49.2028	0.160601	4732.07
uc002smi.1	O43464	HTRA2	0.285023	17.0495	0.0167174	6412.68
uc004dsp.3	Q7Z6Z7	HUWE1	39.9745	13.266	3.0133	619.777
uc001pux.3	Q9Y4L1	HYOU1	18.6814	204.134	0.0915154	175509
uc004aru.3	P41252	IARS	81.4411	32.0779	2.53885	10631.1
uc002mob.2	P32942	ICAM3	6.24978	213.816	0.0292297	49580.5
uc001kia.3	P14735	IDE	4.52287	14.0462	0.322	5665.36
uc002vcu.3	O75874	IDH1	42.9672	24.7994	1.73259	25476.1
uc002box.3	P48735	IDH2	141.892	308.807	0.459484	750165
uc001ftg.3	Q16666	IFI16	36.9134	43.8898	0.841047	51961.9
uc021txx.1	P80217	IFI35	36.0618	62.1189	0.580529	0
uc004dxw.3	P78318	IGBP1	1.14962	27.155	0.0423355	6504.51
uc003qta.3	P11717	IGF2R	24.7999	49.9398	0.496596	461.165
uc003hfn.4	P01591	IGJ	453.441	13117.8	0.0345668	1.47497e+06
uc003lgq.3	Q13123	IK	193.546	77.4077	2.50035	10613.5
uc003tow.4	Q13422	IKZF1	18.1784	26.6788	0.68138	6170.3
uc002hsu.3	Q9UKT9	IKZF3	44.3533	62.6664	0.707768	811.788
uc001fcr.3	Q12905	ILF2	45.6195	258.464	0.176502	138960
uc002mpn.3	Q12906	ILF3	82.4214	59.9365	1.37515	2820.45
uc001mef.3	Q13418	ILK	22.1919	45.3086	0.489794	8492.77
uc002vxv.3	Q9H0C8	ILKAP	28.4245	26.8454	1.05882	28282.6
uc002sqz.4	Q16891	IMMT	5.97997	41.91	0.142686	77846.2
uc002tra.1	Q96G21	IMP4	14.3224	65.8995	0.217337	3535.04
uc003cvt.3	P12268	IMPDH2	28.9562	128.957	0.224542	360208
uc001nsw.1	Q9NQS7	INCENP	49.1054	25.2253	1.94667	203.196
uc002syy.3	Q96PE3	INPP4A	124.321	52.7091	2.35862	4838.41
uc001osf.3	O15357	INPPL1	79.5474	14.1783	5.6105	344.729
uc001mho.3	O95373	IPO7	57.0893	35.7692	1.59605	7598.06
uc001gwz.3	Q96P70	IPO9	40.4397	21.6967	1.86386	5391.96
uc002bpl.1	P46940	IQGAP1	18.5349	9.7806	1.89507	27556
uc003kek.3	Q13576	IQGAP2	57.8034	9.25337	6.24674	2570.4
uc004fjs.1	P51617	IRAK1	2.17556	17.203	0.126464	58.8165
uc003iwf.4	P14316	IRF2	28.3584	53.5759	0.529313	6545.55
uc001hwf.3	Q7Z5L9	IRF2BP2	102.567	78.2681	1.31046	5382.22
uc001xsy.3	Q9H1B7	IRF2BPL	38.9047	35.9918	1.08093	135.757
uc003msz.4	Q15306	IRF4	186.755	556.577	0.335542	186616
uc003vog.3	Q13568	IRF5	8.45257	40.5183	0.208611	1050.05
uc010eiv.2	Q8WZA9	IRGQ	2.20345	17.6829	0.124609	5118.53
uc010sxc.2	Q9H1K1	ISCU	8.10702	285.309	0.0284149	18613.4
uc002bmv.1	Q96AZ6	ISG20	106.395	444.81	0.239192	341734
uc002fbk.1	P53990	IST1	455.589	102.931	4.42616	28869.1
uc001iwt.4	P05556	ITGB1	8.16572	41.3174	0.197634	1353.5
uc001scc.3	P26010	ITGB7	6179.97	8989.47	0.687468	313999
uc002vqz.3	Q9NQX7	ITM2C	549.697	1882.85	0.291949	10929.3
uc002wid.3	Q9BY32	ITPA	30.047	104.181	0.288412	52951.5
uc002rfe.2	Q9NZM3	ITSN2	29.6441	2.66594	11.1196	62.1417
uc001zls.3	P26440	IVD	2.30869	48.6066	0.0474975	17305.2
uc002ton.2	Q96ST2	IWS1	14.4642	20.8982	0.692127	3652.91
uc001dbu.1	P23458	JAK1	89.0405	46.9117	1.89804	225.873
uc010idb.1	Q96N16	JAKMIP1	10.2556	8.78288	1.16768	307.543
uc002jsn.1	Q6NYC1	JMJD6	10.0787	32.9507	0.305872	8831.96
uc002lvj.2	Q96MG2	JSRP1	533.762	744.305	0.717128	46323.3
uc002hxs.2	P14923	JUP	12.2764	43.7547	0.280573	1779.06
uc002fer.3	Q15046	KARS	130.692	33.742	3.87327	19692.8
uc010aeu.1	Q96CX2	KCTD12	18.725	12.0502	1.55392	6716.6
uc001ojw.3	Q9Y2K7	KDM2A	17.9817	30.6733	0.586233	1243.79
uc003lcy.1	Q7LBC6	KDM3B	8.12316	13.7235	0.591916	332.864
uc004drz.3	P41229	KDM5C	32.7293	9.69103	3.37728	200.657
uc001bub.3	Q07666	KHDRBS1	57.0219	150.821	0.378077	431672
uc003yuv.3	O75525	KHDRBS3	16.9693	15.8648	1.06962	11571.3
uc002mer.4	Q92945	KHSRP	28.9052	107.991	0.267663	189285
uc003zhp.1	Q15397	KIAA0020	7.1612	17.7521	0.4034	4696.93
uc001rfq.3	Q86YS7	KIAA0528	8.66883	6.06866	1.42846	780.772
uc002fuy.1	O75153	KIAA0664	10.9916	19.1597	0.573683	804.969
uc001joy.3	Q96EK5	KIAA1279	3.04193	23.6377	0.12869	1892.68
uc002ukc.1	Q9C0E8	KIAA1715	33.3942	13.231	2.52394	2093.32
uc003xci.3	Q8N163	KIAA1967	15.317	34.9196	0.438636	13164.6
uc002qzc.2	Q9ULH0	KIDINS220	13.6929	10.1537	1.34856	8.48077
uc003jsz.4	O00139	KIF2A	18.7293	15.579	1.20221	1391.56
uc001iwe.4	P33176	KIF5B	25.5975	13.3167	1.92221	3065.82
uc003efe.2	P52294	KPNA1	62.1654	29.3007	2.12164	12056.2
uc002jgk.3	P52292	KPNA2	162.177	101.293	1.60107	38584.7
uc001vdj.2	O00505	KPNA3	0.621213	9.93874	0.0625042	4693.73
uc003fdn.3	O00629	KPNA4	84.5303	42.5005	1.98892	31161.1
uc002ilt.1	Q14974	KPNB1	145.859	138.77	1.05108	46224.8
uc001rgp.1	P01116	KRAS	170.445	77.6279	2.19567	37355.1
uc001xcc.3	Q86UP2	KTN1	7.68129	9.15677	0.838865	1242.18
uc004fln.1	Q14657	LAGE3	31.1575	101.088	0.308222	40152.5
uc001vtm.1	P11279	LAMP1	42.9672	160.896	0.26705	64095
uc002wni.2	Q9UJQ1	LAMP5	324.507	1000.49	0.324348	4415.33
uc001fnb.3	Q9Y2Q5	LAMTOR2	80.7263	183.266	0.440487	45029
uc003hvg.2	Q9UHA4	LAMTOR3	102.845	92.8276	1.10791	209517
uc003tqp.3	Q9NS86	LANCL2	3.26521	16.1445	0.202249	632.753
uc003gph.1	P28838	LAP3	1.05441	98.8882	0.0106626	216685
uc001rwp.2	Q71RC2	LARP4	41.0623	11.0679	3.71004	1008.02
uc003ibb.3	Q4G0J3	LARP7	5.69102	9.734	0.584654	1437.77
uc003lnx.1	Q9P2J5	LARS	58.1322	29.578	1.96539	19060.1
uc003cop.1	Q15031	LARS2	3.23409	4.91326	0.658237	731.308
uc004dwa.2	Q9Y4W2	LAS1L	18.8867	37.5476	0.503007	517.743
uc001hoy.3	Q14739	LBR	147.175	82.7704	1.77811	75134.7
uc001vba.4	P13796	LCP1	37.5512	614.502	0.0611083	671367
uc003man.1	Q13094	LCP2	106.276	27.8039	3.82234	6856.28
uc001rfe.3	P07195	LDHB	203.61	698.518	0.291489	1.84483e+06
uc001bkl.4	Q5SW96	LDLRAP1	59.0332	126.211	0.467734	2464.24
uc003gdv.3	O95202	LETM1	28.3555	21.2222	1.33612	11994.9
uc003atn.3	P09382	LGALS1	308.662	1731.57	0.178256	6.822e+06
uc001yaw.3	Q99538	LGMN	122.359	195.648	0.625404	6646.04
uc002pia.1	P18858	LIG1	86.6506	27.7831	3.11882	4609.99
uc002hik.2	P49916	LIG3	23.1362	12.5965	1.83672	2296.67
uc003coq.3	Q9UGP4	LIMD1	6.87476	48.4281	0.141958	4269.97
uc002ygp.4	Q9H400	LIME1	35.2784	295.006	0.119585	39491.6
uc010ssw.2	Q9BRT6	LLPH	47.5709	102.724	0.463094	264795
uc002lhz.3	P49257	LMAN1	8.05635	171.42	0.0469977	293599
uc003mge.3	Q12907	LMAN2	3.98852	434.572	0.00917804	131111
uc003pfa.3	Q9NUN5	LMBRD1	10.8975	58.5965	0.185975	3308.27
uc001fni.2	P02545	LMNA	24.7491	22.8842	1.08149	9279.5
uc003kud.2	P20700	LMNB1	22.0891	63.9139	0.345607	298349
uc002lvy.3	Q03252	LMNB2	79.0202	104.008	0.759751	69606.2
uc003kmw.1	Q9UIQ6	LNPEP	2.70854	13.5343	0.200124	870.349
uc002mcx.3	P36776	LONP1	54.6856	62.7718	0.871181	71105.8
uc003jcm.3	Q8NF37	LPCAT1	59.4931	90.5955	0.656689	1818.8
uc001nmw.3	O60711	LPXN	222.244	127.642	1.74115	178281
uc003ilu.4	P50851	LRBA	39.8012	10.8988	3.65189	156.026
uc003uvj.3	O75427	LRCH4	8.10702	9.55293	0.848642	992.076
uc001eaa.3	Q5T3J3	LRIF1	15.1057	3.9078	3.86553	1245.96
uc010sja.2	Q12912	LRMP	6.01711	5.38882	1.11659	105213
uc002rtr.2	P42704	LRPPRC	37.0407	47.6501	0.777348	35107.2
uc011djw.2	Q5VZK9	LRRC16A	6.98654	12.342	0.566078	372.803
uc002iqt.3	Q96AG4	LRRC59	238.504	243.744	0.978502	354288
uc002vxe.3	Q32MZ4	LRRFIP1	79.7753	81.1171	0.983458	29895.7
uc003uzn.3	Q9UFC0	LRWD1	55.0228	53.3386	1.03158	3512.61
uc003fui.3	Q9H089	LSG1	1.63685	15.83	0.103402	639.85
uc003xkw.3	O15116	LSM1	66.2324	30.645	2.16128	108697
uc002iev.3	Q3MHD2	LSM12	1.86236	98.0853	0.0189871	25460.7
uc002nva.4	Q8ND56	LSM14A	139.153	46.5196	2.99128	19718.6
uc010gjy.1	Q9BX40	LSM14B	14.1148	22.9505	0.615011	2903.47
uc002niq.3	Q9Y4Z0	LSM4	21.1067	218.22	0.0967221	855583
uc003tct.2	Q9Y4Y9	LSM5	72.8575	200.618	0.363165	2.49908e+06
uc003ikq.4	P62312	LSM6	36.2152	37.9958	0.953137	729816
uc002lvp.4	Q9UK45	LSM7	1.75376	361.422	0.00485239	377456
uc002nyl.3	Q86X29	LSR	15.3454	82.6274	0.185718	147.307
uc002zij.3	P48449	LSS	2.17556	93.5193	0.0232632	6561.03
uc001ten.1	P09960	LTA4H	75.8245	41.4921	1.82744	22471
uc003qjs.3	Q96GA3	LTV1	52.5155	14.1518	3.71087	2387.05
uc011kqt.2	B7Z4Q3	LUC7L2	6.58221	70.4462	0.093436	191689
uc002iss.3	O95232	LUC7L3	65.5949	33.0364	1.98553	13539.7
uc003ght.3	Q9NX58	LYAR	23.8905	17.4283	1.37079	25058.1
uc003xry.3	O75608	LYPLA1	22.1481	73.2678	0.30229	228536
uc001qvf.3	P20645	M6PR	69.9975	148.554	0.471192	120846
uc004dtk.1	Q9UNF1	MAGED2	63.3201	69.1254	0.916018	3004.63
uc001cvf.2	P61326	MAGOH	40.3149	86.1297	0.468072	7508.37
uc001qyq.2	Q96A72	MAGOHB	51.3375	32.3699	1.58596	60250.6
uc002lhm.1	Q9UDY8	MALT1	19.5758	15.2834	1.28085	1020.61
uc003pym.1	P33908	MAN1A1	160.009	77.3892	2.06759	591.033
uc003kou.1	Q16706	MAN2A1	214.034	153.176	1.39731	4082.53
uc003dbc.3	P55145	MANF	16.5657	276.778	0.0598519	1.20847e+06
uc010bhq.3	Q02750	MAP2K1	96.0444	63.9598	1.50164	13326.8
uc002lzk.3	P36507	MAP2K2	16.9162	45.4695	0.372034	65495.2
uc002gys.3	P46734	MAP2K3	43.6133	58.4981	0.745551	13150.3
uc003csb.2	P27816	MAP4	12.5798	36.6054	0.34366	7688.45
uc002oiy.1	Q92918	MAP4K1	19.0965	30.9224	0.617562	313.407
uc001bzz.3	Q3KQU3	MAP7D1	64.9458	42.8141	1.51693	2111.4
uc002zvn.3	P28482	MAPK1	51.9187	45.9058	1.13098	28627.4
uc003olq.3	Q16539	MAPK14	18.5419	20.1732	0.919135	1503.28
uc001xbq.1	Q8NDC0	MAPK1IP1L	49.9982	49.4385	1.01132	124104
uc001hem.2	P49137	MAPKAPK2	129.513	36.6759	3.53128	1161.07
uc002wyh.3	Q15691	MAPRE1	430.286	244.796	1.75773	577168
uc003pvy.4	P29966	MARCKS	151.904	275.111	0.552155	43442.2
uc001bvd.3	P49006	MARCKSL1	58.8651	107.455	0.547812	34269.7
uc001sog.3	P56192	MARS	2.21766	73.0855	0.0303434	41136.8
uc002spr.3	P31153	MAT2A	37.0264	282.636	0.131004	216015
uc003lzk.3	Q9NZL9	MAT2B	161.62	63.0813	2.56209	118914
uc003ldx.3	P43243	MATR3	69.5058	108.102	0.642965	114374
uc002lem.4	Q9UIS9	MBD1	23.2043	27.5235	0.843072	893.403
uc002lfg.2	Q9UBB5	MBD2	53.2869	68.0518	0.783034	5274.5
uc003ezm.3	Q9NR56	MBNL1	8.37589	56.0859	0.14934	118424
uc003fle.3	Q96RQ3	MCCC1	16.3087	15.3158	1.06483	11209.4
uc003kbs.4	Q9HCC0	MCCC2	3.7094	32.1175	0.115495	10386.6
uc021vha.1	Q8NI22	MCFD2	0.622713	43.7484	0.014234	35443.3
uc001euz.3	Q07820	MCL1	29.3334	352.316	0.0832588	2936.96
uc003ejp.3	P49736	MCM2	16.2979	89.5123	0.182074	66275.9
uc003pan.1	P25205	MCM3	74.9973	97.2344	0.771304	75102.3
uc003xql.2	P33991	MCM4	1.45806	94.9226	0.0153605	78926.4
uc003anu.4	P33992	MCM5	68.7476	81.8794	0.83962	75980.3
uc002tuw.3	Q14566	MCM6	191.091	72.6869	2.62896	67028.9
uc003usw.1	P33993	MCM7	10.6154	129.001	0.0822893	118286
uc001ler.2	Q9BTE3	MCMBP	66.902	33.5181	1.996	3928.58
uc004esx.3	Q9ULC4	MCTS1	8.61807	69.6937	0.123656	56578.9
uc010ypv.2	F5H098	MDH1	6.75889	243.67	0.0277379	958943
uc003ueo.3	P40926	MDH2	84.9467	259.918	0.326821	1.52094e+06
uc002ley.3	P23368	ME2	43.2978	25.3296	1.70938	59795.5
uc003jdo.3	Q9BTT4	MED10	93.9284	107.893	0.87057	13896.4
uc002zsq.3	Q96RN5	MED15	39.254	13.8888	2.82631	965.162
uc001nlb.3	A0JLT2	MED19	39.0611	14.862	2.62825	6184.01
uc003kjl.3	F8W7V7	MEF2C	82.7294	257.212	0.321639	21783.8
uc001fpc.3	Q14814	MEF2D	93.8669	43.2144	2.17212	9606.48
uc002rnx.3	Q9Y316	MEMO1	17.3219	23.9616	0.722902	18482.8
uc003uuw.3	Q7L2J0	MEPCE	48.6005	24.4637	1.98664	2266
uc001tec.3	P50579	METAP2	9.54827	68.8193	0.138744	21069.4
uc004byd.1	Q9BV86	METTL11A	75.3579	37.2681	2.02205	28853.4
uc001ghz.3	Q8N6R0	METTL13	34.0775	20.7569	1.64174	321.179
uc002fut.3	Q86W50	METTL16	7.5483	9.26545	0.814672	2251.94
uc001rxb.3	Q9H8H3	METTL7A	236.097	858.291	0.275078	347797
uc001zth.1	P55081	MFAP1	20.0825	36.9407	0.543642	1509.78
uc002voy.3	Q9GZY8	MFF	28.6448	33.1867	0.863141	37558.5
uc002bng.4	Q08431	MFGE8	6.84434	30.5167	0.224282	2294.8
uc003mmg.4	P26572	MGAT1	71.5252	202.785	0.352714	4868.45
uc001ktv.2	O60502	MGEA5	91.7539	50.0608	1.83285	4054.2
uc001gdf.3	O14880	MGST3	36.0564	183.877	0.19609	21502.9
uc003ptk.3	Q8TDZ2	MICAL1	4.40689	22.966	0.191888	1849.03
uc001dde.2	Q5TAD5	MIER1	1.90965	17.3186	0.110266	1681.79
uc021ohu.1	Q5TGZ0	MINOS1	168.186	449.629	0.374055	248812
uc001lke.3	P46013	MKI67	67.4255	17.6971	3.80997	3989.4
uc001tyy.1	Q14165	MLEC	133.425	46.4908	2.86992	9224.94
uc010sfi.2	Q15773	MLF2	105.031	100.564	1.04442	10773.5
uc003wla.3	Q8NEZ4	MLL3	18.4426	4.47898	4.11759	42.155
uc001xfd.3	P51948	MNAT1	11.1785	14.8003	0.755289	2317.3
uc002luv.3	Q96BX8	MOB3A	742.063	351.371	2.11191	40811.1
uc010ffj.3	Q13724	MOGS	78.5536	57.8937	1.35686	10068.5
uc002bel.3	Q9UBU8	MORF4L1	105.486	144.935	0.727816	3103.19
uc002ghw.3	O75352	MPDU1	8.31624	75.4095	0.110281	100663
uc002sht.2	O00566	MPHOSPH10	6.81633	21.8093	0.312542	12375.4
uc004fmp.2	Q00013	MPP1	1.67405	15.1613	0.110416	6179.42
uc001peu.2	P49959	MRE11A	13.6404	15.6024	0.87425	17487.5
uc003hku.2	Q9BYD6	MRPL1	2.15916	16.8878	0.127853	27879.2
uc001ohz.4	Q9Y3B7	MRPL11	230.507	48.1709	4.78519	101490
uc003ypa.3	Q9BYD1	MRPL13	6.86377	49.0596	0.139907	81957.9
uc003owp.3	Q6P1L8	MRPL14	47.2973	195.073	0.242459	107773
uc003xsa.2	Q9P015	MRPL15	21.4836	64.306	0.334084	43924.7
uc001noh.2	Q9NX20	MRPL16	48.1875	98.5684	0.488874	57939.8
uc003qsw.4	Q9H0U6	MRPL18	131.233	61.042	2.14988	16114.5
uc002snl.3	P49406	MRPL19	3.30517	40.2267	0.0821636	33044.8
uc003ots.1	Q5T653	MRPL2	12.5758	45.3569	0.277263	54431
uc003lvy.4	Q9NWU5	MRPL22	2.20345	58.075	0.0379415	27244.4
uc001fpx.1	Q96A35	MRPL24	105.508	125.729	0.83917	86875.9
uc002iqq.3	Q9P0M9	MRPL27	24.9487	95.3756	0.261584	155335
uc002cgs.2	Q13084	MRPL28	1.10172	109.483	0.0100629	99870.1
uc003eoh.3	P09001	MRPL3	62.1372	74.104	0.838513	35121.4
uc002szv.3	Q8TCC3	MRPL30	16.4096	38.2718	0.428765	10751.7
uc002ngc.1	Q9BQ48	MRPL34	10.2665	255.639	0.0401601	43425
uc001cxa.4	Q9BZE1	MRPL37	222.548	55.2387	4.02884	12095.9
uc010wso.1	Q96DV4	MRPL38	1.14579	70.2826	0.0163026	8857.87
uc002mnn.3	Q9BYD3	MRPL4	31.0073	135.106	0.229504	11167
uc002zpg.3	Q9NQ50	MRPL40	23.9817	137.634	0.174243	80876.1
uc004cnh.4	Q8IXM3	MRPL41	145.629	279.027	0.521917	214990
uc001ksa.1	C9J5Q3	MRPL43	5.96767	85.8129	0.0695428	60480.3
uc003fjz.3	Q9HD33	MRPL47	42.9672	110.846	0.38763	64037.5
uc001oda.2	Q13405	MRPL49	5.78405	128.902	0.0448717	60510.8
uc001qom.2	Q4U2R6	MRPL51	187.124	212.832	0.87921	85642.9
uc002lyq.4	Q6P161	MRPL54	2.45527	186.949	0.0131334	141824
uc001hrz.4	Q7Z7F7	MRPL55	75.8245	88.3699	0.858035	45309
uc001eyv.3	Q9BYD2	MRPL9	1.01099	119.11	0.00848787	37031.3
uc002bml.3	P82912	MRPS11	0.323062	70.1896	0.0046027	9041.17
uc002oke.3	O15235	MRPS12	48.4952	141.916	0.341718	70879.7
uc001cas.2	P82914	MRPS15	6.28789	67.4802	0.0931813	13332
uc003trd.3	Q9Y2R5	MRPS17	47.1253	71.6851	0.657393	30447.4
uc003hor.4	Q9Y3D5	MRPS18C	18.0915	84.529	0.214027	18630.5
uc001euk.3	P82921	MRPS21	51.7677	345.045	0.150032	141765
uc002ivc.3	Q9Y3D9	MRPS23	8.31624	81.5777	0.101943	22826.6
uc003bzl.3	P82663	MRPS25	22.4177	74.5535	0.300693	34952.4
uc003vwe.4	Q9Y291	MRPS33	10.5226	146.357	0.0718968	80786.5
uc003jvq.3	P82909	MRPS36	18.1979	86.2108	0.211086	163087
uc002sub.3	P82675	MRPS5	37.0543	60.194	0.615581	6061.42
uc002jnm.4	Q9Y2R9	MRPS7	10.65	99.8634	0.106646	78550.9
uc010mwa.3	Q96E11	MRRF	14.1262	10.5782	1.33541	15208.9
uc001bbs.3	Q9UKD2	MRTO4	18.7982	83.305	0.225655	148670
uc002rwd.4	P52701	MSH6	79.7562	32.0832	2.48592	3111.41
uc002iuz.1	Q96DH6	MSI2	11.853	65.5403	0.180851	39672
uc004dwf.3	P26038	MSN	104.503	325.838	0.320721	611119
uc004ewk.1	Q9P289	MST4	15.3658	24.1304	0.636782	28109.4
uc001ntq.2	O94776	MTA2	85.0532	56.9327	1.49393	16198.1
uc003zph.3	Q13126	MTAP	3.01524	23.0236	0.130963	59950.4
uc010rho.2	Q9Y6C9	MTCH2	17.7325	77.0675	0.230091	67301.5
uc003yhz.3	Q86UE4	MTDH	98.2108	39.1818	2.50654	12520.3
uc021zgs.1	B7ZM99	MTHFD1L	1.77795	7.1344	0.249208	1126.44
uc002skk.3	P13995	MTHFD2	1.07418	117.874	0.00911295	76066.8
uc002bex.4	P49914	MTHFS	33.8103	55.133	0.61325	13348.5
uc003vte.4	P58546	MTPN	75.7961	421.224	0.179943	3.99889e+06
uc001hyi.4	Q99707	MTR	35.8736	17.4268	2.05853	42.581
uc002fxz.4	Q9BQG0	MYBBP1A	5.54416	33.5527	0.165237	5651.87
uc001ccs.3	Q99417	MYCBP	1.17718	133.461	0.0088204	278192
uc002gll.3	P35580	MYH10	6.26605	9.5064	0.65914	1247.88
uc003apg.3	P35579	MYH9	215.022	339.542	0.633271	177843
uc001sjx.2	P60660	MYL6	114.378	1967.99	0.0581192	1.71405e+06
uc002hdt.1	Q92614	MYO18A	5.98278	16.5623	0.361229	2488.01
uc002hho.1	O94832	MYO1D	93.0956	30.7315	3.02932	1360.72
uc002aby.2	Q9Y4I1	MYO5A	10.5657	12.5807	0.839834	523.005
uc003pih.1	Q9UM54	MYO6	47.5709	33.6429	1.414	13692.6
uc003lei.3	Q8WU39	MZB1	4044.65	2875.41	1.40663	7.66725e+06
uc002efp.3	O75113	N4BP1	21.7556	6.32528	3.43947	195.589
uc004fjm.1	P41227	NAA10	106.063	87.6361	1.21027	85349
uc003vjg.3	O95777	NAA38	23.1533	189.056	0.122468	849100
uc003ean.2	Q9GZZ1	NAA50	346.39	162.921	2.12612	167423
uc002mwm.3	Q96RE7	NACC1	62.544	18.7829	3.32984	2367.11
uc002eqf.3	Q13564	NAE1	26.7848	38.7348	0.691492	8070.81
uc002shp.4	B4DLZ5	NAGK	0.958377	85.2744	0.0112387	21245.2
uc003vdq.3	P43490	NAMPT	23.1577	346.826	0.0667704	133676
uc001sxx.2	P55209	NAP1L1	50.0589	266.945	0.187525	583160
uc002pha.2	P54920	NAPA	72.9632	49.5068	1.4738	92164.7
uc002kon.3	Q99747	NAPG	5.27668	34.7219	0.15197	32864.6
uc002lgs.2	O43776	NARS	70.8582	94.6532	0.748609	113996
uc001coi.2	P49321	NASP	40.2818	77.0361	0.522895	59496.9
uc001mvk.3	Q9H0A0	NAT10	20.6944	24.3532	0.849761	3300.48
uc003cqp.3	Q6ZNJ1	NBEAL2	14.3224	8.36052	1.7131	43.4204
uc003gpp.3	Q9BPX3	NCAPG	34.4709	21.9419	1.57101	659.87
uc003blx.4	Q6IBW4	NCAPH2	9.0825	32.7685	0.277172	3945.07
uc004axq.3	Q09161	NCBP1	5.41761	13.9118	0.389426	6552.22
uc003fxd.1	P52298	NCBP2	17.1869	185.582	0.0926108	29090.2
uc001sgc.4	P55160	NCKAP1L	4.29672	36.4517	0.117874	781.83
uc002vru.3	P19338	NCL	152.976	389.728	0.39252	689628
uc002lxi.3	Q969V3	NCLN	46.5709	58.4923	0.796189	25346
uc002xtk.3	Q9Y6Q9	NCOA3	33.7834	12.7273	2.6544	91.4784
uc002xre.3	Q9HCD5	NCOA5	29.0168	23.9667	1.21071	4075.15
uc003yug.2	Q92597	NDRG1	84.5704	190.377	0.444226	46842.8
uc002xfw.3	Q9UGV2	NDRG3	16.3396	25.6202	0.637762	6376.56
uc002vyn.3	O95299	NDUFA10	3.40334	58.4708	0.0582058	11227.8
uc002mdp.2	C9JT23	NDUFA11	350.5	203.938	1.71866	10809.7
uc003lgp.3	O43678	NDUFA2	89.3378	613.612	0.145593	113097
uc002qde.3	O95167	NDUFA3	33.76	678.341	0.0497685	324859
uc003vks.3	Q16718	NDUFA5	7.88389	337.6	0.0233528	845735
uc004blv.3	P51970	NDUFA8	157.345	144.994	1.08518	364885
uc003cvq.3	Q9BU61	NDUFAF3	29.2688	205.529	0.142407	87262.1
uc003pow.3	Q9P032	NDUFAF4	93.5731	55.2785	1.69276	79548.6
uc004dhc.3	Q9NX14	NDUFB11	6.14973	404.819	0.0151913	25686.7
uc003edu.3	O95168	NDUFB4	42.9672	336.448	0.127708	118177
uc003zre.2	O95139	NDUFB6	176.027	345.074	0.510114	200950
uc003yrg.4	Q9Y6M9	NDUFB9	5.99543	250.948	0.0238911	12455.7
uc001fyw.3	O75306	NDUFS2	0.35806	145.832	0.00245529	35326.3
uc001nga.2	O75489	NDUFS3	2.07071	128.469	0.0161184	108786
uc003jpe.2	O43181	NDUFS4	2.96326	117.08	0.0253097	23502.3
uc001ccy.3	O43920	NDUFS5	224.875	520.172	0.432309	277191
uc002lse.4	O75251	NDUFS7	11.3277	321.081	0.0352799	24619.5
uc001onc.3	O00217	NDUFS8	83.7497	271.673	0.308274	77741.5
uc001omj.2	P49821	NDUFV1	605.447	182.349	3.32026	20748.8
uc002knu.3	P19404	NDUFV2	204.748	417.74	0.490133	54063.9
uc001ayq.3	Q9NVZ3	NECAP2	42.4951	120.685	0.352116	53261.9
uc001gun.4	Q8TDX7	NEK7	37.4653	34.6388	1.0816	9819.82
uc001wxc.3	O60524	NEMF	7.58245	3.35224	2.26191	107.226
uc011cep.2	P19838	NFKB1	12.8534	22.0966	0.581691	3233.64
uc001kvb.3	Q00653	NFKB2	42.9672	77.8879	0.551654	2477.09
uc002sfk.3	Q9UMS0	NFU1	0.834315	34.0813	0.0244801	13010
uc003zsq.3	Q12986	NFX1	6.13818	10.4543	0.587144	66.1429
uc003opo.3	P23511	NFYA	48.9682	20.0212	2.44582	109619
uc003cdl.3	Q96IV0	NGLY1	13.5267	42.0046	0.322029	1428.34
uc003mir.2	Q9NX24	NHP2	414.048	238.23	1.73802	350665
uc003bav.3	P55769	NHP2L1	53.9942	375.573	0.143765	1.44796e+06
uc002exa.3	Q9Y221	NIP7	2.69387	73.409	0.0366967	76582.5
uc003jkl.4	Q6KC79	NIPBL	9.9684	3.27846	3.04057	19.9393
uc001fxv.2	Q86X76	NIT1	34.0495	20.1942	1.6861	8953.43
uc022cdk.1	O15226	NKRF	17.0321	10.3511	1.64544	491.889
uc003feb.1	Q96D46	NMD3	26.4965	26.9007	0.984974	1975.36
uc003jof.3	Q13423	NNT	49.9349	31.316	1.59455	49804.4
uc001kjq.1	Q8WTT2	NOC3L	31.2489	14.8829	2.09965	757.706
uc003atp.3	Q9UGY1	NOL12	7.53811	22.6567	0.33271	2092.75
uc003zsz.3	Q9H6R4	NOL6	11.9117	19.9348	0.597533	1500.09
uc001kuo.2	Q14978	NOLC1	6.19019	121.184	0.0510809	25706.3
uc001zie.1	Q9NPE3	NOP10	183.587	271.535	0.676108	544389
uc003ggj.1	P78316	NOP14	4.77414	21.1079	0.226178	751.517
uc021qtx.1	P46087	NOP2	4.60363	33.5095	0.137383	46024.3
uc002wgh.3	O00567	NOP56	21.8141	103.372	0.211025	101718
uc002uzb.3	Q9Y2X3	NOP58	233.901	66.6275	3.51058	105429
uc002pok.3	Q9Y314	NOSIP	5.08822	57.4479	0.088571	5424.99
uc001xpy.3	P61916	NPC2	17.6688	130.696	0.13519	57445.1
uc002ilr.4	P55786	NPEPPS	9.20726	43.6369	0.210997	15797.6
uc002kat.4	Q8TAT6	NPLOC4	68.4643	37.0846	1.84617	20133.8
uc003mbi.3	P06748	NPM1	88.0304	245.846	0.358071	5.78104e+06
uc002avs.3	Q9Y639	NPTN	11.3416	45.7694	0.247799	0
uc002nlx.3	Q86WQ0	NR2C2AP	30.275	33.0202	0.916863	21151.3
uc002rkp.3	Q9UHY1	NRBP1	35.3615	31.6038	1.1189	3534.43
uc001ctc.4	B1AKJ5	NRD1	40.8322	39.7849	1.02632	1165.57
uc004fgs.1	Q15738	NSDHL	28.2041	25.834	1.09174	9378.91
uc003jdu.3	Q08J23	NSUN2	24.1338	53.2101	0.453557	22545.8
uc001kwq.3	P49902	NT5C2	6.33201	14.3309	0.441843	1176.03
uc003pwj.3	Q5TFE4	NT5DC1	5.3709	29.923	0.179491	2943.53
uc002daa.1	P53384	NUBP1	3.5806	34.3023	0.104384	32586.6
uc002cmw.4	Q9Y5Y2	NUBP2	23.8707	80.557	0.296321	84786.9
uc002plb.4	Q02818	NUCB1	10.2608	307.999	0.0333144	11686.5
uc001hdb.3	Q9H1E3	NUCKS1	386.23	259.802	1.48663	73783
uc003lze.3	Q8WVJ2	NUDCD2	0.987752	64.6779	0.0152719	75640.4
uc003tkz.3	Q8IVD9	NUDCD3	7.39221	77.3806	0.0955305	5656.17
uc002eja.3	O43809	NUDT21	59.628	70.4587	0.846283	101454
uc001ilj.3	Q9UKK9	NUDT5	26.0282	84.7609	0.307078	132153
uc002hdy.4	Q7Z417	NUFIP2	37.6567	16.7175	2.25253	948.648
uc001suf.3	P57740	NUP107	22.2244	14.9465	1.48693	238.103
uc001htn.3	Q8WUM0	NUP133	32.6925	15.2304	2.14653	1061.74
uc003ncd.1	P49790	NUP153	31.7957	10.9481	2.90422	963.831
uc003jku.1	O75694	NUP155	33.4999	15.4785	2.16429	1925.8
uc001ngm.3	Q12769	NUP160	5.05497	13.1593	0.384137	3165.06
uc003vsw.3	Q92621	NUP205	24.1691	19.3844	1.24683	272.46
uc003bxv.1	Q8TEM1	NUP210	68.3334	93.6586	0.729601	5194.53
uc004cag.3	P35658	NUP214	19.1818	8.98805	2.13414	1170.28
uc003bfr.3	Q9UKX7	NUP50	28.9542	27.565	1.0504	26128.9
uc002pqx.3	P37198	NUP62	15.2396	43.4605	0.350654	47727
uc002jng.1	Q9BW27	NUP85	10.8653	14.0461	0.773546	1949.52
uc002eka.3	Q8N1F7	NUP93	3.5219	18.2772	0.192694	4654.02
uc001lyh.3	P52948	NUP98	8.77715	12.8218	0.684549	814.146
uc001uqi.3	Q9BVL2	NUPL1	22.2664	3.96474	5.61611	1126.84
uc001znr.4	Q9BXS6	NUSAP1	56.1006	53.2378	1.05377	1000.06
uc002eup.3	P61970	NUTF2	222.57	219.436	1.01428	996867
uc001nvf.1	Q9UBU9	NXF1	17.0605	32.2196	0.529507	1535.11
uc001lhp.3	P04181	OAT	41.998	65.3467	0.642695	38349.3
uc010igk.3	Q9NX40	OCIAD1	20.5926	92.2195	0.2233	135834
uc003gyt.3	Q56VL3	OCIAD2	120.647	54.6351	2.20823	43837.5
uc003tln.3	Q02218	OGDH	24.1691	27.8986	0.866319	5516.7
uc002uih.3	Q9NTK5	OLA1	33.2649	86.8011	0.383231	121031
uc003ftg.3	E5KLJ5	OPA1	45.3441	20.6446	2.19641	4837.91
uc002pcj.4	Q9H6K4	OPA3	2.57803	4.12232	0.625383	8048.39
uc001ilx.1	Q96CV9	OPTN	51.6344	49.7358	1.03817	5728.99
uc001noc.1	P22059	OSBP	5.90799	34.1539	0.172981	3464.67
uc003sxf.3	Q9H4L5	OSBPL3	7.00207	5.71176	1.2259	438.801
uc001sye.1	Q9BZF1	OSBPL8	50.4865	9.98115	5.05818	307.137
uc003hzb.1	Q9NRP0	OSTC	2.38707	146.414	0.0163036	57689
uc004ajv.4	Q92882	OSTF1	128.496	80.0632	1.60493	93869.9
uc001nyf.1	Q96FW1	OTUB1	0.284081	152.362	0.00186451	72002
uc004dlu.3	Q96G74	OTUD5	11.2701	45.3975	0.248254	1670.57
uc003jmn.3	P55809	OXCT1	4.15393	24.9221	0.166677	30734.2
uc003chy.3	O95747	OXSR1	56.1205	16.34	3.43455	9158.74
uc001jtg.3	P13674	P4HA1	75.2372	142.081	0.529537	1268.87
uc002kbn.1	P07237	P4HB	119.087	1243.52	0.0957661	1.59633e+06
uc001sjm.3	Q9UQ80	PA2G4	59.5403	26.7094	2.22919	890505
uc003yjs.1	P11940	PABPC1	77.9207	15.7472	4.94823	41699.5
uc001cdl.2	Q4VC03	PABPC4	230.913	246.01	0.938633	343017
uc002old.3	Q8N7H5	PAF1	35.3559	47.4121	0.745715	7953.7
uc002fuw.4	P43034	PAFAH1B1	103.303	66.4039	1.55568	12401.7
uc001pqe.2	P68402	PAFAH1B2	94.3476	65.7292	1.4354	288146
uc003hbt.1	P22234	PAICS	56.6108	179.549	0.315294	413906
uc003led.3	Q9BPZ3	PAIP2	405.051	223.026	1.81616	404306
uc001oyh.4	Q13153	PAK1	5.64298	23.3603	0.241563	3763.38
uc003fwy.4	Q13177	PAK2	60.6596	16.7064	3.63092	145612
uc001yfq.3	P51003	PAPOLA	117.864	8.60497	13.6972	625.521
uc003hyk.3	O43252	PAPSS1	2.04606	48.5616	0.0421333	17883
uc001aox.4	Q99497	PARK7	77.0266	402.336	0.191448	2.55438e+06
uc010uzd.2	O95453	PARN	14.7148	10.7922	1.36347	2649.93
uc001hqd.4	P09874	PARP1	597.52	298.033	2.00488	425652
uc001noe.4	Q86TB9	PATL1	12.0188	12.9348	0.929183	364.557
uc001syx.3	Q96IZ0	PAWR	16.2254	17.4055	0.9322	15924.3
uc003der.2	Q86U86	PBRM1	64.4508	7.5425	8.54502	793.16
uc001ffr.3	Q96AQ6	PBXIP1	1220.56	1518.83	0.803619	130904
uc002sgf.3	Q15365	PCBP1	171.575	494.245	0.347146	1.47121e+06
uc001sdc.4	Q6IPF4	PCBP2	229.403	683.574	0.335594	838023
uc003wyi.4	Q15154	PCM1	17.4713	12.9312	1.3511	294.862
uc002yyp.3	P48539	PCP4	614.117	1312.33	0.467959	2.74141e+06
uc003fwg.3	P49585	PCYT1A	16.3921	48.304	0.339353	31177.8
uc003uqe.3	Q13442	PDAP1	14.1086	335.066	0.0421069	321924
uc003fez.3	Q9BUL8	PDCD10	97.2936	30.4407	3.19617	19608.3
uc001kzh.3	Q53EL6	PDCD4	28.1458	61.2336	0.459646	13784.8
uc002ntm.3	O14737	PDCD5	116.871	292.678	0.399316	592244
uc003jat.1	O75340	PDCD6	17.0167	17.3363	0.981565	52312.6
uc003cfy.3	E9PFU1	PDCD6IP	101.359	27.6066	3.67155	40492.6
uc003diw.4	Q6L8Q7	PDE12	3.38325	19.4046	0.174353	7073.33
uc002vse.1	O43924	PDE6D	70.4662	65.9718	1.06813	32649.5
uc004czh.4	A5YVE9	PDHA1	64.1565	64.0832	1.00114	93064
uc003dkf.4	P11177	PDHB	3.99695	92.3856	0.0432638	137353
uc001mvt.3	O00330	PDHX	1.95676	11.3057	0.173077	2128.02
uc003wff.2	P13667	PDIA4	66.7363	368.005	0.181346	776822
uc002rau.3	Q15084	PDIA6	552.97	593.22	0.93215	1.11623e+06
uc002uhs.3	Q15118	PDK1	262.908	176.068	1.49322	51463.8
uc001kkh.3	O00151	PDLIM1	208.923	146.584	1.42528	267369
uc003ixw.4	Q53GG5	PDLIM3	24.2557	83.4208	0.290763	12272.4
uc002wxd.3	Q9NUG6	PDRG1	7.22138	43.2887	0.166819	16382.1
uc003guv.4	Q29RF7	PDS5A	29.1222	13.8335	2.10519	2039.56
uc002dda.4	Q6P996	PDXDC1	49.651	46.3088	1.07217	4227.93
uc002zdm.4	O00764	PDXK	234.053	315.704	0.741368	344941
uc004dyd.1	Q5EBL8	PDZD11	60.6596	54.7781	1.10737	28839.3
uc001fvk.3	Q15121	PEA15	6.29886	160.689	0.0391991	85737.3
uc001twu.1	P30086	PEBP1	83.5801	258.72	0.323052	1.73119e+06
uc002nur.4	P12955	PEPD	1.29225	59.011	0.0218985	18063.9
uc003aij.2	O00541	PES1	33.7313	76.4941	0.440966	16771.9
uc001eny.2	O96011	PEX11B	1.45037	60.8932	0.0238183	24843
uc002gkr.3	O15067	PFAS	6.05172	17.8031	0.339925	17013.5
uc001fxu.3	Q9UHV9	PFDN2	3.43738	222.244	0.0154667	433263
uc002xwx.3	Q9NQP4	PFDN4	4.32763	119.33	0.0362661	585242
uc001scl.3	Q99471	PFDN5	0.728258	379.111	0.00192096	517694
uc002zel.3	P17858	PFKL	2.64414	192.527	0.0137339	57718.5
uc002gaa.3	P07737	PFN1	111.841	3036.22	0.0368356	1.67983e+07
uc001knh.3	P18669	PGAM1	46.2724	109.555	0.422367	2.60223e+06
uc009zyv.3	Q96HS1	PGAM5	2.42069	35.4022	0.0683768	5995.34
uc001arc.3	P52209	PGD	6.61034	107.552	0.0614618	224010
uc004ecz.4	P00558	PGK1	127.66	1244.71	0.102562	3.15913e+06
uc004erb.3	O00264	PGRMC1	64.6345	85.6417	0.754708	106319
uc003igg.3	O15173	PGRMC2	1.33301	236.059	0.00564694	125847
uc002iox.1	P35232	PHB	110.655	50.321	2.19898	1.08449e+06
uc021quf.1	Q99623	PHB2	83.07	298.702	0.278103	555218
uc003fgl.2	Q8NDX5	PHC3	78.352	14.4423	5.42517	1030.1
uc003bab.3	Q7RTV0	PHF5A	1.68499	97.8411	0.0172217	209112
uc004exk.3	Q8IWS0	PHF6	19.0495	9.71365	1.96111	22105.3
uc001ehz.3	O43175	PHGDH	9.04573	53.6754	0.168527	135439
uc003pir.3	A7J992	PHIP	38.0241	7.92516	4.7979	646.478
uc004eax.4	P46020	PHKA1	4.28245	6.22679	0.687746	425.763
uc004cjq.4	Q9NRX4	PHPT1	5.74721	280.141	0.0205154	253843
uc003grk.2	Q8TCG2	PI4K2B	191.108	42.878	4.45702	88.9116
uc001pbm.3	Q13492	PICALM	87.8321	25.1922	3.48648	6740.84
uc003hru.1	Q96I23	PIGY	73.5401	183.61	0.400523	23865.7
uc002lap.3	Q8NEB9	PIK3C3	18.9347	12.0044	1.57731	358.067
uc001irl.4	P48426	PIP4K2A	36.037	18.173	1.983	15925.5
uc001bhq.3	Q9GZP4	PITHD1	165.965	46.4181	3.57544	3071.4
uc021tnf.1	Q00169	PITPNA	61.0283	42.4092	1.43903	4645.02
uc003adk.3	P48739	PITPNB	40.7058	64.8462	0.627728	102929
uc010uki.2	P14618	PKM2	114.364	710.933	0.160865	1.42928e+06
uc001rlk.4	A0AV37	PKP2	3.73628	68.2893	0.0547125	4955.3
uc001gsc.3	P47712	PLA2G4A	17.5206	9.93462	1.76359	1142.35
uc003zqd.3	Q9Y263	PLAA	4.04397	10.9803	0.368293	2524.47
uc001zvq.3	Q9UL45	PLDN	24.3354	50.2667	0.484126	0
uc002sen.4	P08567	PLEK	28.4691	34.8802	0.816197	52685.5
uc002anv.3	Q8TD55	PLEKHO2	26.7352	27.088	0.986976	3295.77
uc002mbj.2	O60664	PLIN3	35.9274	52.6547	0.682321	44586.6
uc004dmx.3	Q04941	PLP2	159.369	359.686	0.443078	174870
uc003iny.3	O43660	PLRG1	9.62466	23.1533	0.415693	5872.9
uc003pmz.3	Q8IYS1	PM20D2	11.637	68.0915	0.170902	33337.7
uc002awv.3	P29590	PML	7.31357	19.6987	0.371272	705.35
uc002czf.4	O15305	PMM2	20.5759	70.6056	0.29142	75635.9
uc001ffq.3	Q15126	PMVK	123.714	277.577	0.445693	174920
uc002pqj.3	Q96T60	PNKP	17.9681	26.4118	0.680306	10048.7
uc001wuw.4	Q9H307	PNN	5.26129	17.0033	0.309428	15812.2
uc001vxo.4	P00491	PNP	39.752	63.6844	0.624203	50939.4
uc002imo.3	Q9NVS9	PNPO	5.58016	66.8865	0.0834273	11399
uc003vqx.4	O00592	PODXL	5.32927	10.1163	0.5268	2332.17
uc002wxp.3	Q9H488	POFUT1	12.0308	30.9541	0.388666	4499.67
uc001eyd.2	Q7Z3K3	POGZ	16.6413	15.2091	1.09417	233.801
uc001odj.3	Q14181	POLA2	24.5158	15.2156	1.61123	727.982
uc003xoz.2	P06746	POLB	36.6855	8.19236	4.47801	842.074
uc002psb.4	P28340	POLD1	13.5686	17.0679	0.794978	785.474
uc003tkf.4	P49005	POLD2	360.193	48.4868	7.42868	3336.94
uc002haz.3	Q9Y2S7	POLDIP2	24.4583	64.3727	0.379948	6422.59
uc003bcu.3	Q9BY77	POLDIP3	6.9442	30.7054	0.226156	20471.3
uc004bhn.2	Q9NRF9	POLE3	27.0278	217.261	0.124402	220265
uc003zzy.1	Q9GZS1	POLR1E	4.25418	35.9027	0.118492	1595.26
uc002ghf.4	P24928	POLR2A	57.2896	32.9959	1.73626	803.825
uc003hcl.1	P30876	POLR2B	21.4836	27.58	0.778956	3255.05
uc002elt.1	P19387	POLR2C	11.853	84.272	0.140652	35769.5
uc002tpj.3	O15514	POLR2D	4.68733	110.229	0.0425236	81436.2
uc002lre.4	P19388	POLR2E	10.0443	279.695	0.0359116	82036.4
uc002ode.3	P36954	POLR2I	0.575454	129.244	0.00445246	92207.3
uc003yjf.3	P53803	POLR2K	49.6685	115.23	0.431038	504957
uc001lsc.3	P62875	POLR2L	32.7369	684.936	0.0477956	140856
uc001usf.3	Q9Y244	POMP	57.6044	175.711	0.327836	44704
uc003uwh.4	O75817	POP7	83.974	47.0399	1.78517	10115.1
uc001plg.4	Q16633	POU2AF1	165.466	374.763	0.441522	9968.62
uc001jqv.1	Q15181	PPA1	251.378	240.894	1.04352	1.61478e+06
uc003hbr.3	Q06203	PPAT	22.6997	26.5052	0.856424	13342.3
uc003tlw.3	P62937	PPIA	139.132	919.862	0.151253	2.36184e+07
uc002and.3	P23284	PPIB	10.1698	1024.87	0.00992301	8.63261e+06
uc003iqc.3	Q08752	PPID	12.2764	13.5239	0.907756	34459.5
uc001cdw.3	Q5TGA3	PPIE	13.5686	51.8884	0.261496	4247.68
uc001kai.3	P30405	PPIF	32.9749	203.318	0.162184	333589
uc002uez.3	Q13427	PPIG	36.5513	25.583	1.42873	6263.66
uc001chq.3	O43447	PPIH	2.42069	75.7771	0.0319449	128317
uc003omu.2	Q9Y3C6	PPIL1	4.09212	23.7179	0.172533	99352.1
uc002rtt.3	O75688	PPM1B	66.504	19.7667	3.36445	1832.77
uc002rkl.3	O15355	PPM1G	62.2713	85.4104	0.729083	69275.1
uc001ouw.3	Q9Y570	PPME1	26.6397	18.0018	1.47984	1096.18
uc001okw.1	P62136	PPP1CA	93.6196	212.151	0.441288	137094
uc002rmg.3	P62140	PPP1CB	121.162	270.48	0.447952	31215.4
uc021rdx.1	P36873	PPP1CC	151.892	39.7012	3.82588	13921.1
uc001syz.3	O14974	PPP1R12A	12.8741	17.8706	0.720407	12039.1
uc001nza.3	Q96C90	PPP1R14B	128.581	183.508	0.700683	298230
uc002xje.3	Q96T49	PPP1R16B	129.806	58.7867	2.20808	2233.25
uc003fup.3	P41236	PPP1R2	199.295	18.524	10.7587	130884
uc001bov.2	Q12972	PPP1R8	20.5885	31.36	0.656521	53504.5
uc002pyp.3	P30153	PPP2R1A	34.8383	137.961	0.252523	110445
uc004bxl.2	Q15257	PPP2R4	33.3297	43.808	0.760813	11485.8
uc003oth.3	Q14738	PPP2R5D	12.8408	13.8313	0.928387	1702.93
uc011cen.1	Q08209	PPP3CA	46.2136	36.3506	1.27133	2506.57
uc002koe.1	Q8TF05	PPP4R1	0.728258	8.16559	0.0891862	613.253
uc003dph.1	Q9NY27	PPP4R2	89.5655	42.1785	2.12349	1693.39
uc002pem.3	P53041	PPP5C	9.91551	44.2571	0.224043	17838.2
uc004bpg.4	O00743	PPP6C	0.777687	59.4138	0.0130893	26623.3
uc002qjw.4	Q9UPN7	PPP6R1	77.0569	52.7953	1.45954	7354.88
uc001onv.3	Q5H9R7	PPP6R3	80.1627	28.3952	2.82311	964.761
uc001cfb.2	P50897	PPT1	4.07448	173.176	0.023528	23780.6
uc004dlg.3	O60828	PQBP1	2.56521	135.425	0.0189419	73955.3
uc001fqa.3	Q92733	PRCC	177.775	67.291	2.64188	5015.89
uc003prd.2	O75626	PRDM1	412.485	85.7956	4.80776	91.1824
uc002mvd.3	P32119	PRDX2	269.834	628.792	0.429131	935403
uc001lec.3	P30048	PRDX3	29.9771	248.875	0.12045	503998
uc004dam.3	Q13162	PRDX4	298.818	244.201	1.22366	558917
uc001nzu.3	P30044	PRDX5	97.9253	403.118	0.24292	917236
uc001giy.1	P30041	PRDX6	59.4931	313.903	0.189527	1.16181e+06
uc002rix.1	Q9HCU5	PREB	133.487	42.59	3.13423	37760.4
uc002myc.3	P17612	PRKACA	13.3198	51.2348	0.259976	15761.9
uc002jhg.3	P10644	PRKAR1A	24.6884	257.278	0.09596	105663
uc003cux.1	P13861	PRKAR2A	39.2232	24.2797	1.61547	7794.03
uc002jfp.1	B5BU22	PRKCA	72.5669	20.27	3.58001	602.441
uc003fgs.2	P41743	PRKCI	24.8095	12.1941	2.03455	451.547
uc002mrt.3	P14314	PRKCSH	80.0695	349.536	0.229074	431156
uc002pfj.3	Q9BZL6	PRKD2	43.5916	37.5882	1.15972	3415.05
uc002rqd.3	O94806	PRKD3	45.9865	114.139	0.402899	4105.29
uc010enf.2	Q99873	PRMT1	13.2207	166.397	0.0794528	19544.6
uc001whm.1	O14744	PRMT5	0.944335	15.0936	0.0625653	4946.78
uc002evy.2	Q9NVM4	PRMT7	23.6631	20.8426	1.13532	657.178
uc003xkh.3	O94903	PROSC	31.95	34.0828	0.937423	58823.1
uc001imp.3	Q99633	PRPF18	44.9858	30.7625	1.46236	8889.66
uc001nqf.3	Q9UMS4	PRPF19	95.4827	156.657	0.609502	258571
uc001eum.4	O43395	PRPF3	9.48969	8.17027	1.16149	8736.14
uc004bgx.3	O43172	PRPF4	10.8386	27.841	0.389304	21115.4
uc002tyh.4	E9PFS0	PRPF40A	3.90611	33.0564	0.118165	10965.5
uc003mvv.3	Q13523	PRPF4B	17.7473	12.3657	1.4352	1033.74
[truncated: 794 more rows]

## Sheet: (D) mRNA protein # for model
		absolute mRNA copies per cell (0h value * mRNA RPKM ratio vs 0h)							absolute protein copies per cell (0h iBAQ value * SRM intensity ratio to 0h)
[truncated: 14 more rows]
