# Supplementary material for: Global cellular response to chemotherapy-induced apoptosis
Source: eLife. 2013 Oct 29;2:e01236. doi: 10.7554/eLife.01236 (PMC3808542; doi:10.7554/eLife.01236)
Supplement: Figure 6—source data 1. — (A) SRM intensity data for peptides included in targeted degradomics assay. P1 residue refers to residue immediately N-terminal to identified proteolytic cleavage site based on protein sequence. (B) List of parent and fragment ion transitions tracked for targeted degradomic SRM assay. DOI: http://dx.doi.org/10.7554/eLife.01236.030 [file elife01236s005.xlsx]

## Sheet: (A) Degradomics SRM data
			SRM Peak Area Intensity (Average of Technical Duplicate Injections; Sum of Transition Peak Area)
Peptide	UniProt Acc_Protein ID	P1 residue	0h	1.5h	3h	6h	9h	12h
ATNPNYEIMCMIR	O00139_KIF2A	D	111418	135036	120767	123215	309483	535640
SVSDISPVQAAK	O00139_KIF2A	G	250494	330061	284514	310305	479194	680343
YSATVDQRLPECAK	O00232_PSMD12	D	708397	750397	810113	948837	4.37228e+06	8.01342e+06
ACGLMNNNIEEQRR	O00429_DNM1L	D	216142	228266	248982	388139	3.43555e+06	6.87654e+06
ALYVACQGQPK	O14686_MLL2	D	68724.8	93271.1	109335	887650	1.81485e+06	1.52532e+06
GKGQEVETSVTYYR	O43169_CYB5B	D	688316	761039	701856	912718	2.87526e+06	5.92301e+06
AVPSPPPASPR	O43464_HTRA2	A	1.60264e+08	1.68424e+08	1.70167e+08	1.38982e+08	1.40535e+08	1.4662e+08
SMFAVASK	O43683_BUB1	D	34427.6	45048	30706.6	84135.7	407258	704023
VAQQFSLNQSR	O60216_RAD21	D	98123.8	90818.1	86973.8	256440	1.02912e+06	1.19601e+06
VAKPSEEEQKELDEITAK	O60508_CDC40	D	108311	147374	128201	135975	717737	1.172e+06
GFDVASVQQQR	O60664_PLIN3	D	306877	287448	303886	503655	3.49854e+06	6.26284e+06
GSTQVTVEEPVQQPSVVDR	O60664_PLIN3	D	43137	74938.5	77526.9	375361	1.09424e+06	553060
SFVNDIFER	O60814_HIST1H2BK	N	2.48758e+06	2.87189e+06	2.58701e+06	2.25471e+06	2.61946e+06	2.88604e+06
AIQNFSFR	O75122_CLASP2	E	94968.2	93794	108260	149288	701583	1.20026e+06
STTEGTPADGFTVLSTK	O75367_H2AFY	D	1.85462e+06	1.86278e+06	1.92425e+06	2.0657e+06	1.11055e+07	2.10324e+07
AAASAPQMDVSK	O75376_NCOR1	D	32739.4	43357.3	49909.4	138140	658120	858862
GHGSGWAETPR	O75533_SF3B1	P	66610.2	108609	113969	179370	1.44919e+06	1.53241e+06
STGYYDQEIYGGSDSR	O75533_SF3B1	D	28505.1	35661.7	35263.5	100802	780714	609361
SKPSWADQVEEEGEDDKCVTSELLK	O75821_EIF3G	D	78332.6	56149.6	91801.4	114785	313449	516691
GHPASSPLLPVSLLGPK	O75925_PIAS1	D	116406	103042	111713	138779	644824	1.11047e+06
ALPYFDQGYEAPGVR	O75934_BCAS2	D	1.22144e+06	1.2709e+06	1.41867e+06	1.79967e+06	8.93961e+06	1.85357e+07
SFASTQPTHSWK	O75940_SMNDC1	D	66160.5	74162.9	73948.3	87487.3	370125	790014
SIFASPESVTGK	O75940_SMNDC1	R	439011	644169	607266	603628	839008	923012
AFSEQEEHELPVLSR	O75995_SASH3	L	389118	388039	477193	481854	1.55074e+06	4.52094e+06
YSLDSPGPEK	O75995_SASH3	D	53708.6	69322.1	69098.4	179387	1.52965e+06	1.557e+06
GAHAPELTK	O76003_GLRX3	D	58466.8	57317.7	67978.1	71285.8	280408	684117
GVVEGIDVNGPK	O94888_UBXN7	D	264162	203948	220349	315774	2.6292e+06	4.96664e+06
SVSGQTVVDPK	O94906_PRPF6	D	56177.8	53701	58094.4	62985	143242	485982
AVPTGPTPLDSTPPGGAPHPLTGQEEAR	O94966_USP19	V	176290	221003	244344	246641	301550	191960
GRPDEVVAEEAWQR	O94966_USP19	D	109875	115617	145673	118854	204573	346805
SDGRPDEVVAEEAWQR	O94966_USP19	D	81921	90568.7	73590.6	76420.9	136152	210713
SASVVAPLAPGSEDNFAR	O94973_AP2A2	D	970080	1.05553e+06	1.11856e+06	1.28158e+06	5.46115e+06	1.08565e+07
AATGTGQGPSTSTIPGPSTEPSVVESK	O95071_UBR5	T	44647.5	45613.4	50764.6	47054.7	79493.3	153046
ASSIASSASMPYKR	O95071_UBR5	D	15695.7	33375.5	24782.4	28022.5	152362	378956
ATNVNNWHWTER	O95433_AHSA1	D	78452.8	58101.7	59381	71429.4	372371	814768
GNVSGEFTDLVPEK	O95433_AHSA1	D	165099	178908	181593	195725	464937	1.13095e+06
GGGLLATPQLTNK	O95486_SEC24A	E	2.66975e+07	2.70907e+07	3.07711e+07	3.17219e+07	3.48095e+07	4.28686e+07
AIMEMGAVAADKGKK	O95817_BAG3	Q	92483.8	92937.9	101149	114941	348762	956453
GQVAAAAAAQPPASHGPER	O95817_BAG3	C	16813.2	24158.1	24183.3	70981.7	1.07674e+06	2.32996e+06
SAEEGSLAAAAELAAQKR	O95926_SYF2	D	65799.3	47938.7	62750.2	128405	651406	945161
GVADVSIEDSVISLSGDHCIIGR	P00441_SOD1	D	1.20442e+06	1.21792e+06	1.06494e+06	1.08594e+06	1.39464e+06	2.20559e+06
SAGPHFNPLSR	P00441_SOD1	T	584305	670743	574969	541870	622916	726607
SVISLSGDHCIIGR	P00441_SOD1	D	597066	562560	571187	514851	544541	597133
AISEAAAQYNPEPPPPR	P04632_CAPNS1	S	174214	176090	185901	216403	302339	985141
GLAPPQHLIR	P04637_TP53	D	30576.6	32547.5	40143	24771.6	104757	216604
ALKEEPQTVPEMPGETPPLSPIDMESQER	P05412_JUN	Q	37402.3	37863.7	47061.5	72024.9	209080	999254
FFPASADR	P07237_P4HB	K	457553	518287	596794	601920	702269	1.5038e+06
HSTPPSAYGSVK	P07355_ANXA2	D	22139.5	34425.6	26927.8	38995.4	188241	232815
SVIDYELIDQDAR	P07355_ANXA2	G	454466	391278	394656	451775	482649	443889
SLTNDWEDHLAVK	P07900_HSP90AA1	K	4.3544e+06	4.88465e+06	5.06038e+06	5.23173e+06	5.06305e+06	5.84698e+06
STMGYMAAK	P07900_HSP90AA1	N	2.22661e+06	2.46648e+06	2.53308e+06	2.09925e+06	2.79399e+06	3.53558e+06
SAGGSFTVR	P08238_HSP90AB1	S	1.12982e+06	1.19101e+06	1.15855e+06	1.23048e+06	1.40478e+06	1.22343e+06
YHTSQSGDEMTSLSEYVSR	P08238_HSP90AB1	R	870573	1.01854e+06	934949	850325	981258	1.20341e+06
AINTEFKNTR	P08670_VIM	D	2.95138e+06	2.41069e+06	2.38035e+06	5.37383e+06	6.39459e+07	1.13735e+08
ALKGTNESLER	P08670_VIM	D	2.02947e+06	2.24456e+06	2.17334e+06	2.87701e+06	2.08352e+07	4.10129e+07
ASSPGGVYATR	P08670_VIM	Y	1.02595e+06	1.40819e+06	1.1427e+06	1.06744e+06	1.86192e+06	1.2843e+06
VDVSKPDLTAALR	P08670_VIM	D	59245.6	49156	64702.7	308604	1.19559e+06	1.24861e+06
FSLADAINTEFKNTR	P08670_VIM	D	89979.7	81308.1	70682.3	728165	3.89607e+06	3.58594e+06
VSKPDLTAALR	P08670_VIM	D	87290.6	81664.6	95332.2	291947	2.02443e+06	2.79145e+06
SYAAISQVDR	P09496_CLTA	D	109573	107318	103881	163904	647576	918874
ATPPPSTASAPAAVNSSASADKPLSNMK	P09874_PARP1	A	454028	428482	398612	447552	584373	1.78955e+06
GVDEVAK	P09874_PARP1	D	500330	562768	626333	2.80857e+06	5.56278e+06	4.34676e+06
SIGASPNPFSVHTATAVPSGK	P09884_POLA1	D	119476	100816	124511	130795	188085	448787
GTGASGSFKLNK	P10412_HIST1H1E	K	57347.7	63812.1	52108.9	36072.5	78482.5	59241.1
GDTHLGGEDFDQR	P11021_HSPA5	N	397939	411597	385933	355126	423946	563471
QVAMNPTNTVFDAK	P11142_HSPA8	N	251282	289871	294322	271590	394691	351024
GLAEDIDKGEVSAR	P13639_EEF2	D	750855	741925	738875	774222	2.33947e+06	4.19971e+06
AVGFNEMEAPTTAYK	P14317_HCLS1	S	275919	278570	442677	1.0911e+06	1.59841e+07	2.57614e+07
FVNDISEKEQR	P14317_HCLS1	D	120306	147239	133654	472332	3.03859e+06	1.96608e+06
GFGGQYGIQK	P14317_HCLS1	K	76474	137233	153379	162740	402259	570316
GADCIMLSGETAKGDYPLEAVR	P14618_PKM2	D	515160	519029	519300	525699	828310	1.85041e+06
VALDTKGPEIR	P14618_PKM2	A	1.45226e+06	1.36734e+06	1.54674e+06	1.39489e+06	1.7769e+06	2.69222e+06
GTVEEDLGK	P14625_HSP90B1	D	1.71362e+06	1.63621e+06	1.61911e+06	5.08609e+06	1.68192e+07	8.93903e+06
GRPPEESAHEMMEEEEEIPKPK	P15170_GSPT1	D	47921.6	55893.7	74300.4	102748	434090	993111
SVVAPPGAPK	P15170_GSPT1	K	1.60336e+06	1.63215e+06	1.72071e+06	1.6203e+06	1.79561e+06	2.14215e+06
TVAPGENLKIR	P15170_GSPT1	D	32440.8	42563.4	48335.2	29552.6	105609	333225
AASGDVQTYQIR	P16220_CREB1	Q	40812.9	69117.2	58064.7	65106.4	206700	492462
GQQILVPSNQVVVQAASGDVQTYQIR	P16220_CREB1	D	79089.6	87258.2	44987.8	70245.9	499511	1.04579e+06
ALAAAGYDVEK	P16403_HIST1H1C	K	453790	501475	442062	443567	338166	540336
GVPEGAQLQGPVHR	P16989_CSDA	D	86991.1	74144.7	88940.3	254447	1.83278e+06	3.43724e+06
GVPVEGSR	P16989_CSDA	D	287660	293861	362434	1.71106e+06	1.43772e+07	1.74622e+07
SVIIADQTPTPTRFLK	P17544_ATF7	D	83264.4	118437	121496	191209	612369	929078
GIGEEVLK	P17980_PSMC3	D	1.65854e+06	1.48133e+06	1.71897e+06	2.67212e+06	1.06207e+07	1.76246e+07
SFLKFDSEPSAVALELPTR	P18583_SON	D	437876	453687	448663	569773	3.55274e+06	7.03626e+06
GLVSPSNNSKEDAFSGTDWMLEK	P18848_ATF4	D	45264.4	59498.7	75887.3	246245	880202	1.03066e+06
GKAPLATGEDDDDEVPDLVENFDEASK	P20290_BTF3	D	15397.9	15440.1	23554.5	186878	446594	124598
ALSEDFSGPQNASSLKFEDAK	P20810_CAST	D	98701.5	92651.5	118320	272307	2.41118e+06	3.02855e+06
ALSSDFTCGSPTAAGK	P20810_CAST	D	15783.5	19852.4	30174.5	220494	748698	343518
YVPDSPALSPIELKQELPK	P21127_CDK11B	D	301871	291354	283794	334928	1.30337e+06	2.54689e+06
ALECLPEDKEVLTEDK	P22314_UBA1	D	463597	536828	539251	437304	706292	1.26523e+06
GSEADIDEGLYSR	P22314_UBA1	N	1.37844e+06	2.81231e+06	2.75461e+06	2.49633e+06	3.05726e+06	1.71128e+06
SVQVPEFTPK	P22314_UBA1	Q	3.79492e+06	4.25325e+06	4.60465e+06	4.58953e+06	5.42471e+06	1.04164e+07
GDPTTNVTEGSQVPERPPKPFPR	P22681_CBL	D	136799	139730	148910	497025	3.77905e+06	4.79171e+06
TYVSSFPRAPSTSDSVR	P23193_TCEA1	D	323903	330550	181673	327296	1.4548e+06	3.0302e+06
GGPPPPPAAVPGPGPGPK	P23246_SFPQ	A	916474	801376	801988	752526	749757	862667
GLPEKLAQKNPMYQKER	P23246_SFPQ	D	320830	380237	328831	281397	654483	1.46468e+06
SFDDYPPR	P23588_EIF4B	D	1.24155e+06	1.34627e+06	1.18109e+06	1.09276e+06	1.21591e+06	1.32445e+06
SIFGGAKPVDTAAR	P23588_EIF4B	A	24150.3	33704.6	40317	29695.3	135112	375557
LFGSDDEEESEEAKR	P24534_EEF1B2	D	159604	169772	175467	268105	1.94025e+06	2.95612e+06
GDSYDPYDFSDTEEEMPQVHTPK	P25205_MCM3	D	37914	41849.2	31328.5	35705.2	137202	332346
SYDPYDFSDTEEEMPQVHTPK	P25205_MCM3	D	49939.8	38415.1	35752.5	81532.9	244597	1.08464e+06
SLTGDAQAFER	P26010_ITGB7	L	155679	706578	3.11519e+06	9.14511e+06	1.18367e+07	1.06393e+07
GLAVTPTPVPVVGSQMTR	P26368_U2AF2	D	2.09884e+06	2.23412e+06	2.16613e+06	4.58203e+06	2.80543e+07	4.30986e+07
GALAPLAIPSAAAAAAAAGR	P26599_PTBP1	H	200861	229847	254610	252357	464608	1.09606e+06
YVSNEELR	P26641_EEF1G	Y	3.90865e+06	3.901e+06	3.9039e+06	3.6062e+06	3.48188e+06	2.76359e+06
GHMVSDEYEQLSSEALEAAR	P27635_RPL10	C	215120	256490	252997	263144	296471	360144
MHGDSEYNIMFGPDICGPGTK	P27797_CALR	D	244336	237260	251641	274807	616317	827277
SFMDPASALYRGPITR	P28070_PSMB4	D	410287	481317	439644	1.73425e+06	1.65595e+07	3.43821e+07
TQNPMVTGTSVLGVK	P28070_PSMB4	R	2.20779e+06	2.25553e+06	2.14728e+06	1.8467e+06	1.78333e+06	1.58715e+06
GGIDMDAFQER	P29083_GTF2E1	E	106902	141835	147012	166933	673588	958617
LFGSDNEEEDKEAAQLR	P29692_EEF1D	D	841503	919679	860080	694650	926095	1.08362e+06
GFLSPDKLSLLEK	P31689_DNAJA1	N	3.31919e+06	3.70536e+06	3.45492e+06	3.00071e+06	3.39275e+06	3.84239e+06
GAAAEDIVASEQSLGQK	P33991_MCM4	D	3.58707e+06	3.49535e+06	3.2494e+06	3.92411e+06	1.96564e+07	3.92917e+07
SFAGAVSPQEEEEFRR	P33992_MCM5	R	547119	597168	562936	594041	849292	1.41737e+06
SFGGDAQADEGQARK	P33992_MCM5	D	151983	201276	146588	173187	878058	2.02819e+06
GMAGNEDRGGIQELIGLIK	P35251_RFC1	D	440466	526280	508569	786562	3.05123e+06	5.80529e+06
MVVPAALK	P40429_RPL13A	R	869349	956216	942821	780307	789682	805005
GFDQNVNVK	P43686_PSMC4	D	59033.3	58534.6	66046.4	73734.3	783446	1.735e+06
SISESVPVGPK	P45974_USP5	D	1.87412e+07	1.96589e+07	2.00647e+07	2.33471e+07	8.69974e+07	1.70284e+08
SINESEGIPLKR	P46013_MKI67	D	115077	120597	126923	108752	428714	824110
SVAQGTTNVHSSEHAGR	P46013_MKI67	D	19410.7	23894.3	23623	31156.3	208430	516686
NKTGAAPIIDVVR	P46776_RPL27A	K	312278	364640	330264	305873	308216	262584
GQPGAFTCYLDAGLAR	P46777_RPL5	D	298756	271222	311534	317292	652121	1.77993e+06
AAVADPDEFER	P47712_PLA2G4A	D	4.47849e+06	4.71403e+06	4.77795e+06	1.87922e+07	6.90623e+07	7.63335e+07
AAGATGDAIEPAPPSQGAEAK	P49006_MARCKSL1	E	23551.9	41522.6	22310.6	34116.8	143701	362146
AIEPAPPSQGAEAK	P49006_MARCKSL1	D	57974.4	51377.7	42882.8	50425.4	196093	375732
GTGGQSIYGDKFEDENFDVK	P49792_RANBP2	D	61387.8	68634.1	89445.8	70013.9	236088	766760
HFEPVVPLPDKIEVK	P49792_RANBP2	P	360189	356325	368735	501804	2.63342e+06	5.4793e+06
GFAFVTFDDHDTVDK	P51991_HNRNPA3	R	1.04455e+06	1.09189e+06	1.00108e+06	862382	1.2782e+06	1.42246e+06
SVKPGAHLTVK	P51991_HNRNPA3	D	46107.1	49789.4	50108.2	37548.9	218763	471526
SYGPRAEEYEFLTPVEEAPK	P52565_ARHGDIA	G	426470	510391	477699	479992	564415	694508
YMVGSYGPR	P52565_ARHGDIA	D	1.07333e+06	1.18348e+06	1.24208e+06	1.21869e+06	3.90447e+06	9.09396e+06
SGPINDTDANPR	P55210_CASP7	D	22570.1	26818.6	40052.7	69769.9	285857	276490
GHSQGAPNSDPSLEPEDR	P55265_ADAR	D	11222	8971.09	13518.1	27959.8	107355	96666.7
GQVITIGNER	P60709_ACTB	D	2.26293e+08	2.40725e+08	2.4564e+08	2.30063e+08	7.54173e+08	1.99284e+09
GVTHTVPIYEGYALPHAILR	P60709_ACTB	D	4.01879e+07	4.23852e+07	4.37701e+07	4.0311e+07	1.55958e+08	4.46133e+08
SYVGDEAQSK	P60709_ACTB	D	880162	835595	865604	779895	2.19537e+06	4.69252e+06
VAPEEHPVLLTEAPLNPK	P60709_ACTB	R	1.67615e+07	1.66602e+07	1.77301e+07	1.74447e+07	1.90479e+07	5.40753e+07
SFDDMNLSESLLR	P60842_EIF4A1	D	149899	166897	155428	132548	504701	1.36277e+06
FELGKLMELHGEGSSSGK	P61247_RPS3A	K	989854	1.08044e+06	1.13872e+06	1.02456e+06	1.02444e+06	1.11443e+06
SIGSSRLEGGSGGDSEVQR	P62195_PSMC5	D	303297	347900	338313	273049	1.74847e+06	5.03557e+06
AAMLAAQDVAQR	P62263_RPS14	Y	3.22934e+06	3.5627e+06	3.94516e+06	4.00603e+06	4.27798e+06	4.98611e+06
GIVLEKVGVEAK	P62266_RPS23	K	76146.2	88234.9	101295	91379.5	137733	123146
GMIYDSLDYAK	P62847_RPS24	F	527793	529868	485878	608401	594478	1.65189e+06
AGASATFPMQCSALR	P63241_EIF5A	D	1.06589e+06	1.06764e+06	1.05577e+06	1.22893e+06	4.74157e+06	9.2308e+06
ALPGDNVGFNVK	P68104_EEF1A1	E	1.96112e+07	2.0609e+07	2.21846e+07	2.11433e+07	3.3224e+07	9.60553e+07
MVPGKPMCVESFSDYPPLGR	P68104_EEF1A1	D	1.68188e+07	1.783e+07	1.81776e+07	1.73056e+07	4.41675e+07	9.98528e+07
CAFMVDNEAIYDICRR	P68363_TUBA1B	D	3.4034e+06	2.63677e+06	2.93643e+06	2.64717e+06	3.11381e+06	2.82449e+06
GALNVDLTEFQTNLVPYPR	P68363_TUBA1B	D	282602	266702	270267	257511	367740	670942
GQMPSDKTIGGGDDSFNTFFSETGAGK	P68363_TUBA1B	D	514960	543371	520723	616041	2.61366e+06	6.32702e+06
TYAPVISAEK	P68363_TUBA1B	A	5.37423e+06	5.7806e+06	5.69438e+06	5.27112e+06	6.63419e+06	1.10803e+07
WYVGEGMEEGEFSEAR	P68363_TUBA1B	H	297996	319907	302907	278085	341984	395485
YQKSTELLIR	P68431_HIST1H3A	R	2.51453e+06	2.47297e+06	2.71626e+06	2.25142e+06	2.49285e+06	3.31933e+06
SSSAPSKEQLEQEK	P78344_EIF4G2	D	27704.3	28278.1	31555.8	39330.2	200522	264543
GDPSDRMEVQEQEEDISSLIR	P78527_PRKDC	D	229228	267880	259526	303398	968783	1.79965e+06
SAELQAYPALVVEK	P78527_PRKDC	D	612456	603806	597311	612362	1.90597e+06	4.86634e+06
GFTDPSNSER	P84022_SMAD3	D	655078	598801	613446	603261	1.68389e+06	4.07493e+06
AVSSDRNFPNSTNLPR	P98170_XIAP	D	354042	412365	468405	995278	2.51895e+06	3.55443e+06
GIIEYDDFK	Q00653_NFKB2	D	687250	800198	848608	1.36765e+06	4.79191e+06	7.26218e+06
GLPAEQGSPR	Q01082_SPTBN1	N	7.53381e+06	1.38322e+07	1.42013e+07	1.31313e+07	8.37046e+06	1.42609e+06
TSEMVNGATEQR	Q01082_SPTBN1	D	10731.3	14787	11972	30183.9	218708	334878
GTSSAETNLEALQK	Q02750_MAP2K1	N	291746	493721	459385	491986	650831	565091
GSAVNGTSSAETNLEALQKK	Q02750_MAP2K1	D	79933.9	75857.1	64058.5	111461	447185	1.01581e+06
SASVFSPSFGLK	Q02880_TOP2B	D	218622	178916	187735	218962	835485	1.604e+06
GFYEAELCPDR	Q04206_RELA	D	2.16528e+06	2.22271e+06	2.23951e+06	2.45368e+06	8.25944e+06	2.18503e+07
LSPVSEPEEQAK	Q04637_EIF4G1	D	8222.67	16688.2	18359.9	21792.6	202879	381263
VLTVPATDIAEETVISEEPPAKR	Q06547_GABPB1	Q	54127.8	81986.9	84471.5	289600	2.03907e+06	1.6767e+06
GQQVLTVPATDIAEETVISEEPPAKR	Q06547_GABPB1	D	31036.3	51315.6	64001.8	450789	1.33433e+06	533261
GLGPMNIPLVSDPKR	Q06830_PRDX1	G	367500	326303	326189	324590	322160	361423
AVNGATGHSSSLDAR	Q07817_BCL2L1	P	254192	310460	309218	377486	3.13344e+06	6.66188e+06
GGAGLGAGSGGATRPGGR	Q07820_MCL1	C	1.79938e+06	2.11727e+06	2.64296e+06	2.87877e+06	2.48921e+06	1.1733e+06
GSLPSTPPPAEEEEDELYR	Q07820_MCL1	D	69667	70124.5	63356.4	131710	721230	1.38586e+06
SSQPSLPLVR	Q12888_TP53BP1	D	116123	153701	120234	183711	1.44429e+06	2.87012e+06
GLDTPSENSNEFEWEDDLPKPK	Q12982_BNIP2	D	211416	216530	210936	438419	2.81517e+06	4.1632e+06
SLTKQPEEVFDVLEK	Q13043_STK4	D	54401.2	79482.6	61310.9	59949.7	118686	179869
AIPESGVEPPALDTAWVEATR	Q13098_GPS1	D	275925	314050	376857	434362	2.59124e+06	5.09267e+06
GFPSGTPALNAK	Q13177_PAK2	D	702578	680888	755277	6.93432e+06	5.08473e+07	2.77665e+07
ALAEGPGAEGPR	Q13263_TRIM28	M	7.41513e+06	7.62582e+06	7.97582e+06	7.17839e+06	9.35579e+06	2.12942e+07
GGAAGDGTVVDCPVCK	Q13263_TRIM28	D	11791.6	14008.9	17340.1	27235.3	115844	140248
GSETPQLFTVLPEKR	Q13435_SF3B2	D	91884.7	141082	113800	925397	5.68956e+06	3.28783e+06
GVQLPPGDYSTTPGGTLFSTTPGGTR	Q13541_EIF4EBP1	D	728621	725982	742008	1.4465e+06	1.44346e+07	2.59183e+07
AAQLPHDYCTTPGGTLFSTTPGGTR	Q13542_EIF4EBP2	D	90794	78161.2	96404.2	254865	2.56774e+06	4.3416e+06
GVEEAFYTTDR	Q13547_HDAC1	D	237760	309802	295273	262628	343343	341974
SIRPDNMSEYSK	Q13547_HDAC1	R	288374	306460	329081	304720	329867	437320
SVEALIKKHEDFDK	Q13813_SPTAN1	D	24287.5	44325	68039.6	94436.8	171404	184867
SWFENAEEDLTDPVR	Q13813_SPTAN1	N	166369	189244	198974	244749	805999	1.87574e+06
GLGSSSAPPLER	Q14004_CDK13	D	115426	156125	135632	215700	1.29164e+06	1.13378e+06
AAPPPPSSPLPSK	Q14157_UBAP2L	T	406018	552622	532869	494145	913689	2.19332e+06
GSLASNPYSGDLTK	Q14157_UBAP2L	D	81640.2	99796.4	96254.2	220479	2.04738e+06	3.13213e+06
SVEGATGSAVK	Q14157_UBAP2L	Q	449341	610302	619722	597492	967110	1.03245e+06
AALEVSPGVIANPFAAGIGHR	Q14160_SCRIB	D	35721.7	74821.4	50714	190035	1.18248e+06	1.07404e+06
AVPSAGSVQRVPSGAAGGK	Q14160_SCRIB	A	900470	1.37152e+06	1.2261e+06	1.3329e+06	2.21965e+06	5.12639e+06
GETLGEEEQEDEQPPWASPSPTSR	Q14160_SCRIB	D	547911	545846	563767	489131	500241	756525
LAREPPADVWTPPAR	Q14258_TRIM25	D	249806	283098	344214	347561	2.21224e+06	4.35932e+06
SLKEALTYDGALLGDR	Q15056_EIF4H	D	45499.3	33718	60377.1	157894	642408	421222
AEASSEELAEAPTEAPSPEAR	Q15424_SAFB	L	30328.1	36773.6	48490.4	58468.8	71840.7	166562
SAHPEEGDLDLASESTAHAQSSK	Q15424_SAFB	D	457339	455322	392486	2.08722e+06	1.09852e+07	1.01349e+07
SVAGEHSVSGR	Q5T4S7_UBR4	D	77100.7	62776.6	93888	148894	932983	1.05053e+06
STSVDKAVPETEDVQASVSDTAQQPSEEQSK	Q6FIF0_ZFAND6	D	7487.66	11424	14219.1	79091.8	253663	115836
GQHPAQEEVPESPQTSGPEAENR	Q6JBY9_RCSD1	D	95514.9	102193	72976.9	749864	2.57101e+06	3.08706e+06
MVSPFHSPPSTPSSPGVR	Q6JBY9_RCSD1	A	86046.7	105814	105177	170882	205521	528265
SLGADGTHGAGAMESAAGVLIK	Q6P2E9_EDC4	D	176619	217069	228874	417890	2.17437e+06	3.33549e+06
AINWPTPGEIAHK	Q6PKG0_LARP1	D	101352	106813	82614.1	458550	3.07344e+06	4.32279e+06
GLNQTTIPVSPPSTTKPSR	Q71RC2_LARP4	D	320429	317838	332446	552353	4.69622e+06	9.90248e+06
SIPVKGAEDDELEEEADWIYR	Q7KZ85_SUPT6H	R	356943	298813	323320	285532	292894	390805
SYIEVLDGSR	Q7KZ85_SUPT6H	D	24004.7	76805.1	63451	65268.8	197704	535157
NFYVEVPELAK	Q7L014_DDX46	K	6.60468e+06	6.95759e+06	7.70484e+06	7.25027e+06	8.23942e+06	8.82015e+06
VMQQATNAILR	Q7L014_DDX46	D	36110.8	41764.4	27600.4	52637.1	440879	720599
GVATDITSTR	Q7Z2W4_ZC3HAV1	D	767863	815359	814974	1.17252e+06	7.96046e+06	1.52602e+07
SLQTPEAVTTR	Q7Z2W4_ZC3HAV1	G	1.0992e+06	1.78479e+06	1.78211e+06	1.94502e+06	2.14175e+06	2.44559e+06
SLSDVTSTTSSR	Q7Z2W4_ZC3HAV1	D	168720	247709	214159	205691	598004	1.11204e+06
SFSPLQPGQAPTGR	Q7Z3C6_ATG9A	R	105171	56099.1	95616.5	99513.5	162126	131394
AVTATAASDR	Q7Z4V5_HDGFRP2	T	83893.3	75085.9	85582.7	78076.3	142128	335607
GAKPEPVAMAR	Q7Z4V5_HDGFRP2	D	77902.7	60915.9	72126.6	62085.6	700229	2.40182e+06
GLPEEQPQTTK	Q7Z6Z7_HUWE1	D	864127	853175	905038	1.81022e+06	1.06231e+07	1.69171e+07
MNASPLVR	Q7Z6Z7_HUWE1	D	286237	296557	304025	622104	3.10073e+06	4.13934e+06
SAVAISGADSR	Q7Z6Z7_HUWE1	D	125164	134484	144169	380238	4.50351e+06	6.96502e+06
SVLAVMPPDIAAEAQALRR	Q7Z6Z7_HUWE1	D	1.08144e+06	1.1128e+06	1.10093e+06	1.19922e+06	4.17466e+06	9.68919e+06
GAIEDPELEAIKAR	Q86U42_BCL2L2-PABPN1	D	567481	658929	685428	727978	2.5005e+06	5.78592e+06
GGGPGQVVDDGLEHR	Q8WUI4_HDAC7	D	53732.2	84935.6	62760.4	225639	741467	795426
SVIGVSPAVMIR	Q8WXG6_MADD	D	131949	166574	185052	289253	1.87136e+06	2.97425e+06
ALPQESWQNKHAGSNGNR	Q92851_CASP10	E	364198	212459	215199	199271	289353	1.28378e+06
GADVYSFQEEEPVLDPHLAK	Q92995_USP13	D	83856.4	58575.2	59238.3	82921.7	222582	475144
GHNTAEEDMEDDTSWR	Q93009_USP7	D	807961	852557	865692	946675	3.73718e+06	7.57303e+06
AVAVGKPR	Q96HS1_PGAM5	S	1.07875e+06	1.19957e+06	1.5866e+06	1.3308e+06	2.04785e+06	2.15003e+06
AVAEQGHLPPPSAPAGR	Q96PU5_NEDD4L	D	212695	226396	192600	643365	4.68698e+06	6.98653e+06
GIVLGADTR	Q99436_PSMB7	D	179568	295479	196724	192219	324730	570406
VVMAATEPELLDDQEAKR	Q99615_DNAJC7	D	250674	225284	241839	266606	1.49996e+06	3.16385e+06
SVYCSNDCILK	Q9BTC0_DIDO1	D	96960.6	102136	85654.7	111017	545800	1.52372e+06
AYTAPALPSSIR	Q9BY77_POLDIP3	D	458661	565532	524187	492852	3.00635e+06	6.41972e+06
SVSPPPSVITQENLGR	Q9C0C9_UBE2O	D	145261	195488	164675	202849	870675	1.67368e+06
GEPAPAPPAADSR	Q9H7N4_SCAF1	L	141017	141104	133679	131027	292796	804720
SSCKTPEVSFLPEEATEEAGVR	Q9H7N4_SCAF1	D	56660.3	58483.1	49823.8	71344.5	315738	412411
AVPIAQK	Q9NR28_DIABLO	C	2.61738e+07	2.26408e+07	2.4469e+07	2.03591e+07	2.30996e+07	1.68444e+07
SAIKQDAQSLHGDIPQKQR	Q9NR30_DDX21	N	85846.2	98841.1	85470.5	97680.7	94543.7	125640
SLIGPETQIGEK	Q9NR50_EIF2B3	D	318660	297413	333120	390819	638796	1.55885e+06
SFNGHPPQGCASTPVAR	Q9NVU0_POLR3E	D	52270.8	78395	72142.2	84677.7	478702	973863
GTMDGNDEGHSFELCPSEASPYVR	Q9NZJ5_EIF2AK3	D	200023	212825	192686	220803	937339	1.5523e+06
GVPAPQKVLFPTER	Q9P275_USP36	D	288448	319808	322637	395165	1.92267e+06	4.11343e+06
AAKSEAQKQSDELALVR	Q9P2E9_RRBP1	D	18945.6	19512.3	20809.8	80720.3	1.51908e+06	1.91977e+06
AILEDEQTQR	Q9P2E9_RRBP1	E	543778	629112	651182	805954	2.06741e+06	5.03937e+06
ALNQATSQVESK	Q9P2E9_RRBP1	D	20955.4	18765.2	28850.8	20116.2	101960	217256
ALIYMEPEKQVMSR	Q9P2J5_LARS	D	1.97505e+06	2.16409e+06	2.18568e+06	2.04996e+06	4.00236e+06	1.37317e+07
SLGLSDEEIVK	Q9P2J5_LARS	K	200761	247340	231137	194464	201365	244684
HHIQGQGLSGQGLCAR	Q9UJU6_DBNL	D	21134.6	30731.5	28459.7	176138	633822	317601
SISSPQPGKLR	Q9UJU6_DBNL	T	126108	114964	138112	96383.5	185651	179344
SLIPDIKPLAGQEAVVDLHADDSR	Q9UKV3_ACIN1	K	125956	170881	158385	152613	203060	458528
YSAQKDLEPESDR	Q9UKV3_ACIN1	D	31456.7	46490.4	34882.9	39250.5	307342	508022
SFGSPLEFR	Q9UQ35_SRRM2	N	884195	1.98012e+06	2.13455e+06	3.01863e+06	4.91722e+06	2.01797e+06
SNSLLGQSR	Q9UQ35_SRRM2	D	36944.6	39117.5	42540.9	120480	1.19303e+06	1.01003e+06
GNVVPSPLPTRR	Q9Y2V2_CARHSP1	R	96250.5	91032.7	96813.5	73692.3	141995	292804
SAEEESTLTK	Q9Y4L1_HYOU1	D	77031.4	74172.2	69460.4	74531.2	303114	780064

## Sheet: (B) Peptides and Transitions
Peptide m/z	Fragment m/z	Retention Time	UniProt Acc | Protein ID	Peptide Sequence	Charge and fragment ion
849.394	1115.5	57.2	O00139_KIF2A	ATNPNYEIMCMIR	+2y8
849.394	952.441	57.2	O00139_KIF2A	ATNPNYEIMCMIR	+2y7
849.394	663.804	57.2	O00139_KIF2A	ATNPNYEIMCMIR	+2y10+2
643.851	1015.54	32.62	O00139_KIF2A	SVSDISPVQAAK	+2c9
643.851	928.51	32.62	O00139_KIF2A	SVSDISPVQAAK	+2y9
643.851	700.399	32.62	O00139_KIF2A	SVSDISPVQAAK	+2y7
643.851	613.367	32.62	O00139_KIF2A	SVSDISPVQAAK	+2y6
574.954	1116.55	29.12	O00232_PSMD12	YSATVDQRLPECAK	+3y9
574.954	1001.52	29.12	O00232_PSMD12	YSATVDQRLPECAK	+3y8
574.954	604.276	29.12	O00232_PSMD12	YSATVDQRLPECAK	+3y5
574.954	737.87	29.12	O00232_PSMD12	YSATVDQRLPECAK	+3y13+2
597.286	817.38	27.71	O00429_DNM1L	ACGLMNNNIEEQRR	+3y13+2
597.286	737.365	27.71	O00429_DNM1L	ACGLMNNNIEEQRR	+3y12+2
597.286	708.854	27.71	O00429_DNM1L	ACGLMNNNIEEQRR	+3y11+2
597.286	652.312	27.71	O00429_DNM1L	ACGLMNNNIEEQRR	+3y10+2
660.342	1050.5	27.35	O14686_MLL2	ALYVACQGQPK	+2y9
660.342	887.44	27.35	O14686_MLL2	ALYVACQGQPK	+2y8
660.342	788.372	27.35	O14686_MLL2	ALYVACQGQPK	+2y7
660.342	717.335	27.35	O14686_MLL2	ALYVACQGQPK	+2y6
567.953	585.299	27.13	O43169_CYB5B	GKGQEVETSVTYYR	+3b5
567.953	788.394	27.13	O43169_CYB5B	GKGQEVETSVTYYR	+3y6
567.953	701.362	27.13	O43169_CYB5B	GKGQEVETSVTYYR	+3y5
567.953	602.293	27.13	O43169_CYB5B	GKGQEVETSVTYYR	+3y4
580.825	905.484	25.01	O43464_HTRA2	AVPSPPPASPR	+2y9
580.825	721.399	25.01	O43464_HTRA2	AVPSPPPASPR	+2y7
580.825	624.346	25.01	O43464_HTRA2	AVPSPPPASPR	+2y6
580.825	361.203	25.01	O43464_HTRA2	AVPSPPPASPR	+2y7+2
463.244	753.396	31.55	O43683_BUB1	SMFAVASK	+2y7
463.244	622.356	31.55	O43683_BUB1	SMFAVASK	+2y6
463.244	475.287	31.55	O43683_BUB1	SMFAVASK	+2y5
681.86	1178.59	31.2	O60216_RAD21	VAQQFSLNQSR	+2y10
681.86	979.496	31.2	O60216_RAD21	VAQQFSLNQSR	+2y8
681.86	851.437	31.2	O60216_RAD21	VAQQFSLNQSR	+2y7
681.86	704.369	31.2	O60216_RAD21	VAQQFSLNQSR	+2y6
710.371	1046.57	35.28	O60508_CDC40	VAKPSEEEQKELDEITAK	+3y9
710.371	918.478	35.28	O60508_CDC40	VAKPSEEEQKELDEITAK	+3y8
710.371	789.435	35.28	O60508_CDC40	VAKPSEEEQKELDEITAK	+3y7
710.371	873.426	35.28	O60508_CDC40	VAKPSEEEQKELDEITAK	+3y15+2
660.339	1030.53	33.67	O60664_PLIN3	GFDVASVQQQR	+2y9
660.339	915.501	33.67	O60664_PLIN3	GFDVASVQQQR	+2y8
660.339	816.432	33.67	O60664_PLIN3	GFDVASVQQQR	+2y7
660.339	745.395	33.67	O60664_PLIN3	GFDVASVQQQR	+2y6
714.034	1016.49	38.18	O60664_PLIN3	GSTQVTVEEPVQQPSVVDR	+3b9
714.034	928.485	38.18	O60664_PLIN3	GSTQVTVEEPVQQPSVVDR	+3y8
714.034	800.426	38.18	O60664_PLIN3	GSTQVTVEEPVQQPSVVDR	+3y7
714.034	672.368	38.18	O60664_PLIN3	GSTQVTVEEPVQQPSVVDR	+3y6
606.306	892.452	43.02	O60814_HIST1H2BK	SFVNDIFER	+2y7
606.306	793.384	43.02	O60814_HIST1H2BK	SFVNDIFER	+2y6
606.306	564.314	43.02	O60814_HIST1H2BK	SFVNDIFER	+2y4
606.306	451.23	43.02	O60814_HIST1H2BK	SFVNDIFER	+2y3
534.285	911.473	38.91	O75122_CLASP2	AIQNFSFR	+2y7
534.285	798.389	38.91	O75122_CLASP2	AIQNFSFR	+2y6
534.285	556.288	38.91	O75122_CLASP2	AIQNFSFR	+2y4
534.285	456.24	38.91	O75122_CLASP2	AIQNFSFR	+2y7+2
898.949	662.299	43.4	O75367_H2AFY	STTEGTPADGFTVLSTK	+2b6
898.949	1135.6	43.4	O75367_H2AFY	STTEGTPADGFTVLSTK	+2y11
898.949	967.509	43.4	O75367_H2AFY	STTEGTPADGFTVLSTK	+2y9
630.816	1033.5	24.78	O75376_NCOR1	AAASAPQMDVSK	+2y10
630.816	962.461	24.78	O75376_NCOR1	AAASAPQMDVSK	+2y9
630.816	875.429	24.78	O75376_NCOR1	AAASAPQMDVSK	+2y8
630.816	804.392	24.78	O75376_NCOR1	AAASAPQMDVSK	+2y7
413.867	667.295	16.2	O75533_SF3B1	GHGSGWAETPR	+3b6
413.867	573.299	16.2	O75533_SF3B1	GHGSGWAETPR	+3y5
413.867	502.262	16.2	O75533_SF3B1	GHGSGWAETPR	+3y4
413.867	373.219	16.2	O75533_SF3B1	GHGSGWAETPR	+3y3
941.908	1111.5	34.91	O75533_SF3B1	STGYYDQEIYGGSDSR	+2y10
941.908	854.4	34.91	O75533_SF3B1	STGYYDQEIYGGSDSR	+2y8
941.908	741.316	34.91	O75533_SF3B1	STGYYDQEIYGGSDSR	+2y7
941.908	578.253	34.91	O75533_SF3B1	STGYYDQEIYGGSDSR	+2y6
741.85	789.472	54.86	O75821_EIF3G	SKPSWADQVEEEGEDDKCVTSELLK	+4y7
741.85	690.403	54.86	O75821_EIF3G	SKPSWADQVEEEGEDDKCVTSELLK	+4y6
741.85	373.281	54.86	O75821_EIF3G	SKPSWADQVEEEGEDDKCVTSELLK	+4y3
741.85	876.404	54.86	O75821_EIF3G	SKPSWADQVEEEGEDDKCVTSELLK	+4y15+2
585.677	622.294	58.81	O75925_PIAS1	GHPASSPLLPVSLLGPK	+3b6
585.677	832.431	58.81	O75925_PIAS1	GHPASSPLLPVSLLGPK	+3b8
585.677	810.508	58.81	O75925_PIAS1	GHPASSPLLPVSLLGPK	+3y8
585.677	713.456	58.81	O75925_PIAS1	GHPASSPLLPVSLLGPK	+3y7
884.439	1091.51	54.35	O75934_BCAS2	ALPYFDQGYEAPGVR	+2y10
884.439	976.485	54.35	O75934_BCAS2	ALPYFDQGYEAPGVR	+2y9
884.439	428.262	54.35	O75934_BCAS2	ALPYFDQGYEAPGVR	+2y4
884.439	749.852	54.35	O75934_BCAS2	ALPYFDQGYEAPGVR	+2y13+2
487.909	658.307	27.57	O75940_SMNDC1	SFASTQPTHSWK	+3x11+2
487.909	984.49	27.57	O75940_SMNDC1	SFASTQPTHSWK	+3y8
487.909	755.383	27.57	O75940_SMNDC1	SFASTQPTHSWK	+3y6
487.909	658.331	27.57	O75940_SMNDC1	SFASTQPTHSWK	+3y5
654.346	1022.52	41.04	O75940_SMNDC1	SIFASPESVTGK	+2y10
654.346	875.447	41.04	O75940_SMNDC1	SIFASPESVTGK	+2y9
654.346	804.41	41.04	O75940_SMNDC1	SIFASPESVTGK	+2y8
654.346	717.378	41.04	O75940_SMNDC1	SIFASPESVTGK	+2y7
619.311	813.483	43.47	O75995_SASH3	AFSEQEEHELPVLSR	+3y7
619.311	571.356	43.47	O75995_SASH3	AFSEQEEHELPVLSR	+3y5
619.311	850.418	43.47	O75995_SASH3	AFSEQEEHELPVLSR	+3y14+2
619.311	776.884	43.47	O75995_SASH3	AFSEQEEHELPVLSR	+3y13+2
589.29	929.457	25.32	O75995_SASH3	YSLDSPGPEK	+2y9
589.29	729.341	25.32	O75995_SASH3	YSLDSPGPEK	+2y7
589.29	614.314	25.32	O75995_SASH3	YSLDSPGPEK	+2y6
589.29	527.282	25.32	O75995_SASH3	YSLDSPGPEK	+2y5
336.854	658.377	14.47	O76003_GLRX3	GAHAPELTK	+3y6
336.854	587.34	14.47	O76003_GLRX3	GAHAPELTK	+3y5
336.854	433.74	14.47	O76003_GLRX3	GAHAPELTK	+3y8+2
336.854	398.222	14.47	O76003_GLRX3	GAHAPELTK	+3y7+2
634.846	1027.54	35.8	O94888_UBXN7	GVVEGIDVNGPK	+2y10
634.846	928.473	35.8	O94888_UBXN7	GVVEGIDVNGPK	+2y9
634.846	799.431	35.8	O94888_UBXN7	GVVEGIDVNGPK	+2y8
634.846	742.409	35.8	O94888_UBXN7	GVVEGIDVNGPK	+2y7
601.325	930.489	22.78	O94906_PRPF6	SVSGQTVVDPK	+2a9
601.325	1029.56	22.78	O94906_PRPF6	SVSGQTVVDPK	+2y10
601.325	843.457	22.78	O94906_PRPF6	SVSGQTVVDPK	+2y8
945.814	709.388	43.23	O94966_USP19	AVPTGPTPLDSTPPGGAPHPLTGQEEAR	+3b7
945.814	1000.51	43.23	O94966_USP19	AVPTGPTPLDSTPPGGAPHPLTGQEEAR	+3y9
945.814	790.369	43.23	O94966_USP19	AVPTGPTPLDSTPPGGAPHPLTGQEEAR	+3y7
945.814	807.405	43.23	O94966_USP19	AVPTGPTPLDSTPPGGAPHPLTGQEEAR	+3y16+2
576.288	640.305	36.68	O94966_USP19	GRPDEVVAEEAWQR	+3b5
576.288	739.373	36.68	O94966_USP19	GRPDEVVAEEAWQR	+3b6
576.288	838.442	36.68	O94966_USP19	GRPDEVVAEEAWQR	+3b7
576.288	889.416	36.68	O94966_USP19	GRPDEVVAEEAWQR	+3y7
643.641	842.364	34.33	O94966_USP19	SDGRPDEVVAEEAWQR	+3b7
643.641	941.432	34.33	O94966_USP19	SDGRPDEVVAEEAWQR	+3b8
643.641	818.379	34.33	O94966_USP19	SDGRPDEVVAEEAWQR	+3y6
643.641	689.337	34.33	O94966_USP19	SDGRPDEVVAEEAWQR	+3y5
936.976	600.335	46.5	O94973_AP2A2	SASVVAPLAPGSEDNFAR	+2b6
936.976	881.509	46.5	O94973_AP2A2	SASVVAPLAPGSEDNFAR	+2b9
936.976	1063.48	46.5	O94973_AP2A2	SASVVAPLAPGSEDNFAR	+2y10
936.976	992.443	46.5	O94973_AP2A2	SASVVAPLAPGSEDNFAR	+2y9
876.771	1159.58	38.66	O95071_UBR5	AATGTGQGPSTSTIPGPSTEPSVVESK	+3y11
876.771	874.452	38.66	O95071_UBR5	AATGTGQGPSTSTIPGPSTEPSVVESK	+3y8
876.771	745.409	38.66	O95071_UBR5	AATGTGQGPSTSTIPGPSTEPSVVESK	+3y7
876.771	462.256	38.66	O95071_UBR5	AATGTGQGPSTSTIPGPSTEPSVVESK	+3y4
514.264	939.472	27.13	O95071_UBR5	ASSIASSASMPYKR	+3y8
514.264	852.44	27.13	O95071_UBR5	ASSIASSASMPYKR	+3y7
514.264	781.403	27.13	O95071_UBR5	ASSIASSASMPYKR	+3y6
514.264	563.33	27.13	O95071_UBR5	ASSIASSASMPYKR	+3y4
538.259	1028.47	35.93	O95433_AHSA1	ATNVNNWHWTER	+3y7
538.259	914.427	35.93	O95433_AHSA1	ATNVNNWHWTER	+3y6
538.259	728.347	35.93	O95433_AHSA1	ATNVNNWHWTER	+3y5
538.259	591.289	35.93	O95433_AHSA1	ATNVNNWHWTER	+3y4
788.896	1105.52	48.92	O95433_AHSA1	GNVSGEFTDLVPEK	+2b10
788.896	1134.57	48.92	O95433_AHSA1	GNVSGEFTDLVPEK	+2y10
788.896	948.504	48.92	O95433_AHSA1	GNVSGEFTDLVPEK	+2y8
788.896	801.435	48.92	O95433_AHSA1	GNVSGEFTDLVPEK	+2y7
677.888	483.293	37.3	O95486_SEC24A	GGGLLATPQLTNK	+2a10+2
677.888	554.33	37.3	O95486_SEC24A	GGGLLATPQLTNK	+2b6
677.888	801.446	37.3	O95486_SEC24A	GGGLLATPQLTNK	+2y7
677.888	700.399	37.3	O95486_SEC24A	GGGLLATPQLTNK	+2y6
535.621	944.552	37.01	O95817_BAG3	AIMEMGAVAADKGKK	+3y10
535.621	717.425	37.01	O95817_BAG3	AIMEMGAVAADKGKK	+3y7
535.621	646.388	37.01	O95817_BAG3	AIMEMGAVAADKGKK	+3y6
535.621	460.324	37.01	O95817_BAG3	AIMEMGAVAADKGKK	+3y4
624.322	654.357	21.85	O95817_BAG3	GQVAAAAAAQPPASHGPER	+3b7
624.322	947.469	21.85	O95817_BAG3	GQVAAAAAAQPPASHGPER	+3y9
624.322	850.417	21.85	O95817_BAG3	GQVAAAAAAQPPASHGPER	+3y8
624.322	751.379	21.85	O95817_BAG3	GQVAAAAAAQPPASHGPER	+3y16+2
619.994	1028.58	43.23	O95926_SYF2	SAEEGSLAAAAELAAQKR	+3y10
619.994	957.548	43.23	O95926_SYF2	SAEEGSLAAAAELAAQKR	+3y9
619.994	886.51	43.23	O95926_SYF2	SAEEGSLAAAAELAAQKR	+3y8
619.994	815.473	43.23	O95926_SYF2	SAEEGSLAAAAELAAQKR	+3y7
828.751	1127.56	67.03	P00441_SOD1	GVADVSIEDSVISLSGDHCIIGR	+3y10
828.751	1014.48	67.03	P00441_SOD1	GVADVSIEDSVISLSGDHCIIGR	+3y9
828.751	979.486	67.03	P00441_SOD1	GVADVSIEDSVISLSGDHCIIGR	+3y18+2
828.751	879.428	67.03	P00441_SOD1	GVADVSIEDSVISLSGDHCIIGR	+3y16+2
423.223	733.399	31.41	P00441_SOD1	SAGPHFNPLSR	+3y6
423.223	586.331	31.41	P00441_SOD1	SAGPHFNPLSR	+3y5
423.223	472.288	31.41	P00441_SOD1	SAGPHFNPLSR	+3y4
423.223	548.288	31.41	P00441_SOD1	SAGPHFNPLSR	+3y10+2
533.615	1014.48	43.4	P00441_SOD1	SVISLSGDHCIIGR	+3y9
533.615	755.398	43.4	P00441_SOD1	SVISLSGDHCIIGR	+3y6
533.615	618.339	43.4	P00441_SOD1	SVISLSGDHCIIGR	+3y5
533.615	607.801	43.4	P00441_SOD1	SVISLSGDHCIIGR	+3y11+2
946.979	1066.53	36.9	P04632_CAPNS1	AISEAAAQYNPEPPPPR	+2y9
946.979	903.468	36.9	P04632_CAPNS1	AISEAAAQYNPEPPPPR	+2y8
946.979	789.425	36.9	P04632_CAPNS1	AISEAAAQYNPEPPPPR	+2y7
946.979	563.33	36.9	P04632_CAPNS1	AISEAAAQYNPEPPPPR	+2y5
396.24	649.367	34.75	P04637_TP53	GLAPPQHLIR	+3b6
396.24	763.457	34.75	P04637_TP53	GLAPPQHLIR	+3y6
396.24	666.405	34.75	P04637_TP53	GLAPPQHLIR	+3y5
396.24	538.346	34.75	P04637_TP53	GLAPPQHLIR	+3y4
1107.54	1081.59	56.91	P05412_JUN	ALKEEPQTVPEMPGETPPLSPIDMESQER	+3b9
1107.54	1104.5	56.91	P05412_JUN	ALKEEPQTVPEMPGETPPLSPIDMESQER	+3y9
1107.54	894.362	56.91	P05412_JUN	ALKEEPQTVPEMPGETPPLSPIDMESQER	+3y7
1107.54	749.864	56.91	P05412_JUN	ALKEEPQTVPEMPGETPPLSPIDMESQER	+3y13+2
498.251	763.373	32.17	P07237_P4HB	FFPASADR	+2y7
498.251	616.305	32.17	P07237_P4HB	FFPASADR	+2y6
498.251	519.252	32.17	P07237_P4HB	FFPASADR	+2y5
498.251	448.215	32.17	P07237_P4HB	FFPASADR	+2y4
439.226	411.199	15.2	P07355_ANXA2	HSTPPSAYGSVK	+3b3
439.226	711.367	15.2	P07355_ANXA2	HSTPPSAYGSVK	+3y7
439.226	624.335	15.2	P07355_ANXA2	HSTPPSAYGSVK	+3y6
439.226	553.298	15.2	P07355_ANXA2	HSTPPSAYGSVK	+3y5
811.407	1237.57	52.15	P07355_ANXA2	SVIDYELIDQDAR	+2y10
811.407	830.437	52.15	P07355_ANXA2	SVIDYELIDQDAR	+2y7
811.407	717.353	52.15	P07355_ANXA2	SVIDYELIDQDAR	+2y6
811.407	604.269	52.15	P07355_ANXA2	SVIDYELIDQDAR	+2y5
538.27	811.431	46.62	P07900_HSP90AA1	SLTNDWEDHLAVK	+3y7
538.27	682.388	46.62	P07900_HSP90AA1	SLTNDWEDHLAVK	+3y6
538.27	567.361	46.62	P07900_HSP90AA1	SLTNDWEDHLAVK	+3y5
538.27	664.317	46.62	P07900_HSP90AA1	SLTNDWEDHLAVK	+3y11+2
522.746	872.4	30.63	P07900_HSP90AA1	STMGYMAAK	+2y8
522.746	771.353	30.63	P07900_HSP90AA1	STMGYMAAK	+2y7
522.746	640.312	30.63	P07900_HSP90AA1	STMGYMAAK	+2y6
522.746	420.228	30.63	P07900_HSP90AA1	STMGYMAAK	+2y4
483.754	723.378	19.2	P08238_HSP90AB1	SAGGSFTVR	+2y7
483.754	609.335	19.2	P08238_HSP90AB1	SAGGSFTVR	+2y5
483.754	522.303	19.2	P08238_HSP90AB1	SAGGSFTVR	+2y4
483.754	375.235	19.2	P08238_HSP90AB1	SAGGSFTVR	+2y3
754.671	940.473	43.09	P08238_HSP90AB1	YHTSQSGDEMTSLSEYVSR	+3y8
754.671	853.441	43.09	P08238_HSP90AB1	YHTSQSGDEMTSLSEYVSR	+3y7
754.671	740.357	43.09	P08238_HSP90AB1	YHTSQSGDEMTSLSEYVSR	+3y6
754.671	653.325	43.09	P08238_HSP90AB1	YHTSQSGDEMTSLSEYVSR	+3y5
426.898	895.463	22.48	P08670_VIM	AINTEFKNTR	+3y7
426.898	794.416	22.48	P08670_VIM	AINTEFKNTR	+3y6
426.898	665.373	22.48	P08670_VIM	AINTEFKNTR	+3y5
426.898	518.305	22.48	P08670_VIM	AINTEFKNTR	+3y4
434.905	905.432	18.33	P08670_VIM	ALKGTNESLER	+3y8
434.905	747.363	18.33	P08670_VIM	ALKGTNESLER	+3y6
434.905	633.32	18.33	P08670_VIM	ALKGTNESLER	+3y5
434.905	504.278	18.33	P08670_VIM	ALKGTNESLER	+3y4
575.796	994.495	17.67	P08670_VIM	ASSPGGVYATR	+2y10
575.796	820.431	17.67	P08670_VIM	ASSPGGVYATR	+2y8
575.796	723.378	17.67	P08670_VIM	ASSPGGVYATR	+2y7
575.796	666.357	17.67	P08670_VIM	ASSPGGVYATR	+2y6
604.648	1009.51	63.08	P08670_VIM	FSLADAINTEFKNTR	+3y8
604.648	895.463	63.08	P08670_VIM	FSLADAINTEFKNTR	+3y7
604.648	794.416	63.08	P08670_VIM	FSLADAINTEFKNTR	+3y6
604.648	665.373	63.08	P08670_VIM	FSLADAINTEFKNTR	+3y5
490.616	984.584	41.2	P08670_VIM	VDVSKPDLTAALR	+3y9
490.616	759.436	41.2	P08670_VIM	VDVSKPDLTAALR	+3y7
490.616	644.409	41.2	P08670_VIM	VDVSKPDLTAALR	+3y6
490.616	531.325	41.2	P08670_VIM	VDVSKPDLTAALR	+3y5
419.25	856.489	34.4	P08670_VIM	VSKPDLTAALR	+3y8
419.25	644.409	34.4	P08670_VIM	VSKPDLTAALR	+3y6
419.25	531.325	34.4	P08670_VIM	VSKPDLTAALR	+3y5
419.25	430.277	34.4	P08670_VIM	VSKPDLTAALR	+3y4
597.809	859.463	30.35	P09496_CLTA	SYAAISQVDR	+2y8
597.809	788.426	30.35	P09496_CLTA	SYAAISQVDR	+2y7
597.809	717.389	30.35	P09496_CLTA	SYAAISQVDR	+2y6
597.809	604.305	30.35	P09496_CLTA	SYAAISQVDR	+2y5
918.464	932.487	35.86	P09874_PARP1	ATPPPSTASAPAAVNSSASADKPLSNMK	+3y8
918.464	817.46	35.86	P09874_PARP1	ATPPPSTASAPAAVNSSASADKPLSNMK	+3y7
918.464	689.365	35.86	P09874_PARP1	ATPPPSTASAPAAVNSSASADKPLSNMK	+3y6
918.464	894.451	35.86	P09874_PARP1	ATPPPSTASAPAAVNSSASADKPLSNMK	+3y18+2
401.719	660.356	12.91	P09874_PARP1	GVDEVAK	+2y6
401.719	561.288	12.91	P09874_PARP1	GVDEVAK	+2y5
401.719	446.261	12.91	P09874_PARP1	GVDEVAK	+2y4
704.036	831.457	43.23	P09884_POLA1	SIGASPNPFSVHTATAVPSGK	+3y9
704.036	848.936	43.23	P09884_POLA1	SIGASPNPFSVHTATAVPSGK	+3y17+2
704.036	805.42	43.23	P09884_POLA1	SIGASPNPFSVHTATAVPSGK	+3y16+2
704.036	699.872	43.23	P09884_POLA1	SIGASPNPFSVHTATAVPSGK	+3y14+2
417.895	750.342	26.9	P10412_HIST1H1E	GTGASGSFKLNK	+3b8
417.895	793.457	26.9	P10412_HIST1H1E	GTGASGSFKLNK	+3y7
417.895	502.335	26.9	P10412_HIST1H1E	GTGASGSFKLNK	+3y4
417.895	374.24	26.9	P10412_HIST1H1E	GTGASGSFKLNK	+3y3
511.231	923.385	25.11	P11021_HSPA5	GDTHLGGEDFDQR	+3y8
511.231	866.364	25.11	P11021_HSPA5	GDTHLGGEDFDQR	+3y7
511.231	680.3	25.11	P11021_HSPA5	GDTHLGGEDFDQR	+3y5
511.231	565.273	25.11	P11021_HSPA5	GDTHLGGEDFDQR	+3y4
810.906	1106.55	43.08	P11142_HSPA8	QVAMNPTNTVFDAK	+2y10
810.906	992.505	43.08	P11142_HSPA8	QVAMNPTNTVFDAK	+2y9
810.906	794.404	43.08	P11142_HSPA8	QVAMNPTNTVFDAK	+2y7
810.906	480.245	43.08	P11142_HSPA8	QVAMNPTNTVFDAK	+2y4
515.602	974.527	32.17	P13639_EEF2	GLAEDIDKGEVSAR	+3y9
515.602	861.442	32.17	P13639_EEF2	GLAEDIDKGEVSAR	+3y8
515.602	746.416	32.17	P13639_EEF2	GLAEDIDKGEVSAR	+3y7
515.602	618.321	32.17	P13639_EEF2	GLAEDIDKGEVSAR	+3y6
857.411	1011.48	44.63	P14317_HCLS1	AVGFNEMEAPTTAYK	+2y9
857.411	880.441	44.63	P14317_HCLS1	AVGFNEMEAPTTAYK	+2y8
857.411	751.398	44.63	P14317_HCLS1	AVGFNEMEAPTTAYK	+2y7
857.411	680.361	44.63	P14317_HCLS1	AVGFNEMEAPTTAYK	+2y6
483.916	889.474	25.39	P14317_HCLS1	FVNDISEKEQR	+3y7
483.916	776.39	25.39	P14317_HCLS1	FVNDISEKEQR	+3y6
483.916	689.358	25.39	P14317_HCLS1	FVNDISEKEQR	+3y5
483.916	560.315	25.39	P14317_HCLS1	FVNDISEKEQR	+3y4
570.296	850.442	31.11	P14317_HCLS1	GFGGQYGIQK	+2y8
570.296	793.42	31.11	P14317_HCLS1	GFGGQYGIQK	+2y7
570.296	608.34	31.11	P14317_HCLS1	GFGGQYGIQK	+2y5
570.296	499.259	31.11	P14317_HCLS1	GFGGQYGIQK	+2y9+2
813.395	1019.52	53.39	P14618_PKM2	GADCIMLSGETAKGDYPLEAVR	+3y9
813.395	975.504	53.39	P14618_PKM2	GADCIMLSGETAKGDYPLEAVR	+3y18+2
813.395	918.962	53.39	P14618_PKM2	GADCIMLSGETAKGDYPLEAVR	+3y17+2
813.395	853.441	53.39	P14618_PKM2	GADCIMLSGETAKGDYPLEAVR	+3y16+2
428.582	800.462	30.21	P14618_PKM2	VALDTKGPEIR	+3y7
428.582	699.415	30.21	P14618_PKM2	VALDTKGPEIR	+3y6
428.582	571.32	30.21	P14618_PKM2	VALDTKGPEIR	+3y5
428.582	514.298	30.21	P14618_PKM2	VALDTKGPEIR	+3y4
516.764	890.447	20.77	P14625_HSP90B1	GTVEEDLGK	+2y8
516.764	789.399	20.77	P14625_HSP90B1	GTVEEDLGK	+2y7
516.764	690.33	20.77	P14625_HSP90B1	GTVEEDLGK	+2y6
516.764	561.288	20.77	P14625_HSP90B1	GTVEEDLGK	+2y5
888.748	909.442	38.93	P15170_GSPT1	GRPPEESAHEMMEEEEEIPKPK	+3b8
888.748	1098.57	38.93	P15170_GSPT1	GRPPEESAHEMMEEEEEIPKPK	+3y9
888.748	969.525	38.93	P15170_GSPT1	GRPPEESAHEMMEEEEEIPKPK	+3y8
504.298	736.435	24.92	P15170_GSPT1	SVVAPPGAPK	+2a8
504.298	835.504	24.92	P15170_GSPT1	SVVAPPGAPK	+2y9
504.298	637.367	24.92	P15170_GSPT1	SVVAPPGAPK	+2y7
504.298	566.33	24.92	P15170_GSPT1	SVVAPPGAPK	+2y6
428.254	829.489	29.67	P15170_GSPT1	TVAPGENLKIR	+3y7
428.254	772.468	29.67	P15170_GSPT1	TVAPGENLKIR	+3y6
428.254	643.425	29.67	P15170_GSPT1	TVAPGENLKIR	+3y5
697.357	1166.58	27.58	P16220_CREB1	AASGDVQTYQIR	+2y10
697.357	1079.55	27.58	P16220_CREB1	AASGDVQTYQIR	+2y9
697.357	907.5	27.58	P16220_CREB1	AASGDVQTYQIR	+2y7
697.357	808.431	27.58	P16220_CREB1	AASGDVQTYQIR	+2y6
961.849	625.367	60.66	P16220_CREB1	GQQILVPSNQVVVQAASGDVQTYQIR	+3b5
961.849	724.435	60.66	P16220_CREB1	GQQILVPSNQVVVQAASGDVQTYQIR	+3b6
961.849	1079.55	60.66	P16220_CREB1	GQQILVPSNQVVVQAASGDVQTYQIR	+3y9
961.849	808.431	60.66	P16220_CREB1	GQQILVPSNQVVVQAASGDVQTYQIR	+3y6
596.814	923.447	30.98	P16403_HIST1H1C	ALAAAGYDVEK	+2y9
596.814	852.41	30.98	P16403_HIST1H1C	ALAAAGYDVEK	+2y8
596.814	781.373	30.98	P16403_HIST1H1C	ALAAAGYDVEK	+2y7
596.814	710.336	30.98	P16403_HIST1H1C	ALAAAGYDVEK	+2y6
510.611	806.463	29.87	P16989_CSDA	GVPEGAQLQGPVHR	+3y7
510.611	693.379	29.87	P16989_CSDA	GVPEGAQLQGPVHR	+3y6
510.611	565.321	29.87	P16989_CSDA	GVPEGAQLQGPVHR	+3y5
510.611	644.841	29.87	P16989_CSDA	GVPEGAQLQGPVHR	+3y12+2
443.243	644.336	15.48	P16989_CSDA	GVPVEGSR	+2y6
443.243	547.283	15.48	P16989_CSDA	GVPVEGSR	+2y5
443.243	448.215	15.48	P16989_CSDA	GVPVEGSR	+2y4
624.691	959.567	50.44	P17544_ATF7	SVIIADQTPTPTRFLK	+3y8
624.691	761.467	50.44	P17544_ATF7	SVIIADQTPTPTRFLK	+3y6
624.691	800.956	50.44	P17544_ATF7	SVIIADQTPTPTRFLK	+3y14+2
624.691	744.414	50.44	P17544_ATF7	SVIIADQTPTPTRFLK	+3y13+2
465.269	787.456	32.03	P17980_PSMC3	GIGEEVLK	+2y7
465.269	674.372	32.03	P17980_PSMC3	GIGEEVLK	+2y6
465.269	617.35	32.03	P17980_PSMC3	GIGEEVLK	+2y5
465.269	488.308	32.03	P17980_PSMC3	GIGEEVLK	+2y4
731.391	1039.51	65.91	P18583_SON	SFLKFDSEPSAVALELPTR	+3b8
731.391	969.573	65.91	P18583_SON	SFLKFDSEPSAVALELPTR	+3y9
731.391	898.536	65.91	P18583_SON	SFLKFDSEPSAVALELPTR	+3y8
731.391	799.467	65.91	P18583_SON	SFLKFDSEPSAVALELPTR	+3y7
866.411	1066.49	57.05	P18848_ATF4	GLVSPSNNSKEDAFSGTDWMLEK	+3y9
866.411	979.455	57.05	P18848_ATF4	GLVSPSNNSKEDAFSGTDWMLEK	+3y8
866.411	922.434	57.05	P18848_ATF4	GLVSPSNNSKEDAFSGTDWMLEK	+3y7
866.411	1078.48	57.05	P18848_ATF4	GLVSPSNNSKEDAFSGTDWMLEK	+3y19+2
987.788	799.863	60.13	P20290_BTF3	GKAPLATGEDDDDEVPDLVENFDEASK	+3b15+2
987.788	1038.47	60.13	P20290_BTF3	GKAPLATGEDDDDEVPDLVENFDEASK	+3y9
987.788	682.322	60.13	P20290_BTF3	GKAPLATGEDDDDEVPDLVENFDEASK	+3y12+2
776.045	1028.98	47.57	P20810_CAST	ALSEDFSGPQNASSLKFEDAK	+3y19+2
776.045	920.939	47.57	P20810_CAST	ALSEDFSGPQNASSLKFEDAK	+3y17+2
776.045	863.426	47.57	P20810_CAST	ALSEDFSGPQNASSLKFEDAK	+3y16+2
776.045	789.892	47.57	P20810_CAST	ALSEDFSGPQNASSLKFEDAK	+3y15+2
827.891	1096.51	34.47	P20810_CAST	ALSSDFTCGSPTAAGK	+2y11
827.891	949.441	34.47	P20810_CAST	ALSSDFTCGSPTAAGK	+2y10
827.891	848.393	34.47	P20810_CAST	ALSSDFTCGSPTAAGK	+2y9
827.891	544.309	34.47	P20810_CAST	ALSSDFTCGSPTAAGK	+2y6
737.075	1194.71	58.13	P21127_CDK11B	YVPDSPALSPIELKQELPK	+3y10
737.075	931.517	58.13	P21127_CDK11B	YVPDSPALSPIELKQELPK	+3y17+2
737.075	825.477	58.13	P21127_CDK11B	YVPDSPALSPIELKQELPK	+3y15+2
737.075	781.961	58.13	P21127_CDK11B	YVPDSPALSPIELKQELPK	+3y14+2
658.663	961.52	42.93	P22314_UBA1	ALECLPEDKEVLTEDK	+3y8
658.663	833.425	42.93	P22314_UBA1	ALECLPEDKEVLTEDK	+3y7
658.663	704.382	42.93	P22314_UBA1	ALECLPEDKEVLTEDK	+3y6
658.663	651.825	42.93	P22314_UBA1	ALECLPEDKEVLTEDK	+3y11+2
748.847	1138.54	33.97	P22314_UBA1	GSEADIDEGLYSR	+2y10
748.847	839.389	33.97	P22314_UBA1	GSEADIDEGLYSR	+2y7
748.847	724.362	33.97	P22314_UBA1	GSEADIDEGLYSR	+2y6
748.847	595.32	33.97	P22314_UBA1	GSEADIDEGLYSR	+2y5
608.832	945.504	41.46	P22314_UBA1	SVQVPEFTPK	+2a8
608.832	400.219	41.46	P22314_UBA1	SVQVPEFTPK	+2b3
608.832	817.445	41.46	P22314_UBA1	SVQVPEFTPK	+2y7
608.832	718.377	41.46	P22314_UBA1	SVQVPEFTPK	+2y6
648.586	258.108	36.39	P22681_CBL	GDPTTNVTEGSQVPERPPKPFPR	+4b2
648.586	796.439	36.39	P22681_CBL	GDPTTNVTEGSQVPERPPKPFPR	+4y14+2
648.586	660.383	36.39	P22681_CBL	GDPTTNVTEGSQVPERPPKPFPR	+4y11+2
648.586	610.849	36.39	P22681_CBL	GDPTTNVTEGSQVPERPPKPFPR	+4y10+2
647.994	878.437	36.89	P23193_TCEA1	TYVSSFPRAPSTSDSVR	+3y16+2
647.994	796.905	36.89	P23193_TCEA1	TYVSSFPRAPSTSDSVR	+3y15+2
647.994	747.371	36.89	P23193_TCEA1	TYVSSFPRAPSTSDSVR	+3y14+2
647.994	703.855	36.89	P23193_TCEA1	TYVSSFPRAPSTSDSVR	+3y13+2
544.635	588.314	31.48	P23246_SFPQ	GGPPPPPAAVPGPGPGPK	+3b6
544.635	706.388	31.48	P23246_SFPQ	GGPPPPPAAVPGPGPGPK	+3y8
544.635	609.335	31.48	P23246_SFPQ	GGPPPPPAAVPGPGPGPK	+3y7
544.635	552.314	31.48	P23246_SFPQ	GGPPPPPAAVPGPGPGPK	+3y6
529.54	951.472	32.1	P23246_SFPQ	GLPEKLAQKNPMYQKER	+4y7
529.54	854.419	32.1	P23246_SFPQ	GLPEKLAQKNPMYQKER	+4y6
529.54	723.378	32.1	P23246_SFPQ	GLPEKLAQKNPMYQKER	+4y5
529.54	560.315	32.1	P23246_SFPQ	GLPEKLAQKNPMYQKER	+4y4
541.251	909.41	29.87	P23588_EIF4B	SFDDYPPR	+2y7
541.251	762.342	29.87	P23588_EIF4B	SFDDYPPR	+2y6
541.251	647.315	29.87	P23588_EIF4B	SFDDYPPR	+2y5
541.251	369.224	29.87	P23588_EIF4B	SFDDYPPR	+2y3
492.272	985.543	37.08	P23588_EIF4B	SIFGGAKPVDTAAR	+3y10
492.272	857.484	37.08	P23588_EIF4B	SIFGGAKPVDTAAR	+3y8
492.272	729.389	37.08	P23588_EIF4B	SIFGGAKPVDTAAR	+3y7
492.272	418.241	37.08	P23588_EIF4B	SIFGGAKPVDTAAR	+3y4
609.274	848.411	27.8	P24534_EEF1B2	LFGSDDEEESEEAKR	+3y7
609.274	719.368	27.8	P24534_EEF1B2	LFGSDDEEESEEAKR	+3y6
609.274	814.34	27.8	P24534_EEF1B2	LFGSDDEEESEEAKR	+3y14+2
609.274	740.805	27.8	P24534_EEF1B2	LFGSDDEEESEEAKR	+3y13+2
924.725	623.231	51.7	P25205_MCM3	GDSYDPYDFSDTEEEMPQVHTPK	+3b5
924.725	1066.53	51.7	P25205_MCM3	GDSYDPYDFSDTEEEMPQVHTPK	+3y9
924.725	806.452	51.7	P25205_MCM3	GDSYDPYDFSDTEEEMPQVHTPK	+3y7
924.725	1075.47	51.7	P25205_MCM3	GDSYDPYDFSDTEEEMPQVHTPK	+3y18+2
867.376	1066.53	51.83	P25205_MCM3	SYDPYDFSDTEEEMPQVHTPK	+3y9
867.376	937.492	51.83	P25205_MCM3	SYDPYDFSDTEEEMPQVHTPK	+3y8
867.376	806.452	51.83	P25205_MCM3	SYDPYDFSDTEEEMPQVHTPK	+3y7
867.376	1075.47	51.83	P25205_MCM3	SYDPYDFSDTEEEMPQVHTPK	+3y18+2
640.317	994.459	36.39	P26010_ITGB7	SLTGDAQAFER	+2y9
640.317	893.411	36.39	P26010_ITGB7	SLTGDAQAFER	+2y8
640.317	836.39	36.39	P26010_ITGB7	SLTGDAQAFER	+2y7
640.317	721.363	36.39	P26010_ITGB7	SLTGDAQAFER	+2y6
948.025	327.203	53.3	P26368_U2AF2	GLAVTPTPVPVVGSQMTR	+2b3
948.025	426.271	53.3	P26368_U2AF2	GLAVTPTPVPVVGSQMTR	+2b4
948.025	527.319	53.3	P26368_U2AF2	GLAVTPTPVPVVGSQMTR	+2b5
948.025	725.419	53.3	P26368_U2AF2	GLAVTPTPVPVVGSQMTR	+2b7
948.025	1170.63	53.3	P26368_U2AF2	GLAVTPTPVPVVGSQMTR	+2y11
948.025	974.509	53.3	P26368_U2AF2	GLAVTPTPVPVVGSQMTR	+2y9
592.676	792.498	62.64	P26599_PTBP1	GALAPLAIPSAAAAAAAAGR	+3b8
592.676	729.4	62.64	P26599_PTBP1	GALAPLAIPSAAAAAAAAGR	+3y9
592.676	658.363	62.64	P26599_PTBP1	GALAPLAIPSAAAAAAAAGR	+3y8
592.676	587.326	62.64	P26599_PTBP1	GALAPLAIPSAAAAAAAAGR	+3y7
547.777	846.432	23.04	P26641_EEF1G	YVSNEELR	+2y7
547.777	747.363	23.04	P26641_EEF1G	YVSNEELR	+2y6
547.777	660.331	23.04	P26641_EEF1G	YVSNEELR	+2y5
547.777	546.288	23.04	P26641_EEF1G	YVSNEELR	+2y4
769.69	933.464	56.88	P27635_RPL10	GHMVSDEYEQLSSEALEAAR	+3y9
769.69	846.432	56.88	P27635_RPL10	GHMVSDEYEQLSSEALEAAR	+3y8
769.69	759.4	56.88	P27635_RPL10	GHMVSDEYEQLSSEALEAAR	+3y7
769.69	630.357	56.88	P27635_RPL10	GHMVSDEYEQLSSEALEAAR	+3y6
804.354	1019.39	52.95	P27797_CALR	MHGDSEYNIMFGPDICGPGTK	+3b8
804.354	1132.47	52.95	P27797_CALR	MHGDSEYNIMFGPDICGPGTK	+3b9
804.354	1148.54	52.95	P27797_CALR	MHGDSEYNIMFGPDICGPGTK	+3y11
804.354	1001.47	52.95	P27797_CALR	MHGDSEYNIMFGPDICGPGTK	+3y10
622.989	847.938	56.31	P28070_PSMB4	SFMDPASALYRGPITR	+3y15+2
622.989	774.404	56.31	P28070_PSMB4	SFMDPASALYRGPITR	+3y14+2
622.989	708.883	56.31	P28070_PSMB4	SFMDPASALYRGPITR	+3y13+2
622.989	651.37	56.31	P28070_PSMB4	SFMDPASALYRGPITR	+3y12+2
808.937	1188.67	46.72	P28070_PSMB4	TQNPMVTGTSVLGVK	+2y12
808.937	960.572	46.72	P28070_PSMB4	TQNPMVTGTSVLGVK	+2y10
808.937	861.504	46.72	P28070_PSMB4	TQNPMVTGTSVLGVK	+2y9
808.937	760.456	46.72	P28070_PSMB4	TQNPMVTGTSVLGVK	+2y8
662.304	1011.42	42.79	P29083_GTF2E1	GGIDMDAFQER	+2y8
662.304	765.353	42.79	P29083_GTF2E1	GGIDMDAFQER	+2y6
662.304	650.326	42.79	P29083_GTF2E1	GGIDMDAFQER	+2y5
662.304	579.289	42.79	P29083_GTF2E1	GGIDMDAFQER	+2y4
679.324	346.213	33.09	P29692_EEF1D	LFGSDNEEEDKEAAQLR	+3b2
679.324	845.879	33.09	P29692_EEF1D	LFGSDNEEEDKEAAQLR	+3y15+2
679.324	817.369	33.09	P29692_EEF1D	LFGSDNEEEDKEAAQLR	+3y14+2
679.324	716.339	33.09	P29692_EEF1D	LFGSDNEEEDKEAAQLR	+3y12+2
511.296	945.562	62.08	P31689_DNAJA1	GFLSPDKLSLLEK	+3y8
511.296	830.535	62.08	P31689_DNAJA1	GFLSPDKLSLLEK	+3y7
511.296	702.44	62.08	P31689_DNAJA1	GFLSPDKLSLLEK	+3y6
511.296	589.356	62.08	P31689_DNAJA1	GFLSPDKLSLLEK	+3y5
586.967	600.262	40.6	P33991_MCM4	GAAAEDIVASEQSLGQK	+3b6
586.967	713.346	40.6	P33991_MCM4	GAAAEDIVASEQSLGQK	+3b7
586.967	947.479	40.6	P33991_MCM4	GAAAEDIVASEQSLGQK	+3y9
586.967	876.442	40.6	P33991_MCM4	GAAAEDIVASEQSLGQK	+3y8
641.978	876.421	39.44	P33992_MCM5	SFAGAVSPQEEEEFRR	+3y15+2
641.978	802.887	39.44	P33992_MCM5	SFAGAVSPQEEEEFRR	+3y14+2
641.978	767.368	39.44	P33992_MCM5	SFAGAVSPQEEEEFRR	+3y13+2
641.978	703.339	39.44	P33992_MCM5	SFAGAVSPQEEEEFRR	+3y11+2
541.257	874.438	17.92	P33992_MCM5	SFGGDAQADEGQARK	+3y8
541.257	803.401	17.92	P33992_MCM5	SFGGDAQADEGQARK	+3y7
541.257	688.374	17.92	P33992_MCM5	SFGGDAQADEGQARK	+3y6
541.257	559.331	17.92	P33992_MCM5	SFGGDAQADEGQARK	+3y5
686.033	913.572	69.59	P35251_RFC1	GMAGNEDRGGIQELIGLIK	+3y8
686.033	891.989	69.59	P35251_RFC1	GMAGNEDRGGIQELIGLIK	+3y17+2
686.033	856.471	69.59	P35251_RFC1	GMAGNEDRGGIQELIGLIK	+3y16+2
686.033	827.96	69.59	P35251_RFC1	GMAGNEDRGGIQELIGLIK	+3y15+2
457.281	598.392	34.77	P40429_RPL13A	MVVPAALK	+2y6
457.281	499.324	34.77	P40429_RPL13A	MVVPAALK	+2y5
457.281	402.271	34.77	P40429_RPL13A	MVVPAALK	+2y4
457.281	331.234	34.77	P40429_RPL13A	MVVPAALK	+2y3
553.285	963.489	26.01	P43686_PSMC4	GFDQNVNVK	+2y8
553.285	816.421	26.01	P43686_PSMC4	GFDQNVNVK	+2y7
553.285	701.394	26.01	P43686_PSMC4	GFDQNVNVK	+2y6
553.285	573.335	26.01	P43686_PSMC4	GFDQNVNVK	+2y5
592.83	899.483	32.62	P45974_USP5	SISESVPVGPK	+2y9
592.83	812.451	32.62	P45974_USP5	SISESVPVGPK	+2y8
592.83	683.409	32.62	P45974_USP5	SISESVPVGPK	+2y7
592.83	497.308	32.62	P45974_USP5	SISESVPVGPK	+2y5
476.6	899.531	31.27	P46013_MKI67	SINESEGIPLKR	+3y8
476.6	812.499	31.27	P46013_MKI67	SINESEGIPLKR	+3y7
476.6	683.456	31.27	P46013_MKI67	SINESEGIPLKR	+3y6
476.6	513.351	31.27	P46013_MKI67	SINESEGIPLKR	+3y4
456.475	880.402	12.14	P46013_MKI67	SVAQGTTNVHSSEHAGR	+4y8
456.475	743.343	12.14	P46013_MKI67	SVAQGTTNVHSSEHAGR	+4y7
456.475	656.311	12.14	P46013_MKI67	SVAQGTTNVHSSEHAGR	+4y6
456.475	440.236	12.14	P46013_MKI67	SVAQGTTNVHSSEHAGR	+4y4
480.284	628.341	37.33	P46776_RPL27A	NKTGAAPIIDVVR	+3b6
480.284	601.367	37.33	P46776_RPL27A	NKTGAAPIIDVVR	+3y5
480.284	488.283	37.33	P46776_RPL27A	NKTGAAPIIDVVR	+3y4
480.284	406.255	37.33	P46776_RPL27A	NKTGAAPIIDVVR	+3y7+2
891.436	1139.55	58.61	P46777_RPL5	GQPGAFTCYLDAGLAR	+2y10
891.436	1038.5	58.61	P46777_RPL5	GQPGAFTCYLDAGLAR	+2y9
891.436	756.369	58.61	P46777_RPL5	GQPGAFTCYLDAGLAR	+2y14+2
652.809	1077.48	31.69	P47712_PLA2G4A	AAVADPDEFER	+2y9
652.809	978.416	31.69	P47712_PLA2G4A	AAVADPDEFER	+2y8
652.809	907.379	31.69	P47712_PLA2G4A	AAVADPDEFER	+2y7
652.809	792.352	31.69	P47712_PLA2G4A	AAVADPDEFER	+2y6
665.332	700.326	27.35	P49006_MARCKSL1	AAGATGDAIEPAPPSQGAEAK	+3b8
665.332	942.453	27.35	P49006_MARCKSL1	AAGATGDAIEPAPPSQGAEAK	+3b10
665.332	884.447	27.35	P49006_MARCKSL1	AAGATGDAIEPAPPSQGAEAK	+3y9
665.332	787.394	27.35	P49006_MARCKSL1	AAGATGDAIEPAPPSQGAEAK	+3y8
725.88	567.314	23.77	P49006_MARCKSL1	AIEPAPPSQGAEAK	+2b5
725.88	1052.54	23.77	P49006_MARCKSL1	AIEPAPPSQGAEAK	+2y11
725.88	884.447	23.77	P49006_MARCKSL1	AIEPAPPSQGAEAK	+2y9
725.88	787.394	23.77	P49006_MARCKSL1	AIEPAPPSQGAEAK	+2y8
764.354	1142.5	44.19	P49792_RANBP2	GTGGQSIYGDKFEDENFDVK	+3y9
764.354	995.432	44.19	P49792_RANBP2	GTGGQSIYGDKFEDENFDVK	+3y8
764.354	866.389	44.19	P49792_RANBP2	GTGGQSIYGDKFEDENFDVK	+3y7
764.354	903.415	44.19	P49792_RANBP2	GTGGQSIYGDKFEDENFDVK	+3y15+2
458.763	596.283	52.73	P49792_RANBP2	HFEPVVPLPDKIEVK	+4b4
458.763	828.483	52.73	P49792_RANBP2	HFEPVVPLPDKIEVK	+4y7
458.763	731.43	52.73	P49792_RANBP2	HFEPVVPLPDKIEVK	+4y6
458.763	616.403	52.73	P49792_RANBP2	HFEPVVPLPDKIEVK	+4y5
600.281	829.369	46.11	P51991_HNRNPA3	GFAFVTFDDHDTVDK	+3y7
600.281	714.342	46.11	P51991_HNRNPA3	GFAFVTFDDHDTVDK	+3y6
600.281	719.828	46.11	P51991_HNRNPA3	GFAFVTFDDHDTVDK	+3y12+2
600.281	646.294	46.11	P51991_HNRNPA3	GFAFVTFDDHDTVDK	+3y11+2
407.915	625.367	17.83	P51991_HNRNPA3	SVKPGAHLTVK	+3b6
407.915	822.483	17.83	P51991_HNRNPA3	SVKPGAHLTVK	+3y8
407.915	725.43	17.83	P51991_HNRNPA3	SVKPGAHLTVK	+3y7
407.915	597.372	17.83	P51991_HNRNPA3	SVKPGAHLTVK	+3y5
799.725	983.541	53.38	P52565_ARHGDIA	SYGPRAEEYEFLTPVEEAPK	+3y9
799.725	870.457	53.38	P52565_ARHGDIA	SYGPRAEEYEFLTPVEEAPK	+3y8
799.725	769.409	53.38	P52565_ARHGDIA	SYGPRAEEYEFLTPVEEAPK	+3y7
799.725	573.288	53.38	P52565_ARHGDIA	SYGPRAEEYEFLTPVEEAPK	+3y5
557.771	866.419	31.62	P52565_ARHGDIA	YMVGSYGPR	+2y8
557.771	735.378	31.62	P52565_ARHGDIA	YMVGSYGPR	+2y7
557.771	636.31	31.62	P52565_ARHGDIA	YMVGSYGPR	+2y6
557.771	579.289	31.62	P52565_ARHGDIA	YMVGSYGPR	+2y5
671.323	902.396	19.35	P55210_CASP7	SGPINDTDANPR	+2y8
671.323	788.353	19.35	P55210_CASP7	SGPINDTDANPR	+2y7
671.323	572.279	19.35	P55210_CASP7	SGPINDTDANPR	+2y5
671.323	585.281	19.35	P55210_CASP7	SGPINDTDANPR	+2y11+2
659.968	1036.44	20.56	P55265_ADAR	GHSQGAPNSDPSLEPEDR	+3b10
659.968	942.453	20.56	P55265_ADAR	GHSQGAPNSDPSLEPEDR	+3y8
659.968	845.4	20.56	P55265_ADAR	GHSQGAPNSDPSLEPEDR	+3y7
659.968	758.368	20.56	P55265_ADAR	GHSQGAPNSDPSLEPEDR	+3y6
586.325	901.51	28.54	P60709_ACTB	GQVITIGNER	+2y8
586.325	802.442	28.54	P60709_ACTB	GQVITIGNER	+2y7
586.325	689.358	28.54	P60709_ACTB	GQVITIGNER	+2y6
586.325	588.31	28.54	P60709_ACTB	GQVITIGNER	+2y5
764.755	680.373	56.25	P60709_ACTB	GVTHTVPIYEGYALPHAILR	+3b6
764.755	890.509	56.25	P60709_ACTB	GVTHTVPIYEGYALPHAILR	+3b8
764.755	819.52	56.25	P60709_ACTB	GVTHTVPIYEGYALPHAILR	+3y7
764.755	706.436	56.25	P60709_ACTB	GVTHTVPIYEGYALPHAILR	+3y6
584.778	996.463	13.65	P60709_ACTB	SYVGDEAQSK	+2y9
584.778	734.332	13.65	P60709_ACTB	SYVGDEAQSK	+2y7
584.778	677.31	13.65	P60709_ACTB	SYVGDEAQSK	+2y6
680.377	869.473	47.64	P60709_ACTB	VAPEEHPVLLTEAPLNPK	+3y8
680.377	568.345	47.64	P60709_ACTB	VAPEEHPVLLTEAPLNPK	+3y5
680.377	928.002	47.64	P60709_ACTB	VAPEEHPVLLTEAPLNPK	+3y17+2
680.377	892.483	47.64	P60709_ACTB	VAPEEHPVLLTEAPLNPK	+3y16+2
806.388	1177.59	63.5	P60842_EIF4A1	SFDDMNLSESLLR	+2y10
806.388	1062.56	63.5	P60842_EIF4A1	SFDDMNLSESLLR	+2y9
806.388	931.521	63.5	P60842_EIF4A1	SFDDMNLSESLLR	+2y8
498.503	708.316	43.67	P61247_RPS3A	FELGKLMELHGEGSSSGK	+4y8
498.503	522.252	43.67	P61247_RPS3A	FELGKLMELHGEGSSSGK	+4y6
498.503	609.775	43.67	P61247_RPS3A	FELGKLMELHGEGSSSGK	+4y12+2
498.503	423.191	43.67	P61247_RPS3A	FELGKLMELHGEGSSSGK	+4y9+2
654.987	790.369	24.29	P62195_PSMC5	SIGSSRLEGGSGGDSEVQR	+3y7
654.987	895.935	24.29	P62195_PSMC5	SIGSSRLEGGSGGDSEVQR	+3y18+2
654.987	839.393	24.29	P62195_PSMC5	SIGSSRLEGGSGGDSEVQR	+3y17+2
443.903	543.296	41.75	P62263_RPS14	AAMLAAQDVAQR	+3b5
443.903	787.406	41.75	P62263_RPS14	AAMLAAQDVAQR	+3y7
443.903	588.31	41.75	P62263_RPS14	AAMLAAQDVAQR	+3y5
443.903	473.283	41.75	P62263_RPS14	AAMLAAQDVAQR	+3y4
442.938	859.488	37.29	P62266_RPS23	GIVLEKVGVEAK	+3y8
442.938	730.446	37.29	P62266_RPS23	GIVLEKVGVEAK	+3y7
442.938	602.351	37.29	P62266_RPS23	GIVLEKVGVEAK	+3y6
442.938	503.282	37.29	P62266_RPS23	GIVLEKVGVEAK	+3y5
680.826	387.206	47.54	P62847_RPS24	GMIYDSLDYAK	+2b3
680.826	1087.53	47.54	P62847_RPS24	GMIYDSLDYAK	+2y9
680.826	696.356	47.54	P62847_RPS24	GMIYDSLDYAK	+2y6
680.826	609.324	47.54	P62847_RPS24	GMIYDSLDYAK	+2y5
826.898	691.341	42.78	P63241_EIF5A	AGASATFPMQCSALR	+2b7
826.898	1109.52	42.78	P63241_EIF5A	AGASATFPMQCSALR	+2y9
826.898	962.455	42.78	P63241_EIF5A	AGASATFPMQCSALR	+2y8
826.898	865.402	42.78	P63241_EIF5A	AGASATFPMQCSALR	+2y7
658.354	1046.53	42.92	P68104_EEF1A1	ALPGDNVGFNVK	+2y10
658.354	949.474	42.92	P68104_EEF1A1	ALPGDNVGFNVK	+2y9
658.354	777.425	42.92	P68104_EEF1A1	ALPGDNVGFNVK	+2y7
658.354	564.314	42.92	P68104_EEF1A1	ALPGDNVGFNVK	+2y5
784.711	904.452	56.25	P68104_EEF1A1	MVPGKPMCVESFSDYPPLGR	+3y8
784.711	817.42	56.25	P68104_EEF1A1	MVPGKPMCVESFSDYPPLGR	+3y7
784.711	539.33	56.25	P68104_EEF1A1	MVPGKPMCVESFSDYPPLGR	+3y5
784.711	1018.98	56.25	P68104_EEF1A1	MVPGKPMCVESFSDYPPLGR	+3y18+2
706.657	936.94	55.52	P68363_TUBA1B	CAFMVDNEAIYDICRR	+3y15+2
706.657	901.422	55.52	P68363_TUBA1B	CAFMVDNEAIYDICRR	+3y14+2
706.657	827.887	55.52	P68363_TUBA1B	CAFMVDNEAIYDICRR	+3y13+2
706.657	762.367	55.52	P68363_TUBA1B	CAFMVDNEAIYDICRR	+3y12+2
744.727	998.515	73.29	P68363_TUBA1B	GALNVDLTEFQTNLVPYPR	+3b9
744.727	959.531	73.29	P68363_TUBA1B	GALNVDLTEFQTNLVPYPR	+3y8
744.727	858.483	73.29	P68363_TUBA1B	GALNVDLTEFQTNLVPYPR	+3y7
744.727	532.288	73.29	P68363_TUBA1B	GALNVDLTEFQTNLVPYPR	+3y4
946.096	402.181	56.97	P68363_TUBA1B	GQMPSDKTIGGGDDSFNTFFSETGAGK	+3b3
946.096	1043.52	56.97	P68363_TUBA1B	GQMPSDKTIGGGDDSFNTFFSETGAGK	+3b9
946.096	1158.54	56.97	P68363_TUBA1B	GQMPSDKTIGGGDDSFNTFFSETGAGK	+3y11
582.319	977.53	30.71	P68363_TUBA1B	TYAPVISAEK	+2y9
582.319	814.467	30.71	P68363_TUBA1B	TYAPVISAEK	+2y8
582.319	743.43	30.71	P68363_TUBA1B	TYAPVISAEK	+2y7
582.319	547.309	30.71	P68363_TUBA1B	TYAPVISAEK	+2y5
980.923	908.397	57.67	P68363_TUBA1B	WYVGEGMEEGEFSEAR	+2b7
980.923	924.406	57.67	P68363_TUBA1B	WYVGEGMEEGEFSEAR	+2y8
980.923	795.363	57.67	P68363_TUBA1B	WYVGEGMEEGEFSEAR	+2y7
980.923	609.299	57.67	P68363_TUBA1B	WYVGEGMEEGEFSEAR	+2y5
445.926	831.493	32.55	P68431_HIST1H3A	YQKSTELLIR	+3y7
445.926	643.414	32.55	P68431_HIST1H3A	YQKSTELLIR	+3y5
445.926	514.371	32.55	P68431_HIST1H3A	YQKSTELLIR	+3y4
445.926	401.287	32.55	P68431_HIST1H3A	YQKSTELLIR	+3y3
544.941	1118.57	15.89	P78344_EIF4G2	SSSAPSKEQLEQEK	+3y9
544.941	903.442	15.89	P78344_EIF4G2	SSSAPSKEQLEQEK	+3y7
544.941	774.399	15.89	P78344_EIF4G2	SSSAPSKEQLEQEK	+3y6
544.941	646.341	15.89	P78344_EIF4G2	SSSAPSKEQLEQEK	+3y5
840.062	973.404	55.95	P78527_PRKDC	GDPSDRMEVQEQEEDISSLIR	+3b8
840.062	1072.47	55.95	P78527_PRKDC	GDPSDRMEVQEQEEDISSLIR	+3b9
840.062	1061.55	55.95	P78527_PRKDC	GDPSDRMEVQEQEEDISSLIR	+3y9
840.062	932.505	55.95	P78527_PRKDC	GDPSDRMEVQEQEEDISSLIR	+3y8
801.941	1117.63	49.81	P78527_PRKDC	SAELQAYPALVVEK	+2y10
801.941	989.567	49.81	P78527_PRKDC	SAELQAYPALVVEK	+2y9
801.941	918.529	49.81	P78527_PRKDC	SAELQAYPALVVEK	+2y8
801.941	755.466	49.81	P78527_PRKDC	SAELQAYPALVVEK	+2y7
597.773	804.352	19.95	P84022_SMAD3	GFTDPSNSER	+2b7
597.773	905.396	19.95	P84022_SMAD3	GFTDPSNSER	+2y8
597.773	804.348	19.95	P84022_SMAD3	GFTDPSNSER	+2y7
597.773	689.321	19.95	P84022_SMAD3	GFTDPSNSER	+2y6
620.65	898.474	33	P98170_XIAP	AVSSDRNFPNSTNLPR	+3y8
620.65	852.427	33	P98170_XIAP	AVSSDRNFPNSTNLPR	+3y15+2
620.65	802.892	33	P98170_XIAP	AVSSDRNFPNSTNLPR	+3y14+2
620.65	759.376	33	P98170_XIAP	AVSSDRNFPNSTNLPR	+3y13+2
592.795	1042.51	44.92	Q00653_NFKB2	GIIEYDDFK	+2y8
592.795	929.425	44.92	Q00653_NFKB2	GIIEYDDFK	+2y7
592.795	816.341	44.92	Q00653_NFKB2	GIIEYDDFK	+2y6
592.795	687.298	44.92	Q00653_NFKB2	GIIEYDDFK	+2y5
548.791	744.363	19.79	Q01082_SPTBN1	GLPAEQGSPR	+2y7
548.791	673.326	19.79	Q01082_SPTBN1	GLPAEQGSPR	+2y6
548.791	544.284	19.79	Q01082_SPTBN1	GLPAEQGSPR	+2y5
548.791	421.212	19.79	Q01082_SPTBN1	GLPAEQGSPR	+2y8+2
704.33	874.438	18.5	Q01082_SPTBN1	TSEMVNGATEQR	+2y8
704.33	775.369	18.5	Q01082_SPTBN1	TSEMVNGATEQR	+2y7
704.33	661.326	18.5	Q01082_SPTBN1	TSEMVNGATEQR	+2y6
704.33	604.305	18.5	Q01082_SPTBN1	TSEMVNGATEQR	+2y5
697.362	1173.65	34.76	Q02750_MAP2K1	GSAVNGTSSAETNLEALQKK	+3y10
697.362	943.557	34.76	Q02750_MAP2K1	GSAVNGTSSAETNLEALQKK	+3y8
697.362	716.43	34.76	Q02750_MAP2K1	GSAVNGTSSAETNLEALQKK	+3y6
697.362	845.934	34.76	Q02750_MAP2K1	GSAVNGTSSAETNLEALQKK	+3y16+2
767.391	1045.55	32.78	Q02750_MAP2K1	GTSSAETNLEALQK	+2y9
767.391	916.51	32.78	Q02750_MAP2K1	GTSSAETNLEALQK	+2y8
767.391	815.462	32.78	Q02750_MAP2K1	GTSSAETNLEALQK	+2y7
767.391	588.335	32.78	Q02750_MAP2K1	GTSSAETNLEALQK	+2y5
656.351	331.161	53.32	Q02880_TOP2B	SASVFSPSFGLK	+2b3
656.351	1068.57	53.32	Q02880_TOP2B	SASVFSPSFGLK	+2y10
656.351	981.54	53.32	Q02880_TOP2B	SASVFSPSFGLK	+2y9
656.351	735.404	53.32	Q02880_TOP2B	SASVFSPSFGLK	+2y7
721.324	1152.5	42.17	Q04206_RELA	GFYEAELCPDR	+2b9
721.324	989.436	42.17	Q04206_RELA	GFYEAELCPDR	+2y8
721.324	860.393	42.17	Q04206_RELA	GFYEAELCPDR	+2y7
721.324	789.356	42.17	Q04206_RELA	GFYEAELCPDR	+2y6
699.859	1113.54	25.93	Q04637_EIF4G1	LSPVSEPEEQAK	+2y10
699.859	917.421	25.93	Q04637_EIF4G1	LSPVSEPEEQAK	+2y8
699.859	830.389	25.93	Q04637_EIF4G1	LSPVSEPEEQAK	+2y7
699.859	557.275	25.93	Q04637_EIF4G1	LSPVSEPEEQAK	+2y10+2
955.173	811.467	59	Q06547_GABPB1	GQQVLTVPATDIAEETVISEEPPAKR	+3b7
955.173	1026.56	59	Q06547_GABPB1	GQQVLTVPATDIAEETVISEEPPAKR	+3y9
955.173	1027.03	59	Q06547_GABPB1	GQQVLTVPATDIAEETVISEEPPAKR	+3y19+2
850.794	913.474	58.97	Q06547_GABPB1	VLTVPATDIAEETVISEEPPAKR	+3y8
850.794	826.442	58.97	Q06547_GABPB1	VLTVPATDIAEETVISEEPPAKR	+3y7
850.794	568.357	58.97	Q06547_GABPB1	VLTVPATDIAEETVISEEPPAKR	+3y5
850.794	1027.03	58.97	Q06547_GABPB1	VLTVPATDIAEETVISEEPPAKR	+3y19+2
560.315	701.394	55.65	Q06830_PRDX1	GLGPMNIPLVSDPKR	+3y6
560.315	602.326	55.65	Q06830_PRDX1	GLGPMNIPLVSDPKR	+3y5
560.315	400.267	55.65	Q06830_PRDX1	GLGPMNIPLVSDPKR	+3y3
560.315	456.269	55.65	Q06830_PRDX1	GLGPMNIPLVSDPKR	+3y8+2
509.922	686.334	16.2	Q07817_BCL2L1	AVNGATGHSSSLDAR	+3y14+2
509.922	636.8	16.2	Q07817_BCL2L1	AVNGATGHSSSLDAR	+3y13+2
509.922	579.779	16.2	Q07817_BCL2L1	AVNGATGHSSSLDAR	+3y12+2
509.922	515.749	16.2	Q07817_BCL2L1	AVNGATGHSSSLDAR	+3y10+2
514.269	635.834	15.02	Q07820_MCL1	GGAGLGAGSGGATRPGGR	+3y15+2
514.269	607.323	15.02	Q07820_MCL1	GGAGLGAGSGGATRPGGR	+3y14+2
514.269	550.781	15.02	Q07820_MCL1	GGAGLGAGSGGATRPGGR	+3y13+2
514.269	486.752	15.02	Q07820_MCL1	GGAGLGAGSGGATRPGGR	+3y11+2
1101.02	628.33	44.93	Q07820_MCL1	GSLPSTPPPAEEEEDELYR	+2b6
1101.02	929.921	44.93	Q07820_MCL1	GSLPSTPPPAEEEEDELYR	+2y16+2
1101.02	787.354	44.93	Q07820_MCL1	GSLPSTPPPAEEEEDELYR	+2y13+2
584.838	909.552	37.87	Q12888_TP53BP1	SSQPSLPLVR	+2y8
584.838	781.493	37.87	Q12888_TP53BP1	SSQPSLPLVR	+2y7
584.838	684.44	37.87	Q12888_TP53BP1	SSQPSLPLVR	+2y6
584.838	484.324	37.87	Q12888_TP53BP1	SSQPSLPLVR	+2y4
878.073	1127.57	56.71	Q12982_BNIP2	GLDTPSENSNEFEWEDDLPKPK	+3y9
878.073	941.494	56.71	Q12982_BNIP2	GLDTPSENSNEFEWEDDLPKPK	+3y8
878.073	1080.99	56.71	Q12982_BNIP2	GLDTPSENSNEFEWEDDLPKPK	+3y18+2
616.331	643.377	55.88	Q13043_STK4	SLTKQPEEVFDVLEK	+3b5
616.331	978.514	55.88	Q13043_STK4	SLTKQPEEVFDVLEK	+3y8
616.331	849.472	55.88	Q13043_STK4	SLTKQPEEVFDVLEK	+3y7
616.331	750.403	55.88	Q13043_STK4	SLTKQPEEVFDVLEK	+3y6
765.394	868.441	65.76	Q13098_GPS1	AIPESGVEPPALDTAWVEATR	+3b8
765.394	1048.51	65.76	Q13098_GPS1	AIPESGVEPPALDTAWVEATR	+3y9
765.394	832.431	65.76	Q13098_GPS1	AIPESGVEPPALDTAWVEATR	+3y7
765.394	713.87	65.76	Q13098_GPS1	AIPESGVEPPALDTAWVEATR	+3y13+2
622.835	955.521	36.68	Q13177_PAK2	GFPSGTPALNAK	+2y10
622.835	858.468	36.68	Q13177_PAK2	GFPSGTPALNAK	+2y9
622.835	771.436	36.68	Q13177_PAK2	GFPSGTPALNAK	+2y8
622.835	478.264	36.68	Q13177_PAK2	GFPSGTPALNAK	+2y10+2
605.315	270.181	22.09	Q13263_TRIM28	ALAEGPGAEGPR	+2b2
605.315	869.411	22.09	Q13263_TRIM28	ALAEGPGAEGPR	+2y9
605.315	740.369	22.09	Q13263_TRIM28	ALAEGPGAEGPR	+2y8
605.315	683.347	22.09	Q13263_TRIM28	ALAEGPGAEGPR	+2y7
824.377	1134.53	25.4	Q13263_TRIM28	GGAAGDGTVVDCPVCK	+2y10
824.377	976.459	25.4	Q13263_TRIM28	GGAAGDGTVVDCPVCK	+2y8
824.377	877.391	25.4	Q13263_TRIM28	GGAAGDGTVVDCPVCK	+2y7
596.328	989.578	50.11	Q13435_SF3B2	GSETPQLFTVLPEKR	+3y8
596.328	842.509	50.11	Q13435_SF3B2	GSETPQLFTVLPEKR	+3y7
596.328	529.309	50.11	Q13435_SF3B2	GSETPQLFTVLPEKR	+3y4
596.328	664.39	50.11	Q13435_SF3B2	GSETPQLFTVLPEKR	+3y11+2
883.777	923.458	58.74	Q13541_EIF4EBP1	GVQLPPGDYSTTPGGTLFSTTPGGTR	+3y9
883.777	776.39	58.74	Q13541_EIF4EBP1	GVQLPPGDYSTTPGGTLFSTTPGGTR	+3y8
883.777	689.358	58.74	Q13541_EIF4EBP1	GVQLPPGDYSTTPGGTLFSTTPGGTR	+3y7
883.777	674.846	58.74	Q13541_EIF4EBP1	GVQLPPGDYSTTPGGTLFSTTPGGTR	+3y14+2
897.766	981.479	48.97	Q13542_EIF4EBP2	AAQLPHDYCTTPGGTLFSTTPGGTR	+3b8
897.766	1036.54	48.97	Q13542_EIF4EBP2	AAQLPHDYCTTPGGTLFSTTPGGTR	+3y10
897.766	487.262	48.97	Q13542_EIF4EBP2	AAQLPHDYCTTPGGTLFSTTPGGTR	+3y5
897.766	674.846	48.97	Q13542_EIF4EBP2	AAQLPHDYCTTPGGTLFSTTPGGTR	+3y14+2
686.823	1002.45	45.89	Q13547_HDAC1	GVEEAFYTTDR	+2y8
686.823	873.41	45.89	Q13547_HDAC1	GVEEAFYTTDR	+2y7
686.823	802.373	45.89	Q13547_HDAC1	GVEEAFYTTDR	+2y6
686.823	655.305	45.89	Q13547_HDAC1	GVEEAFYTTDR	+2y5
504.577	654.357	25.62	Q13547_HDAC1	SIRPDNMSEYSK	+3b5
504.577	768.4	25.62	Q13547_HDAC1	SIRPDNMSEYSK	+3b6
504.577	613.283	25.62	Q13547_HDAC1	SIRPDNMSEYSK	+3y5
504.577	397.208	25.62	Q13547_HDAC1	SIRPDNMSEYSK	+3y3
581.981	1046.53	38.07	Q13813_SPTAN1	SVEALIKKHEDFDK	+3y8
581.981	918.432	38.07	Q13813_SPTAN1	SVEALIKKHEDFDK	+3y7
581.981	790.337	38.07	Q13813_SPTAN1	SVEALIKKHEDFDK	+3y6
581.981	653.278	38.07	Q13813_SPTAN1	SVEALIKKHEDFDK	+3y5
946.937	944.468	56.92	Q13813_SPTAN1	SWFENAEEDLTDPVR	+2y8
946.937	815.426	56.92	Q13813_SPTAN1	SWFENAEEDLTDPVR	+2y7
946.937	700.399	56.92	Q13813_SPTAN1	SWFENAEEDLTDPVR	+2y6
946.937	587.315	56.92	Q13813_SPTAN1	SWFENAEEDLTDPVR	+2y5
628.336	1000.51	29.93	Q14004_CDK13	GLGSSSAPPLER	+2y10
628.336	856.452	29.93	Q14004_CDK13	GLGSSSAPPLER	+2y8
628.336	769.42	29.93	Q14004_CDK13	GLGSSSAPPLER	+2y7
628.336	611.351	29.93	Q14004_CDK13	GLGSSSAPPLER	+2y5
665.872	1006.56	28.9	Q14157_UBAP2L	AAPPPPSSPLPSK	+2y10
665.872	909.504	28.9	Q14157_UBAP2L	AAPPPPSSPLPSK	+2y9
665.872	552.308	28.9	Q14157_UBAP2L	AAPPPPSSPLPSK	+2y11+2
665.872	503.782	28.9	Q14157_UBAP2L	AAPPPPSSPLPSK	+2y10+2
747.875	1152.55	35.13	Q14157_UBAP2L	GSLASNPYSGDLTK	+2y11
747.875	1081.52	35.13	Q14157_UBAP2L	GSLASNPYSGDLTK	+2y10
747.875	994.484	35.13	Q14157_UBAP2L	GSLASNPYSGDLTK	+2y9
747.875	880.441	35.13	Q14157_UBAP2L	GSLASNPYSGDLTK	+2y8
545.791	819.421	16.9	Q14157_UBAP2L	SVEGATGSAVK	+2y9
545.791	690.378	16.9	Q14157_UBAP2L	SVEGATGSAVK	+2y8
545.791	633.357	16.9	Q14157_UBAP2L	SVEGATGSAVK	+2y7
545.791	562.32	16.9	Q14157_UBAP2L	SVEGATGSAVK	+2y6
711.392	1110.58	64.29	Q14160_SCRIB	AALEVSPGVIANPFAAGIGHR	+3y11
711.392	1039.54	64.29	Q14160_SCRIB	AALEVSPGVIANPFAAGIGHR	+3y10
711.392	925.5	64.29	Q14160_SCRIB	AALEVSPGVIANPFAAGIGHR	+3y9
711.392	738.907	64.29	Q14160_SCRIB	AALEVSPGVIANPFAAGIGHR	+3y15+2
594.327	644.336	27.72	Q14160_SCRIB	AVPSAGSVQRVPSGAAGGK	+3y8
594.327	763.408	27.72	Q14160_SCRIB	AVPSAGSVQRVPSGAAGGK	+3y17+2
594.327	714.881	27.72	Q14160_SCRIB	AVPSAGSVQRVPSGAAGGK	+3y16+2
594.327	671.365	27.72	Q14160_SCRIB	AVPSAGSVQRVPSGAAGGK	+3y15+2
914.411	1182.59	47.47	Q14160_SCRIB	GETLGEEEQEDEQPPWASPSPTSR	+3y11
914.411	1085.54	47.47	Q14160_SCRIB	GETLGEEEQEDEQPPWASPSPTSR	+3y10
914.411	802.405	47.47	Q14160_SCRIB	GETLGEEEQEDEQPPWASPSPTSR	+3y8
914.411	731.368	47.47	Q14160_SCRIB	GETLGEEEQEDEQPPWASPSPTSR	+3y7
914.411	644.336	47.47	Q14160_SCRIB	GETLGEEEQEDEQPPWASPSPTSR	+3y6
914.411	591.799	47.47	Q14160_SCRIB	GETLGEEEQEDEQPPWASPSPTSR	+3y11+2
587.653	935.495	39.8	Q14258_TRIM25	LAREPPADVWTPPAR	+3b8
587.653	1034.56	39.8	Q14258_TRIM25	LAREPPADVWTPPAR	+3b9
587.653	727.389	39.8	Q14258_TRIM25	LAREPPADVWTPPAR	+3y6
587.653	440.262	39.8	Q14258_TRIM25	LAREPPADVWTPPAR	+3y4
602.991	727.435	57.34	Q15056_EIF4H	SLKEALTYDGALLGDR	+3b6
602.991	828.483	57.34	Q15056_EIF4H	SLKEALTYDGALLGDR	+3b7
602.991	816.421	57.34	Q15056_EIF4H	SLKEALTYDGALLGDR	+3y8
602.991	701.394	57.34	Q15056_EIF4H	SLKEALTYDGALLGDR	+3y7
743.017	957.464	34.92	Q15424_SAFB	AEASSEELAEAPTEAPSPEAR	+3y9
743.017	856.416	34.92	Q15424_SAFB	AEASSEELAEAPTEAPSPEAR	+3y8
743.017	727.373	34.92	Q15424_SAFB	AEASSEELAEAPTEAPSPEAR	+3y7
743.017	656.336	34.92	Q15424_SAFB	AEASSEELAEAPTEAPSPEAR	+3y6
613.786	908.374	29.04	Q15424_SAFB	SAHPEEGDLDLASESTAHAQSSK	+4b8
613.786	657.331	29.04	Q15424_SAFB	SAHPEEGDLDLASESTAHAQSSK	+4y6
613.786	602.284	29.04	Q15424_SAFB	SAHPEEGDLDLASESTAHAQSSK	+4y12+2
613.786	566.765	29.04	Q15424_SAFB	SAHPEEGDLDLASESTAHAQSSK	+4y11+2
390.867	771.374	10.57	Q5T4S7_UBR4	SVAGEHSVSGR	+3y7
390.867	642.332	10.57	Q5T4S7_UBR4	SVAGEHSVSGR	+3y6
390.867	505.273	10.57	Q5T4S7_UBR4	SVAGEHSVSGR	+3y5
1121.53	873.468	37.89	Q6FIF0_ZFAND6	STSVDKAVPETEDVQASVSDTAQQPSEEQSK	+3b8
1121.53	1131.53	37.89	Q6FIF0_ZFAND6	STSVDKAVPETEDVQASVSDTAQQPSEEQSK	+3y10
1121.53	804.373	37.89	Q6FIF0_ZFAND6	STSVDKAVPETEDVQASVSDTAQQPSEEQSK	+3y7
853.728	962.433	24.24	Q6JBY9_RCSD1	GQHPAQEEVPESPQTSGPEAENR	+3b8
853.728	1061.5	24.24	Q6JBY9_RCSD1	GQHPAQEEVPESPQTSGPEAENR	+3b9
853.728	1185.55	24.24	Q6JBY9_RCSD1	GQHPAQEEVPESPQTSGPEAENR	+3y11
853.728	859.39	24.24	Q6JBY9_RCSD1	GQHPAQEEVPESPQTSGPEAENR	+3y8
651.328	871.413	39.05	Q6JBY9_RCSD1	MVSPFHSPPSTPSSPGVR	+3b7
651.328	1081.56	39.05	Q6JBY9_RCSD1	MVSPFHSPPSTPSSPGVR	+3y11
651.328	699.378	39.05	Q6JBY9_RCSD1	MVSPFHSPPSTPSSPGVR	+3y7
651.328	602.326	39.05	Q6JBY9_RCSD1	MVSPFHSPPSTPSSPGVR	+3y6
700.025	1080.51	50.51	Q6P2E9_EDC4	SLGADGTHGAGAMESAAGVLIK	+3b12
700.025	887.52	50.51	Q6P2E9_EDC4	SLGADGTHGAGAMESAAGVLIK	+3y9
700.025	758.477	50.51	Q6P2E9_EDC4	SLGADGTHGAGAMESAAGVLIK	+3y8
700.025	878.438	50.51	Q6P2E9_EDC4	SLGADGTHGAGAMESAAGVLIK	+3y19+2
506.94	751.41	47.33	Q6PKG0_LARP1	AINWPTPGEIAHK	+3y7
506.94	654.357	47.33	Q6PKG0_LARP1	AINWPTPGEIAHK	+3y6
506.94	597.335	47.33	Q6PKG0_LARP1	AINWPTPGEIAHK	+3y5
506.94	468.293	47.33	Q6PKG0_LARP1	AINWPTPGEIAHK	+3y4
689.38	1057.56	37.36	Q71RC2_LARP4	GLNQTTIPVSPPSTTKPSR	+3y10
689.38	970.532	37.36	Q71RC2_LARP4	GLNQTTIPVSPPSTTKPSR	+3y9
689.38	873.479	37.36	Q71RC2_LARP4	GLNQTTIPVSPPSTTKPSR	+3y8
689.38	627.346	37.36	Q71RC2_LARP4	GLNQTTIPVSPPSTTKPSR	+3y12+2
850.406	738.451	62.2	Q7KZ85_SUPT6H	SIPVKGAEDDELEEEADWIYR	+3b7
850.406	823.41	62.2	Q7KZ85_SUPT6H	SIPVKGAEDDELEEEADWIYR	+3y6
850.406	752.373	62.2	Q7KZ85_SUPT6H	SIPVKGAEDDELEEEADWIYR	+3y5
850.406	637.346	62.2	Q7KZ85_SUPT6H	SIPVKGAEDDELEEEADWIYR	+3y4
612.317	1051.54	44.22	Q7KZ85_SUPT6H	SYIEVLDGSR	+2y9
612.317	888.479	44.22	Q7KZ85_SUPT6H	SYIEVLDGSR	+2y8
612.317	775.394	44.22	Q7KZ85_SUPT6H	SYIEVLDGSR	+2y7
612.317	646.352	44.22	Q7KZ85_SUPT6H	SYIEVLDGSR	+2y6
697.372	884.509	55.85	Q7L014_DDX46	NFYVEVPELAK	+2y8
697.372	785.44	55.85	Q7L014_DDX46	NFYVEVPELAK	+2y7
697.372	656.398	55.85	Q7L014_DDX46	NFYVEVPELAK	+2y6
697.372	557.329	55.85	Q7L014_DDX46	NFYVEVPELAK	+2y5
665.369	1145.61	40.59	Q7L014_DDX46	VMQQATNAILR	+2y10
665.369	1014.57	40.59	Q7L014_DDX46	VMQQATNAILR	+2y9
665.369	886.51	40.59	Q7L014_DDX46	VMQQATNAILR	+2y8
665.369	758.452	40.59	Q7L014_DDX46	VMQQATNAILR	+2y7
553.296	864.442	24.63	Q7Z2W4_ZC3HAV1	GVATDITSTR	+2y8
553.296	793.405	24.63	Q7Z2W4_ZC3HAV1	GVATDITSTR	+2y7
553.296	692.357	24.63	Q7Z2W4_ZC3HAV1	GVATDITSTR	+2y6
553.296	577.33	24.63	Q7Z2W4_ZC3HAV1	GVATDITSTR	+2y5
644.349	1002.52	29.94	Q7Z2W4_ZC3HAV1	SLQTPEAVTTR	+2y9
644.349	874.463	29.94	Q7Z2W4_ZC3HAV1	SLQTPEAVTTR	+2y8
644.349	773.415	29.94	Q7Z2W4_ZC3HAV1	SLQTPEAVTTR	+2y7
644.349	547.32	29.94	Q7Z2W4_ZC3HAV1	SLQTPEAVTTR	+2y5
663.331	1040.49	28.49	Q7Z2W4_ZC3HAV1	SLSDVTSTTSSR	+2y10
663.331	953.453	28.49	Q7Z2W4_ZC3HAV1	SLSDVTSTTSSR	+2y9
663.331	838.426	28.49	Q7Z2W4_ZC3HAV1	SLSDVTSTTSSR	+2y8
663.331	739.358	28.49	Q7Z2W4_ZC3HAV1	SLSDVTSTTSSR	+2y7
764.399	1121.61	35.54	Q7Z3C6_ATG9A	SFSPLQPGQAPTGR	+2y11
764.399	911.469	35.54	Q7Z3C6_ATG9A	SFSPLQPGQAPTGR	+2y9
764.399	783.411	35.54	Q7Z3C6_ATG9A	SFSPLQPGQAPTGR	+2y8
764.399	686.358	35.54	Q7Z3C6_ATG9A	SFSPLQPGQAPTGR	+2y7
524.275	691.337	12.56	Q7Z4V5_HDGFRP2	AVTATAASDR	+2y7
524.275	620.3	12.56	Q7Z4V5_HDGFRP2	AVTATAASDR	+2y6
524.275	519.252	12.56	Q7Z4V5_HDGFRP2	AVTATAASDR	+2y5
524.275	448.215	12.56	Q7Z4V5_HDGFRP2	AVTATAASDR	+2y4
404.557	568.309	17.55	Q7Z4V5_HDGFRP2	GAKPEPVAMAR	+3b5
404.557	644.355	17.55	Q7Z4V5_HDGFRP2	GAKPEPVAMAR	+3y6
404.557	547.302	17.55	Q7Z4V5_HDGFRP2	GAKPEPVAMAR	+3y5
404.557	448.234	17.55	Q7Z4V5_HDGFRP2	GAKPEPVAMAR	+3y4
656.841	1057.52	22.02	Q7Z6Z7_HUWE1	GLPEEQPQTTK	+2y9
656.841	831.421	22.02	Q7Z6Z7_HUWE1	GLPEEQPQTTK	+2y7
656.841	574.32	22.02	Q7Z6Z7_HUWE1	GLPEEQPQTTK	+2y5
656.841	529.262	22.02	Q7Z6Z7_HUWE1	GLPEEQPQTTK	+2y9+2
486.768	756.436	25.93	Q7Z6Z7_HUWE1	MNASPLVR	+2y7
486.768	642.393	25.93	Q7Z6Z7_HUWE1	MNASPLVR	+2y6
486.768	571.356	25.93	Q7Z6Z7_HUWE1	MNASPLVR	+2y5
486.768	484.324	25.93	Q7Z6Z7_HUWE1	MNASPLVR	+2y4
559.794	875.458	19.72	Q7Z6Z7_HUWE1	SAVAISGADSR	+2y9
559.794	776.39	19.72	Q7Z6Z7_HUWE1	SAVAISGADSR	+2y8
559.794	705.353	19.72	Q7Z6Z7_HUWE1	SAVAISGADSR	+2y7
559.794	592.269	19.72	Q7Z6Z7_HUWE1	SAVAISGADSR	+2y6
698.389	854.962	68.11	Q7Z6Z7_HUWE1	SVLAVMPPDIAAEAQALRR	+3y16+2
698.389	819.443	68.11	Q7Z6Z7_HUWE1	SVLAVMPPDIAAEAQALRR	+3y15+2
698.389	769.909	68.11	Q7Z6Z7_HUWE1	SVLAVMPPDIAAEAQALRR	+3y14+2
698.389	704.389	68.11	Q7Z6Z7_HUWE1	SVLAVMPPDIAAEAQALRR	+3y13+2
532.958	1026.59	39.25	Q86U42_BCL2L2-PABPN1	GAIEDPELEAIKAR	+3y9
532.958	800.499	39.25	Q86U42_BCL2L2-PABPN1	GAIEDPELEAIKAR	+3y7
532.958	687.415	39.25	Q86U42_BCL2L2-PABPN1	GAIEDPELEAIKAR	+3y6
532.958	558.372	39.25	Q86U42_BCL2L2-PABPN1	GAIEDPELEAIKAR	+3y5
526.594	940.448	30.64	Q8WUI4_HDAC7	GGGPGQVVDDGLEHR	+3y8
526.594	841.38	30.64	Q8WUI4_HDAC7	GGGPGQVVDDGLEHR	+3y7
526.594	726.353	30.64	Q8WUI4_HDAC7	GGGPGQVVDDGLEHR	+3y6
526.594	611.326	30.64	Q8WUI4_HDAC7	GGGPGQVVDDGLEHR	+3y5
657.384	929.524	53.15	Q8WXG6_MADD	SVIGVSPAVMIR	+2y9
657.384	872.502	53.15	Q8WXG6_MADD	SVIGVSPAVMIR	+2y8
657.384	773.434	53.15	Q8WXG6_MADD	SVIGVSPAVMIR	+2y7
657.384	686.402	53.15	Q8WXG6_MADD	SVIGVSPAVMIR	+2y6
520.508	1054.51	23.91	Q92851_CASP10	ALPQESWQNKHAGSNGNR	+4y10
520.508	812.376	23.91	Q92851_CASP10	ALPQESWQNKHAGSNGNR	+4y8
520.508	675.317	23.91	Q92851_CASP10	ALPQESWQNKHAGSNGNR	+4y7
520.508	604.28	23.91	Q92851_CASP10	ALPQESWQNKHAGSNGNR	+4y6
777.05	989.578	54.82	Q92995_USP13	GADVYSFQEEEPVLDPHLAK	+3y9
777.05	892.525	54.82	Q92995_USP13	GADVYSFQEEEPVLDPHLAK	+3y8
777.05	793.457	54.82	Q92995_USP13	GADVYSFQEEEPVLDPHLAK	+3y7
777.05	565.346	54.82	Q92995_USP13	GADVYSFQEEEPVLDPHLAK	+3y5
659.934	939.38	33.28	Q93009_USP7	GHNTAEEDMEDDTSWR	+3b8
659.934	908.374	33.28	Q93009_USP7	GHNTAEEDMEDDTSWR	+3y7
659.934	779.332	33.28	Q93009_USP7	GHNTAEEDMEDDTSWR	+3y6
659.934	664.305	33.28	Q93009_USP7	GHNTAEEDMEDDTSWR	+3y5
441.78	726.462	11.37	Q96HS1_PGAM5	AVAVGKPR	+2y7
441.78	627.394	11.37	Q96HS1_PGAM5	AVAVGKPR	+2y6
441.78	556.357	11.37	Q96HS1_PGAM5	AVAVGKPR	+2y5
441.78	457.288	11.37	Q96HS1_PGAM5	AVAVGKPR	+2y4
580.644	891.468	26.22	Q96PU5_NEDD4L	AVAEQGHLPPPSAPAGR	+3b8
580.644	849.458	26.22	Q96PU5_NEDD4L	AVAEQGHLPPPSAPAGR	+3y9
580.644	752.405	26.22	Q96PU5_NEDD4L	AVAEQGHLPPPSAPAGR	+3y8
580.644	655.352	26.22	Q96PU5_NEDD4L	AVAEQGHLPPPSAPAGR	+3y7
493.785	596.377	34.26	Q99436_PSMB7	GIVLGADTR	+2b6
493.785	731.405	34.26	Q99436_PSMB7	GIVLGADTR	+2y7
493.785	632.336	34.26	Q99436_PSMB7	GIVLGADTR	+2y6
493.785	519.252	34.26	Q99436_PSMB7	GIVLGADTR	+2y5
700.693	861.406	43.34	Q99615_DNAJC7	VVMAATEPELLDDQEAKR	+3y7
700.693	908.941	43.34	Q99615_DNAJC7	VVMAATEPELLDDQEAKR	+3y16+2
700.693	843.421	43.34	Q99615_DNAJC7	VVMAATEPELLDDQEAKR	+3y15+2
700.693	657.338	43.34	Q99615_DNAJC7	VVMAATEPELLDDQEAKR	+3y11+2
722.334	1172.51	35.21	Q9BTC0_DIDO1	SVYCSNDCILK	+2y9
722.334	1009.44	35.21	Q9BTC0_DIDO1	SVYCSNDCILK	+2y8
722.334	849.413	35.21	Q9BTC0_DIDO1	SVYCSNDCILK	+2y7
722.334	762.381	35.21	Q9BTC0_DIDO1	SVYCSNDCILK	+2y6
666.37	1012.58	42.64	Q9BY77_POLDIP3	AYTAPALPSSIR	+2y10
666.37	911.531	42.64	Q9BY77_POLDIP3	AYTAPALPSSIR	+2y9
666.37	840.494	42.64	Q9BY77_POLDIP3	AYTAPALPSSIR	+2y8
666.37	559.32	42.64	Q9BY77_POLDIP3	AYTAPALPSSIR	+2y5
883.476	930.5	42.64	Q9C0C9_UBE2O	SVSPPPSVITQENLGR	+2y8
883.476	704.383	42.64	Q9C0C9_UBE2O	SVSPPPSVITQENLGR	+2y13+2
883.476	655.857	42.64	Q9C0C9_UBE2O	SVSPPPSVITQENLGR	+2y12+2
660.831	952.485	19.11	Q9H7N4_SCAF1	GEPAPAPPAADSR	+2y10
660.831	881.448	19.11	Q9H7N4_SCAF1	GEPAPAPPAADSR	+2y9
660.831	713.358	19.11	Q9H7N4_SCAF1	GEPAPAPPAADSR	+2y7
660.831	616.305	19.11	Q9H7N4_SCAF1	GEPAPAPPAADSR	+2y6
836.736	974.461	51.05	Q9H7N4_SCAF1	SSCKTPEVSFLPEEATEEAGVR	+3b8
836.736	1187.55	51.05	Q9H7N4_SCAF1	SSCKTPEVSFLPEEATEEAGVR	+3y11
836.736	961.459	51.05	Q9H7N4_SCAF1	SSCKTPEVSFLPEEATEEAGVR	+3y9
836.736	594.281	51.05	Q9H7N4_SCAF1	SSCKTPEVSFLPEEATEEAGVR	+3y11+2
406.255	256.166	18.73	Q9NR28_DBLOH	AVPIAQK	+2b2
406.255	556.345	18.73	Q9NR28_DBLOH	AVPIAQK	+2y5
406.255	346.208	18.73	Q9NR28_DBLOH	AVPIAQK	+2y3
406.255	278.676	18.73	Q9NR28_DBLOH	AVPIAQK	+2y5+2
552.049	941.516	25.47	Q9NR30_DDX21	SAIKQDAQSLHGDIPQKQR	+4y8
552.049	769.468	25.47	Q9NR30_DDX21	SAIKQDAQSLHGDIPQKQR	+4y6
552.049	656.384	25.47	Q9NR30_DDX21	SAIKQDAQSLHGDIPQKQR	+4y5
552.049	559.331	25.47	Q9NR30_DDX21	SAIKQDAQSLHGDIPQKQR	+4y4
678.872	1071.57	38.9	Q9NR50_EIF2B3	SLIGPETQIGEK	+2y10
678.872	958.484	38.9	Q9NR50_EIF2B3	SLIGPETQIGEK	+2y9
678.872	901.463	38.9	Q9NR50_EIF2B3	SLIGPETQIGEK	+2y8
678.872	804.41	38.9	Q9NR50_EIF2B3	SLIGPETQIGEK	+2y7
623.3	918.446	25.69	Q9NVU0_POLR3E	SFNGHPPQGCASTPVAR	+3y9
623.3	701.394	25.69	Q9NVU0_POLR3E	SFNGHPPQGCASTPVAR	+3y7
623.3	630.357	25.69	Q9NVU0_POLR3E	SFNGHPPQGCASTPVAR	+3y6
623.3	620.809	25.69	Q9NVU0_POLR3E	SFNGHPPQGCASTPVAR	+3y12+2
914.059	868.338	47.57	Q9NZJ5_EIF2AK3	GTMDGNDEGHSFELCPSEASPYVR	+3b15+2
914.059	1165.53	47.57	Q9NZJ5_EIF2AK3	GTMDGNDEGHSFELCPSEASPYVR	+3y10
914.059	1005.5	47.57	Q9NZJ5_EIF2AK3	GTMDGNDEGHSFELCPSEASPYVR	+3y9
541.979	861.483	43.54	Q9P275_USP36	GVPAPQKVLFPTER	+3y7
541.979	762.414	43.54	Q9P275_USP36	GVPAPQKVLFPTER	+3y6
541.979	502.262	43.54	Q9P275_USP36	GVPAPQKVLFPTER	+3y4
541.979	607.848	43.54	Q9P275_USP36	GVPAPQKVLFPTER	+3y10+2
643.685	1030.55	27.13	Q9P2E9_RRBP1	AAKSEAQKQSDELALVR	+3y9
643.685	902.494	27.13	Q9P2E9_RRBP1	AAKSEAQKQSDELALVR	+3y8
643.685	815.462	27.13	Q9P2E9_RRBP1	AAKSEAQKQSDELALVR	+3y7
643.685	700.435	27.13	Q9P2E9_RRBP1	AAKSEAQKQSDELALVR	+3y6
644.331	1018.48	24.22	Q9P2E9_RRBP1	AILEDEQTQR	+2y8
644.331	905.396	24.22	Q9P2E9_RRBP1	AILEDEQTQR	+2y7
644.331	776.353	24.22	Q9P2E9_RRBP1	AILEDEQTQR	+2y6
644.331	661.326	24.22	Q9P2E9_RRBP1	AILEDEQTQR	+2y5
680.857	1091.53	23.27	Q9P2E9_RRBP1	ALNQATSQVESK	+2y10
680.857	849.431	23.27	Q9P2E9_RRBP1	ALNQATSQVESK	+2y8
680.857	778.394	23.27	Q9P2E9_RRBP1	ALNQATSQVESK	+2y7
680.857	677.346	23.27	Q9P2E9_RRBP1	ALNQATSQVESK	+2y6
593.976	974.509	46.18	Q9P2J5_LARS	ALIYMEPEKQVMSR	+3y8
593.976	620.318	46.18	Q9P2J5_LARS	ALIYMEPEKQVMSR	+3y5
593.976	755.873	46.18	Q9P2J5_LARS	ALIYMEPEKQVMSR	+3y12+2
593.976	699.331	46.18	Q9P2J5_LARS	ALIYMEPEKQVMSR	+3y11+2
637.846	989.515	43.07	Q9P2J5_LARS	SLGLSDEEIVK	+2y9
637.846	932.494	43.07	Q9P2J5_LARS	SLGLSDEEIVK	+2y8
637.846	819.409	43.07	Q9P2J5_LARS	SLGLSDEEIVK	+2y7
637.846	732.377	43.07	Q9P2J5_LARS	SLGLSDEEIVK	+2y6
601.973	843.422	21.13	Q9UJU6_DBNL	HHIQGQGLSGQGLCAR	+3b7
601.973	848.404	21.13	Q9UJU6_DBNL	HHIQGQGLSGQGLCAR	+3y8
601.973	761.372	21.13	Q9UJU6_DBNL	HHIQGQGLSGQGLCAR	+3y7
601.973	704.351	21.13	Q9UJU6_DBNL	HHIQGQGLSGQGLCAR	+3y6
418.91	795.484	23.89	Q9UJU6_DBNL	SISSPQPGKLR	+3y7
418.91	698.431	23.89	Q9UJU6_DBNL	SISSPQPGKLR	+3y6
418.91	570.372	23.89	Q9UJU6_DBNL	SISSPQPGKLR	+3y5
418.91	473.319	23.89	Q9UJU6_DBNL	SISSPQPGKLR	+3y4
661.854	928.412	62.02	Q9UKV3_ACIN1	SLIPDIKPLAGQEAVVDLHADDSR	+4y8
661.854	813.385	62.02	Q9UKV3_ACIN1	SLIPDIKPLAGQEAVVDLHADDSR	+4y7
661.854	700.301	62.02	Q9UKV3_ACIN1	SLIPDIKPLAGQEAVVDLHADDSR	+4y6
661.854	563.242	62.02	Q9UKV3_ACIN1	SLIPDIKPLAGQEAVVDLHADDSR	+4y5
541.593	778.373	21.22	Q9UKV3_ACIN1	YSAQKDLEPESDR	+3b6
541.593	960.427	21.22	Q9UKV3_ACIN1	YSAQKDLEPESDR	+3y8
541.593	732.316	21.22	Q9UKV3_ACIN1	YSAQKDLEPESDR	+3y6
541.593	603.273	21.22	Q9UKV3_ACIN1	YSAQKDLEPESDR	+3y5
562.79	805.42	49.61	Q9UQ35_SRRM2	SFGSPLEFR	+2y7
562.79	748.399	49.61	Q9UQ35_SRRM2	SFGSPLEFR	+2y6
562.79	661.367	49.61	Q9UQ35_SRRM2	SFGSPLEFR	+2y5
562.79	564.314	49.61	Q9UQ35_SRRM2	SFGSPLEFR	+2y4
523.783	874.474	19.75	Q9UQ35_SRRM2	SNSLLGQSR	+2y8
523.783	760.431	19.75	Q9UQ35_SRRM2	SNSLLGQSR	+2y7
523.783	673.399	19.75	Q9UQ35_SRRM2	SNSLLGQSR	+2y6
523.783	560.315	19.75	Q9UQ35_SRRM2	SNSLLGQSR	+2y5
459.937	923.542	30.14	Q9Y2V2_CARHSP1	GNVVPSPLPTRR	+3y8
459.937	826.489	30.14	Q9Y2V2_CARHSP1	GNVVPSPLPTRR	+3y7
459.937	739.457	30.14	Q9Y2V2_CARHSP1	GNVVPSPLPTRR	+3y6
459.937	529.321	30.14	Q9Y2V2_CARHSP1	GNVVPSPLPTRR	+3y4
590.291	373.172	23.64	Q9Y4L1_HYOU1	SAEEESTLTK	+2b3
590.291	936.452	23.64	Q9Y4L1_HYOU1	SAEEESTLTK	+2y8
590.291	678.367	23.64	Q9Y4L1_HYOU1	SAEEESTLTK	+2y6
590.291	549.324	23.64	Q9Y4L1_HYOU1	SAEEESTLTK	+2y5
Spike-in control peptides
445.221	809.426	27.5	Control_catalase	SFSAPEHQPSALEHR	+4y7
445.221	625.342	27.5	Control_catalase	SFSAPEHQPSALEHR	+4y5
445.221	441.22	27.5	Control_catalase	SFSAPEHQPSALEHR	+4y3
667.864	1079.56	48.88	Control_EtOH-dehydr	GLSTLPEIYEK	+2y9
667.864	992.53	48.88	Control_EtOH-dehydr	GLSTLPEIYEK	+2y8
667.864	778.398	48.88	Control_EtOH-dehydr	GLSTLPEIYEK	+2y6
582.811	992.53	35.3	Control_EtOH-dehydr	STLPEIYEK	+2y8
582.811	778.398	35.3	Control_EtOH-dehydr	STLPEIYEK	+2y6
582.811	439.219	35.3	Control_EtOH-dehydr	STLPEIYEK	+2y3
497.919	693.357	34.6	Control_EtOH-dehydr	GIDGGEGKEELFR	+3y5
497.919	618.796	34.6	Control_EtOH-dehydr	GIDGGEGKEELFR	+3y11+2
497.919	561.283	34.6	Control_EtOH-dehydr	GIDGGEGKEELFR	+3y10+2
568.807	851.437	32.29	Control_EtOH-dehydr	SIVGSYVGNR	+2y8
568.807	752.369	32.29	Control_EtOH-dehydr	SIVGSYVGNR	+2y7
568.807	695.347	32.29	Control_EtOH-dehydr	SIVGSYVGNR	+2y6
